# Supplementary material for: High-throughput proteomics fiber typing (ProFiT) for comprehensive characterization of single skeletal muscle fibers
Source: Skelet Muscle. 2020 Mar 23;10:7. doi: 10.1186/s13395-020-00226-5 (PMC7087369; doi:10.1186/s13395-020-00226-5)
Supplement: Supplementary file 6 — Additional file 6 : Table S1: Data for comparison of whole muscle and single fiber proteomes related to Fig.ure 1. S1_proteingroups.txt: Protein groups output table of whole muscle and single muscle fiber (n = 48) lysates for Venn diagram representation. S1_ident_protgroups: Number of identified proteingroups in 1x, 5x, 10x, 20x, 48x and 96x fibers as well as whole muscle lysate, related to Fig.ure 1d. S1_Proteinranking: Ranking of protein intensities, identified in muscle fibers (n = 48) and whole muscle lysates, related to Figure 1c. S1_GO-enrichment: GO-annotation enrichment of protein groups only identified in whole muscle lysates or single muscle fibers (48x), related to Figure 1a [file 13395_2020_226_MOESM6_ESM.xlsx]

## Sheet: S1_proteingroups.txt
Log2 Intensities for comparison of single fiber (n = 1, 5, 10, 20, 48, 96 fiber) and whole muscle proteomes related to Figure 1A - D
Log2 Intensity Soleus_Fiber_1x_01	Log2 Intensity Soleus_Fiber_1x_02	Log2 Intensity Soleus_Fiber_1x_03	Log2 Intensity Soleus_Fiber_1x_04	Log2 Intensity Soleus_Fiber_5x_01	Log2 Intensity Soleus_Fiber_5x_02	Log2 Intensity Soleus_Fiber_5x_03	Log2 Intensity Soleus_Fiber_10x_01	Log2 Intensity Soleus_Fiber_10x_02	Log2 Intensity Soleus_Fiber_10x_03	Log2 Intensity Soleus_Fiber_10x_04	Log2 Intensity Soleus_Fiber_20x_01	Log2 Intensity Soleus_Fiber_20x_02	Log2 Intensity Soleus_Fiber_20x_03	Log2 Intensity Soleus_Fiber_48x_01	Log2 Intensity Soleus_Fiber_48x_02	Log2 Intensity Soleus_Fiber_48x_03	Log2 Intensity Soleus_Fiber_96x_01	Log2 Intensity Soleus_Fiber_96x_02	Log2 Intensity Library_Sol	Intensity Soleus_Fiber_1x_01	Intensity Soleus_Fiber_1x_02	Intensity Soleus_Fiber_1x_03	Intensity Soleus_Fiber_1x_04	Intensity Soleus_Fiber_5x_01	Intensity Soleus_Fiber_5x_02	Intensity Soleus_Fiber_5x_03	Intensity Soleus_Fiber_10x_01	Intensity Soleus_Fiber_10x_02	Intensity Soleus_Fiber_10x_03	Intensity Soleus_Fiber_10x_04	Intensity Soleus_Fiber_20x_01	Intensity Soleus_Fiber_20x_02	Intensity Soleus_Fiber_20x_03	Intensity Soleus_Fiber_48x_01	Intensity Soleus_Fiber_48x_02	Intensity Soleus_Fiber_48x_03	Intensity Soleus_Fiber_96x_01	Intensity Soleus_Fiber_96x_02	Intensity Library_Sol	Fiber	Whole	Fiber Only	Whole Only	All	Identified	N: Peptides	N: Razor + unique peptides	N: Unique peptides	N: Sequence coverage [%]
NaN	NaN	NaN	NaN	NaN	NaN	NaN	20.6086	NaN	NaN	NaN	19.3086	NaN	NaN	NaN	20.7779	18.4311	NaN	NaN	20.7521	0	0	0	0	0	0	0	1598900	0	0	0	649350	0	0	0	1797900	353450	0	0	1766100	-	+	-	+	-	+	15	15	15	21.8
NaN	NaN	NaN	NaN	NaN	NaN	NaN	NaN	NaN	NaN	NaN	NaN	NaN	NaN	25.7957	NaN	19.5067	26.6816	27.6562	NaN	0	0	0	0	0	0	0	0	0	0	0	0	0	0	58249000	0	744900	107640000	211520000	0	+	-	+	-	-	+	26	26	26	10.3
NaN	NaN	NaN	NaN	NaN	NaN	NaN	NaN	NaN	NaN	NaN	NaN	NaN	NaN	NaN	NaN	19.6315	NaN	NaN	23.146	0	0	0	0	0	0	0	0	0	0	0	0	0	0	0	0	812240	0	0	9281700	-	+	-	+	-	+	8	8	8	23.6
NaN	NaN	NaN	NaN	19.6409	NaN	NaN	NaN	NaN	NaN	NaN	NaN	NaN	18.2243	NaN	22.7053	19.6431	NaN	25.4497	NaN	0	0	0	0	817550	0	0	0	0	0	0	0	0	306250	0	6838700	818780	0	45828000	0	-	-	-	-	-	-	19	19	19	55.6
NaN	NaN	NaN	NaN	NaN	NaN	23.9809	21.7901	NaN	NaN	21.1934	NaN	NaN	21.5404	NaN	NaN	19.7618	NaN	NaN	NaN	0	0	0	0	0	0	16557000	3626400	0	0	2398000	0	0	3050000	0	0	888960	0	0	0	-	-	-	-	-	-	8	8	8	27.2
NaN	NaN	NaN	NaN	NaN	NaN	25.206	NaN	NaN	24.9193	20.7733	22.2218	24.6014	NaN	27.1176	25.367	19.8387	27.5174	26.9101	27.7814	0	0	0	0	0	0	38704000	0	0	31728000	1792200	4891300	25455000	0	145620000	43273000	937640	192120000	126110000	230690000	+	+	-	-	+	+	18	18	18	63.3
NaN	NaN	NaN	NaN	NaN	NaN	NaN	NaN	NaN	NaN	NaN	NaN	NaN	NaN	NaN	NaN	19.9277	NaN	NaN	19.648	0	0	0	0	0	0	0	0	0	0	0	0	0	0	0	0	997300	0	0	821580	-	+	-	+	-	+	5	5	5	45.3
NaN	NaN	NaN	NaN	NaN	NaN	21.753	NaN	NaN	NaN	NaN	19.0869	NaN	NaN	24.1591	22.9755	20.0304	23.4265	24.0876	25.2197	0	0	0	0	0	0	3534200	0	0	0	0	556840	0	0	18733000	8247400	1070900	11274000	17828000	39075000	+	+	-	-	+	+	14	14	14	55
NaN	NaN	NaN	NaN	NaN	24.343	NaN	NaN	NaN	25.1711	NaN	NaN	27.815	NaN	NaN	NaN	20.3198	NaN	NaN	NaN	0	0	0	0	0	21280000	0	0	0	37779000	0	0	236130000	0	0	0	1308800	0	0	0	-	-	-	-	-	-	13	13	13	23.6
NaN	NaN	NaN	NaN	NaN	NaN	21.9479	NaN	19.3541	NaN	NaN	NaN	NaN	NaN	23.0776	22.7024	20.4979	26.2433	26.3949	25.6886	0	0	0	0	0	0	4045500	0	670140	0	0	0	0	0	8852200	6824900	1480800	79439000	88241000	54080000	+	+	-	-	+	+	18	18	8	57.8
NaN	NaN	NaN	NaN	21.5721	NaN	25.4232	23.881	18.4483	NaN	23.213	24.5589	22.3114	22.0683	28.0688	26.1231	20.5041	28.939	28.9673	28.6632	0	0	0	0	3117900	0	44994000	15449000	357680	0	9723000	24716000	5204600	4397700	281540000	73086000	1487100	514630000	524850000	425080000	+	+	-	-	+	+	19	19	19	60.1
NaN	NaN	NaN	NaN	NaN	NaN	NaN	NaN	NaN	NaN	NaN	NaN	NaN	NaN	NaN	NaN	20.6351	NaN	NaN	NaN	0	0	0	0	0	0	0	0	0	0	0	0	0	0	0	0	1628500	0	0	0	-	-	-	-	-	-	6	6	6	28.9
NaN	NaN	NaN	NaN	22.9971	NaN	20.5244	23.2925	NaN	22.873	23.0069	23.3673	24.7272	21.523	26.3063	23.605	20.6544	25.3706	26.1535	26.4067	0	0	0	0	8371500	0	1508200	10274000	0	7681600	8428900	10821000	27773000	3013500	82984000	12759000	1650400	43381000	74643000	88961000	+	+	-	-	+	+	30	30	30	38.7
NaN	22.0971	19.1695	NaN	22.6844	21.1005	22.8773	22.0122	21.6305	25.2096	NaN	23.5738	NaN	NaN	26.7725	25.5111	20.695	26.922	25.9528	27.6702	0	4486300	589630	0	6740600	2248500	7704700	4230000	3246500	38800000	0	12486000	0	0	114640000	47818000	1697500	127150000	64950000	213580000	+	+	-	-	+	+	20	20	20	78.9
NaN	NaN	NaN	NaN	20.0011	NaN	NaN	20.8787	NaN	22.8182	20.3212	23.2801	24.6505	19.8056	26.2466	25.5591	20.7028	25.2301	24.9532	26.3223	0	0	0	0	1049400	0	0	1928000	0	7395600	1310100	10186000	26335000	916420	79618000	49436000	1706700	39357000	32484000	83908000	+	+	-	-	+	+	20	20	20	54.1
NaN	NaN	NaN	NaN	21.1447	21.5851	22.7793	20.7281	NaN	NaN	19.3796	22.7924	NaN	19.1709	23.7566	NaN	20.8416	24.4041	24.7251	25.8975	0	0	0	0	2318400	3146000	7198600	1736900	0	0	682110	7264400	0	590220	14173000	0	1879100	22200000	27733000	62507000	+	+	-	-	+	+	6	6	6	41
NaN	NaN	NaN	NaN	NaN	NaN	NaN	NaN	NaN	NaN	NaN	21.5564	NaN	NaN	NaN	NaN	20.8434	NaN	NaN	NaN	0	0	0	0	0	0	0	0	0	0	0	3084100	0	0	0	0	1881400	0	0	0	-	-	-	-	-	-	4	4	4	6.6
NaN	NaN	NaN	NaN	NaN	NaN	NaN	NaN	23.1498	NaN	NaN	NaN	NaN	NaN	NaN	NaN	20.8808	NaN	NaN	26.6783	0	0	0	0	0	0	0	0	9306200	0	0	0	0	0	0	0	1930900	0	0	107390000	-	+	-	+	-	+	19	19	19	43.1
NaN	21.3612	16.1053	22.5344	22.1188	NaN	24.3389	22.1953	NaN	23.9343	19.6747	22.8503	NaN	21.576	25.2373	24.2902	20.9706	26.3984	27.2716	22.7567	0	2693700	70500	6074600	4554200	0	21220000	4802400	0	16030000	836920	7561900	0	3126300	39553000	20515000	2054900	88454000	162020000	7087000	+	+	-	-	+	+	17	17	17	42.9
19.7593	NaN	NaN	NaN	NaN	20.1383	NaN	NaN	NaN	NaN	NaN	NaN	NaN	NaN	22.6682	NaN	20.9838	NaN	NaN	NaN	887420	0	0	0	0	1154100	0	0	0	0	0	0	0	0	6665300	0	2073700	0	0	0	+	-	+	-	-	+	15	15	15	26
NaN	NaN	18.0766	NaN	NaN	NaN	26.4732	NaN	NaN	NaN	19.7789	NaN	NaN	NaN	NaN	NaN	21.0371	NaN	NaN	NaN	0	0	276430	0	0	0	93158000	0	0	0	899580	0	0	0	0	0	2151800	0	0	0	-	-	-	-	-	-	5	5	5	7.3
NaN	NaN	NaN	NaN	NaN	NaN	NaN	NaN	NaN	24.0848	20.1891	NaN	21.8124	NaN	22.1216	NaN	21.0581	24.4317	NaN	23.9212	0	0	0	0	0	0	0	0	0	17793000	1195400	0	3682900	0	4563300	0	2183300	22630000	0	15885000	+	+	-	-	+	+	5	5	5	15.4
NaN	23.5503	NaN	NaN	NaN	NaN	NaN	NaN	NaN	NaN	NaN	NaN	24.4001	NaN	NaN	NaN	21.1026	NaN	NaN	25.0855	0	12284000	0	0	0	0	0	0	0	0	0	0	22139000	0	0	0	2251700	0	0	35602000	-	+	-	+	-	+	25	25	25	69.7
NaN	NaN	NaN	NaN	NaN	22.0919	NaN	NaN	NaN	NaN	NaN	NaN	NaN	NaN	NaN	NaN	21.1202	NaN	NaN	NaN	0	0	0	0	0	4470300	0	0	0	0	0	0	0	0	0	0	2279300	0	0	0	-	-	-	-	-	-	16	15	14	51.1
NaN	24.0775	NaN	NaN	24.1131	NaN	27.5514	24.7859	20.6641	25.449	23.4209	25.6298	25.3657	23.8754	28.801	27.837	21.2209	29.0077	28.7492	26.2549	0	17703000	0	0	18145000	0	196700000	28927000	1661500	45806000	11230000	51919000	43235000	15389000	467700000	239750000	2444100	539740000	451190000	80080000	+	+	-	-	+	+	71	71	71	47.2
NaN	20.6667	NaN	NaN	NaN	21.4551	20.7265	NaN	22.8893	NaN	NaN	NaN	NaN	NaN	NaN	NaN	21.2569	NaN	NaN	NaN	0	1664600	0	0	0	2875000	1735000	0	7769100	0	0	0	0	0	0	0	2505900	0	0	0	-	-	-	-	-	-	21	19	19	28.9
NaN	21.3016	NaN	NaN	20.4539	NaN	22.0446	NaN	NaN	NaN	20.3123	21.4645	23.3028	NaN	26.6572	22.2563	21.2623	27.332	25.7704	22.2538	0	2584700	0	0	1436300	0	4326000	0	0	0	1302000	2893800	10348000	0	105830000	5009800	2515300	168950000	57237000	5000900	+	+	-	-	+	+	68	68	67	37.7
NaN	NaN	NaN	NaN	NaN	NaN	NaN	NaN	NaN	NaN	NaN	NaN	NaN	NaN	21.6521	22.1125	21.2682	NaN	24.0431	21.9602	0	0	0	0	0	0	0	0	0	0	0	0	0	0	3295600	4534600	2525600	0	17286000	4080100	+	+	-	-	+	+	27	27	22	15.2
20.1094	NaN	NaN	NaN	19.5282	NaN	NaN	NaN	NaN	NaN	NaN	NaN	NaN	NaN	NaN	NaN	21.283	NaN	NaN	NaN	1131200	0	0	0	756080	0	0	0	0	0	0	0	0	0	0	0	2551700	0	0	0	-	-	-	-	-	-	22	22	22	15.5
NaN	NaN	NaN	NaN	NaN	NaN	NaN	NaN	NaN	NaN	19.3183	NaN	NaN	NaN	NaN	NaN	21.2953	NaN	NaN	26.2327	0	0	0	0	0	0	0	0	0	0	653700	0	0	0	0	0	2573500	0	0	78855000	-	+	-	+	-	+	9	9	9	89.6
NaN	19.4379	18.8052	NaN	19.2249	NaN	NaN	19.6278	21.9953	25.5597	NaN	19.901	NaN	NaN	24.78	24.1387	21.2987	25.3533	24.9595	25.4299	0	710200	458080	0	612750	0	0	810150	4180700	49458000	0	979030	0	0	28808000	18470000	2579600	42865000	32625000	45202000	+	+	-	-	+	+	118	118	105	61.8
NaN	NaN	NaN	NaN	20.3467	NaN	NaN	NaN	21.2977	NaN	19.9711	NaN	NaN	19.9784	NaN	NaN	21.3136	NaN	NaN	22.2554	0	0	0	0	1333400	0	0	0	2577800	0	1027800	0	0	1033000	0	0	2606400	0	0	5006500	-	+	-	+	-	+	30	30	30	32.4
17.8748	NaN	19.4361	NaN	21.3031	NaN	23.8962	22.5175	NaN	NaN	20.9254	24.1479	25.5812	20.7214	NaN	23.8556	21.3456	25.1189	25.3764	NaN	240350	0	709330	0	2587400	0	15612000	6003900	0	0	1991500	18588000	50199000	1728900	0	15179000	2664800	36438000	43556000	0	-	-	-	-	-	-	13	13	12	33
19.9704	NaN	NaN	NaN	NaN	NaN	NaN	NaN	NaN	NaN	22.3319	22.318	NaN	20.6699	27.1668	25.7614	21.3533	26.7976	27.2	24.4309	1027300	0	0	0	0	0	0	0	0	0	5279100	5228500	0	1668300	150670000	56878000	2679000	116650000	154180000	22617000	+	+	-	-	+	+	10	10	10	40.8
NaN	19.5718	NaN	20.8249	22.3505	NaN	25.8406	24.1114	20.614	NaN	23.1753	24.1757	NaN	22.9047	26.5882	24.7405	21.3995	27.4783	26.8448	28.4535	0	779270	0	1857500	5347800	0	60089000	18124000	1604800	0	9472300	18950000	0	7852600	100890000	28031000	2766200	186980000	120530000	367580000	+	+	-	-	+	+	16	16	16	50.8
NaN	NaN	NaN	NaN	NaN	22.5419	24.9304	21.7549	21.7444	25.9383	NaN	21.7282	NaN	NaN	26.1923	23.0406	21.3997	25.5682	25.6205	25.2272	0	0	0	0	0	6106500	31973000	3539000	3513200	64298000	0	3474000	0	0	76677000	8627800	2766700	49750000	51587000	39278000	+	+	-	-	+	+	30	30	30	67.7
21.5551	NaN	NaN	NaN	NaN	23.1394	NaN	NaN	23.3307	NaN	18.846	23.7487	NaN	NaN	NaN	NaN	21.4221	NaN	NaN	NaN	3081200	0	0	0	0	9239900	0	0	10550000	0	471200	14095000	0	0	0	0	2810000	0	0	0	-	-	-	-	-	-	17	17	17	4.9
19.0201	22.2765	NaN	NaN	23.7141	NaN	24.4906	23.2507	NaN	24.8317	23.8457	25.7326	22.0518	23.4723	26.1384	25.2871	21.4287	28.3711	27.6383	26.8051	531640	5080200	0	0	13761000	0	23573000	9980900	0	29860000	15075000	55754000	4347700	11638000	73864000	40942000	2822800	347180000	208910000	117260000	+	+	-	-	+	+	17	17	17	44.3
NaN	NaN	NaN	22.1005	NaN	NaN	NaN	NaN	NaN	NaN	NaN	NaN	NaN	21.5137	24.4196	22.859	21.431	23.8267	24.0568	27.2636	0	0	0	4497000	0	0	0	0	0	0	0	0	0	2994100	22440000	7607800	2827300	14878000	17451000	161120000	+	+	-	-	+	+	28	28	28	67.2
21.0345	23.4415	22.7709	NaN	23.0657	NaN	NaN	23.2873	28.6238	NaN	22.55	22.548	NaN	19.5255	23.4799	NaN	21.4496	24.5101	25.1286	23.5993	2147900	11392000	7156900	0	8779200	0	0	10237000	413640000	0	6140800	6132200	0	754690	11699000	0	2864000	23893000	36683000	12709000	+	+	-	-	+	+	11	11	3	27.6
NaN	NaN	NaN	20.6812	20.6568	NaN	22.4404	21.3508	NaN	22.674	20.6595	24.0392	23.4596	19.9343	27.3466	26.2024	21.4639	28.2103	28.0354	26.62	0	0	0	1681400	1653200	0	5691700	2674400	0	6691900	1656300	17239000	11536000	1001900	170670000	77217000	2892500	310560000	275110000	103140000	+	+	-	-	+	+	16	16	16	60.3
NaN	22.9594	NaN	NaN	17.7731	NaN	23.9519	20.3259	NaN	22.7474	NaN	23.692	21.9953	19.9985	24.8521	23.5755	21.5104	24.6676	22.676	NaN	0	8155900	0	0	224000	0	16227000	1314300	0	7041300	0	13552000	4180700	1047500	30284000	12501000	2987300	26649000	6701200	0	+	-	+	-	-	+	13	13	13	34.4
NaN	NaN	NaN	NaN	NaN	NaN	24.607	22.5857	NaN	23.4882	NaN	23.8008	23.1168	NaN	26.2346	26.287	21.5638	27.0959	26.5444	NaN	0	0	0	0	0	0	25554000	6294600	0	11767000	0	14614000	9095700	0	78960000	81880000	3100000	143440000	97875000	0	+	-	+	-	-	+	9	9	5	36.4
NaN	NaN	17.5021	NaN	NaN	21.5584	NaN	NaN	NaN	NaN	21.1591	22.1219	20.8073	NaN	NaN	20.9958	21.5742	25.5008	25.5207	25.9136	0	0	185630	0	0	3088400	0	0	0	0	2341600	4564100	1834900	0	0	2091000	3122300	47481000	48139000	63207000	-	+	-	+	-	+	19	18	17	42.9
19.422	20.2504	22.0037	19.3894	24.5163	NaN	24.8014	25.1686	NaN	27.1484	24.4477	25.9444	NaN	23.9129	28.4743	28.1408	21.5796	28.9076	28.1762	25.623	702440	1247300	4205000	686750	23996000	0	29239000	37715000	0	148760000	22882000	64572000	0	15794000	372930000	295960000	3134100	503580000	303310000	51677000	+	+	-	-	+	+	13	13	8	61.8
NaN	NaN	NaN	NaN	20.6467	NaN	23.1102	21.196	NaN	NaN	20.8634	21.5532	22.0466	20.5797	24.3812	23.2534	21.5945	24.9472	24.0691	23.269	0	0	0	0	1641600	0	9054400	2402300	0	0	1907700	3077300	4331900	1567100	21851000	9999000	3166500	32349000	17600000	10108000	+	+	-	-	+	+	3	3	3	9
NaN	NaN	NaN	NaN	24.2978	NaN	26.5687	24.5358	NaN	27.8515	22.9722	24.6437	24.7467	23.7025	27.6393	27.318	21.6143	29.3976	29.2251	29.8404	0	0	0	0	20624000	0	99532000	24323000	0	242180000	8228500	26212000	28152000	13651000	209060000	167320000	3210400	707240000	627530000	961320000	+	+	-	-	+	+	10	10	10	57.2
18.3849	NaN	NaN	NaN	23.5438	NaN	NaN	23.9947	19.0353	21.6522	23.0599	NaN	NaN	NaN	NaN	NaN	21.6229	NaN	NaN	NaN	342310	0	0	0	12229000	0	0	16716000	537260	3295700	8744200	0	0	0	0	0	3229500	0	0	0	-	-	-	-	-	-	13	13	13	15.5
20.581	22.086	22.3925	NaN	25.7195	21.2696	25.7955	25.6926	NaN	25.7238	25.316	26.7307	25.3651	25.3674	28.6899	24.7156	21.6613	29.9144	28.8682	29.0782	1568600	4451800	5505900	0	55250000	2528000	58239000	54230000	0	55415000	41770000	111360000	43217000	43286000	433020000	27551000	3316700	1011900000	490010000	566790000	+	+	-	-	+	+	24	24	5	74
NaN	NaN	NaN	NaN	21.5945	NaN	24.9622	26.3746	NaN	NaN	NaN	26.5413	23.0465	25.295	23.6766	24.054	21.6719	24.4943	26.92	24.4413	0	0	0	0	3166700	0	32687000	87007000	0	0	0	97665000	8663600	41168000	13408000	17417000	3341100	23633000	126980000	22781000	+	+	-	-	+	+	15	13	13	50.8
NaN	22.697	NaN	NaN	NaN	20.4596	NaN	21.4621	NaN	24.7788	NaN	NaN	NaN	19.89	20.7475	NaN	21.6788	NaN	21.9395	23.663	0	6799700	0	0	0	1442000	0	2888900	0	28785000	0	0	0	971570	1760400	0	3357100	0	4022100	13282000	+	+	-	-	+	+	34	34	34	50.4
NaN	NaN	NaN	NaN	NaN	19.9829	NaN	NaN	22.1751	NaN	NaN	NaN	NaN	NaN	NaN	NaN	21.7395	NaN	NaN	21.2216	0	0	0	0	0	1036200	0	0	4735600	0	0	0	0	0	0	0	3501500	0	0	2445400	-	+	-	+	-	+	26	26	26	36.8
NaN	21.1808	NaN	NaN	NaN	NaN	NaN	NaN	NaN	NaN	NaN	NaN	NaN	NaN	23.8929	23.2247	21.7446	NaN	NaN	NaN	0	2377100	0	0	0	0	0	0	0	0	0	0	0	0	15577000	9802500	3513700	0	0	0	+	-	+	-	-	+	3	3	3	14
NaN	22.6801	17.2338	21.9272	20.0272	23.9835	NaN	19.4106	24.0686	NaN	NaN	23.4413	24.309	NaN	21.2238	NaN	21.7503	24.2534	NaN	27.3463	0	6720100	154130	3988000	1068500	16587000	0	696890	17594000	0	0	11390000	20785000	0	2449000	0	3527800	19999000	0	170630000	+	+	-	-	+	+	12	12	9	20.2
NaN	NaN	NaN	NaN	NaN	NaN	NaN	NaN	NaN	NaN	NaN	NaN	NaN	NaN	NaN	NaN	21.7608	NaN	NaN	NaN	0	0	0	0	0	0	0	0	0	0	0	0	0	0	0	0	3553600	0	0	0	-	-	-	-	-	-	4	4	4	15.4
NaN	NaN	NaN	NaN	NaN	NaN	22.1806	NaN	NaN	NaN	21.4129	NaN	22.9551	20.7305	NaN	21.3262	21.7661	NaN	NaN	22.8339	0	0	0	0	0	0	4753700	0	0	0	2792000	0	8131700	1739800	0	2629200	3566600	0	0	7476500	-	+	-	+	-	+	23	23	23	38.6
NaN	NaN	NaN	NaN	NaN	NaN	24.3786	22.0297	NaN	22.3969	NaN	20.549	NaN	NaN	25.2084	22.9801	21.781	26.0274	24.9802	26.4006	0	0	0	0	0	0	21811000	4281600	0	5522600	0	1534100	0	0	38769000	8273700	3603600	68394000	33098000	88587000	+	+	-	-	+	+	9	9	9	68.9
20.0489	23.5043	22.9075	21.1737	24.5033	23.5552	26.4559	25.3983	21.9891	27.6615	25.7245	27.1215	23.1742	25.5631	28.7984	28.0722	21.7893	29.7476	29.5093	28.4545	1084700	11899000	7867700	2365500	23781000	12326000	92046000	44224000	4162700	212290000	55443000	146010000	9465200	49575000	466860000	282220000	3624300	901410000	764150000	367830000	+	+	-	-	+	+	33	33	33	71.4
NaN	21.4934	NaN	NaN	NaN	NaN	NaN	NaN	NaN	NaN	20.5153	NaN	NaN	NaN	NaN	NaN	21.8004	21.2289	NaN	NaN	0	2952200	0	0	0	0	0	0	0	0	1498700	0	0	0	0	0	3652400	2457700	0	0	-	-	-	-	-	-	21	21	20	47.2
NaN	NaN	NaN	NaN	NaN	NaN	NaN	NaN	NaN	NaN	NaN	NaN	NaN	NaN	22.9228	NaN	21.8035	NaN	23.3598	24.0695	0	0	0	0	0	0	0	0	0	0	0	0	0	0	7951600	0	3660200	0	10765000	17605000	+	+	-	-	+	+	14	14	14	32.3
24.0212	25.4664	23.7664	NaN	26.9361	25.1278	28.7124	27.5345	23.4042	27.3685	27.277	28.8345	23.548	27.1459	31.0316	29.6898	21.8462	31.2946	31.3559	30.9765	17026000	46361000	14269000	0	128400000	36663000	439830000	194400000	11101000	173280000	162630000	478690000	12265000	148500000	2195100000	866000000	3770100	2634000000	2748300000	2112800000	+	+	-	-	+	+	19	19	19	71.2
18.0852	26.4261	20.8874	22.104	26.2176	25.7073	25.2728	26.502	23.4193	29.1605	25.7133	25.1876	26.1321	25.51	28.8555	28.4594	21.8712	29.391	28.507	30.4479	278090	90165000	1939700	4507800	78032000	54785000	40539000	95040000	11218000	600030000	55013000	38215000	73545000	47783000	485700000	369090000	3836100	703980000	381480000	1464600000	+	+	-	-	+	+	5	5	5	57.8
NaN	21.4652	NaN	NaN	20.8044	21.5795	NaN	21.3689	21.9051	NaN	22.8827	23.9946	NaN	20.5326	22.7709	23.41	21.8932	26.2736	26.6237	25.8671	0	2895100	0	0	1831300	3133800	0	2708200	3927400	0	7733700	16714000	0	1516800	7156700	11146000	3895100	81125000	103400000	61204000	+	+	-	-	+	+	18	18	18	56.3
NaN	NaN	NaN	NaN	20.6897	NaN	24.672	NaN	19.7741	NaN	20.5533	NaN	24.3537	21.1682	NaN	NaN	21.8949	NaN	NaN	25.588	0	0	0	0	1691300	0	26731000	0	896570	0	1538700	0	21439000	2356500	0	0	3899500	0	0	50439000	-	+	-	+	-	+	29	29	22	69.7
NaN	25.7047	NaN	NaN	NaN	21.1272	NaN	20.3122	25.6191	24.1028	22.6893	NaN	24.399	NaN	NaN	NaN	21.8955	23.4353	NaN	24.7552	0	54689000	0	0	0	2290500	0	1301900	51536000	18016000	6763300	0	22122000	0	0	0	3901200	11343000	0	28317000	-	+	-	+	-	+	34	34	2	59.8
NaN	NaN	NaN	NaN	NaN	21.9493	NaN	NaN	NaN	NaN	18.5911	NaN	23.0069	17.8617	NaN	NaN	21.9036	NaN	24.8325	23.2014	0	0	0	0	0	4049400	0	0	0	0	394900	0	8428600	238180	0	0	3923200	0	29877000	9645500	-	+	-	+	-	+	18	18	18	82.4
NaN	NaN	NaN	NaN	NaN	NaN	NaN	NaN	NaN	NaN	NaN	NaN	NaN	NaN	22.4538	23.204	21.9078	NaN	NaN	NaN	0	0	0	0	0	0	0	0	0	0	0	0	0	0	5744700	9662900	3934700	0	0	0	+	-	+	-	-	+	7	7	7	8.6
NaN	NaN	17.7587	NaN	NaN	NaN	NaN	NaN	NaN	NaN	NaN	NaN	NaN	NaN	24.327	23.798	21.9348	NaN	NaN	27.9549	0	0	221770	0	0	0	0	0	0	0	0	0	0	0	21045000	14585000	4008900	0	0	260180000	+	+	-	-	+	+	14	14	9	20.9
NaN	NaN	NaN	NaN	NaN	NaN	NaN	19.3248	NaN	NaN	NaN	21.9699	23.0962	NaN	NaN	NaN	21.9443	24.2013	24.2102	NaN	0	0	0	0	0	0	0	656650	0	0	0	4107600	8967000	0	0	0	4035500	19289000	19409000	0	-	-	-	-	-	-	4	4	4	10.1
19.491	21.6141	NaN	22.5438	23.4339	NaN	NaN	23.4493	NaN	26.6115	22.9985	24.5368	NaN	22.6344	26.4289	26.6181	21.9611	26.9354	26.227	25.9386	736840	3210000	0	6114500	11332000	0	0	11454000	0	102530000	8379900	24339000	0	6511000	90344000	103000000	4082600	128340000	78543000	64314000	+	+	-	-	+	+	5	5	5	15.5
NaN	NaN	NaN	22.6168	NaN	NaN	21.8712	NaN	19.9656	23.2607	NaN	NaN	22.6423	NaN	26.2049	26.1077	21.9784	NaN	NaN	NaN	0	0	0	6431800	0	0	3836200	0	1023900	10050000	0	0	6546700	0	77348000	72310000	4132100	0	0	0	+	-	+	-	-	+	29	29	29	35.6
18.4661	23.3187	20.2314	NaN	21.2282	NaN	24.3893	23.0049	NaN	24.3789	23.0893	24.5649	23.1272	22.1799	27.9203	27.7747	21.9791	27.9615	28.5185	29.3669	362120	10462000	1231000	0	2456500	0	21974000	8417100	0	21816000	8924000	24819000	9161600	4751400	254010000	229620000	4134100	261370000	384530000	692340000	+	+	-	-	+	+	20	20	19	75.4
NaN	NaN	19.6655	21.7156	22.4521	NaN	NaN	23.3659	18.1572	NaN	22.0308	26.7852	NaN	22.5356	24.3156	23.1913	22.0099	31.7826	25.2955	25.4406	0	0	831580	3443800	5737800	0	0	10810000	292330	0	4284700	115650000	0	6079800	20880000	9578300	4223100	3694200000	41182000	45540000	+	+	-	-	+	+	10	10	10	46.7
NaN	NaN	NaN	NaN	NaN	NaN	NaN	NaN	NaN	NaN	NaN	NaN	NaN	NaN	NaN	NaN	22.0112	NaN	NaN	23.903	0	0	0	0	0	0	0	0	0	0	0	0	0	0	0	0	4227000	0	0	15686000	-	+	-	+	-	+	9	9	9	26.9
NaN	NaN	NaN	NaN	NaN	21.3659	NaN	NaN	21.712	NaN	17.2214	25.8659	22.0982	NaN	NaN	19.9545	22.0113	28.6548	28.3201	25.7367	0	0	0	0	0	2702500	0	0	3435200	0	152810	61152000	4489600	0	0	1016000	4227200	422620000	335130000	55915000	-	+	-	+	-	+	16	15	15	59.2
NaN	NaN	NaN	NaN	NaN	NaN	25.2683	NaN	NaN	26.0761	NaN	NaN	24.848	NaN	NaN	NaN	22.0128	NaN	NaN	NaN	0	0	0	0	0	0	40412000	0	0	70743000	0	0	30200000	0	0	0	4231600	0	0	0	-	-	-	-	-	-	4	4	4	7.2
NaN	20.3611	NaN	NaN	NaN	NaN	NaN	NaN	NaN	23.9253	NaN	NaN	21.016	NaN	25.8362	25.0986	22.0216	25.3202	25.353	NaN	0	1346800	0	0	0	0	0	0	0	15931000	0	0	2120600	0	59905000	35928000	4257700	41894000	42857000	0	+	-	+	-	-	+	5	5	5	19.8
NaN	21.2303	NaN	NaN	NaN	NaN	NaN	22.6049	NaN	NaN	NaN	NaN	21.9338	20.6688	NaN	24.5063	22.0235	23.7116	27.0568	23.1222	0	2460200	0	0	0	0	0	6378900	0	0	0	0	4006200	1667000	0	23830000	4263100	13737000	139610000	9130400	-	+	-	+	-	+	54	41	41	61.5
NaN	NaN	NaN	NaN	19.1628	NaN	NaN	NaN	NaN	NaN	NaN	NaN	NaN	18.067	NaN	NaN	22.0238	NaN	NaN	NaN	0	0	0	0	586900	0	0	0	0	0	0	0	0	274600	0	0	4264000	0	0	0	-	-	-	-	-	-	12	12	12	14.3
NaN	21.9879	NaN	NaN	22.318	NaN	NaN	22.7506	NaN	NaN	22.4003	22.4253	NaN	20.8337	25.1396	24.2595	22.027	26.2752	24.553	27.0067	0	4159200	0	0	5228600	0	0	7057000	0	0	5535400	5632500	0	1868800	36963000	20083000	4273400	81214000	24615000	134840000	+	+	-	-	+	+	19	19	15	78.4
NaN	NaN	NaN	NaN	NaN	NaN	NaN	NaN	NaN	NaN	NaN	NaN	NaN	NaN	NaN	NaN	22.0326	NaN	NaN	NaN	0	0	0	0	0	0	0	0	0	0	0	0	0	0	0	0	4290300	0	0	0	-	-	-	-	-	-	4	4	4	20.3
NaN	NaN	NaN	NaN	NaN	NaN	NaN	NaN	NaN	NaN	NaN	NaN	NaN	NaN	21.1814	23.0165	22.0584	25.9748	25.5307	24.4565	0	0	0	0	0	0	0	0	0	0	0	0	0	0	2378200	8485300	4367600	65949000	48473000	23022000	+	+	-	-	+	+	30	5	4	70.5
NaN	NaN	NaN	NaN	NaN	NaN	NaN	NaN	NaN	NaN	NaN	NaN	NaN	NaN	NaN	NaN	22.0683	NaN	NaN	21.7854	0	0	0	0	0	0	0	0	0	0	0	0	0	0	0	0	4397800	0	0	3614600	-	+	-	+	-	+	21	21	21	39.2
NaN	NaN	NaN	NaN	22.5745	NaN	NaN	20.1358	NaN	NaN	18.7835	23.3697	NaN	20.2641	24.0924	23.1705	22.0734	24.7084	24.7931	24.8506	0	0	0	0	6245800	0	0	1152100	0	0	451230	10839000	0	1259200	17887000	9440900	4413300	27414000	29072000	30254000	+	+	-	-	+	+	24	24	24	36.1
NaN	NaN	NaN	NaN	NaN	NaN	NaN	NaN	NaN	NaN	NaN	NaN	NaN	NaN	NaN	NaN	22.0771	NaN	NaN	NaN	0	0	0	0	0	0	0	0	0	0	0	0	0	0	0	0	4424700	0	0	0	-	-	-	-	-	-	1	1	1	8.5
NaN	NaN	NaN	NaN	NaN	NaN	21.2189	NaN	NaN	23.5018	NaN	NaN	23.613	NaN	25.2135	23.7995	22.1025	24.5289	24.7205	26.1075	0	0	0	0	0	0	2440700	0	0	11878000	0	0	12830000	0	38906000	14600000	4503100	24206000	27645000	72301000	+	+	-	-	+	+	9	9	9	35.3
NaN	NaN	NaN	20.4589	NaN	NaN	NaN	NaN	NaN	NaN	NaN	NaN	21.7943	NaN	22.0568	NaN	22.1161	NaN	NaN	24.1721	0	0	0	1441300	0	0	0	0	0	0	0	0	3636900	0	4362700	0	4545800	0	0	18903000	+	+	-	-	+	+	4	4	4	41.5
NaN	22.1749	NaN	NaN	NaN	NaN	23.1689	NaN	NaN	NaN	NaN	22.8457	NaN	NaN	22.5192	21.9899	22.1179	NaN	NaN	25.94	0	4734800	0	0	0	0	9430300	0	0	0	0	7537900	0	0	6011000	4165100	4551600	0	0	64374000	+	+	-	-	+	+	20	20	20	67.4
NaN	NaN	NaN	NaN	NaN	NaN	NaN	NaN	19.7723	NaN	NaN	NaN	NaN	NaN	23.567	NaN	22.1197	NaN	NaN	24.9351	0	0	0	0	0	0	0	0	895500	0	0	0	0	0	12427000	0	4557100	0	0	32079000	+	+	-	-	+	+	22	22	14	55.1
17.4939	23.0059	NaN	NaN	NaN	23.5759	NaN	22.3795	22.3066	25.2045	21.8376	23.483	25.2397	NaN	22.4336	NaN	22.132	26.322	26.1421	24.0112	184580	8422900	0	0	0	12504000	0	5456500	5187400	38663000	3747700	11724000	39620000	0	5665000	0	4596200	83891000	74054000	16908000	+	+	-	-	+	+	20	20	20	67.1
NaN	NaN	NaN	NaN	NaN	NaN	NaN	NaN	NaN	NaN	NaN	NaN	21.5594	NaN	NaN	NaN	22.134	NaN	NaN	NaN	0	0	0	0	0	0	0	0	0	0	0	0	3090500	0	0	0	4602600	0	0	0	-	-	-	-	-	-	6	6	6	14
NaN	NaN	NaN	NaN	NaN	NaN	22.6265	NaN	NaN	NaN	NaN	NaN	NaN	NaN	NaN	23.135	22.1344	21.4822	NaN	24.9303	0	0	0	0	0	0	6475200	0	0	0	0	0	0	0	0	9211200	4603700	2929500	0	31972000	-	+	-	+	-	+	10	8	8	40.4
17.9597	NaN	20.008	NaN	24.6488	23.1542	24.842	24.3214	NaN	26.3519	23.8571	25.4432	25.1023	24.1057	28.0532	26.113	22.1587	28.1108	27.8593	27.1737	254930	0	1054400	0	26304000	9334600	30074000	20964000	0	85650000	15195000	45621000	36021000	18052000	278510000	72575000	4682100	289860000	243500000	151390000	+	+	-	-	+	+	10	10	10	52.6
NaN	NaN	NaN	NaN	21.3033	22.2233	NaN	NaN	NaN	NaN	NaN	NaN	NaN	19.343	23.8798	25.201	22.1671	23.9449	24.756	24.5207	0	0	0	0	2587800	4896500	0	0	0	0	0	0	0	664990	15436000	38571000	4709300	16148000	28334000	24069000	+	+	-	-	+	+	10	10	7	65.2
NaN	NaN	NaN	NaN	NaN	NaN	NaN	NaN	NaN	NaN	NaN	NaN	NaN	NaN	NaN	NaN	22.1703	NaN	NaN	NaN	0	0	0	0	0	0	0	0	0	0	0	0	0	0	0	0	4719700	0	0	0	-	-	-	-	-	-	6	6	6	34.9
NaN	21.1176	NaN	NaN	NaN	21.6694	NaN	20.5384	19.6216	NaN	NaN	20.9207	NaN	NaN	NaN	NaN	22.1843	NaN	NaN	23.3735	0	2275200	0	0	0	3335400	0	1522900	806680	0	0	1985000	0	0	0	0	4765900	0	0	10867000	-	+	-	+	-	+	15	15	15	45.7
NaN	NaN	NaN	NaN	NaN	NaN	NaN	NaN	23.4913	NaN	NaN	NaN	NaN	NaN	NaN	NaN	22.2348	23.8201	NaN	20.6685	0	0	0	0	0	0	0	0	11792000	0	0	0	0	0	0	0	4935500	14810000	0	1666600	-	+	-	+	-	+	15	15	15	45.5
NaN	NaN	NaN	NaN	NaN	NaN	NaN	NaN	NaN	NaN	NaN	NaN	NaN	NaN	NaN	NaN	22.2353	26.8651	26.7567	NaN	0	0	0	0	0	0	0	0	0	0	0	0	0	0	0	0	4937200	122240000	113390000	0	-	-	-	-	-	-	4	4	4	19
NaN	NaN	NaN	20.9545	20.5393	NaN	25.604	21.5995	20.7286	NaN	21.0438	24.3061	26.8982	21.4005	26.5076	26.1811	22.2481	26.9512	26.1439	26.8681	0	0	0	2032000	1523900	0	50999000	3177500	1737500	0	2161800	20743000	125070000	2768100	95406000	76084000	4981500	129750000	74149000	122490000	+	+	-	-	+	+	32	32	32	42.8
NaN	NaN	NaN	NaN	NaN	NaN	24.2213	20.2219	NaN	23.8853	NaN	NaN	23.814	NaN	21.814	22.7031	22.2527	25.5369	NaN	24.2032	0	0	0	0	0	0	19558000	1222900	0	15495000	0	0	14748000	0	3687000	6828200	4997100	48682000	0	19315000	+	+	-	-	+	+	8	8	8	42.5
18.874	NaN	NaN	NaN	21.273	NaN	NaN	NaN	NaN	NaN	NaN	NaN	24.0857	21.6371	NaN	NaN	22.2662	NaN	NaN	NaN	480440	0	0	0	2534000	0	0	0	0	0	0	0	17804000	3261600	0	0	5044100	0	0	0	-	-	-	-	-	-	5	4	4	7.3
NaN	NaN	NaN	20.0756	20.4311	NaN	NaN	21.8714	NaN	NaN	20.2724	22.5706	NaN	NaN	22.8408	NaN	22.2719	24.9503	23.6552	20.9104	0	0	0	1105000	1413800	0	0	3836600	0	0	1266500	6229100	0	0	7512300	0	5064200	32418000	13211000	1970900	+	+	-	-	+	+	37	37	37	37.1
NaN	NaN	NaN	19.6683	NaN	20.871	22.9334	NaN	NaN	NaN	NaN	NaN	NaN	NaN	22.1012	22.6266	22.2783	24.8227	25.9385	24.4526	0	0	0	833200	0	1917800	8010100	0	0	0	0	0	0	0	4499200	6475600	5086600	29674000	64310000	22960000	+	+	-	-	+	+	8	8	8	39.7
NaN	NaN	NaN	NaN	NaN	NaN	NaN	NaN	NaN	NaN	19.1768	24.3755	NaN	NaN	NaN	26.3578	22.284	26.8603	26.2806	22.3725	0	0	0	0	0	0	0	0	0	0	592660	21765000	0	0	0	85996000	5107000	121830000	81519000	5429900	-	+	-	+	-	+	5	2	2	1.8
NaN	NaN	NaN	22.0257	NaN	NaN	24.4747	NaN	NaN	28.288	NaN	NaN	NaN	NaN	NaN	NaN	22.2951	NaN	NaN	NaN	0	0	0	4269700	0	0	23314000	0	0	327740000	0	0	0	0	0	0	5146300	0	0	0	-	-	-	-	-	-	2	2	2	3.8
18.4696	23.727	18.73	20.6317	24.3538	22.8755	26.0275	24.9867	NaN	23.7193	24.5237	25.9766	NaN	24.2181	28.4345	27.1531	22.3222	29.1523	28.4466	28.5717	363000	13885000	434800	1624600	21440000	7695100	68400000	33247000	0	13811000	24119000	66030000	0	19515000	362770000	149240000	5244000	596650000	365820000	398970000	+	+	-	-	+	+	20	20	20	52.8
NaN	NaN	NaN	NaN	NaN	NaN	NaN	NaN	NaN	NaN	NaN	NaN	NaN	NaN	NaN	22.3315	22.3617	NaN	NaN	20.5277	0	0	0	0	0	0	0	0	0	0	0	0	0	0	0	5277700	5389500	0	0	1511700	-	+	-	+	-	+	32	32	32	43.6
NaN	NaN	NaN	NaN	NaN	21.2372	NaN	NaN	22.7112	NaN	NaN	NaN	22.5256	NaN	21.7383	21.9403	22.3658	NaN	NaN	21.2566	0	0	0	0	0	2471900	0	0	6867000	0	0	0	6037700	0	3498500	4024400	5404700	0	0	2505300	+	+	-	-	+	+	8	8	8	32.2
NaN	NaN	NaN	NaN	NaN	NaN	23.6777	NaN	NaN	NaN	NaN	21.0876	NaN	NaN	NaN	NaN	22.3707	NaN	NaN	NaN	0	0	0	0	0	0	13418000	0	0	0	0	2228400	0	0	0	0	5423300	0	0	0	-	-	-	-	-	-	11	11	11	35.9
19.1054	22.8478	17.5107	23.8634	23.2731	20.0077	26.3078	23.3981	NaN	25.3645	23.5134	22.9947	22.1371	22.6471	27.9059	26.6895	22.3788	27.7533	27.1642	27.1778	564040	7548900	186750	15262000	10137000	1054200	83070000	11054000	0	43198000	11974000	8357700	4612600	6568500	251480000	108230000	5453600	226240000	150400000	151820000	+	+	-	-	+	+	28	28	27	64.6
NaN	NaN	NaN	NaN	21.0132	NaN	24.5555	21.4153	NaN	24.0356	20.9214	22.0863	24.3248	20.8328	22.8043	23.5923	22.3789	25.1345	23.8464	24.2647	0	0	0	0	2116400	0	24657000	2796800	0	17196000	1985900	4452900	21013000	1867600	7324500	12647000	5454000	36833000	15083000	20156000	+	+	-	-	+	+	7	7	7	38.7
NaN	NaN	NaN	NaN	NaN	NaN	NaN	20.6963	NaN	NaN	NaN	NaN	NaN	NaN	NaN	NaN	22.3817	NaN	NaN	21.1684	0	0	0	0	0	0	0	1699100	0	0	0	0	0	0	0	0	5464800	0	0	2356800	-	+	-	+	-	+	4	4	4	24.1
19.6341	NaN	20.3227	NaN	24.6269	NaN	25.1988	25.1741	24.2436	24.8861	24.3366	26.4272	NaN	23.7909	27.4356	24.4551	22.3852	26.3471	26.3525	29.1238	813660	0	1311400	0	25909000	0	38511000	37858000	19863000	31007000	21186000	90235000	0	14514000	181520000	23000000	5477800	85360000	85681000	584970000	+	+	-	-	+	+	10	10	10	97.4
NaN	NaN	NaN	NaN	NaN	NaN	NaN	NaN	NaN	NaN	NaN	NaN	NaN	NaN	NaN	NaN	22.3914	NaN	22.4646	NaN	0	0	0	0	0	0	0	0	0	0	0	0	0	0	0	0	5501600	0	5787700	0	-	-	-	-	-	-	4	4	4	19
NaN	NaN	17.4628	NaN	22.0515	NaN	24.8107	21.4434	NaN	NaN	20.2668	23.5028	23.4939	20.5129	26.2504	23.6127	22.4168	24.8543	25.6658	27.2325	0	0	180650	0	4346600	0	29429000	2851700	0	0	1261600	11886000	11813000	1496200	79829000	12827000	5599300	30331000	53233000	157690000	+	+	-	-	+	+	13	13	13	53.8
NaN	24.4692	18.2127	23.1797	NaN	NaN	22.7802	NaN	NaN	NaN	NaN	NaN	NaN	NaN	NaN	NaN	22.4178	NaN	NaN	21.845	0	23226000	303790	9501400	0	0	7203300	0	0	0	0	0	0	0	0	0	5603100	0	0	3767100	-	+	-	+	-	+	9	9	9	24.5
NaN	NaN	NaN	NaN	22.0544	NaN	NaN	NaN	20.0171	NaN	22.8748	NaN	NaN	23.12	NaN	NaN	22.4287	NaN	NaN	NaN	0	0	0	0	4355500	0	0	0	1061100	0	7691400	0	0	9115900	0	0	5645500	0	0	0	-	-	-	-	-	-	11	11	11	12.9
NaN	NaN	NaN	19.8861	NaN	NaN	22.5608	NaN	15.9586	NaN	NaN	NaN	22.6606	NaN	NaN	NaN	22.443	26.6822	26.0323	27.7415	0	0	0	968970	0	0	6186800	0	63683	0	0	0	6629900	0	0	0	5701800	107680000	68626000	224400000	-	+	-	+	-	+	7	7	7	55.1
NaN	NaN	NaN	NaN	NaN	NaN	NaN	NaN	NaN	NaN	NaN	NaN	NaN	NaN	NaN	NaN	22.4512	NaN	NaN	NaN	0	0	0	0	0	0	0	0	0	0	0	0	0	0	0	0	5734400	0	0	0	-	-	-	-	-	-	2	2	2	6.6
NaN	NaN	NaN	NaN	NaN	NaN	NaN	NaN	NaN	NaN	NaN	NaN	NaN	NaN	NaN	NaN	22.463	NaN	NaN	NaN	0	0	0	0	0	0	0	0	0	0	0	0	0	0	0	0	5781300	0	0	0	-	-	-	-	-	-	4	1	1	5.2
NaN	21.3767	NaN	22.2952	NaN	23.5471	27.4081	21.4554	NaN	25.7707	NaN	22.3603	24.8557	NaN	26.5373	26.3245	22.4651	27.6278	28.4171	28.4538	0	2722800	0	5146800	0	12257000	178100000	2875500	0	57246000	0	5384100	30361000	0	97393000	84038000	5789800	207390000	358430000	367670000	+	+	-	-	+	+	9	9	9	32.5
NaN	NaN	NaN	NaN	NaN	21.487	NaN	NaN	19.7567	24.379	NaN	NaN	NaN	NaN	NaN	24.6406	22.4701	NaN	NaN	23.0792	0	0	0	0	0	2939300	0	0	885840	21818000	0	0	0	0	0	26155000	5810000	0	0	8861900	-	+	-	+	-	+	13	13	6	36.7
NaN	NaN	18.4807	NaN	20.9916	NaN	NaN	19.1981	NaN	NaN	NaN	24.027	NaN	NaN	NaN	NaN	22.4726	22.6998	24.7766	23.124	0	0	365810	0	2085000	0	0	601440	0	0	0	17094000	0	0	0	0	5820200	6812700	28740000	9141300	-	+	-	+	-	+	13	13	13	36.7
NaN	NaN	18.4154	NaN	20.1561	NaN	27.921	NaN	22.0601	27.7121	NaN	21.3753	24.5801	NaN	25.6364	23.69	22.4737	27.8647	27.8683	24.3994	0	0	349620	0	1168400	0	254130000	0	4372600	219870000	0	2720200	25082000	0	52158000	13533000	5824300	244400000	245020000	22128000	+	+	-	-	+	+	29	29	28	32.7
NaN	NaN	NaN	22.4042	19.5705	23.925	25.6713	23.2978	23.2523	26.7912	21.207	23.6404	24.907	19.794	25.4178	22.995	22.5008	28.7979	28.2345	30.1822	0	0	0	5550400	778570	15927000	53437000	10312000	9992000	116130000	2420700	13076000	31459000	909070	44824000	8359700	5934800	466690000	315810000	1218300000	+	+	-	-	+	+	42	42	42	79.4
NaN	23.8682	NaN	NaN	NaN	NaN	NaN	NaN	23.9792	NaN	NaN	21.3233	NaN	NaN	NaN	22.4516	22.5033	23.6628	NaN	20.8365	0	15312000	0	0	0	0	0	0	16537000	0	0	2624000	0	0	0	5735900	5945300	13280000	0	1872500	-	+	-	+	-	+	15	15	15	62.2
NaN	NaN	NaN	NaN	NaN	NaN	NaN	NaN	NaN	NaN	NaN	NaN	NaN	NaN	NaN	NaN	22.5158	NaN	NaN	NaN	0	0	0	0	0	0	0	0	0	0	0	0	0	0	0	0	5996800	0	0	0	-	-	-	-	-	-	6	6	6	35.2
NaN	NaN	NaN	NaN	NaN	NaN	NaN	NaN	23.5956	NaN	NaN	NaN	NaN	NaN	25.2668	21.7287	22.5339	NaN	NaN	20.8356	0	0	0	0	0	0	0	0	12676000	0	0	0	0	0	40371000	3475200	6072800	0	0	1871300	+	+	-	-	+	+	50	50	50	47.7
NaN	NaN	NaN	22.4102	21.5483	23.794	26.3317	19.8077	20.643	27.272	21.2317	23.3328	24.6383	21.7315	26.5392	26.4439	22.5369	23.7567	23.5635	23.8684	0	0	0	5573600	3066900	14545000	84459000	917700	1637400	162060000	2462500	10565000	26114000	3482100	97517000	91284000	6085500	14174000	12397000	15315000	+	+	-	-	+	+	8	8	8	25.8
NaN	NaN	NaN	NaN	NaN	NaN	NaN	NaN	NaN	NaN	NaN	NaN	NaN	NaN	NaN	NaN	22.5434	NaN	NaN	22.3608	0	0	0	0	0	0	0	0	0	0	0	0	0	0	0	0	6112800	0	0	5386100	-	+	-	+	-	+	9	9	9	41.8
NaN	NaN	18.0807	21.2988	NaN	20.6929	24.5763	21.7022	NaN	23.8183	NaN	23.7993	22.7489	NaN	27.4971	24.7701	22.5469	26.4929	26.4966	27.1894	0	0	277230	2579700	0	1695000	25015000	3412100	0	14792000	0	14598000	7048500	0	189430000	28612000	6127700	94439000	94682000	153050000	+	+	-	-	+	+	25	25	25	85.6
NaN	NaN	NaN	NaN	NaN	NaN	NaN	NaN	NaN	22.8708	NaN	21.3639	NaN	NaN	22.9145	NaN	22.5482	20.5714	NaN	25.9573	0	0	0	0	0	0	0	0	0	7670000	0	2698800	0	0	7905900	0	6133000	1558100	0	65150000	+	+	-	-	+	+	11	11	10	37.3
NaN	NaN	NaN	NaN	NaN	NaN	22.3661	19.289	20.7091	NaN	NaN	23.188	NaN	NaN	26.2122	23.123	22.5485	25.6109	25.8739	27.0824	0	0	0	0	0	0	5406000	640550	1714200	0	0	9556400	0	0	77745000	9135200	6134600	51243000	61492000	142110000	+	+	-	-	+	+	27	27	27	71.7
NaN	NaN	NaN	NaN	NaN	NaN	23.2674	NaN	NaN	NaN	NaN	NaN	23.8859	NaN	23.9762	NaN	22.5519	25.102	25.0525	NaN	0	0	0	0	0	0	10097000	0	0	0	0	0	15501000	0	16503000	0	6149100	36012000	34797000	0	+	-	+	-	-	+	3	3	3	15.2
20.4992	NaN	NaN	NaN	NaN	NaN	NaN	NaN	NaN	26.0627	NaN	NaN	NaN	NaN	NaN	NaN	22.5527	NaN	NaN	NaN	1482100	0	0	0	0	0	0	0	0	70090000	0	0	0	0	0	0	6152300	0	0	0	-	-	-	-	-	-	4	3	3	16.3
NaN	NaN	NaN	NaN	NaN	NaN	NaN	NaN	NaN	NaN	NaN	NaN	NaN	NaN	NaN	NaN	22.5617	NaN	NaN	NaN	0	0	0	0	0	0	0	0	0	0	0	0	0	0	0	0	6191000	0	0	0	-	-	-	-	-	-	29	1	1	38.3
24.9674	NaN	24.0195	NaN	23.4758	NaN	NaN	22.5642	NaN	25.2998	25.155	NaN	NaN	NaN	27.7436	29.1591	22.5627	28.5974	28.5065	NaN	32804000	0	17005000	0	11666000	0	0	6201500	0	41304000	37361000	0	0	0	224730000	599460000	6195000	406130000	381350000	0	+	-	+	-	-	+	36	36	36	21.8
NaN	NaN	NaN	22.5024	NaN	NaN	NaN	NaN	NaN	22.5993	NaN	NaN	22.6468	NaN	NaN	NaN	22.5647	NaN	NaN	26.5869	0	0	0	5941500	0	0	0	0	0	6354400	0	0	6567000	0	0	0	6203600	0	0	100800000	-	+	-	+	-	+	17	17	17	63.1
22.2868	NaN	NaN	19.8747	NaN	NaN	NaN	NaN	NaN	24.3895	NaN	NaN	NaN	NaN	NaN	NaN	22.5744	22.857	NaN	22.6538	5116800	0	0	961330	0	0	0	0	0	21977000	0	0	0	0	0	0	6245500	7596800	0	6598900	-	+	-	+	-	+	26	26	25	66
NaN	NaN	NaN	NaN	NaN	NaN	NaN	NaN	22.0505	24.0836	NaN	NaN	23.9947	NaN	NaN	NaN	22.6063	24.1688	23.8718	24.1206	0	0	0	0	0	0	0	0	4343600	17778000	0	0	16716000	0	0	0	6385200	18860000	15351000	18240000	-	+	-	+	-	+	7	7	7	46.6
NaN	NaN	NaN	NaN	NaN	NaN	NaN	NaN	NaN	NaN	NaN	NaN	NaN	NaN	NaN	NaN	22.618	NaN	NaN	NaN	0	0	0	0	0	0	0	0	0	0	0	0	0	0	0	0	6437200	0	0	0	-	-	-	-	-	-	5	5	5	10.8
NaN	NaN	NaN	NaN	20.8496	NaN	25.1686	21.4785	NaN	25.3541	NaN	NaN	NaN	NaN	24.8606	24.9244	22.6379	22.9569	NaN	25.2709	0	0	0	0	1889500	0	37715000	2921900	0	42888000	0	0	0	0	30463000	31842000	6526400	8141900	0	40486000	+	+	-	-	+	+	14	14	14	71
19.1533	22.1533	19.4157	NaN	23.5292	22.8869	27.529	24.4336	NaN	26.11	23.9268	22.6884	24.0571	23.5737	27.8101	27.1046	22.6431	27.3974	27.0632	28.735	583060	4664600	699350	0	12106000	7756200	193660000	22660000	0	72424000	15947000	6758900	17454000	12485000	235330000	144310000	6550300	176780000	140230000	446770000	+	+	-	-	+	+	29	29	13	56
NaN	NaN	NaN	18.77	NaN	20.2713	21.9256	NaN	NaN	NaN	NaN	NaN	24.2768	NaN	22.7603	NaN	22.6488	22.2134	23.3684	NaN	0	0	0	447030	0	1265500	3983400	0	0	0	0	0	20326000	0	7104600	0	6575900	4862900	10829000	0	+	-	+	-	-	+	9	9	9	36.4
NaN	NaN	NaN	NaN	NaN	NaN	21.1971	NaN	NaN	NaN	NaN	NaN	NaN	NaN	NaN	NaN	22.6493	NaN	NaN	NaN	0	0	0	0	0	0	2404200	0	0	0	0	0	0	0	0	0	6578300	0	0	0	-	-	-	-	-	-	29	29	25	35.3
NaN	NaN	NaN	NaN	NaN	NaN	NaN	NaN	NaN	NaN	NaN	NaN	NaN	NaN	NaN	NaN	22.6495	NaN	NaN	NaN	0	0	0	0	0	0	0	0	0	0	0	0	0	0	0	0	6579300	0	0	0	-	-	-	-	-	-	4	4	4	13.9
NaN	NaN	NaN	NaN	NaN	NaN	NaN	NaN	NaN	NaN	NaN	NaN	NaN	NaN	NaN	NaN	22.6561	NaN	NaN	NaN	0	0	0	0	0	0	0	0	0	0	0	0	0	0	0	0	6609400	0	0	0	-	-	-	-	-	-	9	9	8	36.2
NaN	NaN	NaN	NaN	19.8483	NaN	23.3909	20.9336	NaN	24.3946	19.9369	22.6806	23.477	NaN	NaN	NaN	22.6745	23.4289	NaN	23.3454	0	0	0	0	943910	0	10999000	2002800	0	22055000	1003700	6722500	11676000	0	0	0	6694300	11293000	0	10658000	-	+	-	+	-	+	14	14	14	38
NaN	NaN	NaN	NaN	NaN	NaN	22.4024	20.1134	NaN	NaN	20.6981	NaN	NaN	20.4944	24.9209	23.7065	22.6855	25.0706	25.798	25.3426	0	0	0	0	0	0	5543800	1134300	0	0	1701200	0	0	1477200	31764000	13689000	6745700	35237000	58340000	42549000	+	+	-	-	+	+	25	25	25	47
NaN	20.2427	NaN	NaN	22.5526	21.3252	22.118	23.1117	20.8914	NaN	23.1097	NaN	NaN	20.4378	21.1034	NaN	22.7093	25.6508	24.8237	23.4873	0	1240700	0	0	6152100	2627400	4551700	9063600	1945100	0	9051400	0	0	1420300	2252900	0	6857700	52683000	29694000	11759000	+	+	-	-	+	+	66	31	24	70.2
NaN	22.6913	19.6406	NaN	23.4311	22.928	24.0547	23.7456	NaN	25.149	23.3773	25.0285	24.4211	21.9888	25.3975	25.8765	22.7133	26.7353	26.4356	25.5924	0	6772900	817380	0	11310000	7980100	17426000	14065000	0	37204000	10896000	34225000	22464000	4161800	44200000	61602000	6876900	111720000	90766000	50591000	+	+	-	-	+	+	6	6	6	56.4
NaN	23.7922	NaN	NaN	21.8904	23.1219	NaN	21.2445	NaN	NaN	NaN	NaN	22.7218	21.5579	23.582	NaN	22.7161	22.8115	23.6237	27.2142	0	14527000	0	0	3887400	9128400	0	2484500	0	0	0	0	6917400	3087200	12557000	0	6890000	7361000	12925000	155700000	+	+	-	-	+	+	20	20	1	81.2
NaN	NaN	NaN	NaN	21.2816	NaN	25.404	20.272	NaN	24.5476	19.5253	19.9269	NaN	20.5686	25.9362	24.3685	22.72	26.1234	26.1042	27.0336	0	0	0	0	2549200	0	44398000	1266100	0	24523000	754560	996790	0	1555100	64205000	21660000	6908900	73101000	72135000	137380000	+	+	-	-	+	+	12	12	12	56.6
18.526	23.0581	NaN	26.5653	23.2086	20.8449	NaN	NaN	NaN	NaN	NaN	NaN	NaN	NaN	23.4331	19.6467	22.7209	NaN	NaN	22.8088	377480	8733100	0	99303000	9693600	1883400	0	0	0	0	0	0	0	0	11326000	820820	6912900	0	0	7347200	+	+	-	-	+	+	15	15	13	46
18.7406	22.0481	20.0918	NaN	21.6612	21.2463	24.521	22.3138	NaN	23.4442	21.294	22.8343	22.3602	19.6546	22.7739	21.7567	22.7271	26.2647	26.2691	24.2544	438000	4336500	1117500	0	3316500	2487500	24074000	5213600	0	11413000	2571200	7478300	5383900	825350	7171800	3543500	6942900	80626000	80868000	20012000	+	+	-	-	+	+	12	12	12	48.9
NaN	NaN	NaN	NaN	22.4354	NaN	26.218	21.7238	NaN	23.3843	22.4131	21.3799	NaN	22.3279	27.6822	27.6687	22.7319	28.3146	26.8394	25.762	0	0	0	0	5671800	0	78053000	3463600	0	10949000	5585000	2729000	0	5264500	215370000	213360000	6965800	333850000	120080000	56904000	+	+	-	-	+	+	24	24	24	48.9
NaN	NaN	NaN	NaN	20.2141	NaN	22.8855	23.5816	NaN	24.8465	22.557	24.9576	NaN	22.8737	28.2167	27.043	22.7392	28.0677	27.4398	25.1553	0	0	0	0	1216300	0	7748600	12554000	0	30168000	6170700	32583000	0	7685700	311950000	138280000	7001400	281340000	182060000	37369000	+	+	-	-	+	+	11	11	11	66.5
21.6509	23.1716	23.7908	20.164	28.0619	NaN	25.4922	28.9865	21.3809	26.6929	28.2259	29.4955	24.4129	28.3458	31.5764	30.6256	22.7452	32.2585	31.8137	31.1681	3292800	9448400	14513000	1174800	280210000	0	47197000	531880000	2730900	108480000	313940000	756860000	22336000	341150000	3202100000	1656600000	7030300	5137800000	3774700000	2412900000	+	+	-	-	+	+	6	6	6	32.3
NaN	NaN	NaN	NaN	NaN	NaN	22.7048	NaN	NaN	NaN	NaN	23.7041	NaN	NaN	26.6958	25.4489	22.7677	23.9815	24.258	25.5447	0	0	0	0	0	0	6836500	0	0	0	0	13666000	0	0	108700000	45802000	7141000	16564000	20063000	48945000	+	+	-	-	+	+	12	12	12	55.8
NaN	NaN	NaN	NaN	NaN	24.2386	NaN	NaN	NaN	NaN	NaN	NaN	22.7444	NaN	NaN	NaN	22.7694	NaN	NaN	NaN	0	0	0	0	0	19795000	0	0	0	0	0	0	7026700	0	0	0	7149500	0	0	0	-	-	-	-	-	-	1	1	1	2.6
NaN	22.0992	NaN	NaN	NaN	22.5235	NaN	NaN	22.3174	NaN	NaN	NaN	NaN	NaN	NaN	21.3298	22.7744	NaN	NaN	23.7939	0	4492800	0	0	0	6029200	0	0	5226500	0	0	0	0	0	0	2635800	7174300	0	0	14544000	-	+	-	+	-	+	13	13	13	39
NaN	NaN	NaN	NaN	20.0006	NaN	24.5276	22.9551	21.8168	25.6919	22.6047	24.5839	23.2351	20.4565	26.9007	25.8619	22.775	26.3868	27.3305	25.5671	0	0	0	0	1049000	0	24185000	8131400	3694000	54204000	6378300	25148000	9873600	1438900	125290000	60984000	7177300	87744000	168770000	49712000	+	+	-	-	+	+	13	13	13	39.9
NaN	NaN	NaN	NaN	NaN	NaN	NaN	NaN	NaN	NaN	NaN	NaN	NaN	NaN	21.4059	NaN	22.7807	NaN	NaN	24.0356	0	0	0	0	0	0	0	0	0	0	0	0	0	0	2778600	0	7205700	0	0	17196000	+	+	-	-	+	+	16	16	16	47.2
NaN	NaN	NaN	NaN	NaN	NaN	NaN	NaN	NaN	NaN	NaN	NaN	NaN	NaN	22.8102	NaN	22.7887	24.9021	25.8761	NaN	0	0	0	0	0	0	0	0	0	0	0	0	0	0	7354500	0	7245500	31353000	61585000	0	+	-	+	-	-	+	3	3	3	0.9
NaN	NaN	NaN	NaN	NaN	NaN	23.1587	NaN	NaN	24.1253	NaN	NaN	24.591	NaN	25.737	23.4864	22.7975	25.2182	24.6744	19.7159	0	0	0	0	0	0	9363800	0	0	18300000	0	0	25271000	0	55927000	11752000	7290300	39033000	26776000	861140	+	+	-	-	+	+	15	15	0	22.6
NaN	NaN	NaN	NaN	NaN	NaN	NaN	NaN	NaN	NaN	NaN	NaN	NaN	NaN	NaN	NaN	22.7984	NaN	NaN	19.3541	0	0	0	0	0	0	0	0	0	0	0	0	0	0	0	0	7294600	0	0	670140	-	+	-	+	-	+	8	4	4	22
NaN	NaN	NaN	19.4971	NaN	21.0118	22.25	NaN	21.3664	NaN	NaN	NaN	NaN	NaN	NaN	NaN	22.7998	NaN	NaN	NaN	0	0	0	739990	0	2114400	4987800	0	2703500	0	0	0	0	0	0	0	7301700	0	0	0	-	-	-	-	-	-	2	2	2	16.4
17.0374	NaN	19.556	NaN	NaN	NaN	NaN	NaN	NaN	NaN	21.8374	21.301	NaN	20.4566	23.4737	NaN	22.8075	26.4002	25.5068	27.8266	134510	0	770780	0	0	0	0	0	0	0	3747200	2583600	0	1439000	11649000	0	7340600	88560000	47678000	238030000	+	+	-	-	+	+	29	29	9	72.1
20.4319	NaN	20.1812	21.8624	NaN	23.1759	27.0195	NaN	22.2537	24.8965	NaN	24.3755	24.6319	NaN	24.998	24.5377	22.8087	25.5084	26.765	25.6136	1414500	0	1188900	3812700	0	9476400	136040000	0	5000800	31231000	0	21765000	25998000	0	33509000	24354000	7346900	47731000	114040000	51340000	+	+	-	-	+	+	5	2	2	18.1
NaN	NaN	NaN	NaN	NaN	22.8426	NaN	NaN	NaN	22.4927	NaN	NaN	NaN	NaN	NaN	NaN	22.8089	NaN	NaN	23.1461	0	0	0	0	0	7521500	0	0	0	5901600	0	0	0	0	0	0	7347700	0	0	9282800	-	+	-	+	-	+	6	6	6	25.4
NaN	NaN	17.9806	25.0646	NaN	NaN	NaN	NaN	NaN	23.6352	NaN	NaN	23.6003	NaN	NaN	23.5158	22.8218	26.9138	NaN	NaN	0	0	258650	35092000	0	0	0	0	0	13029000	0	0	12717000	0	0	11994000	7413700	126430000	0	0	-	-	-	-	-	-	5	5	5	19.2
NaN	NaN	NaN	NaN	NaN	NaN	NaN	NaN	NaN	NaN	NaN	NaN	NaN	NaN	22.7863	21.9327	22.8232	21.4985	25.7136	NaN	0	0	0	0	0	0	0	0	0	0	0	0	0	0	7233700	4003100	7420900	2962800	55026000	0	+	-	+	-	-	+	8	8	8	20.1
20.0095	NaN	NaN	NaN	NaN	NaN	NaN	NaN	NaN	NaN	NaN	NaN	NaN	NaN	21.7268	22.5247	22.8255	25.03	23.8211	26.1332	1055500	0	0	0	0	0	0	0	0	0	0	0	0	0	3470700	6034200	7433100	34260000	14821000	73599000	+	+	-	-	+	+	26	26	20	64.9
17.7481	NaN	19.2454	NaN	22.5304	NaN	NaN	NaN	NaN	NaN	NaN	NaN	23.4083	17.4527	NaN	NaN	22.8262	26.8653	26.7843	NaN	220150	0	621490	0	6057800	0	0	0	0	0	0	0	11133000	179390	0	0	7436400	122250000	115580000	0	-	-	-	-	-	-	7	7	7	10.3
NaN	NaN	NaN	NaN	NaN	21.413	21.8388	NaN	22.6446	23.199	NaN	NaN	24.5778	NaN	24.8304	26.0719	22.8431	22.8521	22.3442	22.3838	0	0	0	0	0	2792200	3750800	0	6556800	9629000	0	0	25041000	0	29833000	70539000	7523900	7571000	5324400	5472500	+	+	-	-	+	+	51	46	35	21.5
NaN	NaN	NaN	NaN	21.0531	NaN	23.8464	21.5702	NaN	25.6109	21.7708	24.1216	24.6278	21.7416	26.5925	24.5699	22.8558	26.338	25.957	22.8595	0	0	0	0	2175800	0	15083000	3113700	0	51246000	3578300	18253000	25925000	3506400	101190000	24905000	7590800	84825000	65139000	7610200	+	+	-	-	+	+	23	23	23	47.2
NaN	NaN	NaN	NaN	NaN	NaN	NaN	NaN	NaN	NaN	NaN	NaN	NaN	NaN	NaN	NaN	22.8559	NaN	NaN	23.3683	0	0	0	0	0	0	0	0	0	0	0	0	0	0	0	0	7591100	0	0	10828000	-	+	-	+	-	+	2	2	2	8.7
NaN	NaN	NaN	NaN	NaN	NaN	NaN	NaN	NaN	NaN	NaN	NaN	NaN	NaN	NaN	NaN	22.8575	NaN	NaN	NaN	0	0	0	0	0	0	0	0	0	0	0	0	0	0	0	0	7599800	0	0	0	-	-	-	-	-	-	2	2	2	6.4
NaN	NaN	NaN	NaN	NaN	NaN	NaN	NaN	NaN	NaN	NaN	21.8676	NaN	NaN	NaN	NaN	22.8583	NaN	NaN	NaN	0	0	0	0	0	0	0	0	0	0	0	3826400	0	0	0	0	7603900	0	0	0	-	-	-	-	-	-	6	6	6	44.9
NaN	NaN	18.2542	NaN	23.0723	NaN	25.682	23.0731	NaN	NaN	22.0191	23.7943	NaN	22.4351	26.8014	23.9596	22.8722	28.1093	28.0756	25.6593	0	0	312650	0	8820000	0	53834000	8824500	0	0	4250100	14548000	0	5670700	116960000	16314000	7677500	289560000	282880000	52993000	+	+	-	-	+	+	22	22	22	48.5
NaN	NaN	NaN	NaN	NaN	NaN	NaN	NaN	NaN	NaN	NaN	NaN	NaN	NaN	NaN	NaN	22.8722	NaN	NaN	NaN	0	0	0	0	0	0	0	0	0	0	0	0	0	0	0	0	7677300	0	0	0	-	-	-	-	-	-	6	6	6	15.3
17.6867	NaN	NaN	NaN	20.3302	NaN	NaN	21.1311	NaN	NaN	20.7549	NaN	NaN	20.9752	22.249	21.9991	22.8768	23.6556	23.2424	24.2121	210980	0	0	0	1318300	0	0	2296600	0	0	1769500	0	0	2061400	4984500	4191600	7702000	13214000	9923500	19434000	+	+	-	-	+	+	3	3	3	38.6
NaN	NaN	20.155	NaN	20.83	26.502	NaN	NaN	NaN	NaN	20.9427	NaN	NaN	NaN	23.2438	23.7094	22.8773	24.2363	24.3327	18.8539	0	0	1167500	0	1864000	95037000	0	0	0	0	2015500	0	0	0	9933200	13716000	7704400	19763000	21129000	473800	+	+	-	-	+	+	19	19	19	40
NaN	NaN	NaN	NaN	NaN	NaN	24.1006	NaN	NaN	24.0796	NaN	NaN	22.7618	NaN	NaN	NaN	22.882	NaN	NaN	NaN	0	0	0	0	0	0	17989000	0	0	17729000	0	0	7112100	0	0	0	7730000	0	0	0	-	-	-	-	-	-	4	4	4	10.8
NaN	NaN	NaN	NaN	21.9635	NaN	23.1146	21.9643	21.1776	NaN	21.3633	22.0585	23.5264	21.0924	25.7234	23.6005	22.8862	23.9453	29.6553	26.1934	0	0	0	0	4089600	0	9082300	4091700	2371800	0	2697700	4368000	12082000	2235900	55401000	12719000	7752600	16153000	845570000	76738000	+	+	-	-	+	+	23	23	23	58.8
NaN	NaN	NaN	NaN	NaN	NaN	NaN	NaN	NaN	22.7102	NaN	NaN	NaN	NaN	NaN	NaN	22.897	24.4835	NaN	25.4333	0	0	0	0	0	0	0	0	0	6862200	0	0	0	0	0	0	7810500	23456000	0	45308000	-	+	-	+	-	+	8	8	8	23.6
NaN	NaN	NaN	NaN	NaN	NaN	NaN	NaN	NaN	NaN	NaN	NaN	NaN	NaN	NaN	NaN	22.9022	NaN	24.3832	NaN	0	0	0	0	0	0	0	0	0	0	0	0	0	0	0	0	7838600	0	21881000	0	-	-	-	-	-	-	7	7	7	17.8
17.4944	23.3344	20.6288	NaN	22.9354	22.0579	24.2764	24.0212	20.1799	23.7179	23.1934	23.9514	23.7756	22.9503	26.6584	26.6968	22.9111	28.4846	27.8044	27.1432	184640	10577000	1621400	0	8021500	4366000	20320000	17026000	1187800	13797000	9591800	16222000	14360000	8104500	105920000	108780000	7887300	375600000	234400000	148220000	+	+	-	-	+	+	22	22	22	73.8
NaN	NaN	NaN	22.0805	NaN	NaN	NaN	NaN	22.9441	NaN	NaN	NaN	22.8743	NaN	24.3941	NaN	22.9159	25.7218	25.1714	27.7509	0	0	0	4434900	0	0	0	0	8069700	0	0	0	7688900	0	22047000	0	7913700	55339000	37788000	225860000	+	+	-	-	+	+	14	14	4	73.8
NaN	NaN	NaN	NaN	NaN	NaN	NaN	NaN	NaN	24.6322	NaN	NaN	NaN	NaN	NaN	NaN	22.931	NaN	NaN	23.6156	0	0	0	0	0	0	0	0	0	26004000	0	0	0	0	0	0	7996700	0	0	12853000	-	+	-	+	-	+	4	4	4	49.5
NaN	NaN	NaN	NaN	NaN	NaN	NaN	NaN	NaN	24.8432	NaN	NaN	NaN	NaN	NaN	NaN	22.9316	NaN	NaN	NaN	0	0	0	0	0	0	0	0	0	30098000	0	0	0	0	0	0	7999900	0	0	0	-	-	-	-	-	-	16	16	16	22
NaN	25.4472	NaN	NaN	NaN	22.8636	26.3008	NaN	NaN	NaN	NaN	21.777	25.8791	NaN	NaN	NaN	22.9367	26.1884	26.8014	NaN	0	45748000	0	0	0	7631900	82667000	0	0	0	0	3593600	61714000	0	0	0	8028500	76470000	116960000	0	-	-	-	-	-	-	14	14	14	38.5
NaN	NaN	NaN	NaN	NaN	21.4912	NaN	NaN	NaN	23.5436	NaN	NaN	24.0154	NaN	NaN	NaN	22.9394	NaN	23.9203	26.0997	0	0	0	0	0	2947700	0	0	0	12227000	0	0	16957000	0	0	0	8043600	0	15875000	71912000	-	+	-	+	-	+	6	6	6	40.7
17.9942	NaN	20.0018	NaN	22.8674	NaN	NaN	23.0057	NaN	NaN	22.3056	23.623	NaN	21.6874	NaN	NaN	22.9465	22.4123	NaN	NaN	261100	0	1049900	0	7651800	0	0	8421900	0	0	5183700	12919000	0	3377300	0	0	8083100	5581700	0	0	-	-	-	-	-	-	13	13	13	37.9
NaN	NaN	NaN	NaN	NaN	NaN	NaN	NaN	NaN	NaN	NaN	22.1696	24.3309	NaN	23.4244	21.2336	22.9565	NaN	NaN	24.4623	0	0	0	0	0	0	0	0	0	0	0	4717600	21102000	0	11258000	2465800	8139400	0	0	23115000	+	+	-	-	+	+	9	9	8	35.9
NaN	NaN	19.5856	NaN	NaN	NaN	23.0486	NaN	NaN	NaN	NaN	NaN	NaN	NaN	NaN	NaN	22.9602	NaN	NaN	24.8342	0	0	786760	0	0	0	8676200	0	0	0	0	0	0	0	0	0	8160600	0	0	29911000	-	+	-	+	-	+	13	13	13	33.3
21.2693	29.9268	20.1472	NaN	NaN	30.0859	NaN	22.606	NaN	NaN	20.3375	24.7858	NaN	20.785	30.8075	25.86	22.9623	27.3256	27.4902	26.4501	2527600	1020600000	1161200	0	0	1139600000	0	6383800	0	0	1324900	28924000	0	1806800	1879200000	60901000	8172100	168200000	188530000	91680000	+	+	-	-	+	+	16	16	16	61.2
NaN	NaN	NaN	NaN	NaN	NaN	NaN	NaN	NaN	NaN	NaN	NaN	NaN	NaN	NaN	NaN	22.9623	NaN	20.1889	NaN	0	0	0	0	0	0	0	0	0	0	0	0	0	0	0	0	8172100	0	1195300	0	-	-	-	-	-	-	3	3	3	11.9
NaN	NaN	19.8254	NaN	20.8884	NaN	NaN	NaN	NaN	NaN	NaN	22.238	NaN	NaN	24.1242	24.716	22.9683	25.1348	24.7626	NaN	0	0	929070	0	1941100	0	0	0	0	0	0	4946500	0	0	18285000	27559000	8206400	36840000	28463000	0	+	-	+	-	-	+	13	7	6	14.4
NaN	21.5644	NaN	NaN	NaN	21.4208	23.5299	NaN	21.9245	NaN	NaN	NaN	23.9193	NaN	NaN	NaN	22.9753	NaN	NaN	22.6677	0	3101300	0	0	0	2807400	12112000	0	3980400	0	0	0	15864000	0	0	0	8246200	0	0	6662900	-	+	-	+	-	+	3	3	3	18.1
NaN	20.0338	NaN	NaN	NaN	NaN	NaN	NaN	NaN	NaN	NaN	NaN	21.6301	NaN	NaN	NaN	22.977	NaN	NaN	NaN	0	1073400	0	0	0	0	0	0	0	0	0	0	3245600	0	0	0	8255700	0	0	0	-	-	-	-	-	-	4	4	4	11.8
NaN	23.9853	NaN	NaN	22.9256	21.9728	25.3221	23.0556	20.7516	24.5209	22.631	24.6725	24.9457	22.3471	26.3182	25.6323	22.9845	28.3546	29.5406	25.2455	0	16607000	0	0	7967100	4115900	41947000	8718100	1765400	24073000	6495600	26740000	32315000	5335200	83668000	52009000	8298800	343230000	780930000	39780000	+	+	-	-	+	+	22	22	22	70.8
NaN	22.8169	NaN	NaN	NaN	21.0965	NaN	NaN	NaN	23.3034	NaN	NaN	NaN	NaN	NaN	NaN	22.9878	NaN	NaN	NaN	0	7389000	0	0	0	2242300	0	0	0	10352000	0	0	0	0	0	0	8318200	0	0	0	-	-	-	-	-	-	8	6	6	14
18.3981	NaN	NaN	24.5032	NaN	27.7877	29.2034	NaN	NaN	29.9411	NaN	NaN	27.3537	NaN	NaN	NaN	22.9916	NaN	NaN	21.0415	345450	0	0	23779000	0	231710000	618150000	0	0	1030800000	0	0	171510000	0	0	0	8340000	0	0	2158300	-	+	-	+	-	+	12	12	12	59.5
NaN	23.5177	NaN	NaN	NaN	24.4351	23.7946	NaN	26.7443	24.9631	21.1435	NaN	25.7685	NaN	25.7786	NaN	22.9922	25.4584	24.1439	24.3903	0	12010000	0	0	0	22683000	14551000	0	112420000	32706000	2316400	0	57160000	0	57561000	0	8343600	46105000	18537000	21990000	+	+	-	-	+	+	10	10	10	55.2
NaN	NaN	NaN	NaN	NaN	NaN	NaN	NaN	NaN	NaN	NaN	NaN	NaN	NaN	24.4086	NaN	22.9948	NaN	22.2187	26.1129	0	0	0	0	0	0	0	0	0	0	0	0	0	0	22270000	0	8358700	0	4880900	72570000	+	+	-	-	+	+	26	26	2	24.6
20.1126	23.0474	22.0072	21.3144	24.4546	22.8245	26.7838	25.2397	NaN	26.0869	24.0683	25.7411	25.3983	23.6787	27.6003	27.7019	23.0019	28.4317	28.4217	26.0397	1133700	8668900	4215300	2607800	22992000	7427800	115540000	39620000	0	71274000	17590000	56084000	44223000	13428000	203480000	218330000	8399900	362070000	359580000	68980000	+	+	-	-	+	+	16	7	7	14.9
NaN	NaN	NaN	NaN	NaN	21.1492	23.4125	NaN	NaN	24.913	NaN	NaN	24.6671	NaN	NaN	NaN	23.002	NaN	NaN	NaN	0	0	0	0	0	2325700	11165000	0	0	31590000	0	0	26640000	0	0	0	8400100	0	0	0	-	-	-	-	-	-	3	3	3	0.7
NaN	NaN	NaN	NaN	NaN	21.686	NaN	NaN	NaN	NaN	NaN	NaN	NaN	NaN	NaN	NaN	23.0025	NaN	NaN	NaN	0	0	0	0	0	3374000	0	0	0	0	0	0	0	0	0	0	8403300	0	0	0	-	-	-	-	-	-	4	1	1	72
NaN	21.6113	NaN	NaN	22.45	NaN	NaN	22.3358	NaN	23.2727	22.0304	22.5426	23.5277	22.0869	25.8736	24.005	23.0131	26.4315	26.7728	26.2255	0	3203700	0	0	5729600	0	0	5293400	0	10134000	4283600	6109500	12093000	4454600	61478000	16835000	8465100	90506000	114660000	78462000	+	+	-	-	+	+	6	6	6	52.3
NaN	23.7586	NaN	NaN	NaN	21.7032	NaN	NaN	21.8507	22.243	NaN	NaN	24.0777	NaN	NaN	NaN	23.0289	22.7783	NaN	23.8267	0	14192000	0	0	0	3414500	0	0	3782000	4963800	0	0	17705000	0	0	0	8558400	7193600	0	14878000	-	+	-	+	-	+	14	14	14	46
NaN	NaN	NaN	NaN	NaN	19.6533	NaN	NaN	NaN	NaN	NaN	22.0166	24.3609	NaN	NaN	NaN	23.045	NaN	23.1382	NaN	0	0	0	0	0	824600	0	0	0	0	0	4242900	21546000	0	0	0	8654600	0	9232200	0	-	-	-	-	-	-	23	23	22	30.3
NaN	NaN	NaN	NaN	NaN	NaN	NaN	NaN	19.4903	NaN	NaN	NaN	NaN	NaN	NaN	NaN	23.046	NaN	21.3578	21.1664	0	0	0	0	0	0	0	0	736490	0	0	0	0	0	0	0	8660200	0	2687400	2353500	-	+	-	+	-	+	7	7	7	36.8
NaN	NaN	NaN	NaN	NaN	NaN	21.0288	NaN	NaN	22.3413	NaN	NaN	NaN	NaN	NaN	NaN	23.0523	NaN	NaN	24.2141	0	0	0	0	0	0	2139500	0	0	5313900	0	0	0	0	0	0	8698400	0	0	19461000	-	+	-	+	-	+	14	14	14	55.3
NaN	NaN	NaN	22.2737	20.6905	NaN	NaN	NaN	NaN	NaN	NaN	23.2404	NaN	NaN	NaN	NaN	23.0528	22.5694	NaN	24.9317	0	0	0	5070600	1692200	0	0	0	0	0	0	9909400	0	0	0	0	8701300	6223800	0	32004000	-	+	-	+	-	+	23	23	23	72.2
NaN	NaN	18.7766	NaN	23.951	NaN	NaN	23.7858	NaN	22.5088	23.2684	23.2646	NaN	22.697	26.5337	25.3072	23.0653	27.1103	27.8372	25.302	0	0	449090	0	16217000	0	0	14462000	0	5968000	10104000	10077000	0	6799500	97146000	41516000	8777200	144880000	239790000	41369000	+	+	-	-	+	+	15	15	15	57.2
NaN	23.7104	NaN	NaN	22.0522	22.2852	NaN	22.69	NaN	23.7884	22.2578	25.9299	24.2575	22.445	24.8092	24.538	23.0663	24.7556	27.0584	24.9142	0	13726000	0	0	4348800	5111100	0	6766600	0	14488000	5015000	63926000	20056000	5709600	29397000	24360000	8783100	28326000	139760000	31618000	+	+	-	-	+	+	16	16	16	56.5
NaN	NaN	NaN	NaN	NaN	NaN	NaN	NaN	NaN	NaN	NaN	NaN	NaN	NaN	NaN	NaN	23.0685	NaN	NaN	NaN	0	0	0	0	0	0	0	0	0	0	0	0	0	0	0	0	8796700	0	0	0	-	-	-	-	-	-	2	2	2	7.3
19.6651	NaN	18.7885	NaN	NaN	NaN	NaN	NaN	NaN	NaN	20.5472	21.2346	21.7079	20.8746	NaN	NaN	23.0688	23.1284	22.4263	23.6424	831360	0	452810	0	0	0	0	0	0	0	1532200	2467400	3425600	1922600	0	0	8798600	9169600	5636200	13094000	-	+	-	+	-	+	8	8	8	12.1
NaN	NaN	NaN	NaN	NaN	NaN	NaN	NaN	NaN	NaN	NaN	NaN	NaN	NaN	NaN	NaN	23.0841	NaN	NaN	NaN	0	0	0	0	0	0	0	0	0	0	0	0	0	0	0	0	8891900	0	0	0	-	-	-	-	-	-	4	4	4	4.9
NaN	NaN	NaN	24.1701	22.6578	NaN	26.2297	22.6665	NaN	27.599	22.0029	24.2282	23.8408	NaN	25.2189	26.4169	23.0856	27.0156	26.9189	23.7074	0	0	0	18877000	6617300	0	78690000	6657200	0	203290000	4202600	19652000	15024000	0	39051000	89596000	8901700	135680000	126880000	13697000	+	+	-	-	+	+	14	14	14	61.4
23.1656	22.0931	24.5182	NaN	28.534	NaN	27.4268	29.4065	21.7694	27.0774	28.7504	30.2508	26.0403	28.3395	32.4342	30.8937	23.0884	31.9663	32.3014	26.0346	9409200	4474000	24028000	0	388680000	0	180420000	711590000	3574700	141620000	451590000	1277600000	69009000	339660000	5803300000	1994900000	8918800	4195800000	5293000000	68738000	+	+	-	-	+	+	79	49	37	79.6
21.589	22.9952	NaN	NaN	23.7732	NaN	26.7362	23.7217	NaN	24.7977	23.0272	25.1548	24.5291	26.7477	27.4805	26.9598	23.0931	27.0465	26.4366	27.5074	3154600	8360800	0	0	14337000	0	111790000	13834000	0	29165000	8548300	37356000	24210000	112680000	187270000	130530000	8948100	138610000	90824000	190790000	+	+	-	-	+	+	15	15	15	65.3
NaN	NaN	NaN	NaN	NaN	NaN	NaN	NaN	NaN	NaN	NaN	NaN	NaN	NaN	NaN	NaN	23.0982	NaN	NaN	NaN	0	0	0	0	0	0	0	0	0	0	0	0	0	0	0	0	8979700	0	0	0	-	-	-	-	-	-	17	17	17	66.4
NaN	NaN	NaN	NaN	NaN	NaN	NaN	NaN	NaN	NaN	NaN	NaN	NaN	NaN	NaN	NaN	23.1009	NaN	NaN	NaN	0	0	0	0	0	0	0	0	0	0	0	0	0	0	0	0	8996500	0	0	0	-	-	-	-	-	-	2	2	2	15.1
17.0826	21.4806	20.4959	NaN	NaN	NaN	25.0874	NaN	NaN	25.1288	NaN	NaN	NaN	NaN	NaN	23.3233	23.1042	20.0297	NaN	17.4572	138800	2926300	1478700	0	0	0	35650000	0	0	36688000	0	0	0	0	0	10496000	9017200	1070400	0	179950	-	+	-	+	-	+	13	13	13	42.2
NaN	21.8813	NaN	NaN	21.3687	NaN	NaN	NaN	NaN	NaN	23.7411	NaN	24.6197	22.9717	NaN	NaN	23.1127	NaN	NaN	NaN	0	3863100	0	0	2707800	0	0	0	0	0	14021000	0	25779000	8225500	0	0	9070200	0	0	0	-	-	-	-	-	-	4	4	4	3
NaN	NaN	NaN	NaN	NaN	NaN	NaN	22.3808	20.8905	NaN	21.6741	22.7647	NaN	NaN	NaN	NaN	23.1155	24.0935	23.4184	26.0146	0	0	0	0	0	0	0	5461100	1943900	0	3346300	7126100	0	0	0	0	9087800	17901000	11211000	67793000	-	+	-	+	-	+	27	27	22	33
NaN	NaN	NaN	NaN	21.8208	NaN	25.0799	23.1464	NaN	27.3229	21.3358	21.973	23.106	20.9023	25.4804	25.059	23.1183	28.0617	27.7979	26.0512	0	0	0	0	3704300	0	35466000	9284500	0	167890000	2646800	4116600	9028200	1959800	46814000	34955000	9105600	280160000	233350000	69532000	+	+	-	-	+	+	25	25	25	39
NaN	22.0818	NaN	NaN	NaN	23.6521	NaN	NaN	NaN	22.5566	NaN	NaN	NaN	NaN	NaN	NaN	23.1201	NaN	NaN	NaN	0	4439000	0	0	0	13182000	0	0	0	6169000	0	0	0	0	0	0	9117000	0	0	0	-	-	-	-	-	-	18	18	18	17.7
NaN	24.0976	23.2646	21.0659	26.4513	28.1012	27.9107	25.9266	NaN	26.6918	25.2058	27.0921	25.8724	25.3063	28.9417	28.1107	23.1223	28.598	28.9248	28.0908	0	17952000	10077000	2195100	91756000	287950000	252330000	63779000	0	108400000	38699000	143070000	61428000	41492000	515600000	289840000	9130600	406320000	509600000	285870000	+	+	-	-	+	+	24	24	24	76.4
NaN	NaN	NaN	NaN	NaN	NaN	22.8202	NaN	NaN	25.1067	NaN	NaN	23.8858	NaN	NaN	NaN	23.127	29.1469	27.2602	23.0473	0	0	0	0	0	0	7405800	0	0	36130000	0	0	15500000	0	0	0	9160700	594430000	160750000	8668000	-	+	-	+	-	+	20	20	20	18.9
NaN	NaN	NaN	NaN	NaN	NaN	23.3719	22.1672	NaN	NaN	NaN	20.9332	25.0162	20.6769	NaN	NaN	23.1316	24.9795	24.6793	25.5279	0	0	0	0	0	0	10855000	4709600	0	0	0	2002300	33934000	1676400	0	0	9189500	33081000	26867000	48379000	-	+	-	+	-	+	7	7	7	37.4
NaN	NaN	NaN	NaN	NaN	NaN	NaN	NaN	NaN	NaN	NaN	NaN	NaN	NaN	NaN	25.1123	23.1324	23.9883	NaN	23.958	0	0	0	0	0	0	0	0	0	0	0	0	0	0	0	36271000	9194800	16642000	0	16296000	-	+	-	+	-	+	19	19	19	45.2
NaN	22.8486	18.6082	NaN	21.9306	NaN	NaN	22.4872	NaN	NaN	22.0047	23.776	24.4983	22.8783	NaN	NaN	23.1488	24.2452	24.7835	21.1819	0	7552900	399590	0	3997300	0	0	5879100	0	0	4207900	14364000	23699000	7710100	0	0	9299800	19885000	28878000	2378900	-	+	-	+	-	+	22	22	22	37.6
NaN	NaN	NaN	NaN	NaN	NaN	NaN	NaN	NaN	NaN	NaN	NaN	NaN	NaN	NaN	NaN	23.149	NaN	NaN	NaN	0	0	0	0	0	0	0	0	0	0	0	0	0	0	0	0	9301300	0	0	0	-	-	-	-	-	-	4	4	4	12.5
19.0481	NaN	20.0836	26.4002	25.4032	20.9215	23.2514	25.3399	NaN	23.7196	25.1607	25.9131	22.9369	24.689	28.1234	27.0621	23.1807	28.7303	28.2685	28.7969	542050	0	1111100	88566000	44373000	1986100	9985500	42469000	0	13814000	37509000	63187000	8029800	27047000	292410000	140120000	9507800	445320000	323340000	466360000	+	+	-	-	+	+	11	11	11	63.4
NaN	NaN	NaN	NaN	NaN	NaN	NaN	NaN	20.2166	NaN	NaN	NaN	23.6712	NaN	22.9726	22.939	23.187	NaN	NaN	26.8199	0	0	0	0	0	0	0	0	1218400	0	0	0	13358000	0	8230700	8041100	9549400	0	0	118470000	+	+	-	-	+	+	20	20	17	77.4
NaN	21.205	NaN	19.9661	NaN	22.1559	NaN	NaN	23.0323	NaN	NaN	NaN	NaN	NaN	NaN	NaN	23.1931	NaN	NaN	NaN	0	2417400	0	1024200	0	4673100	0	0	8578600	0	0	0	0	0	0	0	9590100	0	0	0	-	-	-	-	-	-	4	4	3	4.5
NaN	NaN	NaN	NaN	21.1667	NaN	21.4615	21.2525	NaN	22.8064	NaN	22.3248	24.3469	19.2052	NaN	NaN	23.1966	NaN	NaN	26.2146	0	0	0	0	2354100	0	2887800	2498200	0	7335400	0	5253500	21337000	604430	0	0	9613000	0	0	77872000	-	+	-	+	-	+	11	11	11	53.3
NaN	NaN	NaN	NaN	NaN	NaN	NaN	20.9644	NaN	NaN	NaN	NaN	23.6439	NaN	22.7114	22.8769	23.2026	24.2343	NaN	23.9317	0	0	0	0	0	0	0	2046000	0	0	0	0	13108000	0	6867600	7702500	9653200	19735000	0	16001000	+	+	-	-	+	+	9	9	9	43.9
NaN	NaN	NaN	NaN	NaN	NaN	NaN	NaN	NaN	23.0346	NaN	NaN	22.3825	NaN	NaN	NaN	23.2137	26.1202	25.5991	22.7059	0	0	0	0	0	0	0	0	0	8592000	0	0	5467800	0	0	0	9727700	72942000	50826000	6841500	-	+	-	+	-	+	5	5	5	21.8
NaN	21.8106	NaN	20.9636	NaN	22.5029	NaN	NaN	23.4615	NaN	NaN	NaN	NaN	NaN	NaN	22.5754	23.2204	NaN	NaN	NaN	0	3678200	0	2044900	0	5943700	0	0	11551000	0	0	0	0	0	0	6249700	9773100	0	0	0	-	-	-	-	-	-	1	1	1	1.4
NaN	NaN	NaN	NaN	NaN	NaN	NaN	21.6912	NaN	NaN	NaN	NaN	NaN	NaN	NaN	24.265	23.2244	23.7957	24.4843	NaN	0	0	0	0	0	0	0	3386200	0	0	0	0	0	0	0	20160000	9800300	14562000	23469000	0	-	-	-	-	-	-	11	11	11	39.1
20.3485	NaN	20.6367	NaN	NaN	NaN	23.5893	NaN	NaN	NaN	NaN	NaN	NaN	NaN	NaN	NaN	23.231	NaN	NaN	26.2125	1335100	0	1630300	0	0	0	12621000	0	0	0	0	0	0	0	0	0	9845500	0	0	77761000	-	+	-	+	-	+	13	13	13	49
NaN	NaN	NaN	NaN	23.834	NaN	22.9499	24.6167	NaN	NaN	NaN	NaN	NaN	24.2202	NaN	NaN	23.2345	NaN	NaN	NaN	0	0	0	0	14954000	0	8102200	25726000	0	0	0	0	0	19544000	0	0	9869000	0	0	0	-	-	-	-	-	-	12	12	12	21.2
NaN	NaN	NaN	NaN	20.4216	NaN	NaN	21.9243	NaN	NaN	21.418	20.9886	24.2661	NaN	NaN	NaN	23.2414	NaN	NaN	NaN	0	0	0	0	1404500	0	0	3979800	0	0	2801900	2080700	20175000	0	0	0	9916200	0	0	0	-	-	-	-	-	-	11	11	11	11.2
17.8671	20.3702	21.0143	23.0532	22.7247	NaN	23.217	24.6623	NaN	28.1619	19.6087	22.5309	NaN	22.2304	27.8747	24.9985	23.2497	25.4298	26.133	27.1369	239080	1355300	2118100	8703600	6931400	0	9750000	26552000	0	300320000	799480	6059900	0	4920500	246110000	33520000	9973400	45200000	73590000	147580000	+	+	-	-	+	+	22	22	2	48.9
NaN	NaN	NaN	NaN	NaN	NaN	NaN	NaN	NaN	NaN	NaN	NaN	NaN	21.4306	25.8314	27.6938	23.2561	26.3234	25.9417	25.3394	0	0	0	0	0	0	0	0	0	0	0	0	0	2826600	59708000	217100000	10018000	83969000	64452000	42455000	+	+	-	-	+	+	42	42	1	29.8
NaN	NaN	NaN	21.6607	NaN	22.1537	NaN	NaN	NaN	23.7662	NaN	21.3335	NaN	NaN	NaN	NaN	23.2582	NaN	NaN	27.3056	0	0	0	3315200	0	4665700	0	0	0	14267000	0	2642500	0	0	0	0	10033000	0	0	165880000	-	+	-	+	-	+	12	12	12	65.8
NaN	23.383	NaN	NaN	19.4562	22.2103	23.7975	20.5014	NaN	20.7163	19.6158	22.1828	26.5015	19.7444	22.312	23.3182	23.2676	23.8164	23.5819	25.8663	0	10939000	0	0	719300	4852500	14580000	1484300	0	1722800	803430	4761000	95003000	878340	5207000	10459000	10098000	14772000	12556000	61170000	+	+	-	-	+	+	1	1	1	21.4
NaN	NaN	NaN	20.1962	NaN	NaN	NaN	NaN	NaN	NaN	NaN	NaN	NaN	NaN	NaN	NaN	23.2835	21.9055	NaN	23.2898	0	0	0	1201300	0	0	0	0	0	0	0	0	0	0	0	0	10210000	3928500	0	10255000	-	+	-	+	-	+	5	5	5	30.5
21.174	22.4765	NaN	NaN	22.5262	NaN	NaN	21.122	20.8626	NaN	21.1088	24.4152	NaN	21.3501	26.3045	25.8329	23.2847	28.2871	27.1925	27.7976	2366000	5836000	0	0	6040400	0	0	2282200	1906700	0	2261400	22372000	0	2673100	82881000	59768000	10219000	327550000	153380000	233300000	+	+	-	-	+	+	18	17	17	46.9
NaN	24.3524	19.4324	NaN	20.4834	23.599	NaN	20.5103	NaN	NaN	19.8783	NaN	NaN	NaN	23.8409	22.5181	23.2886	24.9613	25.414	26.1351	0	21419000	707520	0	1465900	12706000	0	1493500	0	0	963780	0	0	0	15025000	6006700	10246000	32667000	44708000	73695000	+	+	-	-	+	+	29	29	25	67.7
NaN	22.2893	21.2313	NaN	NaN	NaN	NaN	NaN	NaN	NaN	19.9208	21.8614	NaN	19.2552	21.5787	NaN	23.2894	26.6637	25.4484	23.8552	0	5125600	2461900	0	0	0	0	0	0	0	992530	3810000	0	625760	3132000	0	10252000	106310000	45786000	15175000	+	+	-	-	+	+	17	17	17	19.8
NaN	NaN	NaN	NaN	NaN	NaN	NaN	NaN	18.6371	NaN	NaN	NaN	23.6125	NaN	23.3773	NaN	23.2902	23.9711	22.0746	23.6641	0	0	0	0	0	0	0	0	407690	0	0	0	12825000	0	10896000	0	10258000	16445000	4417000	13292000	+	+	-	-	+	+	13	13	13	24.8
NaN	23.4795	17.5728	NaN	24.3006	21.3817	22.7218	24.8626	NaN	NaN	24.7511	22.6034	23.92	24.7755	25.0843	24.0503	23.2942	27.1501	26.5383	25.3565	0	11696000	194960	0	20664000	2732400	6917400	30506000	0	0	28237000	6372500	15872000	28719000	35574000	17373000	10286000	148930000	97457000	42961000	+	+	-	-	+	+	14	14	14	69
21.2135	22.4082	23.2437	22.4316	25.3924	NaN	25.4416	25.674	22.2834	25.0065	27.0828	26.3303	22.1363	25.7739	23.6664	NaN	23.3111	25.3998	26.667	23.6328	2431600	5566000	9932200	5657100	44044000	0	45570000	53537000	5104700	33707000	142150000	84376000	4610000	57376000	13314000	0	10407000	44269000	106550000	13007000	+	+	-	-	+	+	9	9	9	66.7
NaN	NaN	NaN	NaN	NaN	NaN	NaN	17.987	21.6345	NaN	21.9441	22.3601	NaN	NaN	24.5752	24.3904	23.327	NaN	NaN	24.7813	0	0	0	0	0	0	0	259790	3255600	0	4034800	5383300	0	0	24996000	21991000	10523000	0	0	28835000	+	+	-	-	+	+	15	6	6	58.8
NaN	NaN	NaN	NaN	NaN	NaN	NaN	NaN	NaN	NaN	NaN	NaN	NaN	NaN	NaN	NaN	23.3342	NaN	NaN	NaN	0	0	0	0	0	0	0	0	0	0	0	0	0	0	0	0	10575000	0	0	0	-	-	-	-	-	-	2	2	2	3.8
NaN	23.1156	NaN	NaN	NaN	22.5716	24.9688	NaN	NaN	26.3727	20.3498	23.4348	26.2826	NaN	NaN	NaN	23.348	NaN	NaN	25.9465	0	9088200	0	0	0	6233500	32836000	0	0	86893000	1336300	11339000	81633000	0	0	0	10677000	0	0	64667000	-	+	-	+	-	+	10	10	10	54.6
NaN	24.0565	21.6607	22.9183	21.9996	NaN	23.9203	NaN	22.0997	NaN	18.237	NaN	NaN	NaN	NaN	NaN	23.3484	NaN	NaN	NaN	0	17447000	3315200	7926900	4193000	0	15875000	0	4494300	0	308940	0	0	0	0	0	10680000	0	0	0	-	-	-	-	-	-	9	9	9	37.8
NaN	NaN	NaN	NaN	NaN	NaN	NaN	20.055	NaN	NaN	NaN	NaN	NaN	NaN	NaN	NaN	23.3573	NaN	NaN	NaN	0	0	0	0	0	0	0	1089300	0	0	0	0	0	0	0	0	10746000	0	0	0	-	-	-	-	-	-	3	3	3	9.4
NaN	NaN	NaN	NaN	NaN	NaN	NaN	NaN	NaN	NaN	NaN	NaN	NaN	NaN	NaN	NaN	23.3574	NaN	NaN	NaN	0	0	0	0	0	0	0	0	0	0	0	0	0	0	0	0	10747000	0	0	0	-	-	-	-	-	-	3	3	3	24
NaN	NaN	NaN	20.0653	20.9694	NaN	NaN	NaN	NaN	NaN	NaN	NaN	24.5151	NaN	22.1227	NaN	23.362	22.8125	NaN	20.9886	0	0	0	1097100	2053200	0	0	0	0	0	0	0	23976000	0	4566600	0	10781000	7366100	0	2080700	+	+	-	-	+	+	22	22	21	41.5
NaN	NaN	NaN	NaN	NaN	NaN	NaN	NaN	NaN	NaN	NaN	NaN	NaN	NaN	NaN	NaN	23.3656	NaN	NaN	22.7032	0	0	0	0	0	0	0	0	0	0	0	0	0	0	0	0	10808000	0	0	6829000	-	+	-	+	-	+	8	8	8	37.3
NaN	NaN	19.6559	NaN	22.6499	NaN	25.769	23.8884	NaN	27.5139	22.2368	22.6978	24.9566	22.2129	24.6187	25.5886	23.3711	25.2732	24.6766	NaN	0	0	826050	0	6581100	0	57181000	15528000	0	191650000	4942500	6803400	32559000	4861400	25761000	50460000	10849000	40549000	26817000	0	+	-	+	-	-	+	6	6	6	25.4
NaN	NaN	NaN	NaN	NaN	NaN	NaN	NaN	NaN	26.4412	NaN	NaN	24.0522	NaN	NaN	NaN	23.3801	NaN	NaN	NaN	0	0	0	0	0	0	0	0	0	91119000	0	0	17395000	0	0	0	10917000	0	0	0	-	-	-	-	-	-	9	9	9	18.8
NaN	NaN	NaN	NaN	NaN	NaN	NaN	NaN	NaN	NaN	NaN	NaN	23.5768	NaN	NaN	NaN	23.3983	NaN	NaN	20.3311	0	0	0	0	0	0	0	0	0	0	0	0	12512000	0	0	0	11056000	0	0	1319100	-	+	-	+	-	+	4	4	4	14
18.7605	20.4255	21.2945	NaN	24.3608	21.0515	NaN	24.4294	19.3976	NaN	24.28	26.1085	21.6464	24.2168	28.4786	27.5358	23.4134	28.5622	28.3049	25.8337	444100	1408300	2572000	0	21545000	2173400	0	22594000	690640	0	20371000	72350000	3282500	19498000	374030000	194580000	11172000	396340000	331600000	59803000	+	+	-	-	+	+	10	10	10	35.6
NaN	22.7387	NaN	NaN	NaN	22.4103	22.8394	NaN	22.6541	24.3441	NaN	NaN	NaN	NaN	NaN	NaN	23.4202	24.5659	23.4174	25.233	0	6999000	0	0	0	5574100	7505100	0	6600200	21297000	0	0	0	0	0	0	11225000	24836000	11203000	39436000	-	+	-	+	-	+	12	12	12	59.4
NaN	NaN	NaN	NaN	NaN	NaN	NaN	NaN	NaN	NaN	NaN	NaN	NaN	NaN	22.568	NaN	23.4336	NaN	NaN	24.1554	0	0	0	0	0	0	0	0	0	0	0	0	0	0	6218000	0	11330000	0	0	18685000	+	+	-	-	+	+	7	7	7	46.9
NaN	21.4698	NaN	NaN	NaN	20.7304	NaN	NaN	NaN	NaN	NaN	NaN	23.065	NaN	NaN	NaN	23.4357	NaN	NaN	NaN	0	2904400	0	0	0	1739700	0	0	0	0	0	0	8775200	0	0	0	11346000	0	0	0	-	-	-	-	-	-	10	10	10	11.9
17.8458	NaN	18.8769	19.9854	24.3022	21.7122	27.3875	25.0228	22.6381	26.79	23.4182	24.6679	23.6313	23.6378	26.9023	27.5992	23.4385	29.6454	29.0177	29.6092	235570	0	481400	1038000	20687000	3435700	175570000	34089000	6527500	116040000	11209000	26655000	12994000	13052000	125430000	203320000	11368000	839750000	543510000	818950000	+	+	-	-	+	+	41	41	41	73.3
18.5138	23.0695	NaN	23.2042	NaN	NaN	NaN	NaN	22.8383	NaN	NaN	NaN	23.3869	NaN	NaN	NaN	23.4409	NaN	24.3842	23.9672	374280	8802800	0	9664400	0	0	0	0	7499300	0	0	0	10969000	0	0	0	11387000	0	21897000	16400000	-	+	-	+	-	+	12	12	8	35.6
NaN	NaN	NaN	NaN	NaN	23.8614	NaN	21.7283	NaN	25.0553	19.573	20.5014	NaN	20.3099	23.1087	NaN	23.4549	NaN	NaN	NaN	0	0	0	0	0	15240000	0	3474400	0	34866000	779950	1484300	0	1299800	9045000	0	11498000	0	0	0	+	-	+	-	-	+	9	9	9	5.6
18.0208	NaN	21.6045	NaN	21.478	NaN	NaN	22.2241	NaN	26.017	24.3218	22.7341	22.6197	24.4656	26.2935	24.6821	23.471	24.7617	25.2337	NaN	265950	0	3188600	0	2921000	0	0	4899300	0	67903000	20970000	6976700	6444700	23167000	82252000	26919000	11627000	28446000	39456000	0	+	-	+	-	-	+	6	6	6	38.2
NaN	23.0045	NaN	NaN	19.6892	22.7219	25.8995	20.5133	20.4761	25.7884	20.3164	21.8026	NaN	21.0406	23.0074	NaN	23.4711	29.9598	31.1874	NaN	0	8414600	0	0	845340	6917900	62594000	1496600	1458500	57955000	1305700	3657900	0	2157000	8431600	0	11628000	1044200000	2445400000	0	+	-	+	-	-	+	48	3	0	83.2
NaN	23.1827	NaN	NaN	NaN	20.6826	NaN	20.5096	18.711	22.3471	21.5432	24.9407	NaN	21.5897	25.031	26.7441	23.4854	24.7494	25.3966	27.595	0	9521100	0	0	0	1683000	0	1492800	429100	5335100	3055900	32203000	0	3156000	34284000	112400000	11744000	28205000	44170000	202730000	+	+	-	-	+	+	17	17	17	44.5
NaN	NaN	19.0085	NaN	NaN	NaN	23.5574	20.2025	18.3634	NaN	NaN	22.5761	22.0221	NaN	NaN	NaN	23.4885	23.4184	24.301	23.188	0	0	527370	0	0	0	12345000	1206600	337240	0	0	6252900	4259100	0	0	0	11769000	11211000	20670000	9556100	-	+	-	+	-	+	17	17	17	41.9
NaN	NaN	NaN	NaN	NaN	NaN	NaN	NaN	NaN	NaN	NaN	21.809	NaN	NaN	NaN	NaN	23.4924	NaN	NaN	25.8611	0	0	0	0	0	0	0	0	0	0	0	3674100	0	0	0	0	11801000	0	0	60947000	-	+	-	+	-	+	10	10	9	31.1
NaN	23.3994	20.6954	23.8828	24.6331	22.672	25.7114	25.1126	NaN	27.3254	24.2035	25.8165	26.0096	23.574	29.4035	26.9545	23.4928	27.9422	28.4411	23.693	0	11064000	1698000	15468000	26020000	6682600	54941000	36279000	0	168180000	19319000	59092000	67557000	12488000	710140000	130050000	11804000	257890000	364450000	13561000	+	+	-	-	+	+	13	12	12	58
NaN	22.2141	NaN	NaN	NaN	21.5792	22.0297	NaN	NaN	22.0884	NaN	NaN	23.531	NaN	NaN	24.1343	23.5047	NaN	NaN	22.6909	0	4865200	0	0	0	3133200	4281600	0	0	4459200	0	0	12121000	0	0	18414000	11902000	0	0	6770700	-	+	-	+	-	+	5	5	5	40.2
15.578	21.7182	NaN	21.1891	22.4224	21.3493	23.4955	23.1737	21.631	25.898	21.9187	24.699	26.34	22.6142	27.0899	26.6849	23.5177	27.2066	27.1931	26.0399	48916	3450100	0	2390800	5621100	2671600	11826000	9461900	3247800	62530000	3964600	27235000	84943000	6420100	142850000	107880000	12010000	154880000	153440000	68992000	+	+	-	-	+	+	12	12	12	46.6
NaN	NaN	NaN	NaN	NaN	NaN	NaN	NaN	NaN	NaN	NaN	22.5363	NaN	NaN	NaN	NaN	23.5238	24.3602	NaN	NaN	0	0	0	0	0	0	0	0	0	0	0	6082800	0	0	0	0	12061000	21536000	0	0	-	-	-	-	-	-	11	11	11	34.2
NaN	23.5851	20.0359	21.2079	NaN	24.0794	24.6062	21.7814	25.2536	24.2708	21.3505	23.7438	24.4435	NaN	21.4365	27.1047	23.532	23.6617	25.0609	26.1407	0	12584000	1075000	2422200	0	17726000	25539000	3604600	40002000	20242000	2673800	14047000	22816000	0	2838200	144320000	12129000	13270000	35002000	73981000	+	+	-	-	+	+	115	115	4	59.8
NaN	22.9084	16.7778	NaN	22.2738	22.9717	NaN	22.3609	NaN	NaN	21.5925	23.6169	NaN	NaN	26.7761	22.5637	23.5331	27.4225	26.5872	26.2895	0	7872500	112360	0	5070900	8225600	0	5386400	0	0	3162200	12865000	0	0	114920000	6199200	12139000	179890000	100820000	82023000	+	+	-	-	+	+	18	18	18	37.4
NaN	26.1132	NaN	25.2291	24.9011	22.9872	27.8367	25.2023	20.7659	24.9747	24.2811	26.3307	24.4838	24.4533	28.9266	28.5336	23.5418	29.89	29.2584	24.6739	0	72589000	0	39330000	31331000	8314600	239700000	38605000	1783000	32971000	20387000	84399000	23462000	22971000	510230000	388560000	12212000	994940000	642170000	26766000	+	+	-	-	+	+	19	19	19	33.5
20.5388	NaN	NaN	NaN	NaN	NaN	NaN	NaN	NaN	NaN	NaN	NaN	NaN	NaN	NaN	NaN	23.55	NaN	NaN	21.783	1523300	0	0	0	0	0	0	0	0	0	0	0	0	0	0	0	12282000	0	0	3608600	-	+	-	+	-	+	7	7	5	23.3
NaN	NaN	NaN	NaN	22.077	NaN	23.2895	20.1981	20.3365	26.7064	22.0117	23.7119	NaN	20.8749	NaN	NaN	23.557	22.573	23.82	27.2536	0	0	0	0	4424300	0	10253000	1202900	1324000	109500000	4228500	13740000	0	1922900	0	0	12341000	6239500	14809000	160010000	-	+	-	+	-	+	38	38	38	68.6
NaN	NaN	NaN	NaN	20.8013	21.812	NaN	NaN	22.4172	NaN	19.8557	20.258	22.6813	20.3102	26.5658	24.2227	23.557	28.0553	27.3382	28.4342	0	0	0	0	1827300	3681800	0	0	5600600	0	948750	1253900	6726100	1300100	99333000	19577000	12341000	278930000	169670000	362710000	+	+	-	-	+	+	7	7	7	52.2
NaN	NaN	NaN	NaN	NaN	NaN	23.8125	NaN	23.2105	NaN	NaN	NaN	NaN	NaN	NaN	NaN	23.5591	24.2833	24.5758	24.7298	0	0	0	0	0	0	14733000	0	9706400	0	0	0	0	0	0	0	12359000	20417000	25006000	27824000	-	+	-	+	-	+	16	16	16	32.4
NaN	21.6142	NaN	NaN	19.2192	NaN	23.9561	NaN	21.2875	23.9842	NaN	NaN	23.134	NaN	23.2198	22.8272	23.5645	24.2197	23.8733	23.3769	0	3210200	0	0	610310	0	16274000	0	2559700	16595000	0	0	9204800	0	9768900	7441700	12406000	19537000	15367000	10893000	+	+	-	-	+	+	3	3	3	40.2
16.2633	22.4594	NaN	NaN	NaN	NaN	NaN	NaN	20.8125	NaN	NaN	23.6714	NaN	NaN	22.8118	24.4776	23.5681	26.9464	25.9814	27.6652	78658	5767100	0	0	0	0	0	0	1841500	0	0	13360000	0	0	7362700	23361000	12437000	129320000	66250000	212840000	+	+	-	-	+	+	24	24	24	71.1
NaN	24.2931	20.4146	NaN	NaN	NaN	NaN	NaN	NaN	NaN	NaN	NaN	NaN	NaN	23.9494	22.6436	23.5753	24.1926	25.4505	23.6456	0	20557000	1397700	0	0	0	0	0	0	0	0	0	0	0	16199000	6552600	12499000	19173000	45854000	13123000	+	+	-	-	+	+	8	8	8	28.7
NaN	22.5623	NaN	21.8555	20.829	NaN	24.1174	22.626	NaN	26.6321	21.6595	23.6431	24.902	21.311	27.7631	25.3177	23.5844	26.914	26.4139	22.5754	0	6193500	0	3794500	1862800	0	18200000	6472800	0	104010000	3312500	13100000	31350000	2601700	227780000	41819000	12578000	126450000	89411000	6249900	+	+	-	-	+	+	36	36	4	40.3
NaN	NaN	NaN	NaN	NaN	NaN	NaN	NaN	NaN	NaN	NaN	NaN	24.0431	NaN	24.5726	NaN	23.5933	NaN	NaN	22.3262	0	0	0	0	0	0	0	0	0	0	0	0	17286000	0	24951000	0	12656000	0	0	5258600	+	+	-	-	+	+	5	4	4	16.8
NaN	NaN	NaN	21.2869	NaN	NaN	NaN	NaN	NaN	26.248	NaN	NaN	NaN	NaN	24.9099	NaN	23.5953	22.9976	22.6579	24.2921	0	0	0	2558600	0	0	0	0	0	79694000	0	0	0	0	31524000	0	12673000	8374400	6617600	20543000	+	+	-	-	+	+	4	4	4	9.1
NaN	22.0693	NaN	NaN	NaN	NaN	NaN	NaN	23.2644	24.6098	NaN	NaN	23.894	NaN	22.3902	22.8359	23.5966	24.1805	23.7455	23.2453	0	4400800	0	0	0	0	0	0	10076000	25602000	0	0	15589000	0	5496900	7486800	12685000	19013000	14064000	9943200	+	+	-	-	+	+	6	6	6	20.5
16.6161	23.9174	NaN	20.6366	NaN	24.5066	23.5404	20.4004	25.472	24.8006	19.4548	21.307	24.4254	18.9116	26.183	21.7121	23.5974	26.9964	26.9208	24.168	100450	15844000	0	1630200	0	23836000	12200000	1384000	46542000	29222000	718600	2594500	22531000	493120	76183000	3435600	12692000	133880000	127050000	18849000	+	+	-	-	+	+	23	23	21	52.6
NaN	NaN	NaN	NaN	22.8564	22.0056	25.9449	23.5359	21.3896	26.1015	23.0136	23.4985	26.0427	22.8202	27.845	23.9951	23.6091	27.6076	27.2071	28.1668	0	0	0	0	7593700	4210700	64592000	12162000	2747400	71998000	8467900	11851000	69124000	7405700	241090000	16720000	12795000	204510000	154940000	301330000	+	+	-	-	+	+	19	19	19	66
NaN	NaN	NaN	NaN	NaN	NaN	23.0708	NaN	22.1528	24.5915	NaN	NaN	25.4915	NaN	23.004	23.0758	23.6208	24.8229	25.0887	21.8341	0	0	0	0	0	0	8810300	0	4662800	25280000	0	0	47175000	0	8412100	8841300	12899000	29679000	35683000	3738600	+	+	-	-	+	+	15	15	15	10.9
19.8879	NaN	21.2948	NaN	24	NaN	24.4917	24.1809	NaN	24.4323	23.708	25.1445	25.5158	23.6258	NaN	NaN	23.6315	NaN	NaN	NaN	970170	0	2572600	0	16777000	0	23591000	19019000	0	22639000	13703000	37089000	47976000	12944000	0	0	12995000	0	0	0	-	-	-	-	-	-	19	19	19	40.1
NaN	NaN	NaN	NaN	20.329	NaN	NaN	NaN	20.8648	NaN	NaN	NaN	24.3621	NaN	23.1988	NaN	23.6456	25.12	24.5866	23.2281	0	0	0	0	1317200	0	0	0	1909600	0	0	0	21564000	0	9627800	0	13123000	36464000	25195000	9825400	+	+	-	-	+	+	17	11	11	65.9
NaN	21.9695	NaN	NaN	NaN	NaN	NaN	NaN	NaN	NaN	NaN	NaN	NaN	NaN	NaN	NaN	23.6569	NaN	NaN	22.8771	0	4106700	0	0	0	0	0	0	0	0	0	0	0	0	0	0	13226000	0	0	7703500	-	+	-	+	-	+	7	7	7	28.7
NaN	NaN	NaN	NaN	21.2219	NaN	24.6619	21.8807	NaN	NaN	21.31	24.1254	NaN	21.6024	24.1961	NaN	23.6799	24.661	24.167	24.8436	0	0	0	0	2445900	0	26545000	3861500	0	0	2599800	18301000	0	3184000	19220000	0	13439000	26528000	18836000	30107000	+	+	-	-	+	+	7	7	7	32.6
NaN	NaN	NaN	NaN	NaN	NaN	NaN	NaN	23.0449	NaN	NaN	NaN	NaN	NaN	NaN	NaN	23.68	NaN	NaN	NaN	0	0	0	0	0	0	0	0	8653700	0	0	0	0	0	0	0	13440000	0	0	0	-	-	-	-	-	-	16	16	16	16.1
NaN	NaN	NaN	NaN	19.3304	NaN	24.9688	25.0346	18.3277	NaN	NaN	NaN	NaN	23.6325	NaN	22.722	23.6804	23.9683	23.2864	25.9992	0	0	0	0	659240	0	32837000	34369000	328990	0	0	0	0	13004000	0	6918500	13443000	16413000	10231000	67071000	-	+	-	+	-	+	9	9	9	46.4
NaN	NaN	NaN	NaN	20.9435	21.8057	24.7371	21.9613	23.1226	NaN	20.8867	22.4519	23.6725	20.7018	NaN	22.3532	23.6869	24.9027	NaN	25.1358	0	0	0	0	2016600	3665800	27965000	4083400	9132400	0	1938700	5737100	13370000	1705500	0	5357900	13504000	31367000	0	36867000	-	+	-	+	-	+	6	6	6	40.9
NaN	21.7621	NaN	NaN	20.7318	NaN	23.5949	NaN	NaN	24.4579	NaN	20.5415	NaN	NaN	NaN	NaN	23.6966	NaN	22.6229	25.6806	0	3556800	0	0	1741400	0	12670000	0	0	23044000	0	1526200	0	0	0	0	13595000	0	6459300	53781000	-	+	-	+	-	+	9	9	9	61
NaN	NaN	NaN	NaN	23.518	NaN	NaN	24.6715	24.2667	29.1857	23.3785	27.1185	NaN	24.6174	29.2659	29.1782	23.7079	29.8716	30.1046	28.084	0	0	0	0	12012000	0	0	26721000	20184000	610620000	10905000	145710000	0	25738000	645510000	607470000	13702000	982330000	1154500000	284530000	+	+	-	-	+	+	2	2	2	50
20.1678	23.7706	NaN	NaN	NaN	23.6146	24.4934	20.9589	22.1458	NaN	20.1289	NaN	24.765	21.0332	NaN	22.2257	23.7089	27.2654	26.5043	26.9751	1177900	14311000	0	0	0	12844000	23619000	2038200	4640300	0	1146600	0	28510000	2145900	0	4904500	13712000	161320000	95187000	131920000	-	+	-	+	-	+	22	19	18	78.4
18.209	24.141	NaN	NaN	23.5422	23.9232	24.7268	24.107	NaN	26.3332	24.1546	26.1882	24.7345	24.3437	27.3734	NaN	23.7414	26.8679	27.517	23.6638	303000	18500000	0	0	12215000	15908000	27766000	18069000	0	84542000	18675000	76459000	27915000	21290000	173860000	0	14024000	122470000	192060000	13290000	+	+	-	-	+	+	4	4	4	41.3
NaN	NaN	18.1763	NaN	NaN	NaN	NaN	NaN	NaN	26.1685	20.6779	21.037	24.665	NaN	NaN	NaN	23.7459	NaN	NaN	NaN	0	0	296220	0	0	0	0	0	0	75423000	1677500	2151700	26602000	0	0	0	14068000	0	0	0	-	-	-	-	-	-	16	16	0	25.2
18.6992	24.8674	NaN	20.2476	22.7092	25.8283	22.9855	28.6952	23.711	24.747	22.5094	24.8643	26.0662	21.8789	26.7087	25.6373	23.7488	26.4655	26.9713	26.2553	425610	30608000	0	1244900	6857200	59578000	8304900	434620000	13732000	28157000	5970600	30543000	70261000	3856600	109680000	52191000	14096000	92661000	131570000	80101000	+	+	-	-	+	+	17	17	17	50.2
19.8399	NaN	20.5775	19.9215	24.6988	22.4021	24.1182	25.3826	NaN	25.0137	26.4545	26.076	NaN	25.5104	26.1307	20.833	23.753	27.4986	26.6009	24.0107	938420	0	1564800	993070	27232000	5542300	18210000	43745000	0	33874000	91957000	70737000	0	47796000	73470000	1867900	14137000	189630000	101780000	16902000	+	+	-	-	+	+	100	100	94	52.9
NaN	NaN	NaN	23.5676	NaN	NaN	NaN	NaN	NaN	24.1588	NaN	NaN	NaN	NaN	NaN	NaN	23.7552	NaN	NaN	NaN	0	0	0	12432000	0	0	0	0	0	18730000	0	0	0	0	0	0	14159000	0	0	0	-	-	-	-	-	-	7	7	7	32
19.3258	21.9544	19.3596	22.5844	22.3899	NaN	23.3855	23.5249	19.7869	25.7304	22.6817	25.1576	NaN	22.7701	27.6294	26.7179	23.7587	27.8007	28.5947	28.3204	657140	4063800	672690	6288900	5495700	0	10958000	12070000	904560	55671000	6727800	37428000	0	7152800	207620000	110380000	14193000	233800000	405370000	335190000	+	+	-	-	+	+	16	16	16	77.9
NaN	NaN	NaN	NaN	20.0687	NaN	25.8015	21.9651	NaN	NaN	21.2549	23.5059	24.8898	20.0555	27.3777	25.8331	23.77	27.2344	25.9315	26.6736	0	0	0	0	1099700	0	58481000	4094000	0	0	2502400	11912000	31086000	1089700	174390000	59776000	14305000	157900000	63999000	107040000	+	+	-	-	+	+	25	25	25	66.5
NaN	NaN	NaN	NaN	NaN	NaN	NaN	NaN	NaN	NaN	NaN	NaN	23.6059	NaN	NaN	NaN	23.7707	NaN	NaN	26.1407	0	0	0	0	0	0	0	0	0	0	0	0	12767000	0	0	0	14312000	0	0	73982000	-	+	-	+	-	+	4	4	4	55.4
NaN	NaN	NaN	NaN	NaN	NaN	NaN	NaN	NaN	NaN	NaN	NaN	24.0239	NaN	NaN	NaN	23.773	NaN	NaN	NaN	0	0	0	0	0	0	0	0	0	0	0	0	17057000	0	0	0	14335000	0	0	0	-	-	-	-	-	-	3	3	3	10.5
NaN	23.4198	NaN	NaN	21.0974	20.611	22.6789	22.0865	18.5025	22.9613	21.3684	23.6969	NaN	NaN	NaN	NaN	23.7747	24.2674	24.2246	27.4925	0	11222000	0	0	2243700	1601500	6714800	4453600	371360	8166700	2707200	13598000	0	0	0	0	14352000	20193000	19604000	188830000	-	+	-	+	-	+	19	19	19	56.9
19.3148	24.4001	21.3515	21.5872	25.324	NaN	26.631	25.2831	19.6532	26.2739	23.7753	26.4692	24.5319	23.9794	27.0441	27.6366	23.7759	30.5614	30.7906	22.7325	652140	22139000	2675800	3150600	42003000	0	103930000	40828000	824520	81137000	14357000	92902000	24257000	16539000	138380000	208660000	14363000	1584500000	1857300000	6969100	+	+	-	-	+	+	6	6	5	41
19.4165	21.6052	21.845	NaN	23.2964	NaN	NaN	22.1141	NaN	26.127	23.2711	23.691	NaN	23.1916	27.0291	25.9695	23.7759	25.393	27.098	27.6361	699760	3190200	3767000	0	10302000	0	0	4539500	0	73283000	10123000	13543000	0	9579900	136950000	65706000	14363000	44062000	143650000	208590000	+	+	-	-	+	+	15	15	15	67.7
23.3821	21.9569	23.6694	NaN	23.0744	26.642	28.7634	23.6973	NaN	25.2733	22.1018	25.0171	NaN	24.6101	28.8292	27.79	23.7836	26.1304	26.1708	26.8191	10932000	4070800	13341000	0	8832400	104720000	455650000	13602000	0	40553000	4501000	33954000	0	25609000	476930000	232080000	14440000	73456000	75543000	118400000	+	+	-	-	+	+	6	6	6	30.8
22.4859	22.8565	20.2303	NaN	22.3028	NaN	NaN	21.3359	NaN	NaN	22.0451	NaN	28.5346	20.3745	23.1698	23.7707	23.7914	21.642	NaN	26.5802	5873900	7594500	1230100	0	5173700	0	0	2646900	0	0	4327400	0	388840000	1359400	9436500	14312000	14519000	3272700	0	100330000	+	+	-	-	+	+	41	41	41	52.4
NaN	NaN	NaN	19.9201	NaN	NaN	21.8699	NaN	NaN	NaN	NaN	NaN	23.6131	NaN	24.1341	NaN	23.7921	NaN	NaN	NaN	0	0	0	992080	0	0	3832600	0	0	0	0	0	12831000	0	18412000	0	14526000	0	0	0	+	-	+	-	-	+	4	4	4	12.8
NaN	25.2012	NaN	24.2404	25.8059	22.1575	25.7549	25.9963	NaN	27.0184	24.917	27.062	26.9215	24.6665	29.0424	28.4906	23.8068	29.5348	29.5815	28.2862	0	38576000	0	19819000	58662000	4678100	56622000	66937000	0	135940000	31679000	140110000	127110000	26629000	552890000	377170000	14674000	777800000	803380000	327330000	+	+	-	-	+	+	3	3	3	60.7
NaN	NaN	NaN	NaN	22.8544	NaN	NaN	23.4992	21.2535	NaN	22.1235	24.1969	24.7527	21.421	26.6898	26.4434	23.8121	27.4612	25.7674	23.0649	0	0	0	0	7583300	0	0	11857000	2500000	0	4569200	19231000	28268000	2807700	108250000	91253000	14728000	184770000	57118000	8774300	+	+	-	-	+	+	4	4	4	16.7
NaN	NaN	NaN	NaN	NaN	NaN	NaN	NaN	NaN	NaN	NaN	NaN	25.0737	21.7293	NaN	24.1617	23.8245	NaN	NaN	24.1506	0	0	0	0	0	0	0	0	0	0	0	0	35313000	3476800	0	18767000	14856000	0	0	18623000	-	+	-	+	-	+	9	9	9	25.6
21.2807	NaN	NaN	20.8841	24.7293	21.8084	24.524	23.8556	18.7568	NaN	21.9803	20.5031	23.8468	23.4102	24.2442	21.2327	23.8312	23.6213	23.6538	25.7836	2547500	0	0	1935300	27814000	3672600	24125000	15179000	442950	0	4137400	1486100	15087000	11147000	19871000	2464300	14925000	12904000	13198000	57760000	+	+	-	-	+	+	29	29	2	81
NaN	NaN	NaN	22.2745	NaN	NaN	23.449	NaN	23.2485	NaN	NaN	NaN	22.5787	NaN	24.1656	25.2139	23.8322	NaN	NaN	NaN	0	0	0	5073200	0	0	11451000	0	9965700	0	0	0	6264300	0	18818000	38917000	14935000	0	0	0	+	-	+	-	-	+	3	3	3	8.7
NaN	NaN	NaN	NaN	19.9217	NaN	NaN	20.5491	NaN	23.3809	NaN	NaN	NaN	NaN	22.7627	22.2063	23.8376	NaN	26.8693	21.7884	0	0	0	0	993160	0	0	1534200	0	10923000	0	0	0	0	7116400	4839000	14991000	0	122590000	3622200	+	+	-	-	+	+	33	32	25	57.2
NaN	NaN	NaN	NaN	NaN	22.1151	26.7806	NaN	NaN	NaN	NaN	NaN	22.3645	NaN	21.5334	21.5615	23.8515	23.4514	NaN	22.1429	0	0	0	0	0	4542600	115280000	0	0	0	0	0	5399800	0	3035300	3094900	15136000	11470000	0	4630900	+	+	-	-	+	+	8	8	8	11.6
NaN	NaN	19.382	NaN	NaN	21.9988	24.8548	NaN	NaN	NaN	NaN	NaN	NaN	NaN	NaN	NaN	23.8518	NaN	NaN	NaN	0	0	683240	0	0	4190700	30341000	0	0	0	0	0	0	0	0	0	15139000	0	0	0	-	-	-	-	-	-	4	4	4	20.1
NaN	NaN	19.0169	20.2269	20.4406	22.8964	25.7313	NaN	NaN	26.1849	NaN	22.5909	23.6899	NaN	25.5148	24.4359	23.8538	24.17	25.8403	26.9789	0	0	530460	1227200	1423100	7807300	55706000	0	0	76284000	0	6317200	13532000	0	47941000	22695000	15160000	18876000	60078000	132270000	+	+	-	-	+	+	8	8	8	46.1
18.6665	NaN	NaN	NaN	NaN	NaN	NaN	NaN	NaN	NaN	NaN	NaN	NaN	NaN	22.7198	NaN	23.8543	NaN	24.4392	NaN	416080	0	0	0	0	0	0	0	0	0	0	0	0	0	6907700	0	15166000	0	22747000	0	+	-	+	-	-	+	6	6	6	51.3
NaN	NaN	NaN	NaN	NaN	NaN	23.7761	NaN	NaN	NaN	NaN	NaN	25.4697	NaN	NaN	NaN	23.8579	NaN	NaN	NaN	0	0	0	0	0	0	14365000	0	0	0	0	0	46467000	0	0	0	15203000	0	0	0	-	-	-	-	-	-	4	4	4	2.6
NaN	NaN	18.2299	NaN	23.7602	23.4033	26.0918	24.6982	23.0792	24.7938	23.6624	24.5872	25.717	23.6413	28.5151	26.076	23.8606	27.3668	26.6483	28.8612	0	0	307430	0	14208000	11094000	71518000	27221000	8861900	29086000	13277000	25205000	55154000	13084000	383610000	70740000	15232000	173070000	105180000	487640000	+	+	-	-	+	+	9	9	9	62.6
NaN	NaN	NaN	21.897	NaN	NaN	NaN	NaN	NaN	NaN	NaN	NaN	24.0104	NaN	26.0428	24.5493	23.8656	23.1998	25.1193	NaN	0	0	0	3905300	0	0	0	0	0	0	0	0	16899000	0	69130000	24551000	15285000	9634400	36447000	0	+	-	+	-	-	+	4	4	4	22.2
NaN	NaN	NaN	NaN	NaN	NaN	NaN	NaN	NaN	NaN	NaN	NaN	23.1023	NaN	NaN	NaN	23.8823	NaN	NaN	NaN	0	0	0	0	0	0	0	0	0	0	0	0	9005100	0	0	0	15463000	0	0	0	-	-	-	-	-	-	4	4	4	23.4
NaN	21.6333	NaN	18.7169	19.8809	NaN	25.1716	21.2479	NaN	24.4233	NaN	25.2442	NaN	19.7372	27.8417	26.946	23.8845	25.813	25.9785	25.1144	0	3252800	0	430870	965460	0	37793000	2490400	0	22498000	0	39743000	0	873950	240540000	129290000	15486000	58951000	66116000	36323000	+	+	-	-	+	+	13	13	13	41.4
NaN	NaN	NaN	NaN	NaN	NaN	NaN	NaN	NaN	NaN	NaN	NaN	NaN	NaN	NaN	NaN	23.8893	NaN	NaN	NaN	0	0	0	0	0	0	0	0	0	0	0	0	0	0	0	0	15538000	0	0	0	-	-	-	-	-	-	3	2	2	4.4
17.9953	22.2978	17.6936	23.1463	25.8216	20.0817	27.8644	26.0226	17.4323	27.9739	25.0385	27.3509	25.2364	25.4445	29.5249	28.5569	23.8905	29.505	29.3708	27.9562	261290	5155900	211980	9284000	59301000	1109700	244350000	68169000	176870	263630000	34463000	171180000	39528000	45662000	772470000	394890000	15551000	761870000	694220000	260410000	+	+	-	-	+	+	24	24	5	26.1
NaN	NaN	NaN	NaN	NaN	NaN	NaN	NaN	NaN	NaN	NaN	NaN	24.7537	NaN	NaN	NaN	23.8953	NaN	NaN	NaN	0	0	0	0	0	0	0	0	0	0	0	0	28289000	0	0	0	15603000	0	0	0	-	-	-	-	-	-	4	4	4	14.4
NaN	NaN	NaN	NaN	NaN	22.0789	NaN	NaN	22.5919	NaN	NaN	21.73	NaN	NaN	NaN	NaN	23.8982	NaN	NaN	NaN	0	0	0	0	0	4430100	0	0	6321800	0	0	3478500	0	0	0	0	15634000	0	0	0	-	-	-	-	-	-	4	4	4	22.1
19.4401	23.7839	20.4612	NaN	21.207	NaN	23.1131	19.8991	NaN	24.5023	20.3511	20.6445	NaN	20.7056	25.333	20.9604	23.8995	NaN	NaN	21.3453	711280	14443000	1443600	0	2420700	0	9072900	977740	0	23765000	1337500	1639100	0	1710000	42267000	2040400	15648000	0	0	2664300	+	+	-	-	+	+	21	21	21	38.8
NaN	NaN	NaN	NaN	NaN	NaN	NaN	NaN	NaN	NaN	NaN	NaN	NaN	NaN	NaN	NaN	23.9008	NaN	NaN	24.1106	0	0	0	0	0	0	0	0	0	0	0	0	0	0	0	0	15662000	0	0	18114000	-	+	-	+	-	+	4	4	4	24.2
18.162	NaN	21.5795	NaN	26.4279	NaN	NaN	26.1383	NaN	NaN	25.3449	27.3014	NaN	26.0564	29.001	29.0381	23.9082	29.2102	28.7401	22.8672	293290	0	3133800	0	90280000	0	0	73858000	0	0	42615000	165400000	0	69785000	537230000	551240000	15743000	621060000	448370000	7651000	+	+	-	-	+	+	5	5	5	10.2
22.2106	21.5107	24.6416	NaN	22.4384	22.6392	27.3332	23.3045	NaN	25.5443	22.9494	23.3127	24.8919	23.0559	27.4277	26.5453	23.9099	28.715	28.6393	28.7809	4853600	2988000	26174000	0	5683800	6532300	169090000	10360000	0	48932000	8099500	10419000	31132000	8720300	180540000	97933000	15762000	440630000	418120000	461240000	+	+	-	-	+	+	27	27	27	61
NaN	22.073	18.945	NaN	23.7476	NaN	25.4508	24.4879	21.6719	NaN	23.9175	22.8642	NaN	23.9802	27.294	23.3009	23.9108	26.8631	28.1049	28.3598	0	4411900	504670	0	14084000	0	45862000	23528000	3341100	0	15845000	7635100	0	16549000	164560000	10334000	15771000	122070000	288690000	344460000	+	+	-	-	+	+	36	36	36	55.9
NaN	21.2192	19.4097	NaN	24.1487	21.8612	26.7102	24.11	NaN	27.8414	23.4945	25.1948	25.3993	23.5459	28.4624	27.0312	23.911	28.0747	28.3109	25.2474	0	2441200	696490	0	18599000	3809700	109790000	18107000	0	240490000	11818000	38406000	44255000	12247000	369870000	137150000	15773000	282710000	332990000	39830000	+	+	-	-	+	+	15	15	15	47.9
18.3001	NaN	NaN	NaN	NaN	NaN	NaN	NaN	NaN	NaN	NaN	NaN	NaN	NaN	23.159	NaN	23.9152	NaN	NaN	NaN	322750	0	0	0	0	0	0	0	0	0	0	0	0	0	9366200	0	15820000	0	0	0	+	-	+	-	-	+	19	19	19	11.4
NaN	NaN	NaN	NaN	NaN	NaN	NaN	NaN	21.1606	NaN	NaN	22.2192	NaN	NaN	NaN	NaN	23.9234	NaN	NaN	NaN	0	0	0	0	0	0	0	0	2344100	0	0	4882500	0	0	0	0	15910000	0	0	0	-	-	-	-	-	-	2	2	2	12.9
NaN	21.8306	NaN	NaN	20.256	NaN	22.5038	NaN	22.3203	25.4785	NaN	20.8079	27.2063	NaN	NaN	NaN	23.929	NaN	NaN	19.0669	0	3729600	0	0	1252200	0	5947400	0	5237100	46750000	0	1835700	154850000	0	0	0	15972000	0	0	549190	-	+	-	+	-	+	24	24	24	30.5
NaN	NaN	NaN	21.1323	NaN	21.4902	NaN	NaN	NaN	22.868	NaN	NaN	NaN	NaN	NaN	NaN	23.9314	NaN	NaN	26.7269	0	0	0	2298500	0	2945700	0	0	0	7655200	0	0	0	0	0	0	15998000	0	0	111070000	-	+	-	+	-	+	6	6	6	62.5
18.2698	NaN	19.8466	21.1814	NaN	NaN	NaN	NaN	25.0629	NaN	NaN	NaN	NaN	NaN	23.5767	21.8156	23.9482	25.452	24.482	22.8852	316060	0	942830	2378100	0	0	0	0	35049000	0	0	0	0	0	12511000	3691000	16185000	45899000	23432000	7747000	+	+	-	-	+	+	12	12	12	24.2
NaN	NaN	NaN	NaN	19.5924	NaN	NaN	NaN	NaN	NaN	NaN	NaN	23.0386	NaN	23.0865	24.2789	23.9549	25.0592	NaN	24.287	0	0	0	0	790480	0	0	0	0	0	0	0	8616100	0	8906900	20355000	16261000	34960000	0	20470000	+	+	-	-	+	+	4	4	3	69.6
19.0313	NaN	19.5389	NaN	24.9773	NaN	26.7883	25.473	23.4981	26.1307	24.485	26.3148	25.8665	24.5625	28.4204	28.2712	23.9575	29.9156	29.8762	29.0014	535790	0	761730	0	33030000	0	115900000	46574000	11848000	73473000	23481000	83473000	61177000	24777000	359250000	323940000	16290000	1012700000	985440000	537390000	+	+	-	-	+	+	31	31	31	75
23.2864	24.4223	21.4048	NaN	NaN	NaN	NaN	NaN	NaN	NaN	NaN	NaN	25.3152	NaN	NaN	NaN	23.9646	NaN	NaN	NaN	10231000	22482000	2776500	0	0	0	0	0	0	0	0	0	41748000	0	0	0	16370000	0	0	0	-	-	-	-	-	-	13	4	4	42.7
NaN	23.0383	NaN	NaN	NaN	21.6737	NaN	NaN	NaN	NaN	NaN	NaN	24.7413	NaN	25.7128	23.8464	23.9657	26.8011	26.2824	26.1915	0	8614100	0	0	0	3345400	0	0	0	0	0	0	28047000	0	54997000	15083000	16383000	116930000	81620000	76636000	+	+	-	-	+	+	18	17	2	52.5
20.2548	NaN	NaN	21.7107	25.2504	NaN	26.5885	26.7753	NaN	26.3805	25.8117	28.6109	25.4693	25.938	NaN	28.9181	23.9666	27.8458	27.7629	20.9501	1251100	0	0	3432200	39915000	0	100910000	114860000	0	87359000	58899000	409950000	46455000	64286000	0	507240000	16393000	241230000	227760000	2025800	-	+	-	+	-	+	4	4	4	3.6
NaN	NaN	NaN	NaN	NaN	NaN	NaN	NaN	NaN	NaN	NaN	NaN	NaN	NaN	NaN	26.2436	23.9721	NaN	NaN	22.8359	0	0	0	0	0	0	0	0	0	0	0	0	0	0	0	79452000	16456000	0	0	7486700	-	+	-	+	-	+	5	5	5	18.9
19.3279	NaN	19.518	NaN	19.0635	NaN	20.936	NaN	NaN	29.4307	19.5549	22.7528	22.9871	NaN	25.2187	23.6949	23.9816	24.1923	25.001	26.8247	658060	0	750740	0	547870	0	2006200	0	0	723620000	770210	7067500	8313700	0	39046000	13579000	16565000	19169000	33577000	118860000	+	+	-	-	+	+	32	32	32	45.5
18.7197	NaN	NaN	NaN	NaN	25.1815	25.7562	22.7261	NaN	28.3259	NaN	23.699	24.1602	NaN	26.9752	26.8162	23.9903	28.3567	28.0794	28.3677	431710	0	0	0	0	38052000	56673000	6937900	0	336460000	0	13618000	18748000	0	131930000	118160000	16665000	343720000	283630000	346370000	+	+	-	-	+	+	21	21	21	72.9
22.0686	NaN	23.9154	23.0606	24.1809	NaN	27.3805	24.3801	NaN	25.9815	25.9377	25.1739	24.2299	25.4698	27.7775	27.563	23.9909	NaN	NaN	NaN	4398600	0	15822000	8748200	19019000	0	174720000	21834000	0	66253000	64274000	37853000	19676000	46470000	230070000	198290000	16672000	0	0	0	+	-	+	-	-	+	6	6	5	6.1
NaN	24.2969	19.8991	19.2836	22.7544	25.1494	25.3074	22.5704	22.5514	24.9671	21.2066	24.8671	25.0307	20.3032	24.5541	NaN	23.9987	28.3322	28.0256	24.816	0	20611000	977760	638200	7075600	37215000	41522000	6228300	6146700	32798000	2420000	30602000	34277000	1293800	24633000	0	16762000	337940000	273240000	29536000	+	+	-	-	+	+	15	5	5	41.1
20.4036	NaN	21.4857	NaN	23.9767	21.4787	NaN	24.3193	NaN	NaN	22.4631	NaN	23.2943	NaN	24.3901	24.3154	24.0013	24.0618	23.6649	28.3692	1387100	0	2936500	0	16508000	2922400	0	20933000	0	0	5782000	0	10287000	0	21987000	20877000	16792000	17512000	13300000	346720000	+	+	-	-	+	+	15	15	15	67.1
NaN	23.5587	20.8557	18.542	21.8423	21.8627	NaN	22.9948	21.1877	25.8779	22.9321	23.9939	25.1887	22.8298	27.3214	25.2556	24.003	27.3291	27.1241	29.8092	0	12356000	1897600	381670	3759900	3813600	0	8358300	2388600	61661000	8002800	16706000	38244000	7454900	167710000	40059000	16812000	168610000	146270000	940720000	+	+	-	-	+	+	38	38	38	70.6
NaN	NaN	NaN	NaN	NaN	21.1155	NaN	NaN	19.8735	NaN	NaN	20.9633	23.8633	NaN	26.3117	26.0549	24.0049	27.0181	26.4312	NaN	0	0	0	0	0	2271900	0	0	960530	0	0	2044500	15260000	0	83295000	69713000	16834000	135910000	90484000	0	+	-	+	-	-	+	9	9	9	5.8
NaN	NaN	NaN	NaN	21.2393	NaN	23.2448	22.1496	NaN	24.0209	21.9219	23.7205	NaN	20.832	25.6514	23.959	24.0062	24.4736	25.2649	23.9348	0	0	0	0	2475600	0	9939900	4652600	0	17022000	3973300	13822000	0	1866600	52704000	16307000	16849000	23296000	40317000	16036000	+	+	-	-	+	+	15	15	15	44
NaN	NaN	NaN	NaN	20.4899	21.2185	26.5559	21.8166	18.0361	26.0793	20.7048	24.8533	25.7214	19.4446	28.227	26.669	24.0201	28.2416	27.9766	28.4257	0	0	0	0	1472600	2440100	98657000	3693500	268790	70902000	1709100	30311000	55325000	713510	314180000	106700000	17013000	317380000	264110000	360570000	+	+	-	-	+	+	26	26	26	78
NaN	23.5748	NaN	NaN	NaN	NaN	NaN	NaN	21.665	NaN	NaN	NaN	23.386	21.5091	24.5494	NaN	24.0206	NaN	23.2451	24.8735	0	12495000	0	0	0	0	0	0	3325200	0	0	0	10962000	2984600	24553000	0	17019000	0	9942200	30738000	+	+	-	-	+	+	80	80	80	47
NaN	NaN	NaN	NaN	NaN	NaN	NaN	NaN	NaN	NaN	NaN	NaN	NaN	NaN	NaN	NaN	24.0287	NaN	NaN	22.7424	0	0	0	0	0	0	0	0	0	0	0	0	0	0	0	0	17114000	0	0	7017000	-	+	-	+	-	+	6	6	6	29.5
NaN	NaN	20.2012	NaN	NaN	NaN	NaN	NaN	20.905	NaN	21.8033	NaN	NaN	22.1125	NaN	NaN	24.0429	NaN	NaN	NaN	0	0	1205500	0	0	0	0	0	1963500	0	3659800	0	0	4534400	0	0	17283000	0	0	0	-	-	-	-	-	-	8	8	8	10.9
NaN	NaN	NaN	NaN	NaN	NaN	NaN	NaN	NaN	NaN	NaN	NaN	NaN	NaN	NaN	NaN	24.0444	NaN	NaN	NaN	0	0	0	0	0	0	0	0	0	0	0	0	0	0	0	0	17301000	0	0	0	-	-	-	-	-	-	4	4	4	17.8
NaN	NaN	NaN	NaN	NaN	NaN	NaN	NaN	22.6706	NaN	NaN	NaN	NaN	NaN	23.7907	24.4074	24.0453	23.6698	NaN	21.6005	0	0	0	0	0	0	0	0	6676000	0	0	0	0	0	14512000	22251000	17312000	13345000	0	3179900	+	+	-	-	+	+	17	17	17	42.7
NaN	23.312	NaN	NaN	20.3386	24.2784	NaN	NaN	24.038	25.1863	NaN	NaN	24.5297	20.8402	23.198	23.1391	24.0506	NaN	23.8017	25.4205	0	10414000	0	0	1326000	20348000	0	0	17225000	38179000	0	0	24220000	1877300	9622700	9237800	17376000	0	14623000	44909000	+	+	-	-	+	+	30	30	1	42.1
18.7266	NaN	21.5982	NaN	NaN	NaN	24.0837	20.919	22.503	NaN	20.6262	22.5788	22.8257	NaN	24.9278	20.9143	24.0573	27.1653	26.6402	24.035	433780	0	3174800	0	0	0	17779000	1982700	5943900	0	1618500	6264600	7433800	0	31917000	1976200	17457000	150510000	104590000	17189000	+	+	-	-	+	+	33	33	29	74.2
NaN	23.0253	NaN	22.7447	NaN	NaN	NaN	20.8667	23.1486	NaN	21.8695	NaN	23.1788	20.6267	25.9265	24.5082	24.0595	26.0719	25.7805	25.0582	0	8537200	0	7027900	0	0	0	1912000	9299000	0	3831500	0	9495400	1619000	63775000	23862000	17483000	70537000	57636000	34935000	+	+	-	-	+	+	24	24	23	59.3
NaN	24.8524	21.4486	21.2525	22.687	20.9235	26.3583	23.4666	22.4411	25.896	23.4545	NaN	26.1512	23.416	24.6102	25.3362	24.0625	28.289	28.2139	27.9436	0	30291000	2862000	2498300	6752400	1988800	86025000	11592000	5694400	62442000	11495000	0	74522000	11192000	25610000	42359000	17520000	327970000	311340000	258150000	+	+	-	-	+	+	52	52	6	92.2
NaN	NaN	NaN	NaN	NaN	21.2203	NaN	NaN	NaN	NaN	NaN	NaN	NaN	NaN	NaN	NaN	24.063	NaN	NaN	NaN	0	0	0	0	0	2443200	0	0	0	0	0	0	0	0	0	0	17526000	0	0	0	-	-	-	-	-	-	3	3	3	3.8
20.185	NaN	24.9172	NaN	26.6676	22.4938	25.8681	27.6455	22.2328	25.8231	26.3668	28.3748	24.4408	26.8976	29.4647	29.3588	24.0649	30.1947	30.2149	25.8451	1192000	0	31683000	0	106600000	5906400	61244000	209960000	4928800	59364000	86539000	348060000	22773000	125020000	740920000	688440000	17549000	1228900000	1246200000	60278000	+	+	-	-	+	+	4411	8	1	88.6
NaN	22.8756	NaN	20.4492	21.3489	22.5773	25.329	21.3915	NaN	NaN	21.3392	21.7327	24.5173	NaN	24.6867	23.0768	24.0747	28.1789	25.1219	25.8436	0	7695500	0	1431600	2670900	6258100	42149000	2751000	0	0	2653000	3484900	24012000	0	27004000	8847100	17669000	303870000	36512000	60215000	+	+	-	-	+	+	8	8	8	38.1
NaN	NaN	NaN	21.9043	23.3811	NaN	27.8586	24.3606	NaN	25.2888	23.747	25.4285	24.9519	23.5189	27.818	27.7303	24.0751	28.0183	27.8538	29.0171	0	0	0	3925000	10925000	0	243380000	21541000	0	40992000	14079000	45159000	32454000	12020000	236620000	222660000	17674000	271870000	242560000	543260000	+	+	-	-	+	+	19	19	19	46
NaN	22.8878	NaN	21.6917	23.6453	NaN	25.1679	23.3217	NaN	22.895	22.7854	25.1406	NaN	22.5714	28.1101	26.9444	24.0803	26.6887	27.3011	23.5057	0	7761100	0	3387200	13120000	0	37695000	10484000	0	7799900	7229000	36989000	0	6232700	289720000	129140000	17738000	108170000	165370000	11910000	+	+	-	-	+	+	11	11	11	73.2
NaN	NaN	NaN	NaN	21.1666	NaN	NaN	21.82	NaN	NaN	NaN	NaN	24.8559	NaN	26.2725	25.7221	24.0863	28.1448	27.6875	26.5899	0	0	0	0	2353800	0	0	3702200	0	0	0	0	30364000	0	81063000	55351000	17812000	296770000	216160000	101010000	+	+	-	-	+	+	10	10	10	50.4
19.6747	26.6101	NaN	NaN	24.9303	23.2305	24.8107	25.7484	23.0968	27.9938	23.4852	26.4717	27.3049	23.6987	28.9947	29.7138	24.0921	30.3185	31.9077	29.4024	836910	102430000	0	0	31972000	9841900	29429000	56371000	8970500	267290000	11742000	93061000	165800000	13615000	534910000	880540000	17883000	1339000000	4028900000	709580000	+	+	-	-	+	+	4	4	4	50.7
19.1216	23.3975	21.7929	NaN	25.6738	23.4656	27.6525	26.3914	NaN	26.9585	25.5698	27.3498	26.1336	25.5012	29.8897	29.1927	24.0956	28.9235	29.7071	30.6972	570390	11050000	3633400	0	53530000	11584000	210980000	88026000	0	130410000	49804000	171040000	73619000	47492000	994720000	613580000	17926000	509130000	876450000	1740900000	+	+	-	-	+	+	20	20	20	84.7
NaN	23.7957	NaN	NaN	22.0814	NaN	NaN	21.7211	21.6923	NaN	22.3874	22.2904	NaN	21.8261	NaN	NaN	24.0975	24.7272	24.6427	26.3053	0	14562000	0	0	4437800	0	0	3457000	3388600	0	5486400	5129600	0	3717900	0	0	17950000	27774000	26194000	82924000	-	+	-	+	-	+	18	18	18	69.2
NaN	21.5082	NaN	24.3249	23.672	22.9364	27.7018	24.0115	22.3333	27.7203	23.4057	25.2473	26.0831	22.9439	29.8295	25.1535	24.1187	28.6839	28.3421	31.412	0	2982700	0	21015000	13365000	8026800	218310000	16912000	5284300	221120000	11113000	39828000	71086000	8068400	954090000	37321000	18216000	431240000	340260000	2857200000	+	+	-	-	+	+	23	21	21	73.1
24.5543	NaN	25.9893	NaN	28.9139	NaN	NaN	NaN	NaN	27.344	28.4362	22.0326	25.4609	21.6535	26.5129	30.9233	24.1194	32.6726	32.2329	22.6776	24637000	0	66613000	0	505760000	0	0	0	0	170360000	363200000	4290200	46183000	3298800	95756000	2036300000	18225000	6845700000	5047400000	6708600	+	+	-	-	+	+	5	5	5	16.9
NaN	21.5148	NaN	NaN	NaN	20.9804	24.7704	NaN	NaN	23.996	21.4378	NaN	NaN	20.8307	NaN	NaN	24.123	NaN	NaN	23.2718	0	2996300	0	0	0	2068900	28618000	0	0	16731000	2840700	0	0	1865000	0	0	18270000	0	0	10128000	-	+	-	+	-	+	21	21	21	35.2
NaN	NaN	NaN	NaN	NaN	NaN	NaN	NaN	23.6634	NaN	NaN	21.8166	NaN	NaN	NaN	NaN	24.1312	NaN	NaN	NaN	0	0	0	0	0	0	0	0	13286000	0	0	3693600	0	0	0	0	18375000	0	0	0	-	-	-	-	-	-	16	2	2	91
NaN	NaN	NaN	26.4936	NaN	23.1253	30.1789	NaN	NaN	28.9049	NaN	NaN	24.9884	NaN	26.6092	23.2196	24.1448	NaN	NaN	28.4662	0	0	0	94486000	0	9149500	1215500000	0	0	502630000	0	0	33286000	0	102370000	9768000	18548000	0	0	370830000	+	+	-	-	+	+	10	10	10	12.2
NaN	NaN	NaN	NaN	22.3702	NaN	NaN	NaN	NaN	NaN	NaN	NaN	NaN	NaN	NaN	NaN	24.1695	NaN	NaN	NaN	0	0	0	0	5421200	0	0	0	0	0	0	0	0	0	0	0	18869000	0	0	0	-	-	-	-	-	-	5	2	2	6.1
NaN	NaN	NaN	NaN	NaN	NaN	NaN	NaN	NaN	NaN	NaN	NaN	23.7552	NaN	NaN	NaN	24.181	NaN	NaN	25.0976	0	0	0	0	0	0	0	0	0	0	0	0	14159000	0	0	0	19020000	0	0	35902000	-	+	-	+	-	+	5	5	5	60
20.7831	22.7799	18.6425	NaN	25.2351	22.3639	27.3801	24.9203	NaN	26.5663	24.6919	25.8881	25.0108	23.8793	28.4955	29.0582	24.1871	28.2651	27.9588	29.2106	1804400	7201900	409210	0	39494000	5397600	174670000	31751000	0	99369000	27103000	62100000	33806000	15431000	378440000	558960000	19101000	322590000	260880000	621240000	+	+	-	-	+	+	2	2	2	2.4
NaN	22.4637	NaN	NaN	NaN	NaN	NaN	NaN	NaN	NaN	NaN	NaN	25.5144	NaN	NaN	NaN	24.1872	NaN	NaN	NaN	0	5784300	0	0	0	0	0	0	0	0	0	0	47928000	0	0	0	19102000	0	0	0	-	-	-	-	-	-	1	1	1	9.4
NaN	NaN	NaN	NaN	NaN	NaN	NaN	NaN	22.472	NaN	NaN	NaN	NaN	NaN	NaN	NaN	24.1898	NaN	NaN	NaN	0	0	0	0	0	0	0	0	5817800	0	0	0	0	0	0	0	19136000	0	0	0	-	-	-	-	-	-	9	9	9	50.2
23.9581	23.5722	20.8421	NaN	24.7091	21.5177	26.8999	26.5374	23.9554	26.7822	25.3858	26.7222	26.2215	25.2713	29.6618	29.0926	24.1931	28.8264	29.871	28.4106	16297000	12472000	1879800	0	27428000	3002500	125220000	97401000	16267000	115410000	43841000	110710000	78243000	40496000	849340000	572470000	19180000	475990000	981890000	356810000	+	+	-	-	+	+	9	9	9	78.3
NaN	22.4479	19.3857	23.2191	24.7406	21.8609	24.0315	24.8735	NaN	24.1112	25.2686	25.3305	23.9143	22.3655	28.4878	27.5923	24.1986	30.4119	30.1137	27.7553	0	5721200	684960	9764700	28033000	3808900	17148000	30737000	0	18122000	40421000	42194000	15810000	5403600	376440000	202360000	19253000	1428500000	1161800000	226550000	+	+	-	-	+	+	49	49	45	78.3
NaN	20.7393	19.7674	23.2562	22.5882	NaN	25.892	23.0211	21.2075	25.3322	21.6631	25.4334	24.8002	22.6125	28.2281	26.2622	24.2081	28.4295	28.5198	27.0215	0	1750500	892470	10019000	6305600	0	62267000	8512400	2421600	42243000	3320700	45312000	29214000	6412500	314410000	80482000	19380000	361520000	384870000	136230000	+	+	-	-	+	+	13	13	13	49.2
NaN	NaN	NaN	NaN	NaN	NaN	NaN	NaN	20.5264	23.8156	NaN	NaN	21.5616	NaN	NaN	NaN	24.2188	26.1301	NaN	NaN	0	0	0	0	0	0	0	0	1510300	14764000	0	0	3095300	0	0	0	19525000	73440000	0	0	-	-	-	-	-	-	2	2	2	3.7
21.854	24.1159	23.0948	23.8638	23.4741	22.1527	27.3172	25.334	22.3518	28.2083	24.2615	25.0627	26.8146	22.4585	26.6165	23.4895	24.2221	22.6032	24.4418	24.4042	3790500	18181000	8958400	15266000	11652000	4662700	167220000	42295000	5352700	310130000	20111000	35044000	118030000	5763600	102890000	11777000	19570000	6371400	22789000	22202000	+	+	-	-	+	+	33	19	19	88.7
NaN	NaN	NaN	NaN	NaN	NaN	NaN	NaN	NaN	NaN	NaN	NaN	21.7499	NaN	22.2534	NaN	24.2227	21.6248	NaN	26.5721	0	0	0	0	0	0	0	0	0	0	0	0	3526700	0	4999600	0	19578000	3233700	0	99769000	+	+	-	-	+	+	4	4	4	63.4
NaN	NaN	NaN	NaN	NaN	NaN	NaN	NaN	NaN	25.1493	NaN	NaN	24.0345	NaN	26.9082	NaN	24.2326	24.563	24.36	25.0876	0	0	0	0	0	0	0	0	0	37213000	0	0	17183000	0	125940000	0	19713000	24786000	21533000	35655000	+	+	-	-	+	+	21	20	20	26.7
NaN	NaN	NaN	NaN	NaN	NaN	NaN	NaN	NaN	NaN	NaN	NaN	24.6197	NaN	NaN	NaN	24.2327	26.6718	27.2336	24.1743	0	0	0	0	0	0	0	0	0	0	0	0	25779000	0	0	0	19714000	106910000	157810000	18932000	-	+	-	+	-	+	5	5	5	35
NaN	22.0088	NaN	22.1213	21.4586	NaN	27.0101	21.751	NaN	NaN	NaN	22.1815	NaN	NaN	26.2195	24.803	24.2363	27.606	27.1936	21.5249	0	4219900	0	4562200	2882000	0	135160000	3529400	0	0	0	4756700	0	0	78139000	29271000	19763000	204280000	153490000	3017400	+	+	-	-	+	+	5	5	5	13.4
NaN	NaN	NaN	NaN	NaN	NaN	NaN	NaN	NaN	NaN	NaN	NaN	NaN	NaN	NaN	NaN	24.259	NaN	NaN	23.4923	0	0	0	0	0	0	0	0	0	0	0	0	0	0	0	0	20077000	0	0	11800000	-	+	-	+	-	+	20	20	20	38.5
NaN	21.8278	NaN	NaN	19.4764	19.8186	NaN	20.5995	NaN	23.5996	NaN	NaN	24.7116	NaN	NaN	22.514	24.2614	25.9936	26.0726	26.761	0	3722300	0	0	729420	924670	0	1588800	0	12711000	0	0	27475000	0	0	5989600	20110000	66811000	70573000	113730000	-	+	-	+	-	+	9	9	9	58.2
NaN	NaN	NaN	20.9838	23.1008	NaN	23.9812	22.3886	NaN	24.2382	23.2308	23.3831	NaN	21.9831	27.0375	25.4388	24.2627	27.4706	26.9725	27.0625	0	0	0	2073800	8995700	0	16560000	5491000	0	19789000	9844200	10940000	0	4145400	137750000	45481000	20128000	185990000	131680000	140160000	+	+	-	-	+	+	11	11	7	53.4
NaN	NaN	NaN	NaN	NaN	NaN	NaN	NaN	NaN	NaN	NaN	NaN	23.8377	NaN	NaN	NaN	24.2716	NaN	NaN	NaN	0	0	0	0	0	0	0	0	0	0	0	0	14992000	0	0	0	20253000	0	0	0	-	-	-	-	-	-	2	2	2	6
17.9617	26.5273	19.5957	20.7137	23.8215	25.4579	25.3921	23.6015	NaN	25.5767	23.4517	25.4284	23.5303	24.4993	26.7103	26.6596	24.2731	27.0979	27.3966	28.9493	255280	96716000	792290	1719700	14825000	46087000	44035000	12728000	0	50045000	11473000	45157000	12115000	23715000	109800000	106010000	20274000	143640000	176680000	518330000	+	+	-	-	+	+	39	2	2	72.4
22.9559	22.8525	22.7082	25.8064	28.8181	24.3517	28.6679	29.4013	21.3303	28.6614	28.3255	30.6321	26.8909	28.2773	32.3968	32.0182	24.2989	32.5137	32.3606	32.6985	8136300	7573200	6852300	58681000	473270000	21409000	426480000	709050000	2636700	424560000	336380000	1664100000	124440000	325320000	5654700000	4349400000	20640000	6132000000	5514500000	6969800000	+	+	-	-	+	+	27	27	27	56.4
NaN	NaN	NaN	NaN	NaN	NaN	24.7069	NaN	NaN	NaN	NaN	NaN	25.0884	NaN	NaN	NaN	24.3047	23.782	21.8234	24.2447	0	0	0	0	0	0	27386000	0	0	0	0	0	35674000	0	0	0	20722000	14424000	3711000	19878000	-	+	-	+	-	+	6	6	6	20.7
19.2706	NaN	20.4286	20.6798	22.7788	18.2267	24.7118	19.5696	NaN	23.3187	18.2924	20.8419	NaN	NaN	NaN	NaN	24.3372	22.4802	NaN	NaN	632440	0	1411300	1679700	7196300	306740	27478000	778110	0	10462000	321040	1879500	0	0	0	0	21195000	5850700	0	0	-	-	-	-	-	-	40	40	40	38.7
NaN	NaN	20.3821	NaN	21.5041	20.9583	23.0214	22.3677	17.5471	NaN	22.0294	NaN	24.6103	20.0109	23.3105	NaN	24.3416	26.4526	25.7424	27.3425	0	0	1366500	0	2974300	2037400	8514000	5411900	191520	0	4280700	0	25612000	1056500	10403000	0	21259000	91841000	56135000	170180000	+	+	-	-	+	+	48	48	34	75
NaN	23.8207	NaN	20.7993	NaN	24.5029	24.8444	NaN	NaN	26.5113	NaN	NaN	24.8439	NaN	26.1965	25.3415	24.3464	26.8501	26.2967	NaN	0	14816000	0	1824800	0	23774000	30124000	0	0	95654000	0	0	30113000	0	76900000	42517000	21331000	120970000	82433000	0	+	-	+	-	-	+	5	5	5	4.6
NaN	23.8645	NaN	19.3692	23.9426	23.4586	27.8204	24.7999	NaN	27.5406	23.1717	26.0101	25.1585	24.7638	28.3526	27.2618	24.3707	29.0284	28.8379	27.0829	0	15273000	0	677170	16123000	11528000	237020000	29208000	0	195230000	9448800	67579000	37450000	28486000	342750000	160920000	21692000	547540000	479820000	142160000	+	+	-	-	+	+	39	39	39	64.3
NaN	22.0092	NaN	20.6394	NaN	NaN	NaN	NaN	20.1096	NaN	21.6725	22.5269	22.9353	NaN	23.4389	NaN	24.3723	24.3653	24.8331	23.5917	0	4221100	0	1633400	0	0	0	0	1131300	0	3342500	6043300	8020800	0	11371000	0	21716000	21611000	29889000	12642000	+	+	-	-	+	+	27	27	25	56.8
NaN	NaN	17.3268	NaN	NaN	NaN	23.1049	NaN	NaN	NaN	NaN	NaN	NaN	NaN	NaN	NaN	24.3738	NaN	NaN	NaN	0	0	164390	0	0	0	9021300	0	0	0	0	0	0	0	0	0	21740000	0	0	0	-	-	-	-	-	-	14	14	14	78.8
NaN	NaN	NaN	NaN	NaN	NaN	NaN	NaN	NaN	25.7723	NaN	NaN	24.2206	NaN	NaN	NaN	24.3774	NaN	NaN	20.591	0	0	0	0	0	0	0	0	0	57311000	0	0	19549000	0	0	0	21793000	0	0	1579500	-	+	-	+	-	+	9	6	6	32.5
NaN	NaN	NaN	NaN	20.4144	NaN	24.0842	23.0224	NaN	24.9101	24.1452	22.1424	24.3158	NaN	NaN	NaN	24.3803	24.8343	25.0848	24.9538	0	0	0	0	1397500	0	17786000	8520100	0	31527000	18554000	4629400	20883000	0	0	0	21838000	29913000	35586000	32496000	-	+	-	+	-	+	7	7	7	60.5
NaN	23.1114	NaN	NaN	24.5311	21.7472	25.4747	24.5711	NaN	27.8523	22.9915	26.2042	25.8365	23.1697	26.8508	24.7766	24.3925	29.8407	29.4843	30.2111	0	9061800	0	0	24243000	3520100	46628000	24925000	0	242310000	8339400	77311000	59918000	9435900	121030000	28741000	22023000	961460000	751020000	1242900000	+	+	-	-	+	+	15	15	15	88.6
NaN	NaN	NaN	NaN	NaN	NaN	NaN	NaN	NaN	NaN	NaN	NaN	24.4669	NaN	NaN	NaN	24.3941	28.4288	NaN	20.7672	0	0	0	0	0	0	0	0	0	0	0	0	23188000	0	0	0	22048000	361340000	0	1784600	-	+	-	+	-	+	5	5	5	17.4
19.2732	NaN	21.385	NaN	23.3042	NaN	NaN	24.1084	NaN	NaN	NaN	NaN	NaN	NaN	NaN	NaN	24.3943	28.6076	NaN	22.2083	633580	0	2738500	0	10358000	0	0	18086000	0	0	0	0	0	0	0	0	22050000	409030000	0	4845900	-	+	-	+	-	+	4	4	4	14.6
NaN	NaN	NaN	NaN	NaN	NaN	23.5442	NaN	NaN	NaN	NaN	18.482	24.1356	NaN	NaN	NaN	24.4059	23.7341	23.8219	21.3468	0	0	0	0	0	0	12232000	0	0	0	0	366120	18430000	0	0	0	22228000	13953000	14829000	2667100	-	+	-	+	-	+	3	3	3	53.8
NaN	24.3718	NaN	NaN	NaN	22.1264	NaN	NaN	21.6632	NaN	24.6891	27.0538	NaN	20.6493	28.2902	27.3753	24.416	29.9276	29.4424	NaN	0	21709000	0	0	0	4578300	0	0	3321000	0	27049000	139320000	0	1644600	328250000	174100000	22385000	1021200000	729510000	0	+	-	+	-	-	+	19	19	19	27.2
NaN	NaN	NaN	NaN	NaN	NaN	NaN	NaN	NaN	NaN	NaN	NaN	NaN	NaN	NaN	NaN	24.4444	NaN	NaN	21.1259	0	0	0	0	0	0	0	0	0	0	0	0	0	0	0	0	22830000	0	0	2288400	-	+	-	+	-	+	13	13	13	56.7
18.0212	21.0155	21.5908	24.275	26.1245	23.4219	27.9192	27.2592	21.6562	28.4744	26.0209	27.9014	20.1221	26.2742	29.9505	29.1542	24.4648	30.6748	30.8113	29.1925	266020	2119800	3158500	20301000	73159000	11238000	253820000	160630000	3304900	372940000	68088000	250700000	1141200	81158000	1037500000	597430000	23155000	1714100000	1884200000	613520000	+	+	-	-	+	+	34	34	34	60.6
NaN	NaN	NaN	NaN	NaN	NaN	NaN	NaN	NaN	NaN	NaN	NaN	NaN	NaN	NaN	NaN	24.4665	NaN	NaN	22.9593	0	0	0	0	0	0	0	0	0	0	0	0	0	0	0	0	23182000	0	0	8155300	-	+	-	+	-	+	5	5	5	34.7
NaN	NaN	18.8122	NaN	NaN	NaN	23.8987	NaN	NaN	24.1087	NaN	NaN	NaN	NaN	NaN	NaN	24.4669	NaN	NaN	24.2366	0	0	460280	0	0	0	15640000	0	0	18090000	0	0	0	0	0	0	23188000	0	0	19767000	-	+	-	+	-	+	9	9	9	48.7
NaN	24.5669	NaN	20.1998	24.2122	22.3305	26.5324	23.3515	NaN	26.4157	23.7681	24.9625	25.3179	24.1303	27.0426	27.5296	24.4774	28.9241	28.5521	29.0103	0	24853000	0	1204300	19435000	5274000	97059000	10703000	0	89521000	14286000	32694000	41827000	18363000	138240000	193750000	23358000	509340000	393580000	540700000	+	+	-	-	+	+	15	15	15	66.4
17.1651	NaN	NaN	NaN	21.1428	NaN	25.6025	24.4594	24.1392	25.3478	21.6909	25.5865	NaN	22.476	25.0668	27.0325	24.4835	24.7204	24.8874	21.0228	146960	0	0	0	2315400	0	50946000	23068000	18477000	42702000	3385500	50385000	0	5833700	35144000	137280000	23456000	27642000	31036000	2130600	+	+	-	-	+	+	10	10	10	30.6
NaN	NaN	NaN	NaN	NaN	23.4511	NaN	NaN	24.0335	23.8884	NaN	NaN	25.4679	NaN	NaN	NaN	24.486	NaN	NaN	23.6333	0	0	0	0	0	11468000	0	0	17171000	15528000	0	0	46409000	0	0	0	23498000	0	0	13012000	-	+	-	+	-	+	3	3	3	35.7
18.9943	23.2751	21.3928	NaN	23.7192	22.3523	24.6564	23.9359	NaN	27.0234	23.8423	24.7299	24.9081	23.4033	26.8358	26.2843	24.489	28.0879	27.4775	28.03	522220	10151000	2753400	0	13810000	5354300	26444000	16048000	0	136410000	15040000	27826000	31484000	11094000	119780000	81727000	23546000	285290000	186870000	274070000	+	+	-	-	+	+	38	35	11	37.6
NaN	NaN	19.1671	NaN	23.7446	NaN	24.4724	23.1959	NaN	NaN	22.9229	25.0758	23.4394	22.4967	25.8093	25.505	24.4961	28.0955	28.1895	NaN	0	0	588670	0	14055000	0	23277000	9608500	0	0	7951900	35364000	11375000	5917900	58798000	47618000	23663000	286810000	306120000	0	+	-	+	-	-	+	16	16	16	43.7
20.8152	27.8543	22.8884	23.0241	27.0297	27.3096	27.3536	28.9118	24.428	29.9056	26.6881	28.2644	27.645	26.4943	31.3026	29.7133	24.5054	30.0337	30.1524	29.4945	1845000	242650000	7764100	8530000	137010000	166350000	171500000	505040000	22572000	1005700000	108120000	322420000	209880000	94534000	2648700000	880210000	23816000	1099100000	1193400000	756360000	+	+	-	-	+	+	5	5	5	32.6
NaN	20.7366	19.6682	21.1565	NaN	22.4269	NaN	NaN	NaN	28.7893	NaN	NaN	NaN	NaN	NaN	NaN	24.5208	26.6364	26.0618	25.2042	0	1747200	833140	2337400	0	5638700	0	0	0	463920000	0	0	0	0	0	0	24071000	104320000	70048000	38657000	-	+	-	+	-	+	6	6	6	52
18.465	25.2165	23.4747	21.3866	25.2971	23.7607	24.0737	25.4263	21.5091	27.415	24.8376	26.6915	25.3775	25.4198	28.5795	28.2455	24.5566	28.1923	28.0064	25.799	361840	38988000	11657000	2741700	41228000	14213000	17657000	45089000	2984600	178950000	29982000	108380000	43591000	44888000	401140000	318240000	24676000	306720000	269620000	58382000	+	+	-	-	+	+	71	5	5	78.7
19.0728	26.5189	19.5676	22.4596	25.0242	26.0553	27.2783	27.0988	24.7792	29.4811	26.2199	26.963	27.9037	26.0207	30.6457	29.9222	24.5795	30.1766	29.0641	29.6709	551440	96158000	777040	5767800	34123000	69730000	162780000	143730000	28792000	749350000	78158000	130820000	251100000	68077000	1679900000	1017400000	25070000	1213600000	561250000	854730000	+	+	-	-	+	+	5	5	5	44.8
20.9019	22.3449	18.5151	NaN	21.8113	22.1829	25.0542	22.1123	22.9493	24.9542	21.784	24.5832	NaN	22.8733	25.3404	25.8241	24.5904	27.3498	27.3336	22.2059	1959300	5326900	374620	0	3680100	4761300	34838000	4533800	8099000	32505000	3611100	25135000	0	7683500	42483000	59404000	25260000	171050000	169140000	4837800	+	+	-	-	+	+	19	19	19	33.9
NaN	NaN	NaN	NaN	NaN	23.7766	23.6544	NaN	NaN	23.7712	NaN	NaN	25.1772	NaN	NaN	NaN	24.593	NaN	23.7837	NaN	0	0	0	0	0	14370000	13203000	0	0	14317000	0	0	37939000	0	0	0	25307000	0	14441000	0	-	-	-	-	-	-	3	3	3	8.5
NaN	22.1545	NaN	NaN	NaN	23.2575	NaN	NaN	21.876	NaN	NaN	NaN	NaN	NaN	NaN	NaN	24.5931	NaN	NaN	NaN	0	4668500	0	0	0	10028000	0	0	3848900	0	0	0	0	0	0	0	25309000	0	0	0	-	-	-	-	-	-	2	2	2	25
17.1179	24.1208	22.0678	24.5164	22.5774	24.8507	29.5022	21.1664	NaN	26.8577	22.9978	21.814	27.2957	23.4458	25.2027	24.7772	24.5975	24.252	24.7089	28.8437	142230	18243000	4396000	23998000	6258600	30255000	760430000	2353600	0	121610000	8375600	3687000	164750000	11426000	38617000	28752000	25385000	19979000	27423000	481760000	+	+	-	-	+	+	26	26	26	60.4
NaN	25.8446	20.5016	22.7428	22.1283	22.7179	24.7237	22.946	24.7651	25.038	22.1293	23.6235	26.3864	22.9712	26.8608	24.2504	24.5982	28.0785	27.227	27.2397	0	60257000	1484600	7018900	4584500	6898900	27707000	8080500	28513000	34451000	4587500	12924000	87722000	8222800	121870000	19957000	25397000	283440000	157090000	158480000	+	+	-	-	+	+	16	16	16	61.1
17.4267	23.5811	18.4191	NaN	23.1438	NaN	26.532	23.6103	NaN	26.711	23.1422	25.3782	25.4758	23.1839	26.9121	25.5608	24.6029	27.8195	27.0397	25.8323	176180	12549000	350510	0	9268000	0	97036000	12806000	0	109850000	9257400	43611000	46663000	9529100	126280000	49495000	25481000	236870000	137960000	59743000	+	+	-	-	+	+	14	14	7	65.7
19.1561	22.0727	22.3476	NaN	NaN	20.0852	21.7025	NaN	23.2047	24.1964	NaN	21.746	NaN	NaN	23.9697	20.8375	24.6144	26.2045	26.0174	27.9229	584210	4411100	5336900	0	0	1112400	3412800	0	9667300	19224000	0	3517200	0	0	16429000	1873700	25684000	77331000	67925000	254460000	+	+	-	-	+	+	45	45	42	78.8
NaN	NaN	NaN	NaN	NaN	NaN	24.2408	18.3115	NaN	NaN	20.224	22.9418	NaN	NaN	23.5076	NaN	24.6423	24.2107	24.9158	25.5921	0	0	0	0	0	0	19825000	325330	0	0	1224700	8056900	0	0	11926000	0	26186000	19415000	31652000	50582000	+	+	-	-	+	+	25	25	25	53.2
18.9598	27.1445	NaN	24.2364	25.1923	24.6608	28.1821	25.3745	24.6282	25.9766	24.7004	26.5915	27.1714	24.9812	28.4372	28.4767	24.6443	29.489	28.8964	30.9181	509880	148360000	0	19765000	38338000	26525000	304540000	43501000	25932000	66030000	27263000	101120000	151150000	33121000	363450000	373540000	26223000	753490000	499660000	2028900000	+	+	-	-	+	+	44	44	44	81.3
NaN	26.3013	NaN	22.6317	25.28	22.8917	NaN	24.9279	23.6632	NaN	24.3903	NaN	23.3629	NaN	25.5729	NaN	24.6467	NaN	NaN	21.4072	0	82694000	0	6498500	40742000	7782100	0	31918000	13284000	0	21990000	0	10788000	0	49914000	0	26267000	0	0	2781000	+	+	-	-	+	+	12	12	12	9.5
NaN	NaN	18.0927	NaN	20.6334	22.639	28.4704	20.8501	NaN	31.3807	20.7394	NaN	31.4217	20.5471	23.4415	22.8541	24.6538	24.307	NaN	23.9457	0	0	279540	0	1626600	6531400	371920000	1890200	0	2796000000	1750600	0	2876500000	1532100	11392000	7581900	26396000	20756000	0	16158000	+	+	-	-	+	+	8	8	8	31.9
NaN	20.604	NaN	NaN	NaN	21.6235	25.6595	NaN	NaN	26.4779	NaN	NaN	NaN	NaN	26.3234	NaN	24.6543	27.0862	26.1049	NaN	0	1593800	0	0	0	3231000	53000000	0	0	93461000	0	0	0	0	83970000	0	26405000	142480000	72172000	0	+	-	+	-	-	+	7	6	6	4.8
NaN	NaN	NaN	24.4264	NaN	NaN	24.7386	NaN	NaN	NaN	NaN	NaN	27.3425	NaN	22.7382	23.013	24.6632	NaN	NaN	NaN	0	0	0	22546000	0	0	27993000	0	0	0	0	0	170180000	0	6996500	8464700	26568000	0	0	0	+	-	+	-	-	+	8	8	8	7
NaN	23.8789	NaN	21.9743	21.0998	24.3552	24.332	22.3261	23.3914	25.3434	20.9439	22.9448	24.3281	NaN	27.4403	26.5491	24.6658	27.1296	26.8123	26.2928	0	15426000	0	4120200	2247300	21461000	21118000	5257900	11003000	42573000	2017100	8073500	21062000	0	182120000	98193000	26617000	146830000	117840000	82207000	+	+	-	-	+	+	7	7	7	40.4
NaN	NaN	NaN	23.6769	21.419	NaN	24.8564	22.4387	NaN	NaN	21.4322	23.0965	24.9188	20.9613	25.2163	NaN	24.666	NaN	24.2573	27.6755	0	0	0	13411000	2803800	0	30376000	5684800	0	0	2829600	8968800	31719000	2041600	38981000	0	26620000	0	20053000	214360000	+	+	-	-	+	+	13	13	13	32.3
17.5289	22.1371	18.5664	NaN	24.1482	21.7493	27.0617	23.7796	22.7847	25.5338	23.4844	24.7443	25.1828	23.5777	26.7614	26.0055	24.668	27.1415	27.2502	28.1427	189110	4612600	388190	0	18592000	3525300	140080000	14400000	7225500	48577000	11736000	28105000	38086000	12520000	113760000	67365000	26656000	148050000	159630000	296340000	+	+	-	-	+	+	19	19	19	77.7
NaN	24.1219	NaN	NaN	21.3607	21.7304	22.58	22.1607	22.7451	NaN	24.022	22.7967	26.3533	21.9585	NaN	NaN	24.6765	25.9696	26.4873	28.2053	0	18257000	0	0	2692900	3479300	6269800	4688400	7029900	0	17035000	7286200	85730000	4075500	0	0	26815000	65710000	94077000	309480000	-	+	-	+	-	+	18	18	18	46.7
18.2674	23.2014	21.1308	22.4837	NaN	22.4876	25.5817	NaN	24.5792	25.8986	NaN	22.5912	25.4903	20.1197	NaN	24.3028	24.6996	25.3127	24.9881	23.5204	315530	9645100	2296100	5865000	0	5880800	50217000	0	25066000	62555000	0	6318900	47134000	1139300	0	20695000	27247000	41676000	33279000	12032000	-	+	-	+	-	+	30	27	27	64.7
NaN	22.7666	NaN	NaN	24.5148	NaN	NaN	24.9851	NaN	NaN	24.3922	26.0076	24.5216	24.2173	27.8157	25.2662	24.7021	28.4875	27.7433	25.6154	0	7135800	0	0	23971000	0	0	33210000	0	0	22018000	67462000	24085000	19504000	236240000	40354000	27294000	376350000	224680000	51404000	+	+	-	-	+	+	10	10	10	41.9
NaN	24.5324	20.3487	24.1005	NaN	21.4023	24.6403	22.0385	22.312	24.9347	22.6946	NaN	23.8602	21.5296	22.5641	25.1305	24.717	25.3376	26.2369	26.2273	0	24265000	1335300	17987000	0	2771700	26150000	4307600	5207000	32069000	6788200	0	15228000	3027300	6201000	36731000	27577000	42402000	79084000	78562000	+	+	-	-	+	+	92	92	12	33
NaN	NaN	NaN	21.8568	20.3689	NaN	22.7829	18.4025	NaN	NaN	NaN	NaN	25.852	NaN	NaN	24.2621	24.7185	NaN	NaN	NaN	0	0	0	3798000	1354100	0	7216500	346500	0	0	0	0	60567000	0	0	20120000	27606000	0	0	0	-	-	-	-	-	-	5	5	5	9.9
NaN	23.7328	NaN	20.8192	24.64	23.5736	26.7448	24.2528	NaN	25.1956	22.5716	25.9003	26.408	23.4452	29.1243	26.8252	24.7204	28.7975	29.165	28.5646	0	13941000	0	1850100	26145000	12484000	112460000	19991000	0	38427000	6233600	62627000	89045000	11421000	585170000	118900000	27642000	466580000	601940000	397000000	+	+	-	-	+	+	26	26	26	59.4
18.7005	20.9956	19.5259	NaN	22.6763	21.4387	23.3982	22.6344	NaN	24.4234	23.1669	23.0124	23.8101	22.652	25.9672	24.6709	24.7274	25.5088	25.097	26.137	425990	2090700	754860	0	6702600	2842500	11055000	6510900	0	22500000	9417400	8461200	14708000	6590800	65600000	26711000	27777000	47745000	35889000	73795000	+	+	-	-	+	+	11	11	11	47.6
20.3355	20.3999	20.3913	24.1911	20.8583	NaN	25.79	NaN	NaN	26.1396	20.0363	19.6562	NaN	NaN	NaN	NaN	24.7383	25.2805	24.8457	25.3707	1323100	1383500	1375300	19153000	1900900	0	58019000	0	0	73929000	1075300	826220	0	0	0	0	27988000	40755000	30150000	43384000	-	+	-	+	-	+	36	36	5	55.9
NaN	NaN	NaN	NaN	21.8078	NaN	27.5808	23.2651	NaN	NaN	24.5216	24.3886	26.0632	21.8374	26.8157	25.6694	24.7497	27.426	28.0541	26.8078	0	0	0	0	3671200	0	200750000	10081000	0	0	24084000	21964000	70116000	3747200	118120000	53366000	28209000	180320000	278700000	117480000	+	+	-	-	+	+	22	22	22	56.7
16.4482	NaN	19.2893	NaN	20.5564	NaN	23.1974	22.0151	NaN	21.4487	20.9528	23.3978	24.0081	20.2571	27.3167	25.9393	24.7605	28.379	27.577	27.5108	89413	0	640720	0	1542000	0	9618900	4238500	0	2862300	2029600	11052000	16872000	1253100	167170000	64346000	28421000	349090000	200220000	191240000	+	+	-	-	+	+	43	42	42	28
NaN	NaN	NaN	NaN	NaN	NaN	NaN	NaN	NaN	NaN	NaN	NaN	NaN	NaN	NaN	NaN	24.7689	24.3292	NaN	19.2353	0	0	0	0	0	0	0	0	0	0	0	0	0	0	0	0	28587000	21077000	0	617170	-	+	-	+	-	+	16	16	16	42.9
18.8416	30.1617	NaN	24.5407	NaN	25.745	29.9251	NaN	24.145	NaN	19.9005	20.1294	23.3843	NaN	NaN	NaN	24.7952	NaN	23.7425	26.9477	469770	1201100000	0	24406000	0	56236000	1019400000	0	18551000	0	978710	1147000	10949000	0	0	0	29114000	0	14035000	129440000	-	+	-	+	-	+	32	32	32	72.3
20.1802	30.9415	18.7853	24.1218	21.14	24.7827	25.4323	23.7629	23.4125	31.7542	20.4163	24.3128	26.2099	27.3657	27.5124	28.5764	24.8097	28.8938	29.1709	24.941	1188100	2062100000	451790	18255000	2310900	28863000	45278000	14235000	11165000	3622200000	1399300	20839000	77616000	172940000	191450000	400280000	29407000	498760000	604370000	32211000	+	+	-	-	+	+	119	119	2	58.5
NaN	21.8858	NaN	18.6902	23.5228	21.6306	24.5891	24.1958	22.0705	25.6523	23.3167	26.0597	23.9407	23.3902	29.0474	28.0377	24.8104	29.1508	29.4655	28.7132	0	3875200	0	422960	12052000	3246900	25238000	19216000	4404400	52738000	10448000	69945000	16102000	10994000	554790000	275540000	29422000	596040000	741330000	440090000	+	+	-	-	+	+	13	13	13	66.9
17.3509	24.7819	20.0747	20.0099	21.5028	24.4505	24.5085	22.6915	21.9332	22.3898	20.8645	23.7485	23.1141	22.4681	23.0571	21.4231	24.8155	26.6694	26.8831	22.7159	167160	28847000	1104300	1055800	2971500	22927000	23866000	6773800	4004400	5495600	1909100	14093000	9079100	5802000	8727400	2811800	29526000	106730000	123770000	6889200	+	+	-	-	+	+	149	134	133	66.5
20.3043	23.7511	20.441	20.158	22.1524	19.6453	NaN	21.9711	NaN	NaN	21.7876	NaN	NaN	21.8852	23.5727	NaN	24.8411	25.2852	20.4209	21.9745	1294800	14119000	1423500	1169900	4661500	820000	0	4111100	0	0	3620100	0	0	3873400	12476000	0	30054000	40888000	1403800	4120900	+	+	-	-	+	+	19	19	19	29.1
NaN	25.8878	NaN	23.004	NaN	NaN	22.8501	NaN	NaN	24.7616	22.2087	22.8809	24.945	NaN	24.695	23.9503	24.8474	24.9009	24.544	27.5821	0	62089000	0	8412000	0	0	7560600	0	0	28444000	4847100	7723700	32299000	0	27161000	16209000	30187000	31326000	24462000	200930000	+	+	-	-	+	+	28	28	24	56.9
NaN	NaN	NaN	NaN	NaN	NaN	NaN	21.9724	NaN	24.9516	NaN	NaN	23.9174	NaN	NaN	22.3914	24.8526	NaN	NaN	NaN	0	0	0	0	0	0	0	4114900	0	32447000	0	0	15844000	0	0	5501700	30295000	0	0	0	-	-	-	-	-	-	2	2	2	21.1
NaN	21.4041	NaN	NaN	NaN	NaN	23.1053	NaN	NaN	24.3846	21.7956	25.297	24.5115	NaN	26.6144	26.336	24.8544	26.6836	26.3821	24.1458	0	2775000	0	0	0	0	9023800	0	0	21903000	3640200	41225000	23916000	0	102740000	84707000	30333000	107790000	87460000	18561000	+	+	-	-	+	+	12	12	12	36.8
NaN	NaN	NaN	NaN	NaN	NaN	NaN	NaN	23.0764	NaN	NaN	NaN	23.6819	NaN	NaN	NaN	24.8615	NaN	NaN	NaN	0	0	0	0	0	0	0	0	8844600	0	0	0	13457000	0	0	0	30482000	0	0	0	-	-	-	-	-	-	5	5	5	14.6
19.6542	NaN	22.7264	24.1514	25.4311	NaN	27.2716	25.9337	20.4803	25.8581	25.2843	26.669	25.292	24.9134	27.8165	26.9676	24.8697	30.7217	30.1109	29.9721	825090	0	6939500	18633000	45240000	0	162020000	64096000	1462800	60823000	40862000	106700000	41081000	31600000	236380000	131240000	30657000	1770700000	1159500000	1053200000	+	+	-	-	+	+	35	35	33	92.5
NaN	22.4422	NaN	NaN	NaN	22.0399	NaN	NaN	20.9398	NaN	NaN	NaN	NaN	NaN	25.3883	NaN	24.8732	22.5219	23.8128	NaN	0	5698600	0	0	0	4312000	0	0	2011400	0	0	0	0	0	43917000	0	30732000	6022400	14736000	0	+	-	+	-	-	+	7	6	6	17.4
NaN	25.7159	NaN	24.9686	27.0815	24.4159	29.5441	27.2811	19.4704	29.433	26.196	28.7547	26.4838	26.2708	30.3855	30.5566	24.8806	31.2467	30.9705	28.7341	0	55112000	0	32832000	142020000	22383000	782820000	163090000	726390	724820000	76873000	452910000	93847000	80963000	1402600000	1579300000	30890000	2547900000	2104000000	446510000	+	+	-	-	+	+	22	22	22	59.5
NaN	NaN	NaN	NaN	NaN	23.045	23.8475	NaN	NaN	24.6074	NaN	NaN	25.7686	NaN	24.1861	24.4141	24.8829	NaN	NaN	NaN	0	0	0	0	0	8654100	15094000	0	0	25561000	0	0	57162000	0	19087000	22355000	30938000	0	0	0	+	-	+	-	-	+	2	2	2	1.6
NaN	22.4408	20.8715	NaN	NaN	NaN	22.5795	NaN	NaN	NaN	NaN	NaN	24.5487	NaN	NaN	22.4184	24.8837	22.7289	22.5192	24.5139	0	5693000	1918500	0	0	0	6267700	0	0	0	0	0	24542000	0	0	5605300	30955000	6951500	6011300	23956000	-	+	-	+	-	+	6	6	6	66.2
NaN	24.6618	NaN	NaN	20.2396	24.379	NaN	22.097	NaN	NaN	22.2362	24.2928	23.5486	20.414	26.7445	26.9078	24.8873	27.85	27.7329	27.4538	0	26542000	0	0	1238000	21818000	0	4486000	0	0	4940400	20553000	12270000	1397100	112430000	125910000	31033000	241920000	223060000	183830000	+	+	-	-	+	+	22	22	22	50.8
NaN	NaN	NaN	NaN	NaN	NaN	25.9218	NaN	NaN	28.2306	NaN	NaN	25.5708	NaN	NaN	NaN	24.8898	NaN	NaN	NaN	0	0	0	0	0	0	63568000	0	0	314970000	0	0	49839000	0	0	0	31087000	0	0	0	-	-	-	-	-	-	3	3	3	5.1
18.9011	22.0028	19.3053	NaN	22.9725	23.331	25.8754	23.941	21.3172	27.1724	21.3142	22.2957	26.3202	20.7657	24.1963	22.5301	24.9036	25.9505	27.4519	26.8776	489550	4202400	647850	0	8230200	10552000	61558000	16105000	2612800	151250000	2607400	5148600	83785000	1782800	19223000	6056600	31386000	64845000	183590000	123300000	+	+	-	-	+	+	16	16	16	90.2
19.3618	22.0574	18.4699	21.5029	24.5124	23.3772	28.2297	25.0592	NaN	27.9071	24.2078	26.6759	26.3407	24.0971	29.4067	29.0085	24.9083	28.8172	28.9866	27.9289	673710	4364400	363070	2971800	23932000	10895000	314760000	34961000	0	251690000	19377000	107210000	84985000	17945000	711710000	540050000	31487000	472990000	531910000	255520000	+	+	-	-	+	+	33	33	33	61.7
NaN	NaN	NaN	NaN	NaN	NaN	25.4368	NaN	NaN	NaN	NaN	NaN	24.0703	NaN	22.7384	23.1256	24.9142	25.7862	25.6964	26.1537	0	0	0	0	0	0	45419000	0	0	0	0	0	17615000	0	6997500	9151700	31617000	57867000	54374000	74654000	+	+	-	-	+	+	11	11	11	40.6
16.9831	NaN	20.0065	24.1272	24.1771	23.7029	28.4245	23.8905	21.2007	29.6028	22.0882	27.2852	27.5077	21.207	25.8011	23.2804	24.9185	28.7434	28.8789	27.1999	129550	0	1053300	18324000	18969000	13655000	360270000	15551000	2410200	815300000	4458700	163550000	190830000	2420700	58468000	10188000	31712000	449380000	493650000	154170000	+	+	-	-	+	+	13	13	13	44.8
NaN	NaN	NaN	20.9171	22.7484	NaN	NaN	NaN	20.7314	NaN	NaN	23.9653	NaN	20.534	24.3553	25.0335	24.9237	27.1221	23.3725	27.279	0	0	0	1980000	7046000	0	0	0	1740900	0	0	16378000	0	1518300	21462000	34342000	31826000	146070000	10860000	162850000	+	+	-	-	+	+	25	25	25	79.4
20.4277	NaN	22.7836	NaN	25.6338	23.9285	26.9457	26.4971	NaN	25.7983	24.9232	26.4713	25.5935	25.3182	28.4403	25.6784	24.9348	30.657	30.1475	32.165	1410400	0	7220100	0	52065000	15966000	129260000	94713000	0	58354000	31814000	93034000	50632000	41834000	364240000	53699000	32071000	1693100000	1189300000	4815300000	+	+	-	-	+	+	29	29	29	96.2
NaN	23.8434	20.0566	24.2423	25.3251	18.0358	29.2197	25.1568	NaN	29.5455	25.135	25.8619	26.9378	25.0627	28.8107	28.3653	24.9434	28.8048	28.9641	27.4574	0	15051000	1090500	19846000	42035000	268730	625200000	37406000	0	783570000	36847000	60984000	128550000	35044000	470840000	345790000	32264000	468920000	523690000	184290000	+	+	-	-	+	+	13	13	13	61.6
NaN	NaN	NaN	NaN	NaN	NaN	NaN	NaN	NaN	NaN	NaN	NaN	26.5995	NaN	NaN	NaN	24.9555	NaN	NaN	23.8918	0	0	0	0	0	0	0	0	0	0	0	0	101680000	0	0	0	32535000	0	0	15565000	-	+	-	+	-	+	4	4	4	31.3
NaN	25.54	17.4865	26.2784	25.9651	25.3857	30.3002	NaN	23.6655	32.1561	26.0139	NaN	27.6339	24.9643	NaN	22.8522	24.9791	22.0343	NaN	26.403	0	48787000	183640	81395000	65504000	43840000	1322100000	0	13305000	4785700000	67760000	0	208270000	32735000	0	7571800	33072000	4295300	0	88735000	-	+	-	+	-	+	20	20	18	20.7
NaN	NaN	NaN	NaN	23.4646	NaN	27.3591	24.1469	20.4487	26.0951	23.6193	26.1408	24.497	24.2469	28.6813	29.0087	24.9921	29.6511	28.9077	29.3096	0	0	0	0	11576000	0	172150000	18575000	1431100	71683000	12886000	73990000	23678000	19909000	430450000	540110000	33372000	843090000	503600000	665370000	+	+	-	-	+	+	19	19	19	62.4
NaN	NaN	20.2002	NaN	20.4841	NaN	25.2058	20.4785	NaN	25.9656	20.5821	23.152	25.2536	NaN	26.0469	23.9345	25.002	27.4916	27.4257	25.2162	0	0	1204700	0	1466700	0	38699000	1461000	0	65526000	1569700	9320500	40002000	0	69324000	16032000	33602000	188710000	180280000	38979000	+	+	-	-	+	+	9	9	5	32.1
NaN	NaN	20.8201	NaN	29.5152	23.9144	25.5733	NaN	20.5777	NaN	20.6614	NaN	23.4169	20.8721	22.2296	23.9142	25.0023	21.028	21.4711	25.0079	0	0	1851300	0	767290000	15811000	49927000	0	1565000	0	1658400	0	11199000	1919300	4918000	15809000	33608000	2138200	2907000	33739000	+	+	-	-	+	+	11	11	11	48.8
NaN	23.7912	NaN	NaN	22.1997	23.4067	23.9496	22.4165	23.8901	NaN	NaN	23.0327	25.3456	NaN	25.6669	25.1699	25.0061	25.4271	24.896	NaN	0	14517000	0	0	4816900	11120000	16201000	5598000	15547000	0	0	8580900	42637000	0	53273000	37748000	33696000	45115000	31221000	0	+	-	+	-	-	+	2	2	2	17.4
NaN	22.4795	NaN	NaN	NaN	NaN	25.8203	NaN	NaN	26.6517	NaN	NaN	25.9006	NaN	NaN	22.0763	25.0175	NaN	NaN	NaN	0	5848100	0	0	0	0	59249000	0	0	105430000	0	0	62642000	0	0	4422100	33963000	0	0	0	-	-	-	-	-	-	10	10	10	44.3
NaN	21.5858	NaN	NaN	NaN	22.368	23.6231	NaN	NaN	25.3694	NaN	22.5233	25.1933	NaN	26.0433	22.2023	25.0214	27.0686	26.9427	23.7319	0	3147500	0	0	0	5412900	12920000	0	0	43346000	0	6028300	38365000	0	69153000	4825700	34055000	140750000	128990000	13932000	+	+	-	-	+	+	6	6	6	42.7
NaN	NaN	NaN	NaN	NaN	NaN	NaN	NaN	NaN	24.6256	NaN	NaN	24.1347	NaN	NaN	NaN	25.0348	NaN	NaN	NaN	0	0	0	0	0	0	0	0	0	25885000	0	0	18419000	0	0	0	34374000	0	0	0	-	-	-	-	-	-	15	15	15	16.8
NaN	21.2914	NaN	20.5362	23.8214	NaN	26.7003	23.3589	NaN	27.2193	20.2409	24.693	25.3351	22.1498	25.853	23.7638	25.0355	27.8792	29.1821	26.6084	0	2566500	0	1520600	14824000	0	109040000	10758000	0	156250000	1239100	27123000	42328000	4653200	60609000	14243000	34390000	246870000	609080000	102310000	+	+	-	-	+	+	34	34	34	20.7
NaN	25.8248	NaN	25.6067	NaN	25.3951	22.9051	NaN	26.0317	24.6823	NaN	21.2493	25.4559	19.3587	NaN	NaN	25.0372	NaN	NaN	NaN	0	59434000	0	51096000	0	44125000	7854800	0	68602000	26922000	0	2492800	46026000	672280	0	0	34431000	0	0	0	-	-	-	-	-	-	14	14	14	17.8
18.4888	27.0247	20.358	NaN	21.205	25.8125	NaN	21.7886	23.1263	23.0387	20.853	23.9308	NaN	21.137	23.136	23.648	25.0432	NaN	20.7523	21.2969	367870	136540000	1343900	0	2417300	58930000	0	3622700	9156000	8616600	1894000	15992000	0	2306000	9218000	13145000	34575000	0	1766300	2576400	+	+	-	-	+	+	33	33	33	29.8
NaN	22.8324	NaN	NaN	20.1999	NaN	22.0383	NaN	NaN	24.2505	NaN	22.0674	24.5101	NaN	24.7731	NaN	25.0596	NaN	NaN	25.7809	0	7468500	0	0	1204400	0	4307000	0	0	19958000	0	4394800	23894000	0	28672000	0	34969000	0	0	57652000	+	+	-	-	+	+	16	16	16	46.8
NaN	24.4502	NaN	NaN	19.5308	NaN	NaN	NaN	NaN	23.78	NaN	NaN	24.2207	NaN	23.2677	22.1429	25.0692	NaN	21.6576	26.834	0	22921000	0	0	757460	0	0	0	0	14404000	0	0	19550000	0	10099000	4631100	35202000	0	3308100	119630000	+	+	-	-	+	+	17	17	17	51
NaN	NaN	NaN	25.2234	NaN	20.5336	NaN	NaN	21.5164	NaN	NaN	NaN	NaN	NaN	NaN	NaN	25.0752	NaN	NaN	21.0298	0	0	0	39173000	0	1517900	0	0	2999800	0	0	0	0	0	0	0	35349000	0	0	2140900	-	+	-	+	-	+	5	5	5	36.9
20.2118	23.604	20.334	NaN	24.582	23.5323	26.3893	24.2236	23.9562	25.3192	22.6419	25.299	26.824	22.8441	27.4315	26.1727	25.0763	28.2863	27.3535	29.0957	1214400	12750000	1321700	0	25114000	12132000	87899000	19590000	16276000	41864000	6544800	41283000	118800000	7529500	181010000	75645000	35376000	327350000	171480000	573680000	+	+	-	-	+	+	19	19	17	83.7
20.331	23.0531	22.039	NaN	24.3249	27.9929	27.2954	25.3528	24.8637	26.9088	23.745	25.2513	27.264	23.2624	27.9118	24.5939	25.0775	28.9561	28.0337	30.8392	1319000	8703000	4309100	0	21015000	267110000	164720000	42850000	30530000	126000000	14059000	39940000	161170000	10062000	252520000	25322000	35406000	520790000	274780000	1921000000	+	+	-	-	+	+	42	42	42	69.7
21.8138	24.1588	NaN	NaN	NaN	NaN	NaN	NaN	22.3747	NaN	NaN	22.1774	24.3553	NaN	24.0412	NaN	25.0882	25.5255	24.7634	23.417	3686400	18729000	0	0	0	0	0	0	5438200	0	0	4743000	21462000	0	17263000	0	35671000	48301000	28479000	11200000	+	+	-	-	+	+	7	7	7	30.6
NaN	24.7732	20.662	20.7549	24.5581	24.9213	28.615	25.4261	NaN	28.2526	23.8597	22.5542	26.5157	23.6271	28.2931	27.222	25.0948	28.946	29.1567	27.6607	0	28674000	1659100	1769500	24701000	31773000	411110000	45083000	0	319800000	15222000	6158700	95947000	12956000	328900000	156540000	35833000	517150000	598480000	212180000	+	+	-	-	+	+	15	15	15	81.3
NaN	NaN	NaN	NaN	19.556	NaN	24.7588	20.4259	21.3084	25.24	20.7278	NaN	25.6121	19.487	22.1507	NaN	25.1069	26.9261	25.8018	24.6677	0	0	0	0	770820	0	28388000	1408700	2597000	39628000	1736500	0	51288000	734810	4656100	0	36135000	127520000	58493000	26652000	+	+	-	-	+	+	10	10	10	34
NaN	NaN	NaN	NaN	NaN	NaN	NaN	NaN	NaN	NaN	NaN	NaN	24.0851	NaN	NaN	NaN	25.1081	21.8688	NaN	22.7354	0	0	0	0	0	0	0	0	0	0	0	0	17796000	0	0	0	36165000	3829800	0	6982900	-	+	-	+	-	+	9	9	9	18.5
NaN	23.8233	NaN	20.9102	20.7626	21.1418	NaN	NaN	NaN	NaN	NaN	24.3695	NaN	NaN	24.1551	NaN	25.1094	25.0344	NaN	23.8638	0	14843000	0	1970600	1779000	2313800	0	0	0	0	0	21675000	0	0	18682000	0	36197000	34365000	0	15266000	+	+	-	-	+	+	6	6	2	46.4
NaN	NaN	NaN	NaN	25.3232	20.5765	25.4848	26.0643	24.8049	27.6894	NaN	27.6957	NaN	24.9855	NaN	NaN	25.1122	NaN	NaN	NaN	0	0	0	0	41981000	1563700	46956000	70168000	29310000	216440000	0	217390000	0	33219000	0	0	36269000	0	0	0	-	-	-	-	-	-	3	3	3	42.2
20.4105	23.2419	NaN	21.7679	23.3495	24.5358	23.7864	23.3981	21.2813	27.8187	23.5118	23.853	26.7826	23.2012	26.7586	24.7018	25.1207	26.671	27.2971	NaN	1393700	9919800	0	3571000	10688000	24322000	14468000	11054000	2548600	236730000	11961000	15152000	115440000	9643700	113540000	27288000	36482000	106850000	164910000	0	+	-	+	-	-	+	2	2	2	20.7
17.1816	20.29	21.3002	NaN	24.8121	21.6966	28.1908	24.9647	20.4383	27.2376	24.7243	25.5561	26.4394	24.7935	29.6036	29.0149	25.1287	30.2005	29.1894	27.7546	148650	1282000	2582200	0	29456000	3398700	306390000	32744000	1420800	158250000	27718000	49334000	91002000	29080000	815780000	542460000	36686000	1233800000	612180000	226450000	+	+	-	-	+	+	34	34	34	61.2
NaN	24.2605	18.6123	NaN	23.309	NaN	26.1291	23.5534	20.7579	23.5673	23.3052	23.2711	25.9511	23.2352	26.8794	26.6134	25.1359	28.0522	26.4726	27.4603	0	20097000	400750	0	10392000	0	73389000	12311000	1773200	12430000	10365000	10123000	64874000	9873800	123450000	102670000	36869000	278320000	93122000	184660000	+	+	-	-	+	+	17	17	16	45.5
19.0843	21.4837	NaN	21.5013	25.8936	21.981	28.8283	26.5892	22.8008	27.8637	25.3468	27.2752	25.4843	25.4898	29.8504	29.3663	25.1509	29.9252	29.9647	26.5049	555820	2932400	0	2968500	62336000	4139500	476630000	100960000	7306700	244230000	42673000	162430000	46940000	47118000	967950000	692060000	37253000	1019500000	1047800000	95226000	+	+	-	-	+	+	31	31	31	45.7
NaN	21.0942	19.3468	NaN	19.321	22.8228	NaN	20.6238	23.5644	23.4772	NaN	21.258	26.047	NaN	24.7412	23.9142	25.1551	25.3237	24.9011	NaN	0	2238600	666750	0	654920	7418800	0	1615800	12405000	11677000	0	2507800	69330000	0	28044000	15808000	37363000	41994000	31332000	0	+	-	+	-	-	+	6	6	6	43.3
20.7698	24.79	NaN	21.1856	23.6084	22.6196	24.5935	23.2143	25.114	24.8191	22.6147	23.5275	24.7037	22.3809	25.9944	26.0237	25.1555	28.0699	27.3299	26.8961	1787800	29010000	0	2385000	12789000	6444500	25316000	9731800	36313000	29601000	6422300	12092000	27324000	5461700	66848000	68219000	37374000	281760000	168700000	124890000	+	+	-	-	+	+	16	16	16	79.5
NaN	21.2439	20.2223	21.0565	23.5059	23.8946	24.9542	22.5774	22.629	26.5926	23.0141	23.4961	25.8754	23.6047	25.9329	26.4997	25.1577	27.7483	27.4058	20.3551	0	2483400	1223300	2180900	11912000	15595000	32505000	6258400	6486300	101200000	8471200	11831000	61555000	12756000	64057000	94885000	37430000	225460000	177820000	1341200	+	+	-	-	+	+	16	16	16	27.6
NaN	22.2816	NaN	NaN	21.4055	22.1683	24.529	21.7702	NaN	22.5708	22.2937	23.6793	24.7152	21.3171	23.1861	NaN	25.1786	25.857	24.7638	24.7205	0	5098300	0	0	2777700	4713300	24208000	3576700	0	6230100	5141200	13433000	27543000	2612700	9543800	0	37977000	60777000	28487000	27645000	+	+	-	-	+	+	10	10	10	34.5
NaN	23.7569	NaN	NaN	NaN	22.8093	NaN	NaN	23.5762	NaN	NaN	22.1704	NaN	NaN	23.3667	NaN	25.2025	25.6109	25.1147	24.1301	0	14176000	0	0	0	7350100	0	0	12507000	0	0	4720100	0	0	10816000	0	38611000	51244000	36331000	18361000	+	+	-	-	+	+	20	18	18	24.5
18.2793	24.6026	NaN	23.4544	21.498	25.794	27.4619	22.5621	25.5974	NaN	20.3933	22.359	26.7029	21.1217	24.6855	NaN	25.2339	27.1544	28.1379	NaN	318150	25475000	0	11494000	2961800	58181000	184860000	6192600	50769000	0	1377200	5379500	109240000	2281800	26982000	0	39460000	149380000	295370000	0	+	-	+	-	-	+	45	4	4	67.9
NaN	22.2594	NaN	NaN	NaN	24.2352	NaN	22.1654	23.9934	NaN	21.1056	21.6163	23.7323	20.08	27.2383	25.8556	25.2423	27.7434	27.371	25.6072	0	5020400	0	0	0	19748000	0	4703900	16701000	0	2256400	3214700	13936000	1108400	158320000	60718000	39692000	224690000	173580000	51114000	+	+	-	-	+	+	20	20	20	45.6
22.0887	24.6299	21.4335	19.1671	26.8522	24.3061	28.9472	27.0059	20.7618	26.29	26.5855	27.8492	23.8922	26.5908	30.5616	29.6006	25.2551	32.245	32.1202	30.1799	4460300	25962000	2832300	588650	121150000	20743000	517570000	134770000	1778000	82051000	100700000	241790000	15569000	101070000	1584700000	814080000	40045000	5090100000	4668200000	1216300000	+	+	-	-	+	+	42	42	41	74.2
NaN	23.1778	20.8073	29.3036	21.8816	24.7726	NaN	21.6088	NaN	26.1796	20.9661	21.8682	22.1914	20.5698	26.127	25.6774	25.2668	26.4848	25.7536	26.2952	0	9488600	1834900	662630000	3863700	28662000	0	3198100	0	76004000	2048400	3828000	4789400	1556400	73284000	53661000	40370000	93909000	56573000	82344000	+	+	-	-	+	+	24	24	24	38
NaN	NaN	NaN	NaN	NaN	NaN	25.6661	23.4125	NaN	25.4512	22.9308	22.6745	25.5202	22.1295	24.6852	25.3191	25.2702	24.8215	NaN	26.0395	0	0	0	0	0	0	53245000	11165000	0	45875000	7995500	6694300	48122000	4588100	26976000	41862000	40466000	29649000	0	68973000	+	+	-	-	+	+	8	8	8	52.7
NaN	24.5253	NaN	NaN	NaN	23.0469	24.1966	NaN	NaN	24.8653	NaN	NaN	25.7856	NaN	NaN	NaN	25.2732	NaN	NaN	NaN	0	24147000	0	0	0	8665600	19227000	0	0	30564000	0	0	57841000	0	0	0	40551000	0	0	0	-	-	-	-	-	-	12	1	1	51.3
18.0376	23.2516	21.288	21.6696	21.6833	22.3958	27.1587	22.6555	23.2474	27.3964	NaN	25.1175	27.6604	20.72	28.0242	26.1761	25.2777	28.9585	28.6345	26.4194	269060	9987100	2560600	3335800	3367700	5518300	149820000	6606700	9957800	176660000	0	36401000	212140000	1727200	272980000	75823000	40678000	521650000	416720000	89750000	+	+	-	-	+	+	16	14	2	73.3
NaN	25.0044	NaN	20.9282	24.8324	NaN	25.4378	21.6316	24.8131	26.5482	20.7263	22.8962	25.0206	21.2076	27.4751	26.3214	25.2809	28.2863	27.8477	21.7826	0	33657000	0	1995300	29874000	0	45450000	3249000	29477000	98130000	1734700	7806200	34036000	2421700	186560000	83857000	40767000	327360000	241550000	3607600	+	+	-	-	+	+	200	199	0	36.4
22.013	23.023	21.8246	20.994	20.6572	NaN	NaN	20.3011	NaN	NaN	19.7536	19.439	25.5859	19.6631	NaN	NaN	25.2834	NaN	NaN	28.2508	4232400	8523400	3714200	2088400	1653600	0	0	1291900	0	0	883960	710780	50365000	830180	0	0	40837000	0	0	319410000	-	+	-	+	-	+	9	9	9	23.2
NaN	22.0626	19.2033	NaN	21.1722	22.766	24.7765	21.9428	NaN	25.3976	NaN	22.1733	25.8665	21.0446	25.1828	24.8814	25.3041	27.2735	27.0532	NaN	0	4380200	603610	0	2363100	7132600	28738000	4031300	0	44201000	0	4729700	61176000	2163000	38087000	30906000	41427000	162230000	139260000	0	+	-	+	-	-	+	18	18	18	42.3
NaN	22.4406	NaN	22.6945	NaN	22.4631	24.4661	NaN	NaN	25.8462	18.4329	24.3215	24.1776	NaN	26.2383	23.9473	25.3201	26.6661	26.8032	23.8926	0	5692200	0	6787700	0	5782000	23175000	0	0	60322000	353890	20966000	18975000	0	79163000	16175000	41891000	106490000	117100000	15574000	+	+	-	-	+	+	16	16	16	35.7
18.1693	22.5654	19.8375	21.8784	20.7706	22.5811	23.9175	NaN	NaN	24.5041	19.9515	20.2395	22.9694	20.4678	NaN	NaN	25.3237	25.0164	24.4501	24.0045	294790	6206700	936880	3855200	1788800	6274600	15845000	0	0	23794000	1013900	1237900	8212600	1450200	0	0	41994000	33938000	22920000	16830000	-	+	-	+	-	+	54	54	53	33.2
NaN	23.7205	24.7357	NaN	26.5214	24.2797	26.215	27.8965	23.8148	NaN	27.1276	26.5023	25.7506	26.978	28.9055	27.8051	25.3242	29.238	28.922	28.2481	0	13822000	27937000	0	96322000	20366000	77894000	249860000	14756000	0	146630000	95057000	56457000	132190000	502840000	234520000	42008000	633160000	508630000	318800000	+	+	-	-	+	+	25	25	25	73.3
20.7269	23.2856	20.9393	NaN	24.0473	21.83	25.4973	25.0677	22.4658	25.0492	24.0763	25.4581	25.4047	23.4628	28.2316	26.5684	25.3272	29.1473	28.8805	29.0878	1735500	10225000	2010800	0	17336000	3728200	47366000	35167000	5792700	34719000	17688000	46095000	44419000	11561000	315190000	99516000	42097000	594600000	494200000	570570000	+	+	-	-	+	+	26	26	24	82
NaN	NaN	20.9678	NaN	NaN	22.1416	21.6762	20.4378	NaN	23.7087	17.6937	NaN	24.7459	NaN	26.6831	22.9685	25.3306	27.0684	27.0505	26.8774	0	0	2050800	0	0	4626700	3351000	1420300	0	13710000	212000	0	28136000	0	107750000	8207200	42195000	140730000	139000000	123280000	+	+	-	-	+	+	28	28	17	42.9
21.1743	22.5579	21.9041	23.4453	26.1236	22.2348	28.5116	26.9956	23.8453	27.6644	26.0757	27.6545	25.5386	25.9836	30.772	29.7081	25.3443	31.621	31.5613	27.0757	2366500	6174400	3924500	11422000	73112000	4935500	382680000	133810000	15071000	212730000	70723000	211270000	48739000	66350000	1833600000	877050000	42598000	3302800000	3168800000	141450000	+	+	-	-	+	+	87	87	87	65.6
NaN	22.684	NaN	NaN	22.3301	NaN	27.2628	23.2122	22.5368	25.7588	21.9102	NaN	26.0141	21.6715	27.2484	25.8784	25.3487	27.8348	27.1778	24.9925	0	6738500	0	0	5272800	0	161030000	9717700	6085000	56775000	3941100	0	67766000	3340200	159440000	61686000	42729000	239400000	151820000	33380000	+	+	-	-	+	+	47	47	47	44.7
NaN	23.2891	NaN	NaN	NaN	22.4023	22.5	NaN	NaN	NaN	NaN	NaN	25.3548	NaN	24.2435	24.6263	25.3501	25.0495	24.2874	26.4675	0	10250000	0	0	0	5543200	5931800	0	0	0	0	0	42909000	0	19862000	25898000	42769000	34725000	20476000	92794000	+	+	-	-	+	+	6	6	6	44.4
NaN	NaN	NaN	20.395	NaN	NaN	NaN	NaN	NaN	24.4536	NaN	NaN	NaN	NaN	21.0819	NaN	25.3502	21.3737	NaN	NaN	0	0	0	1378800	0	0	0	0	0	22976000	0	0	0	0	2219600	0	42772000	2717300	0	0	+	-	+	-	-	+	17	17	17	6.1
NaN	NaN	20.6565	21.1358	23.2822	25.1614	24.9732	24.1119	NaN	26.5692	24.5116	23.9071	25.8352	23.7456	28.0335	24.3405	25.3528	27.8973	27.6962	28.3265	0	0	1652800	2304100	10201000	37527000	32937000	18130000	0	99567000	23918000	15731000	59864000	14065000	274750000	21243000	42851000	249990000	217470000	336600000	+	+	-	-	+	+	16	16	16	31.8
NaN	NaN	NaN	23.5104	20.5807	NaN	24.1318	21.2089	NaN	NaN	21.3941	NaN	25.5661	NaN	22.6513	27.7044	25.3546	27.6051	28.0987	24.7284	0	0	0	11949000	1568200	0	18382000	2423900	0	0	2755900	0	49679000	0	6587400	218700000	42903000	204150000	287450000	27797000	+	+	-	-	+	+	8	8	8	14.4
NaN	NaN	NaN	NaN	NaN	NaN	22.3967	NaN	NaN	25.9107	20.5786	NaN	NaN	NaN	24.7669	NaN	25.3619	24.6777	23.1545	27.976	0	0	0	0	0	0	5521600	0	0	63079000	1565900	0	0	0	28548000	0	43121000	26837000	9337100	264000000	+	+	-	-	+	+	18	18	18	68.6
NaN	24.0423	NaN	NaN	22.0069	22.5261	23.7526	24.0612	20.599	24.4088	22.4369	20.0604	24.8872	22.9325	26.1177	26.1158	25.3642	26.7563	27.0783	24.6331	0	17276000	0	0	4214400	6040000	14133000	17504000	1588200	22273000	5677800	1093400	31031000	8004900	72815000	72716000	43191000	113360000	141700000	26020000	+	+	-	-	+	+	13	13	13	32.7
NaN	NaN	NaN	NaN	23.8699	NaN	27.5185	25.1191	24.9721	24.6232	23.3264	24.9431	26.5684	24.1191	27.9388	27.4054	25.3683	28.0013	28.4926	28.8476	0	0	0	0	15330000	0	192260000	36441000	32911000	25842000	10518000	32256000	99516000	18221000	257290000	177770000	43312000	268680000	377680000	483040000	+	+	-	-	+	+	23	23	23	74.5
NaN	22.7212	NaN	NaN	NaN	NaN	25.6176	NaN	NaN	25.9702	20.4314	NaN	25.8913	NaN	24.7228	21.6761	25.3703	24.1914	25.1934	27.1981	0	6914500	0	0	0	0	51483000	0	0	65737000	1414000	0	62239000	0	27689000	3350800	43373000	19157000	38369000	153970000	+	+	-	-	+	+	11	11	9	69.5
NaN	23.0197	NaN	NaN	24.298	23.8376	25.5688	24.5333	NaN	26.8799	24.259	24.3178	24.4485	24.1325	27.4117	24.8432	25.3815	29.1804	28.8517	NaN	0	8503900	0	0	20626000	14991000	49771000	24280000	0	123500000	20077000	20912000	22894000	18391000	178540000	30099000	43711000	608390000	484410000	0	+	-	+	-	-	+	18	18	18	22.2
NaN	23.2818	NaN	21.8856	NaN	22.8983	NaN	NaN	NaN	NaN	NaN	NaN	24.9273	NaN	22.6683	20.5309	25.4045	23.9499	23.5101	26.21	0	10198000	0	3874500	0	7817500	0	0	0	0	0	0	31905000	0	6665700	1515000	44413000	16205000	11947000	77624000	+	+	-	-	+	+	14	10	10	32.6
19.0489	24.1226	19.6805	19.7948	NaN	23.6626	23.4695	NaN	23.2029	24.7213	NaN	NaN	25.4855	20.7039	NaN	NaN	25.4061	NaN	NaN	NaN	542370	18265000	840250	909570	0	13279000	11615000	0	9655400	27660000	0	0	46980000	1708000	0	0	44464000	0	0	0	-	-	-	-	-	-	6	5	5	7
NaN	NaN	NaN	22.4183	21.1736	NaN	27.4933	21.8694	NaN	27.3086	21.4837	21.9894	26.4523	20.1207	25.3942	24.5526	25.4143	27.8773	28.2715	21.5718	0	0	0	5605100	2365300	0	188930000	3831200	0	166230000	2932600	4163600	91818000	1140100	44099000	24607000	44717000	246550000	324020000	3117100	+	+	-	-	+	+	9	9	9	38.8
19.7978	22.1509	21.1044	24.1074	24.0368	NaN	28.6987	24.8482	21.0085	28.4623	24.0325	NaN	26.9939	24.501	26.4879	26.2626	25.4417	NaN	NaN	NaN	911470	4656800	2254600	18074000	17211000	0	435680000	30204000	2109600	369840000	17159000	0	133650000	23743000	94114000	80505000	45574000	0	0	0	+	-	+	-	-	+	8	8	8	8.6
20.1327	NaN	20.3785	NaN	NaN	NaN	25.8719	19.8494	NaN	25.8659	NaN	NaN	NaN	21.5543	NaN	NaN	25.4623	NaN	NaN	22.8614	1149600	0	1363100	0	0	0	61405000	944610	0	61153000	0	0	0	3079600	0	0	46228000	0	0	7620300	-	+	-	+	-	+	16	16	16	45.4
NaN	23.3628	19.4082	NaN	21.5041	23.3782	25.2248	22.0934	NaN	25.5586	21.2217	22.802	26.1255	21.9347	26.5019	22.864	25.4731	25.6508	25.9208	27.8687	0	10787000	695760	0	2974300	10903000	39213000	4474800	0	49421000	2445500	7312700	73206000	4008800	95034000	7633800	46578000	52680000	63525000	245080000	+	+	-	-	+	+	8	8	8	33.5
NaN	NaN	19.3595	19.2909	23.214	NaN	26.1753	24.018	21.9579	24.3913	22.5593	24.2028	22.6298	21.5811	26.2203	24.9688	25.4818	27.4109	27.6108	29.5797	0	0	672640	641420	9729800	0	75779000	16988000	4073600	22005000	6180600	19310000	6490100	3137300	78179000	32837000	46857000	178450000	204960000	802360000	+	+	-	-	+	+	61	61	60	79.2
20.4619	25.2225	21.8487	24.5485	27.8291	24.0572	29.8705	28.7071	22.5031	30.2083	27.1734	29.3015	27.7003	27.5253	31.5463	31.3847	25.494	31.941	30.7155	32.365	1444300	39149000	3776800	24538000	238450000	17456000	981580000	438230000	5944500	1240500000	151360000	661640000	218090000	193170000	3136000000	2803700000	47257000	4123000000	1763200000	5531400000	+	+	-	-	+	+	31	31	31	79.8
23.4007	23.8491	NaN	20.1899	26.3772	24.1508	27.7479	27.0311	19.7655	27.356	26.5215	27.6227	26.1461	26.7428	29.6581	28.9884	25.4944	30.8788	30.6614	30.3978	11074000	15111000	0	1196100	87160000	18626000	225400000	137140000	891250	171780000	96328000	206660000	74261000	112300000	847200000	532570000	47269000	1974500000	1698200000	1414700000	+	+	-	-	+	+	14	14	14	96.4
NaN	24.1718	NaN	NaN	21.8392	23.5939	23.4578	22.3412	NaN	NaN	21.7244	22.8141	26.5245	21.0092	25.9683	23.9664	25.496	26.6206	27.2836	26.6432	0	18899000	0	0	3751800	12661000	11521000	5313400	0	0	3464900	7374500	96532000	2110500	65650000	16391000	47322000	103180000	163370000	104810000	+	+	-	-	+	+	8	8	8	49.5
NaN	23.2185	19.5992	NaN	23.2604	20.8664	24.8998	25.3092	21.9713	24.0625	23.6731	24.708	25.0741	24.0746	28.1615	26.0926	25.503	28.9456	28.6496	25.5528	0	9760200	794220	0	10048000	1911700	31302000	41576000	4111600	17520000	13376000	27406000	35324000	17667000	300230000	71560000	47553000	517000000	421110000	49223000	+	+	-	-	+	+	38	38	38	48.5
NaN	NaN	19.3481	NaN	23.1168	NaN	24.8538	22.7676	NaN	24.6148	22.7946	24.6833	24.5966	21.2899	25.765	25.7374	25.5097	28.0702	27.8479	27.8441	0	0	667380	0	9095700	0	30320000	7140400	0	25692000	7275200	26941000	25369000	2563900	57022000	55942000	47774000	281830000	241570000	240940000	+	+	-	-	+	+	20	20	20	51.1
NaN	NaN	NaN	NaN	NaN	NaN	25.1246	NaN	NaN	23.5728	NaN	NaN	24.8614	NaN	23.5907	23.8325	25.5105	26.7287	25.8466	23.5055	0	0	0	0	0	0	36580000	0	0	12477000	0	0	30480000	0	12633000	14938000	47799000	111210000	60339000	11909000	+	+	-	-	+	+	9	9	9	43.2
NaN	24.7222	NaN	NaN	20.1671	24.6416	22.516	20.5575	23.5962	25.2333	22.2316	20.7841	22.8385	20.9594	23.9606	25.1149	25.5253	24.2939	24.5342	23.4477	0	27677000	0	0	1177300	26174000	5997900	1543200	12681000	39443000	4924600	1805700	7500300	2039000	16325000	36337000	48293000	20568000	24295000	11441000	+	+	-	-	+	+	26	26	25	10.4
NaN	NaN	NaN	21.5763	21.3894	23.5106	25.5109	22.4735	25.7982	26.7872	22.0721	21.5192	24.6338	21.9717	27.8271	NaN	25.5284	26.6143	25.8657	27.8294	0	0	0	3126900	2747000	11951000	47814000	5823800	58347000	115810000	4409200	3005600	26033000	4112700	238120000	0	48395000	102730000	61144000	238490000	+	+	-	-	+	+	8	8	8	38.8
NaN	NaN	NaN	NaN	NaN	NaN	NaN	NaN	NaN	NaN	NaN	NaN	28.1757	NaN	NaN	NaN	25.5293	21.9791	NaN	18.8499	0	0	0	0	0	0	0	0	0	0	0	0	303210000	0	0	0	48426000	4133900	0	472490	-	+	-	+	-	+	15	15	15	16
16.835	24.1556	NaN	NaN	NaN	23.0946	22.7154	22.2457	23.6374	NaN	22.5191	24.5608	22.6825	22.2068	NaN	NaN	25.5529	26.0189	25.1137	25.6272	116910	18688000	0	0	0	8957100	6886900	4973000	13049000	0	6010600	24748000	6731300	4840900	0	0	49225000	67993000	36307000	51828000	-	+	-	+	-	+	10	10	10	71.8
22.0795	22.1153	NaN	NaN	21.1724	NaN	NaN	NaN	NaN	NaN	19.2659	22.5921	NaN	21.1085	NaN	23.2828	25.5539	NaN	NaN	NaN	4432000	4543400	0	0	2363400	0	0	0	0	0	630410	6322700	0	2261000	0	10205000	49260000	0	0	0	-	-	-	-	-	-	16	16	16	33.2
NaN	23.5464	19.0432	NaN	23.6132	24.4308	24.7152	23.9336	22.8595	NaN	23.0223	24.2015	NaN	22.8547	27.9672	26.7786	25.5651	27.0766	26.4085	23.8311	0	12251000	540240	0	12832000	22615000	27544000	16022000	7610300	0	8519000	19292000	0	7584800	262410000	115120000	49642000	141540000	89075000	14924000	+	+	-	-	+	+	7	7	7	48.5
NaN	21.1238	18.9908	18.8659	24.7731	25.0757	26.0986	24.2383	20.5223	26.7552	23.0896	25.6724	26.4996	23.9562	28.4788	26.6538	25.5731	28.1764	28.313	26.8327	0	2285000	520950	477740	28672000	35363000	71855000	19790000	1506000	113270000	8926200	53475000	94883000	16276000	374090000	105580000	49919000	303340000	333470000	119520000	+	+	-	-	+	+	24	24	24	66.6
19.0047	24.9085	20.7651	22.3618	23.4862	22.5727	24.9053	24.1002	21.3806	25.0212	22.6522	24.1981	25.1951	23.268	25.4566	NaN	25.578	26.0985	26.9557	27.2282	526010	31493000	1782000	5389900	11750000	6238300	31423000	17984000	2730300	34052000	6591400	19247000	38412000	10101000	46046000	0	50091000	71852000	130160000	157220000	+	+	-	-	+	+	13	13	13	56.6
20.6168	NaN	19.5386	20.4824	23.3798	22.2619	26.3972	24.4102	21.3945	26.08	22.8739	24.9557	26.3637	23.6122	28.3603	26.9537	25.5801	29.2613	29.1638	27.9863	1608000	0	761580	1464900	10915000	5029200	88377000	22295000	2756600	70937000	7686600	32540000	86353000	12823000	344590000	129980000	50161000	643470000	601440000	265900000	+	+	-	-	+	+	51	48	48	54.9
17.8747	22.6125	19.4737	NaN	24.1334	NaN	25.8874	24.3521	NaN	25.4732	23.9956	24.709	25.8535	24.1088	25.0409	24.7884	25.581	27.7607	26.9038	26.3509	240330	6412800	728060	0	18403000	0	62070000	21414000	0	46580000	16726000	27425000	60630000	18092000	34520000	28977000	50193000	227410000	125560000	85588000	+	+	-	-	+	+	8	8	8	35
NaN	NaN	NaN	NaN	21.4691	NaN	NaN	NaN	NaN	NaN	NaN	23.1481	26.4198	NaN	26.1599	25.5254	25.5853	NaN	NaN	NaN	0	0	0	0	2902900	0	0	0	0	0	0	9295400	89774000	0	74975000	48296000	50344000	0	0	0	+	-	+	-	-	+	1	1	1	12.6
20.9902	NaN	23.5091	NaN	24.3733	22.702	25.8008	25.1565	22.8944	27.9838	25.5464	26.3332	26.3691	24.9309	28.5187	26.3458	25.5862	29.1092	27.6914	27.1506	2083000	0	11938000	0	21732000	6822900	58453000	37400000	7796600	265430000	49004000	84546000	86675000	31986000	384580000	85288000	50376000	579100000	216740000	148990000	+	+	-	-	+	+	15	14	14	99.3
NaN	25.6532	NaN	18.7971	NaN	25.2938	24.8274	21.6172	NaN	NaN	NaN	23.2083	26.6516	NaN	26.6748	25.1388	25.5929	24.9754	NaN	26.0716	0	52770000	0	455510	0	41132000	29770000	3216800	0	0	0	9691300	105420000	0	107130000	36942000	50609000	32987000	0	70522000	+	+	-	-	+	+	10	10	10	58.8
17.893	22.0188	21.7152	NaN	21.9748	NaN	25.914	23.3041	24.0433	27.6238	23.2052	NaN	27.2408	24.0393	27.3921	25.8842	25.6196	25.9502	25.9743	NaN	243400	4249400	3442900	0	4121600	0	63227000	10357000	17288000	206820000	9671000	0	158600000	17240000	176130000	61931000	51554000	64831000	65925000	0	+	-	+	-	-	+	5	5	5	13.5
19.209	25.8374	20.3377	22.1354	21.5876	24.5839	25.3129	24.4054	24.4522	NaN	22.6806	25.3201	27.8879	22.4386	27.5989	24.9178	25.6366	28.3668	28.5659	28.4033	606010	59956000	1325100	4607000	3151400	25148000	41682000	22221000	22953000	0	6722500	41890000	248370000	5684600	203280000	31696000	52167000	346140000	397380000	355010000	+	+	-	-	+	+	34	34	0	69.4
NaN	24.9784	NaN	NaN	20.8951	24.6046	26.8253	21.1327	24.0271	25.6368	22.2303	25.1964	27.2223	21.6044	25.5669	25.7187	25.6376	26.6776	26.9513	28.7148	0	33056000	0	0	1950100	25510000	118910000	2299200	17095000	52174000	4920300	38447000	156580000	3188400	49704000	55219000	52203000	107340000	129760000	440570000	+	+	-	-	+	+	17	17	17	59.9
20.0439	29.8322	19.9174	21.9072	21.6356	21.3649	26.9779	21.2675	24.5524	32.6066	21.3867	21.9545	25.9007	NaN	26.2587	25.6793	25.6379	29.8301	28.8399	24.2512	1081000	955830000	990250	3933000	3258000	2700700	132180000	2524400	24604000	6540000000	2741800	4064200	62643000	0	80287000	53731000	52213000	954440000	480470000	19968000	+	+	-	-	+	+	156	152	128	65.3
NaN	NaN	NaN	NaN	NaN	NaN	NaN	NaN	NaN	NaN	NaN	20.2701	25.6729	18.4185	23.9577	NaN	25.6505	24.2404	24.65	NaN	0	0	0	0	0	0	0	0	0	0	0	1264500	53495000	350370	16292000	0	52672000	19819000	26326000	0	+	-	+	-	-	+	17	17	17	50.2
24.2596	25.4555	26.3738	24.5423	28.1275	25.5678	28.4876	28.3354	25.0138	28.4619	28.5755	29.0595	25.4654	28.1907	31.1622	30.2878	25.6661	31.5729	31.3385	29.1352	20085000	46013000	86957000	24433000	293240000	49738000	376370000	338700000	33876000	369740000	400030000	559490000	46330000	306360000	2403100000	1310800000	53244000	3194400000	2715400000	589610000	+	+	-	-	+	+	12	12	0	60.9
22.8623	25.0512	23.2541	24.6932	27.3365	NaN	28.0657	28.0913	22.7179	28.0121	27.7357	29.147	27.127	27.4163	30.9176	30.672	25.6727	31.392	27.1088	30.2782	7625000	34767000	10004000	27127000	169480000	0	280940000	285970000	6898900	270700000	223500000	594460000	146570000	179110000	2028300000	1710800000	53488000	2817900000	144730000	1302100000	+	+	-	-	+	+	34	34	34	41.1
21.6435	NaN	22.5129	NaN	NaN	NaN	NaN	NaN	NaN	NaN	NaN	23.7966	NaN	NaN	NaN	NaN	25.7257	24.381	25.0374	28.0605	3275900	0	5985100	0	0	0	0	0	0	0	0	14571000	0	0	0	0	55491000	21848000	34436000	279940000	-	+	-	+	-	+	17	17	17	95.7
NaN	21.5296	NaN	NaN	24.0155	NaN	27.7151	24.4246	NaN	26.2611	23.6067	24.3869	24.9335	23.4259	26.0154	26.3461	25.7287	26.8731	27.2908	23.9694	0	3027400	0	0	16959000	0	220330000	22518000	0	80425000	12774000	21938000	32042000	11269000	67827000	85303000	55605000	122920000	164190000	16425000	+	+	-	-	+	+	12	12	11	26.6
20.8161	23.2235	20.896	21.4994	25.9007	24.4408	28.7469	25.3107	NaN	25.5608	24.1506	25.7176	25.4744	24.316	28.654	25.864	25.7289	29.2208	28.7264	29.006	1846200	9793900	1951300	2964600	62644000	22773000	450470000	41618000	0	49495000	18623000	55179000	46620000	20886000	422380000	61072000	55613000	625640000	444130000	539120000	+	+	-	-	+	+	13	11	10	65.5
17.3057	NaN	NaN	NaN	NaN	NaN	22.6351	NaN	NaN	NaN	17.8995	NaN	26.5653	17.9118	22.0909	NaN	25.73	NaN	NaN	NaN	162010	0	0	0	0	0	6513800	0	0	0	244510	0	99303000	246600	4467100	0	55654000	0	0	0	+	-	+	-	-	+	21	21	18	15.4
24.5835	NaN	19.3504	NaN	21.9073	22.3376	25.3906	21.9921	21.9529	26.3162	21.7615	24.7252	26.7227	23.6043	27.2023	26.5125	25.7399	27.5488	26.7589	26.1132	25140000	0	668440	0	3933300	5300000	43988000	4171500	4059700	83552000	3555200	27735000	110750000	12753000	154420000	95729000	56036000	196340000	113560000	72587000	+	+	-	-	+	+	24	24	9	38.4
24.611	23.9299	22.8813	22.9585	25.4531	23.9946	27.1124	26.3321	24.3062	27.4569	25.458	26.5302	26.5915	24.7042	28.4991	27.0138	25.747	31.8459	29.9537	30.2968	25624000	15982000	7725800	8150600	45934000	16715000	145090000	84481000	20744000	184230000	46090000	96914000	101120000	27334000	379380000	135510000	56314000	3859800000	1039800000	1319000000	+	+	-	-	+	+	31	31	18	60.9
18.8317	22.2531	22.5121	21.9949	23.8722	NaN	26.3512	24.829	NaN	26.0493	24.2031	25.2989	26.1679	24.4035	29.4078	28.0469	25.7612	29.2487	28.7991	NaN	466560	4998600	5981700	4179500	15355000	0	85606000	29803000	0	69444000	19314000	41280000	75393000	22191000	712260000	277310000	56873000	637870000	467090000	0	+	-	+	-	-	+	4	4	4	12.5
20.3654	23.6093	19.5725	24.0294	22.9182	23.535	24.7147	23.7942	24.1189	25.2628	23.3986	26.2943	26.1151	22.9631	26.7595	26.4384	25.7783	27.1768	27.3899	28.0037	1350800	12797000	779660	17123000	7926200	12155000	27533000	14547000	18218000	40259000	11058000	82293000	72681000	8176600	113610000	90941000	57549000	151720000	175860000	269130000	+	+	-	-	+	+	70	70	68	68.2
17.6959	25.3986	NaN	21.6765	22.2191	25.4908	25.1553	22.3366	24.3977	23.6513	22.0167	22.9392	25.3669	21.9623	26.6266	24.7356	25.7898	25.6455	26.1647	28.5986	212320	44231000	0	3351800	4882100	47151000	37367000	5296600	22103000	13175000	4243100	8042500	43272000	4086000	103610000	27936000	58010000	52488000	75224000	406480000	+	+	-	-	+	+	21	21	21	80.7
21.1254	24.0075	21.1943	22.9087	25.5172	26.3801	24.3955	26.2249	22.9176	25.924	25.6684	27.7142	26.6929	24.3973	30.079	28.502	25.7905	29.6068	29.1084	24.7586	2287600	16865000	2399500	7874200	48023000	87336000	22069000	78432000	7922700	63667000	53327000	220200000	108480000	22096000	1134200000	380160000	58040000	817590000	578750000	28385000	+	+	-	-	+	+	28	28	26	55.6
NaN	NaN	NaN	NaN	NaN	20.2816	25.8234	NaN	22.0586	21.8163	NaN	19.3738	25.184	NaN	27.0621	26.8813	25.7916	28.5356	NaN	25.9484	0	0	0	0	0	1274600	59378000	0	4368200	3692900	0	679330	38119000	0	140120000	123620000	58084000	389100000	0	64752000	+	+	-	-	+	+	11	11	11	42.2
NaN	22.0984	NaN	NaN	21.9254	NaN	NaN	NaN	NaN	24.8001	NaN	NaN	27.0262	NaN	NaN	NaN	25.7934	NaN	NaN	22.7341	0	4490500	0	0	3982900	0	0	0	0	29212000	0	0	136680000	0	0	0	58154000	0	0	6976600	-	+	-	+	-	+	10	10	10	28.4
21.6019	21.7913	21.9016	21.1128	26.6301	23.1437	27.724	26.3418	21.5333	27.4615	26.0762	27.2912	27.07	25.9101	29.8041	27.8306	25.8045	30.5178	30.3289	29.2688	3182800	3629500	3917900	2267700	103860000	9267500	221700000	85047000	3035000	184820000	70751000	164240000	140890000	63055000	937390000	238700000	58603000	1537400000	1348700000	646820000	+	+	-	-	+	+	43	43	43	79.2
NaN	NaN	NaN	NaN	NaN	NaN	NaN	NaN	23.2037	NaN	NaN	NaN	NaN	NaN	NaN	NaN	25.813	NaN	NaN	19.806	0	0	0	0	0	0	0	0	9660600	0	0	0	0	0	0	0	58952000	0	0	916630	-	+	-	+	-	+	17	17	16	83.4
NaN	23.6001	NaN	20.5155	21.0013	23.1604	NaN	21.3612	NaN	NaN	21.2132	21.7846	24.3091	20.546	24.5274	24.2016	25.8308	24.1647	24.2976	27.1521	0	12716000	0	1498900	2099100	9375300	0	2693800	0	0	2431200	3612600	20786000	1531000	24181000	19294000	59682000	18806000	20621000	149140000	+	+	-	-	+	+	10	10	10	44.2
16.0389	NaN	23.7675	NaN	20.5621	NaN	21.1592	18.3716	NaN	NaN	20.105	NaN	25.6539	19.7725	23.7301	24.429	25.8334	26.951	26.5557	21.659	67327	0	14280000	0	1548100	0	2341800	339150	0	0	1127700	0	52796000	895580	13915000	22587000	59790000	129740000	98640000	3311400	+	+	-	-	+	+	22	22	22	20.8
21.9739	23.5706	24.143	24.8884	24.4532	23.8474	23.4754	23.7371	26.064	26.7884	23.4879	24.6262	23.2744	23.0146	27.4634	26.9568	25.8499	27.8837	26.9146	27.1287	4119200	12458000	18525000	31056000	22970000	15093000	11663000	13982000	70152000	115910000	11764000	25895000	10146000	8473900	185060000	130260000	60479000	247640000	126500000	146740000	+	+	-	-	+	+	167	167	167	46.3
NaN	NaN	21.2621	NaN	NaN	NaN	NaN	21.4548	NaN	27.203	22.7808	23.4387	26.0295	NaN	25.3785	25.3692	25.85	NaN	NaN	26.0849	0	0	2515000	0	0	0	0	2874400	0	154500000	7206100	11370000	68495000	0	43621000	43339000	60480000	0	0	71176000	+	+	-	-	+	+	36	36	36	62.4
NaN	NaN	NaN	25.8421	NaN	NaN	NaN	NaN	NaN	NaN	NaN	NaN	27.0203	NaN	NaN	NaN	25.8562	NaN	NaN	NaN	0	0	0	60153000	0	0	0	0	0	0	0	0	136120000	0	0	0	60742000	0	0	0	-	-	-	-	-	-	2	2	2	4.5
NaN	23.8521	20.6155	NaN	24.1041	22.6629	28.1777	23.9305	NaN	28.52	23.4364	22.3521	25.8017	23.8058	27.0904	25.8204	25.8596	28.7689	28.3028	24.0792	0	15143000	1606500	0	18033000	6640700	303620000	15988000	0	384930000	11352000	5353700	58490000	14664000	142900000	59252000	60887000	457420000	331130000	17724000	+	+	-	-	+	+	55	28	28	45.7
NaN	NaN	NaN	NaN	NaN	22.5373	NaN	NaN	23.9968	NaN	NaN	NaN	24.081	NaN	NaN	NaN	25.9055	NaN	NaN	23.7922	0	0	0	0	0	6086800	0	0	16740000	0	0	0	17746000	0	0	0	62852000	0	0	14527000	-	+	-	+	-	+	2	2	2	16.1
NaN	NaN	22.1225	NaN	24.3869	NaN	27.0604	24.6951	NaN	26.7685	24.7143	25.1045	25.0295	24.4485	26.5173	26.6842	25.9128	26.4927	26.9757	27.4219	0	0	4566100	0	21938000	0	139960000	27163000	0	114320000	27526000	36074000	34248000	22895000	96053000	107830000	63173000	94427000	131980000	179810000	+	+	-	-	+	+	177	3	3	90.5
NaN	22.3968	NaN	NaN	20.4645	22.2352	NaN	22.7918	24.7402	24.588	22.0641	24.6515	24.1911	19.9401	26.5822	25.4864	25.9185	27.1287	26.997	22.4245	0	5522100	0	0	1446900	4937000	0	7261500	28025000	25219000	4384900	26353000	19153000	1005900	100470000	47008000	63421000	146740000	133940000	5629300	+	+	-	-	+	+	14	14	14	34.3
NaN	25.5916	19.7122	NaN	24.1469	26.0621	27.0402	23.929	24.1746	27.9857	22.6988	25.6333	27.36	23.1952	28.2787	26.3796	25.9306	28.5648	28.0401	25.2324	0	50564000	858950	0	18575000	70060000	138010000	15971000	18935000	265790000	6807900	52046000	172260000	9604000	325650000	87308000	63956000	397070000	276010000	39420000	+	+	-	-	+	+	7	7	7	63
NaN	NaN	NaN	NaN	NaN	NaN	NaN	NaN	NaN	NaN	NaN	NaN	25.9576	NaN	NaN	NaN	25.9316	28.1132	27.4729	NaN	0	0	0	0	0	0	0	0	0	0	0	0	65165000	0	0	0	64001000	290340000	186280000	0	-	-	-	-	-	-	5	5	5	3.4
NaN	24.0301	NaN	18.6762	NaN	21.6723	25.5021	NaN	21.7573	23.6571	NaN	21.5324	25.2721	NaN	29.9366	30.7248	25.9326	28.7816	25.0087	27.8936	0	17131000	0	418900	0	3342000	47521000	0	3544800	13228000	0	3033100	40518000	0	1027600000	1774500000	64048000	461450000	33757000	249350000	+	+	-	-	+	+	28	25	24	61
NaN	NaN	21.0548	23.2852	25.682	20.4797	28.9453	25.968	24.0032	29.1589	24.84	26.9596	26.5691	25.1518	29.3919	29.2461	25.9364	30.1274	29.8456	28.3599	0	0	2178400	10222000	53832000	1462200	516880000	65635000	16814000	599370000	30032000	130510000	99565000	37278000	704460000	636730000	64213000	1172900000	964770000	344490000	+	+	-	-	+	+	60	60	47	62
17.1661	NaN	20.1272	20.4371	25.0486	21.6193	26.7117	25.5613	20.0571	27.088	24.0303	25.3541	25.3696	24.4434	28.5261	26.9467	25.9427	28.1833	27.9249	22.8815	147070	0	1145200	1419600	34705000	3221600	109910000	49513000	1090900	142660000	17133000	42888000	43352000	22813000	386550000	129350000	64497000	304800000	254820000	7726900	+	+	-	-	+	+	29	29	25	33
NaN	22.5563	21.387	NaN	NaN	NaN	25.8812	NaN	21.8962	26.5142	26.8362	22.105	25.8792	26.9317	25.6076	23.1058	25.965	23.8406	23.5346	23.1608	0	6167800	2742300	0	0	0	61804000	0	3903200	95845000	119810000	4511100	61717000	128010000	51127000	9026800	65502000	15022000	12151000	9377700	+	+	-	-	+	+	11	11	11	23.9
NaN	24.4763	19.2397	NaN	22.0569	23.6804	23.0281	22.3478	NaN	NaN	21.4348	22.9527	NaN	21.5353	NaN	NaN	25.9883	NaN	NaN	NaN	0	23340000	619070	0	4363100	13443000	8553700	5337800	0	0	2834800	8117900	0	3039200	0	0	66567000	0	0	0	-	-	-	-	-	-	10	10	9	22.9
NaN	24.9445	NaN	21.455	NaN	24.2072	NaN	20.6104	24.241	24.9012	22.4216	24.8364	25.7885	NaN	26.7028	23.4331	26.0065	28.6097	28.0238	25.4135	0	32288000	0	2874700	0	19368000	0	1600800	19828000	31333000	5618000	29957000	57957000	0	109230000	11326000	67413000	409620000	272900000	44692000	+	+	-	-	+	+	13	13	13	77
NaN	26.7596	NaN	NaN	22.1021	25.0945	26.0959	23.4013	25.7216	23.5076	21.8757	25.4466	26.9283	21.9399	27.2064	26.4003	26.022	23.8865	25.7929	29.3803	0	113620000	0	0	4502000	35825000	71722000	11079000	55333000	11926000	3848100	45730000	127710000	4023100	154860000	88571000	68141000	15508000	58134000	698820000	+	+	-	-	+	+	26	26	26	82.9
NaN	25.5845	NaN	NaN	23.8911	24.7801	26.0653	23.2337	25.3287	28.5254	22.8011	23.0417	26.1844	23.3199	27.4443	24.1858	26.0331	26.2901	26.4875	28.1071	0	50314000	0	0	15557000	28811000	70216000	9863700	42141000	386380000	7308300	8634900	76258000	10471000	182630000	19083000	68666000	82056000	94089000	289130000	+	+	-	-	+	+	16	16	16	56.1
NaN	NaN	NaN	NaN	NaN	NaN	NaN	NaN	NaN	NaN	NaN	NaN	26.5632	NaN	NaN	NaN	26.0471	NaN	NaN	NaN	0	0	0	0	0	0	0	0	0	0	0	0	99158000	0	0	0	69334000	0	0	0	-	-	-	-	-	-	1	1	1	5
NaN	24.2178	NaN	NaN	20.5208	23.7992	27.5425	21.5821	21.3624	25.9583	20.6793	NaN	23.3514	20.8608	NaN	NaN	26.0546	NaN	NaN	NaN	0	19511000	0	0	1504400	14597000	195490000	3139400	2696000	65196000	1679100	0	10702000	1904300	0	0	69695000	0	0	0	-	-	-	-	-	-	2	2	2	26.8
19.0228	25.1758	22.0789	23.8593	24.8208	NaN	28.0053	25.6974	22.554	29.1134	25.2727	27.1347	26.7975	25.1617	29.6742	28.4869	26.0588	30.1455	30.2685	24.8347	532650	37904000	4430000	15218000	29635000	0	269420000	54413000	6158000	580780000	40537000	147350000	116640000	37534000	856720000	376200000	69902000	1187700000	1293400000	29921000	+	+	-	-	+	+	12	12	12	36
NaN	21.6243	19.8371	NaN	25.211	23.138	26.3416	24.8895	NaN	24.2805	23.9898	25.5759	26.2718	23.904	27.8479	26.553	26.0699	28.5139	28.86	28.0826	0	3232600	936630	0	38840000	9230900	85036000	31081000	0	20378000	16659000	50018000	81024000	15697000	241580000	98461000	70439000	383300000	487230000	284260000	+	+	-	-	+	+	40	40	40	14.6
NaN	24.3579	NaN	NaN	NaN	20.3586	24.6114	22.7056	NaN	25.2128	NaN	24.5725	26.2146	NaN	25.4011	24.443	26.0967	28.7625	28.2102	26.7914	0	21501000	0	0	0	1344500	25632000	6840300	0	38888000	0	24950000	77873000	0	44310000	22808000	71759000	455380000	310530000	116150000	+	+	-	-	+	+	44	43	39	66
NaN	NaN	NaN	21.6499	NaN	25.4016	28.742	NaN	NaN	31.094	23.4086	25.6718	26.3636	NaN	26.0608	29.0034	26.1017	28.8805	28.9465	NaN	0	0	0	3290500	0	44324000	448960000	0	0	2292100000	11135000	53456000	86344000	0	69999000	538140000	72008000	494200000	517330000	0	+	-	+	-	-	+	6	3	3	4.6
NaN	24.5153	19.8943	NaN	23.4339	23.8569	25.3779	23.0597	23.9846	NaN	23.3452	26.1923	26.074	23.5185	26.646	26.1568	26.1026	27.1745	26.6988	26.531	0	23979000	974470	0	11332000	15193000	43602000	8743200	16599000	0	10656000	76680000	70643000	12016000	105010000	74812000	72054000	151470000	108930000	96971000	+	+	-	-	+	+	14	14	8	70.8
NaN	20.6389	NaN	NaN	NaN	NaN	NaN	NaN	25.2651	NaN	NaN	NaN	23.6372	NaN	NaN	21.6484	26.1053	25.1592	24.7561	NaN	0	1632800	0	0	0	0	0	0	40324000	0	0	0	13047000	0	0	3287200	72192000	37469000	28336000	0	-	-	-	-	-	-	26	26	26	27.8
22.3436	26.5793	22.8559	25.5127	24.9906	25.8237	29.8587	25.2343	23.5237	28.8093	24.4756	NaN	27.9951	24.3437	27.4265	26.213	26.1104	33.3168	32.6535	NaN	5322200	100270000	7591200	47873000	33336000	59388000	973590000	39471000	12060000	470400000	23328000	0	267520000	21290000	180380000	77783000	72448000	10699000000	6755900000	0	+	-	+	-	-	+	11	11	11	7.8
18.2692	NaN	19.1121	21.1694	21.3423	21.2096	NaN	21.2855	NaN	NaN	20.6378	21.742	24.8283	20.4565	23.286	NaN	26.1221	24.3721	24.4199	24.3571	315910	0	566660	2358500	2658800	2425100	0	2556000	0	0	1631500	3507500	29789000	1438900	10228000	0	73038000	21714000	22445000	21489000	+	+	-	-	+	+	3	3	3	50
19.6441	25.2132	21.0587	NaN	26.002	23.6591	29.2579	25.3464	22.412	29.5372	25.727	26.1989	NaN	25.3789	26.2231	25.847	26.1224	27.9168	27.4183	23.8861	819310	38897000	2184200	0	67204000	13246000	641960000	42662000	5580700	779070000	55541000	77030000	0	43631000	78334000	60355000	73053000	253390000	179360000	15504000	+	+	-	-	+	+	5	5	5	33.5
NaN	23.8078	NaN	NaN	NaN	23.5367	NaN	NaN	NaN	25.9447	NaN	NaN	24.2489	NaN	24.6391	NaN	26.1238	25.1891	24.9255	26.9263	0	14685000	0	0	0	12169000	0	0	0	64587000	0	0	19936000	0	26128000	0	73120000	38254000	31865000	127530000	+	+	-	-	+	+	5	5	5	64.4
16.6359	NaN	NaN	25.38	24.0021	19.3532	25.6622	24.1578	NaN	28.3385	24.2616	24.9448	22.2996	24.2933	27.6038	26.6245	26.15	26.7938	25.9178	29.2658	101840	0	0	43666000	16802000	669730	53101000	18717000	0	339420000	20112000	32295000	5162500	20559000	203970000	103460000	74464000	116340000	63390000	645490000	+	+	-	-	+	+	14	14	14	78.2
22.1537	NaN	22.5184	23.7639	25.895	24.0777	27.6375	25.0467	24.0965	28.1178	24.2069	26.1371	27.104	24.6372	28.0742	26.7588	26.1574	28.4966	28.155	27.1185	4665700	0	6007900	14244000	62397000	17706000	208800000	34658000	17938000	291280000	19365000	73799000	144250000	26094000	282610000	113550000	74847000	378730000	298890000	145710000	+	+	-	-	+	+	20	20	20	30.7
NaN	NaN	NaN	NaN	NaN	NaN	NaN	NaN	NaN	NaN	NaN	NaN	25.5575	NaN	NaN	NaN	26.167	21.8326	NaN	NaN	0	0	0	0	0	0	0	0	0	0	0	0	49381000	0	0	0	75345000	3734700	0	0	-	-	-	-	-	-	6	6	3	13.8
NaN	NaN	NaN	NaN	NaN	21.6299	NaN	NaN	NaN	NaN	NaN	NaN	25.2829	NaN	NaN	NaN	26.168	NaN	NaN	NaN	0	0	0	0	0	3245200	0	0	0	0	0	0	40824000	0	0	0	75396000	0	0	0	-	-	-	-	-	-	4	4	4	7
NaN	25.7057	NaN	NaN	22.8786	26.2976	26.542	23.6312	26.5783	NaN	21.3844	24.4676	25.9361	21.9037	26.3733	25.298	26.1688	26.1141	24.9206	27.818	0	54727000	0	0	7711800	82484000	97708000	12993000	100200000	0	2737400	23200000	64203000	3923400	86927000	41254000	75441000	72632000	31757000	236620000	+	+	-	-	+	+	17	17	17	92.3
NaN	NaN	NaN	21.6497	23.6049	NaN	26.6963	24.1672	19.6442	25.4528	23.9335	24.3646	26.4971	22.8976	24.8843	22.4785	26.1771	25.4441	26.1349	28.3439	0	0	0	3290000	12758000	0	108740000	18839000	819410	45927000	16021000	21601000	94718000	7813600	30968000	5843700	75876000	45651000	73686000	340700000	+	+	-	-	+	+	70	70	70	50.8
19.369	25.3	21.7525	NaN	25.5976	24.2169	29.676	25.9836	23.9835	27.6096	25.504	26.6538	27.1352	25.3792	30.1287	29.1331	26.1798	30.1878	30.2877	29.0014	677080	41311000	3533200	0	50776000	19499000	857740000	66352000	16586000	204790000	47586000	105580000	147400000	43643000	1173900000	588750000	76015000	1223000000	1310700000	537390000	+	+	-	-	+	+	39	39	39	68.6
21.1865	24.5113	23.8184	25.6383	24.8166	24.6086	26.616	23.3192	24.1223	27.6054	23.0668	20.6483	27.2848	23.2412	NaN	NaN	26.1818	NaN	NaN	NaN	2386500	23913000	14793000	52229000	29548000	25582000	102850000	10466000	18261000	204200000	8786000	1643400	163510000	9914900	0	0	76122000	0	0	0	-	-	-	-	-	-	1	1	1	8.1
NaN	NaN	NaN	NaN	NaN	NaN	24.8106	NaN	23.0981	25.9163	20.3919	NaN	25.131	NaN	25.2894	23.9155	26.2053	23.8189	25.7666	26.1	0	0	0	0	0	0	29426000	0	8978600	63326000	1375900	0	36744000	0	41007000	15823000	77370000	14798000	57084000	71925000	+	+	-	-	+	+	7	7	7	34.9
18.7966	25.1648	21.8733	22.503	24.9238	25.0653	26.8178	25.7185	23.8237	27.2161	24.4416	27.8505	27.0443	24.4514	27.6821	27.5365	26.2064	28.9078	29.3114	27.0377	455360	37616000	3841600	5944000	31829000	35108000	118290000	55211000	14847000	155910000	22785000	242010000	138400000	22940000	215350000	194670000	77429000	503640000	666230000	137770000	+	+	-	-	+	+	42	15	15	72.5
25.3966	26.0851	27.1462	22.9065	28.7136	24.4025	30.1319	29.3813	22.4373	30.7009	28.8296	30.0337	28.1936	28.9159	32.391	31.25	26.2245	32.2468	32.4908	19.5887	44172000	71184000	148530000	7862400	440190000	22176000	1176500000	699290000	5679400	1745400000	477050000	1099100000	306990000	506470000	5631900000	2553800000	78410000	5096200000	6035500000	788470	+	+	-	-	+	+	2	2	2	1.4
22.0705	25.2085	21.4273	21.4406	25.5773	24.1868	27.4184	26.7087	23.5106	25.8304	25.9376	25.8308	26.1907	25.4152	29.1202	26.3096	26.2537	30.3934	30.6969	27.8276	4404500	38771000	2820000	2846200	50064000	19097000	179370000	109680000	11951000	59664000	64266000	59681000	76591000	44744000	583520000	83171000	80010000	1410300000	1740600000	238200000	+	+	-	-	+	+	87	87	87	64
NaN	NaN	NaN	NaN	20.5734	NaN	23.7346	NaN	NaN	24.5587	NaN	NaN	25.7442	NaN	NaN	NaN	26.2579	NaN	NaN	NaN	0	0	0	0	1560300	0	13958000	0	0	24711000	0	0	56206000	0	0	0	80243000	0	0	0	-	-	-	-	-	-	8	8	8	16.5
NaN	23.8501	NaN	NaN	NaN	23.3422	NaN	NaN	22.6212	25.2249	NaN	NaN	26.629	NaN	25.6312	23.5714	26.2664	27.1836	25.4659	26.8704	0	15122000	0	0	0	10634000	0	0	6451500	39214000	0	0	103780000	0	51971000	12465000	80717000	152430000	46344000	122690000	+	+	-	-	+	+	4	4	4	48.8
NaN	25.0595	NaN	NaN	24.5587	25.1679	NaN	21.2177	21.8727	NaN	24.9004	22.8734	26.4474	20.3728	NaN	NaN	26.267	NaN	NaN	25.8429	0	34968000	0	0	24712000	37697000	0	2438800	3840000	0	31315000	7684000	91510000	1357800	0	0	80751000	0	0	60183000	-	+	-	+	-	+	7	7	4	42.9
21.1229	22.345	18.2344	18.8077	22.6409	23.1923	24.1757	23.4408	22.5964	22.6986	23.6237	24.2459	NaN	23.5579	27.305	25.8308	26.2753	24.3337	23.7866	25.5704	2283600	5327500	308400	458860	6540400	9584900	18950000	11386000	6341400	6806900	12925000	19895000	0	12349000	165820000	59683000	81220000	21144000	14470000	49827000	+	+	-	-	+	+	67	67	67	52.4
NaN	NaN	NaN	23.4098	19.6411	NaN	24.2376	22.3524	22.2783	25.2767	NaN	22.5344	26.2576	22.6861	26.9795	26.3333	26.3143	26.1683	22.1596	25.4391	0	0	0	11144000	817610	0	19781000	5354900	5086700	40649000	0	6074600	80227000	6748400	132320000	84551000	83446000	75412000	4684900	45491000	+	+	-	-	+	+	114	99	99	56.5
NaN	25.7127	NaN	NaN	NaN	24.4964	NaN	NaN	27.8588	NaN	NaN	NaN	27.131	NaN	NaN	NaN	26.3164	NaN	NaN	NaN	0	54992000	0	0	0	23667000	0	0	243400000	0	0	0	146980000	0	0	0	83568000	0	0	0	-	-	-	-	-	-	27	1	0	83.3
25.1579	26.3472	27.6017	21.1299	28.1341	25.2249	26.5936	29.0055	24.9128	27.8489	28.4155	30.1484	25.9812	28.3491	26.8441	25.816	26.3205	28.4863	28.7448	27.1929	37435000	85369000	203670000	2294700	294590000	39215000	101270000	538930000	31586000	241750000	358030000	1190100000	66241000	341930000	120470000	59075000	83801000	376030000	449840000	153420000	+	+	-	-	+	+	32	32	32	35.6
19.4428	24.0506	20.7053	NaN	21.5759	22.3715	27.5549	23.6883	NaN	26.5645	22.2158	23.3629	24.9482	22.4924	26.0763	23.8798	26.3244	28.5709	29.2099	29.7163	712630	17376000	1709700	0	3126100	5426000	197170000	13517000	0	99245000	4871000	10788000	32370000	5900500	70756000	15436000	84028000	398740000	620950000	882060000	+	+	-	-	+	+	24	24	0	91
NaN	NaN	NaN	NaN	NaN	22.9423	NaN	NaN	21.5351	25.1598	NaN	NaN	25.3059	NaN	NaN	NaN	26.3455	NaN	NaN	NaN	0	0	0	0	0	8059600	0	0	3038800	37486000	0	0	41479000	0	0	0	85269000	0	0	0	-	-	-	-	-	-	53	1	0	83.7
16.6648	23.5484	19.6284	23.4464	23.6617	22.6325	26.3315	24.7969	NaN	26.444	23.1816	25.2137	23.3483	24.1013	28.0607	27.4322	26.3723	28.9326	27.3076	22.7779	103900	12268000	810460	11431000	13270000	6502100	84444000	29149000	0	91290000	9514100	38912000	10679000	17998000	279970000	181100000	86867000	512370000	166120000	7191600	+	+	-	-	+	+	14	14	14	47.2
NaN	NaN	NaN	NaN	NaN	NaN	NaN	NaN	NaN	NaN	NaN	20.6787	NaN	NaN	NaN	NaN	26.386	NaN	NaN	20.3741	0	0	0	0	0	0	0	0	0	0	0	1678400	0	0	0	0	87696000	0	0	1359000	-	+	-	+	-	+	6	6	6	13.6
17.3962	22.2207	NaN	22.1299	22.5879	NaN	24.8384	23.2194	21.966	24.8046	23.2572	25.0549	24.0979	21.9868	26.3897	25.9214	26.389	25.9375	26.754	26.5876	172490	4887600	0	4589400	6304500	0	29998000	9766300	4096700	29304000	10026000	34856000	17955000	4156100	87920000	63551000	87876000	64263000	113180000	100850000	+	+	-	-	+	+	23	13	13	89.5
NaN	24.027	17.6694	NaN	23.5744	24.6154	26.6051	24.4251	21.881	27.2788	25.9262	24.6337	26.5849	23.4962	27.025	24.2766	26.3994	28.5769	28.4277	31.5988	0	17094000	208460	0	12491000	25703000	102080000	22526000	3862300	162830000	63763000	26031000	100660000	11832000	136560000	20323000	88513000	400400000	361070000	3252200000	+	+	-	-	+	+	12	12	12	72.2
NaN	NaN	NaN	NaN	NaN	NaN	22.3887	NaN	20.1877	23.9088	NaN	NaN	25.3442	NaN	NaN	NaN	26.4035	NaN	NaN	NaN	0	0	0	0	0	0	5491300	0	1194300	15750000	0	0	42595000	0	0	0	88764000	0	0	0	-	-	-	-	-	-	5	5	5	11.2
NaN	NaN	NaN	NaN	NaN	NaN	NaN	20.4098	NaN	22.4381	NaN	22.8708	25.6564	NaN	22.5539	NaN	26.4308	28.0116	27.9859	NaN	0	0	0	0	0	0	0	1393000	0	5682400	0	7670100	52888000	0	6157500	0	90460000	270600000	265830000	0	+	-	+	-	-	+	11	6	1	53.5
NaN	NaN	17.9199	NaN	NaN	NaN	22.1296	21.6803	24.6877	25.5247	NaN	20.8577	NaN	NaN	NaN	NaN	26.4368	24.6139	24.1511	NaN	0	0	247990	0	0	0	4588500	3360700	27023000	48273000	0	1900200	0	0	0	0	90836000	25675000	18630000	0	-	-	-	-	-	-	22	22	22	11.3
NaN	23.3037	NaN	NaN	23.4383	25.2239	24.3771	24.4968	22.2799	NaN	21.4984	25.7473	26.2761	21.5716	28.55	27.2234	26.4444	28.0967	28.544	29.8158	0	10354000	0	0	11367000	39189000	21789000	23674000	5092400	0	2962600	56326000	81263000	3116800	393010000	156700000	91316000	287040000	391370000	945010000	+	+	-	-	+	+	14	14	14	96.4
NaN	22.8698	NaN	17.8336	NaN	23.4005	NaN	NaN	23.4586	22.9613	NaN	NaN	24.8968	NaN	24.2025	NaN	26.4455	25.4801	23.9278	21.1073	0	7664800	0	233590	0	11073000	0	0	11528000	8166800	0	0	31239000	0	19305000	0	91389000	46804000	15958000	2259000	+	+	-	-	+	+	6	6	6	15.5
NaN	24.7776	NaN	NaN	22.4903	24.8761	28.5757	23.3019	24.4896	28.9885	22.065	24.6555	24.9349	22.3947	25.9107	27.8545	26.4515	27.3498	27.6345	25.0498	0	28760000	0	0	5891700	30793000	400080000	10341000	23556000	532620000	4387700	26427000	32074000	5514000	63081000	242680000	91768000	171040000	208360000	34734000	+	+	-	-	+	+	1308	4	0	96.4
18.2394	NaN	19.7239	21.6657	26.137	NaN	22.5824	27.1091	21.2893	25.0861	26.6053	28.9605	NaN	26.5227	30.6812	29.5879	26.4532	30.673	30.6695	30.8457	309460	0	865930	3326700	73792000	0	6280300	144760000	2562800	35618000	102090000	522370000	0	96412000	1721700000	806970000	91877000	1711900000	1707800000	1929600000	+	+	-	-	+	+	19	19	19	88.8
18.4119	NaN	21.5363	22.0597	23.1603	NaN	25.8696	23.8926	20.6748	26.446	23.6851	24.9793	26.5632	22.2574	26.7506	26.3758	26.4545	27.9972	28.2029	22.6778	348760	0	3041400	4371600	9374400	0	61308000	15574000	1673900	91418000	13487000	33076000	99155000	5013500	112910000	87077000	91958000	267920000	308980000	6709800	+	+	-	-	+	+	3	3	3	7.9
NaN	21.9187	NaN	NaN	18.2046	NaN	NaN	NaN	25.908	NaN	NaN	NaN	NaN	NaN	NaN	NaN	26.4605	NaN	NaN	NaN	0	3964400	0	0	302090	0	0	0	62965000	0	0	0	0	0	0	0	92346000	0	0	0	-	-	-	-	-	-	8	8	8	9.5
NaN	27.6573	17.3834	23.0022	23.9738	26.3307	23.5834	23.3352	24.5823	27.1247	20.5341	25.3257	27.7559	21.6914	26.4447	NaN	26.4753	26.9535	27.1856	20.8283	0	211680000	170970	8401500	16475000	84395000	12569000	10583000	25120000	146340000	1518400	42054000	226650000	3386500	91335000	0	93297000	129960000	152640000	1861800	+	+	-	-	+	+	17	8	8	96.6
NaN	24.4765	20.8397	22.1552	24.4982	24.5149	23.8156	24.8622	NaN	24.0925	24.0034	26.2156	26.4726	24.0868	28.99	27.6689	26.4832	28.1765	26.9276	26.2668	0	23343000	1876600	4670600	23697000	23973000	14764000	30498000	0	17888000	16817000	77924000	93123000	17818000	533160000	213390000	93808000	303380000	127650000	80739000	+	+	-	-	+	+	27	6	6	74.2
NaN	25.6632	21.782	NaN	27.4843	26.3445	26.4858	25.6686	26.1569	25.5467	22.111	25.8553	26.2888	22.9186	27.9615	26.2295	26.4865	27.61	27.4067	28.6858	0	53138000	3606200	0	187760000	85206000	93978000	53335000	74820000	49013000	4529700	60705000	81981000	7928500	261360000	78682000	94021000	204850000	177920000	431790000	+	+	-	-	+	+	20	20	20	78.3
NaN	21.6715	19.4617	20.8106	22.2799	21.1417	26.2444	22.0055	NaN	27.2122	21.4287	23.4712	26.7087	21.2038	26.8927	24.9778	26.4875	26.2598	26.5065	22.1129	0	3340100	722020	1839200	5092200	2313600	79498000	4210300	0	155490000	2822800	11629000	109680000	2415300	124600000	33042000	94088000	80350000	95333000	4535600	+	+	-	-	+	+	9	9	9	16.4
NaN	NaN	19.3784	NaN	NaN	NaN	NaN	NaN	NaN	NaN	20.584	NaN	28.6751	NaN	NaN	NaN	26.5013	NaN	NaN	NaN	0	0	681530	0	0	0	0	0	0	0	1571800	0	428600000	0	0	0	94989000	0	0	0	-	-	-	-	-	-	4	4	4	8.7
20.6559	NaN	22.1673	22.1194	26.2427	20.1451	27.8989	26.8616	NaN	28.5646	26.0371	26.8721	27.3534	25.8604	29.0491	28.9249	26.5294	30.0523	30.0003	26.7796	1652100	0	4709900	4556100	79401000	1159500	250260000	121940000	0	397010000	68859000	122830000	171470000	60921000	555440000	509630000	96858000	1113400000	1074000000	115200000	+	+	-	-	+	+	31	31	30	32.5
22.0919	26.0691	20.5516	22.0243	26.473	23.8705	28.3469	26.0927	21.3311	28.2153	25.7219	27.201	26.5744	26.0699	30.2912	28.3757	26.5397	30.6665	29.7622	30.6132	4470200	70401000	1536900	4265400	93147000	15337000	341410000	71564000	2638200	311640000	55343000	154280000	99932000	70441000	1313900000	348290000	97555000	1704300000	910580000	1642500000	+	+	-	-	+	+	28	28	28	80.4
25.9458	27.8806	25.5582	27.7426	25.1887	27.0061	29.3901	24.6139	25.4259	28.4588	24.7907	24.4162	27.5674	24.1945	23.6215	23.8356	26.5431	24.9633	25.1681	25.8165	64634000	247120000	49407000	224570000	38242000	134790000	703580000	25676000	45078000	368930000	29024000	22387000	198890000	19198000	12906000	14970000	97785000	32711000	37702000	59093000	+	+	-	-	+	+	14	6	6	76.2
20.7163	25.0109	21.8992	21.5214	24.9758	24.5074	28.2975	25.6718	23.8548	29.1012	25.2604	25.969	26.3912	24.6029	27.5119	26.7335	26.5445	30.0525	29.7568	29.638	1722800	33809000	3911300	3010100	32997000	23849000	329920000	53455000	15171000	575900000	40191000	65683000	88012000	25481000	191390000	111580000	97877000	1113500000	907190000	835470000	+	+	-	-	+	+	46	46	46	92.8
21.2543	27.217	NaN	25.9565	NaN	26.24	NaN	NaN	25.5853	NaN	NaN	NaN	26.2166	NaN	NaN	NaN	26.5535	NaN	NaN	NaN	2501400	156000000	0	65117000	0	79253000	0	0	50344000	0	0	0	77981000	0	0	0	98490000	0	0	0	-	-	-	-	-	-	2	2	1	1.9
NaN	26.5398	NaN	23.9389	21.8006	NaN	25.0453	NaN	NaN	NaN	NaN	NaN	24.0095	20.6964	22.1128	NaN	26.564	24.529	25.0133	26.5806	0	97559000	0	16082000	3652900	0	34625000	0	0	0	0	0	16888000	1699200	4535300	0	99212000	24208000	33865000	100360000	+	+	-	-	+	+	8	8	8	60.8
19.1206	25.2207	21.9571	NaN	23.9132	22.9423	26.2889	23.9788	23.1036	26.632	23.7429	25.3034	26.1635	23.6831	27.6709	27.8904	26.5789	28.5198	27.972	29.0614	570000	39102000	4071400	0	15798000	8059800	81985000	16532000	9012900	104000000	14039000	41407000	75164000	13469000	213680000	248800000	100240000	384880000	263280000	560230000	+	+	-	-	+	+	23	23	23	50.8
21.0774	27.8617	20.2829	22.712	25.0456	25.9247	27.594	25.1777	23.0425	27.1408	23.8616	27.1006	26.879	23.1637	28.6269	27.0141	26.58	30.6607	30.2565	30.5941	2212700	243900000	1275700	6870700	34632000	63696000	202590000	37954000	8639400	147980000	15243000	143910000	123420000	9396600	414530000	135540000	100320000	1697400000	1282700000	1620800000	+	+	-	-	+	+	63	63	57	70.9
NaN	24.0001	NaN	NaN	NaN	23.9751	24.3693	NaN	24.1611	25.3104	23.5584	21.9911	29.3621	NaN	24.3483	23.3074	26.5891	31.7046	31.3539	23.7451	0	16778000	0	0	0	16490000	21671000	0	18759000	41609000	12353000	4168400	690040000	0	21359000	10381000	100950000	3499700000	2744600000	14060000	+	+	-	-	+	+	12	12	12	49.7
22.037	25.572	24.1555	24.5809	25.7794	23.2151	29.447	26.3127	22.7184	29.9875	26.2016	27.8045	28.4062	26.3376	30.3073	29.3624	26.6	30.468	30.1431	26.654	4303200	49881000	18686000	25095000	57593000	9737600	731870000	83354000	6901100	1064500000	77174000	234420000	355720000	84802000	1328600000	690200000	101720000	1485200000	1185700000	105600000	+	+	-	-	+	+	13	13	13	26.4
21.4679	25.6434	21.3765	24.1961	24.5694	25.4838	27.2498	25.9776	24.2474	24.3893	23.621	26.1576	26.3094	22.8353	27.2706	26.4998	26.6088	29.7921	29.1898	29.6638	2900500	52413000	2722500	19220000	24896000	46922000	159590000	66075000	19915000	21974000	12901000	74853000	83158000	7483500	161910000	94890000	102340000	929630000	612340000	850540000	+	+	-	-	+	+	36	36	8	75.5
18.5429	23.2195	19.5266	NaN	25.8853	22.9852	28.6441	26.2624	25.4164	27.5234	25.6887	27.1385	27.5632	25.4205	29.3452	28.9112	26.615	29.7248	30.933	28.5031	381910	9766800	755270	0	61979000	8302900	419510000	80496000	44780000	192920000	54083000	147740000	198310000	44910000	682020000	504810000	102780000	887270000	2050100000	380430000	+	+	-	-	+	+	58	58	57	59.6
NaN	NaN	NaN	NaN	23.0582	NaN	24.2162	23.2922	NaN	26.0595	22.1657	24.4532	26.1749	22.185	25.7126	26.0809	26.6333	28.3552	27.5923	NaN	0	0	0	0	8733800	0	19490000	10272000	0	69935000	4704900	22969000	75759000	4768200	54986000	70979000	104090000	343370000	202360000	0	+	-	+	-	-	+	1	1	1	2.2
18.9236	22.1609	NaN	NaN	23.0509	22.8488	25.3334	23.3539	20.5161	25.1792	23.3404	21.8079	26.1298	23.0918	25.6141	21.7377	26.6433	27.7618	27.0483	28.8367	497250	4689300	0	0	8689800	7553700	42279000	10721000	1499600	37993000	10621000	3671400	73428000	8939500	51359000	3497000	104820000	227580000	138790000	479410000	+	+	-	-	+	+	10	10	10	55.8
17.1439	25.5752	18.6056	NaN	22.7413	23.4143	25.1251	22.3857	26.414	24.6276	22.7217	21.5114	27.5399	21.0931	26.3952	25.8905	26.6468	28.7949	28.2748	26.3918	144820	49991000	398870	0	7011700	11179000	36594000	5479900	89417000	25920000	6917000	2989300	195140000	2237000	88258000	62203000	105070000	465720000	324770000	88051000	+	+	-	-	+	+	17	17	17	65.1
17.2714	25.4361	19.5562	24.7757	20.7287	25.8506	25.5402	NaN	23.7456	27.4156	NaN	NaN	27.172	18.3258	26.9304	25.2426	26.6547	27.7066	27.9657	25.6125	158200	45396000	770900	28723000	1737600	60507000	48794000	0	14065000	179030000	0	0	151210000	328560	127900000	39700000	105650000	219030000	262130000	51303000	+	+	-	-	+	+	24	24	22	50.5
18.0145	28.1169	20.1219	NaN	23.7264	28.5101	NaN	23.9377	NaN	23.8456	24.5519	25.629	26.0714	24.3574	28.0339	26.8171	26.6815	29.3064	29.4661	NaN	264800	291100000	1141000	0	13879000	382300000	0	16068000	0	15074000	24596000	51893000	70514000	21494000	274820000	118240000	107630000	663920000	741620000	0	+	-	+	-	-	+	3	3	3	4.3
NaN	NaN	NaN	NaN	NaN	23.7399	28.8635	NaN	NaN	29.4825	NaN	NaN	27.4341	NaN	NaN	NaN	26.6818	21.9836	23.5222	NaN	0	0	0	0	0	14009000	488400000	0	0	750100000	0	0	181340000	0	0	0	107650000	4147000	12047000	0	-	-	-	-	-	-	2	2	2	3.3
NaN	NaN	NaN	NaN	NaN	NaN	23.4507	NaN	NaN	25.3205	NaN	NaN	26.382	NaN	NaN	NaN	26.7048	NaN	NaN	NaN	0	0	0	0	0	0	11465000	0	0	41902000	0	0	87455000	0	0	0	109380000	0	0	0	-	-	-	-	-	-	3	3	3	6.5
NaN	27.2324	NaN	25.3464	24.2555	24.4137	28.9865	24.0835	23.7514	27.3951	22.9381	25.1719	27.2345	23.6268	27.9538	27.1365	26.7085	27.3902	27.227	28.9427	0	157680000	0	42662000	20028000	22349000	531860000	17777000	14122000	176500000	8036100	37800000	157910000	12953000	259970000	147540000	109660000	175900000	157090000	515960000	+	+	-	-	+	+	14	14	14	59.5
20.2951	24.4566	21.3085	NaN	24.5647	25.3772	27.6132	25.7001	24.4124	27.751	24.4826	26.6987	27.6256	24.6242	27.3997	27.1046	26.7291	29.5044	29.3063	30.5069	1286600	23023000	2597100	0	24814000	43581000	205310000	54512000	22329000	225880000	23442000	108920000	207080000	25859000	177060000	144310000	111240000	761570000	663850000	1525800000	+	+	-	-	+	+	24	24	24	92.8
NaN	NaN	NaN	NaN	21.1713	NaN	30.415	NaN	NaN	27.808	NaN	NaN	29.9959	NaN	23.2273	25.0694	26.7329	27.5204	26.0651	27.67	0	0	0	0	2361500	0	1431600000	0	0	234990000	0	0	1070700000	0	9819800	35207000	111530000	192510000	70204000	213550000	+	+	-	-	+	+	1	1	1	1.1
20.2947	23.4904	19.7621	NaN	22.7941	21.9789	25.41	23.4752	20.5292	27.1651	22.2632	24.3811	28.0336	22.246	27.143	25.9621	26.7347	27.7611	27.6308	25.517	1286200	11785000	889150	0	7273000	4133300	44583000	11661000	1513200	150490000	5033900	21849000	274760000	4974200	148200000	65367000	111670000	227470000	207820000	48015000	+	+	-	-	+	+	11	11	3	51.6
NaN	23.1716	NaN	NaN	22.0148	23.9362	25.378	23.1827	24.0747	26.6248	21.18	23.6875	26.2614	21.2099	28.2789	26.9676	26.7388	27.8439	27.257	25.4172	0	9448000	0	0	4237600	16052000	43605000	9521400	17669000	103480000	2375900	13510000	80440000	2425600	325690000	131240000	111990000	240900000	160390000	44805000	+	+	-	-	+	+	23	12	12	39.2
19.0092	22.0499	NaN	NaN	20.7018	NaN	23.3351	21.8786	NaN	NaN	NaN	22.3449	26.1541	NaN	24.9607	NaN	26.7447	24.5174	25.869	26.8264	527650	4342000	0	0	1705500	0	10582000	3855700	0	0	0	5326900	74673000	0	32652000	0	112450000	24014000	61283000	119000000	+	+	-	-	+	+	11	11	11	56.9
NaN	24.4754	NaN	21.247	NaN	23.8824	NaN	NaN	NaN	NaN	NaN	23.0743	26.5368	NaN	26.603	27.3096	26.7494	25.4362	23.7746	25.6035	0	23326000	0	2488800	0	15464000	0	0	0	0	0	8832000	97360000	0	101930000	166340000	112820000	45399000	14351000	50983000	+	+	-	-	+	+	4	4	4	54.3
18.5766	24.6779	18.3118	NaN	24.1124	25.1285	25.7364	25.1682	24.8769	NaN	23.235	25.1061	26.3368	22.1679	27.5834	25.2323	26.7574	28.6857	28.2677	28.8941	390950	26840000	325390	0	18137000	36681000	55903000	37703000	30811000	0	9872800	36114000	84755000	4712000	201110000	39417000	113440000	431760000	323170000	498860000	+	+	-	-	+	+	76	76	76	85.4
21.9911	25.2823	23.4663	23.0754	27.1542	24.6873	30.1826	27.6736	23.4532	27.4155	26.9658	28.4592	28.1129	27.4217	31.9207	29.9826	26.7684	32.1075	32.1609	30.7564	4168400	40807000	11589000	8838700	149360000	27015000	1218600000	214080000	11485000	179020000	131070000	369040000	290280000	179780000	4065400000	1060900000	114310000	4627100000	4801600000	1813900000	+	+	-	-	+	+	64	64	64	82.1
NaN	22.7889	NaN	NaN	25.591	NaN	26.9658	26.0826	NaN	30.1842	25.1497	26.8148	27.9305	25.2713	28.5545	27.6223	26.7806	29.0031	28.6686	26.9754	0	7246500	0	0	50544000	0	131070000	71062000	0	1220000000	37222000	118050000	255810000	40497000	394230000	206600000	115280000	538010000	426700000	131950000	+	+	-	-	+	+	11	3	3	60.6
NaN	NaN	NaN	NaN	23.809	NaN	26.2035	23.9416	NaN	27.2802	23.1013	25.1478	27.4809	23.2348	27.5646	27.4779	26.7846	26.0566	27.4933	26.6119	0	0	0	0	14697000	0	77277000	16112000	0	162990000	8998500	37175000	187320000	9871300	198500000	186930000	115600000	69795000	188930000	102560000	+	+	-	-	+	+	5	5	5	68.9
18.0128	24.9773	22.2755	22.5233	26.1364	24.0061	28.1982	26.3247	23.3254	28.3903	25.5683	27.397	27.7164	25.6249	29.6504	29.0511	26.7933	28.8159	29.1508	28.1537	264480	33030000	5076900	6028300	73761000	16848000	307960000	84048000	10511000	351830000	49753000	176730000	220530000	51744000	842660000	556230000	116300000	472560000	596010000	298620000	+	+	-	-	+	+	19	19	19	56.8
23.3951	26.2328	22.6587	24.421	23.1016	22.3751	26.4546	22.7092	21.5356	26.0711	21.3372	23.9793	25.77	20.806	24.2341	NaN	26.7984	26.2677	26.2346	28.0838	11031000	78859000	6621500	22462000	9000400	5439800	91965000	6857400	3040000	70501000	2649300	16538000	57219000	1833300	19733000	0	116710000	80790000	78957000	284490000	+	+	-	-	+	+	30	30	29	73.1
NaN	23.206	NaN	26.5398	NaN	26.5938	27.2278	NaN	19.0808	26.6858	NaN	26.7666	27.5299	NaN	25.9626	25.1911	26.8368	27.0909	27.4151	27.4738	0	9676100	0	97559000	0	101280000	157180000	0	554480	107950000	0	114170000	193790000	0	65392000	38307000	119860000	142950000	178960000	186400000	+	+	-	-	+	+	10	10	10	77.1
NaN	23.5042	NaN	24.9021	21.5971	20.1017	27.8301	22.5298	22.8968	27.0349	21.5209	23.1617	27.5097	21.6922	27.2036	27.199	26.8558	27.5255	27.4747	24.426	0	11898000	0	31353000	3172300	1125200	238610000	6055300	7809400	137500000	3009100	9383300	191090000	3388400	154560000	154070000	121450000	193200000	186510000	22540000	+	+	-	-	+	+	10	10	10	47.5
17.4594	23.9697	22.5059	NaN	23.9064	24.2069	26.8694	23.0366	22.3717	27.1239	24.4293	24.7472	26.6722	24.4558	29.1546	28.5811	26.8566	29.4468	29.297	26.7958	180220	16429000	5955800	0	15723000	19364000	122600000	8604200	5427100	146250000	22592000	28161000	106940000	23011000	597600000	401590000	121520000	731770000	659600000	116500000	+	+	-	-	+	+	368	10	5	65.3
17.1085	22.1349	19.4713	21.0265	24.7613	19.7148	28.0293	24.4518	NaN	26.4532	24.615	25.0717	27.7102	24.7138	29.122	27.2385	26.8624	28.6653	28.4558	28.1992	141310	4605400	726830	2136000	28437000	860480	273940000	22947000	0	91878000	25696000	35263000	219580000	27516000	584260000	158350000	122010000	425700000	368180000	308190000	+	+	-	-	+	+	20	20	20	64.7
26.6846	27.5391	26.0281	27.6711	26.9354	26.3604	29.7663	27.6115	27.7369	29.0389	26.822	27.6085	28.4181	25.6209	28.5128	27.5635	26.866	29.8859	30.0177	29.3763	107860000	195030000	68431000	213720000	128340000	86152000	913150000	205060000	223680000	551550000	118640000	204640000	358670000	51602000	383010000	198350000	122310000	992110000	1087000000	696880000	+	+	-	-	+	+	57	21	0	99.5
NaN	22.9561	NaN	NaN	21.643	22.6073	24.8579	22.8569	23.8104	25.0589	22.1304	23.5354	26.4583	22.9147	26.5149	26.0256	26.8811	25.5547	25.7855	25.54	0	8137300	0	0	3274800	6389800	30407000	7596700	14711000	34952000	4591200	12158000	92201000	7907100	95891000	68310000	123600000	49286000	57839000	48786000	+	+	-	-	+	+	6	6	6	72.4
NaN	23.2157	NaN	NaN	22.8533	23.3645	27.271	22.7478	NaN	27.8076	22.1885	24.1691	26.792	NaN	24.1027	26.4623	26.8889	26.7859	25.5749	NaN	0	9741600	0	0	7577500	10800000	161950000	7043100	0	234920000	4779800	18864000	116200000	0	18015000	92460000	124270000	115710000	49981000	0	+	-	+	-	-	+	5	5	5	18.5
22.2234	25.7328	23.6234	NaN	27.8009	24.8608	29.1816	28.3107	20.6141	28.1655	27.4525	29.0469	27.7006	27.8067	31.1569	30.4672	26.9004	31.7662	31.3617	31.7949	4896800	55761000	12923000	0	233830000	30469000	608870000	332950000	1604900	301060000	183660000	554620000	218130000	234780000	2394200000	1484400000	125260000	3652400000	2759400000	3725800000	+	+	-	-	+	+	26	26	26	78.6
20.4765	NaN	23.3716	NaN	25.4823	21.3719	26.7274	26.1777	25.7658	27.4845	25.8244	27.8519	27.6744	25.6795	30.0806	28.9066	26.9131	29.8989	30.2506	22.8971	1459000	0	10853000	0	46874000	2713900	111110000	75908000	57053000	187780000	59417000	242250000	214200000	53742000	1135400000	503210000	126370000	1001100000	1277400000	7811200	+	+	-	-	+	+	18	18	18	51.8
25.1829	24.4629	26.3835	25.9148	27.3449	23.8248	27.8916	27.9334	21.8067	29.3565	29.4373	28.185	27.9457	28.6711	30.6541	28.6189	26.9163	28.5187	28.2765	28.2452	38091000	23124000	87541000	63261000	170460000	14859000	249010000	256320000	3668400	687360000	726980000	305170000	258520000	427420000	1689700000	412230000	126650000	384570000	325150000	318160000	+	+	-	-	+	+	80	80	80	26
21.795	NaN	24.8987	25.7582	24.7511	19.4873	28.2154	24.6076	NaN	30.0977	22.5804	23.4196	21.0968	24.1423	29.2032	28.8723	26.9311	27.7038	NaN	NaN	3638600	0	31279000	56754000	28238000	734980	311660000	25564000	0	1149000000	6271600	11220000	2242700	18516000	618090000	491380000	127960000	218610000	0	0	+	-	+	-	-	+	2	2	2	3.5
16.4986	25.3608	19.8054	22.2564	25.2602	21.5616	27.439	24.8931	24.7804	27.0922	25.1311	26.0859	27.1444	24.07	28.3208	27.187	26.9362	29.1282	29.2285	27.4924	92590	43087000	916270	5010000	40186000	3095200	181950000	31157000	28817000	143080000	36747000	71225000	148350000	17611000	335280000	152790000	128410000	586750000	628990000	188820000	+	+	-	-	+	+	81	81	81	82.8
28.1308	28.3918	29.0753	28.841	29.9031	28.0371	31.342	29.4306	NaN	32.6967	30.7419	30.4526	28.9417	30.1448	31.8858	31.1269	26.9439	32.4097	31.9886	24.8034	293900000	352190000	565650000	480830000	1004000000	275420000	2721900000	723570000	0	6961400000	1795700000	1469400000	515610000	1187100000	3968000000	2344900000	129100000	5705400000	4261200000	29280000	+	+	-	-	+	+	21	2	2	16.8
19.8041	27.196	20.7621	24.1216	20.7875	23.5947	28.1113	22.2388	25.9237	26.3898	23.6346	23.7925	27.7558	21.7679	26.9797	23.7929	26.9538	30.4724	30.2432	29.417	915440	153750000	1778400	18252000	1809900	12668000	289960000	4949400	63653000	87924000	13023000	14530000	226640000	3571000	132340000	14534000	129990000	1489700000	1270900000	716780000	+	+	-	-	+	+	67	57	54	94.4
NaN	23.455	NaN	NaN	NaN	22.3869	23.1632	23.3641	21.8636	27.1716	22.6916	24.6292	27.0552	22.1046	27.7168	26.1702	26.9888	27.5196	27.1981	29.0345	0	11499000	0	0	0	5484500	9393200	10797000	3815900	151170000	6774000	25950000	139450000	4509600	220590000	75510000	133180000	192410000	153970000	549860000	+	+	-	-	+	+	9	9	9	77.9
22.339	22.9347	24.5762	25.2074	27.5607	23.8871	28.4378	27.4145	23.2386	29.3256	26.9348	28.6174	28.1311	26.7335	31.3077	29.9615	26.9959	31.713	31.58	26.1575	5305200	8017200	25013000	38741000	197970000	15514000	363600000	178890000	9897500	672800000	128290000	411800000	293980000	111580000	2658100000	1045500000	133840000	3520200000	3210100000	74852000	+	+	-	-	+	+	19	18	18	81.1
NaN	NaN	NaN	NaN	25.0052	23.7213	NaN	25.1413	23.151	26.4426	23.3188	24.6929	26.956	23.7959	27.3787	26.2257	27.0075	27.8895	27.9234	28.4222	0	0	0	0	33676000	13830000	0	37008000	9313900	91207000	10463000	27121000	130190000	14564000	174500000	78471000	134920000	248640000	254550000	359700000	+	+	-	-	+	+	8	8	8	87.6
NaN	24.3345	NaN	NaN	NaN	26.3389	27.0264	NaN	23.7542	29.331	NaN	NaN	26.6659	NaN	NaN	NaN	27.0167	NaN	NaN	NaN	0	21155000	0	0	0	84880000	136700000	0	14149000	675310000	0	0	106470000	0	0	0	135780000	0	0	0	-	-	-	-	-	-	3	1	1	14.7
19.767	NaN	NaN	25.484	25.0886	25.5163	27.2319	25.1379	24.5773	25.7143	24.4864	26.5968	26.8733	23.7588	28.1633	26.8915	27.0276	29.5045	29.439	29.3197	892210	0	0	46931000	35679000	47994000	157620000	36919000	25032000	55054000	23504000	101490000	122930000	14194000	300610000	124490000	136810000	761630000	727840000	670070000	+	+	-	-	+	+	37	37	37	54.6
23.1783	26.9685	23.6191	26.9807	24.5329	25.8221	30.517	24.7963	24.369	29.7711	23.5919	25.8891	28.5313	23.99	26.1068	24.9455	27.0571	33.8121	33.83	NaN	9491900	131320000	12884000	132430000	24274000	59323000	1536500000	29137000	21667000	916200000	12644000	62145000	387950000	16661000	72267000	32311000	139640000	15082000000	15270000000	0	+	-	+	-	-	+	16	16	16	11.4
NaN	24.2981	21.2787	NaN	23.7328	24.374	25.7127	24.5896	22.415	26.8199	23.9412	24.8217	27.1387	23.8822	26.4499	26.2979	27.0637	27.5797	28.3842	NaN	0	20628000	2544000	0	13941000	21743000	54991000	25246000	5592400	118470000	16107000	29653000	147760000	15462000	91667000	82503000	140280000	200590000	350340000	0	+	-	+	-	-	+	3	2	2	19.9
NaN	24.4888	19.7331	NaN	NaN	23.81	NaN	22.0645	24.1205	NaN	20.9264	NaN	25.3839	21.7425	25.1859	24.803	27.0724	NaN	NaN	NaN	0	23543000	871490	0	0	14707000	0	4386200	18239000	0	1992800	0	43784000	3508600	38169000	29272000	141130000	0	0	0	+	-	+	-	-	+	2	2	2	0.8
23.547	26.5519	25.1153	22.4263	28.8186	25.4493	30.4387	29.506	24.6228	30.4399	28.8338	31.0256	27.8336	28.5512	32.6009	32.1904	27.0831	32.6274	32.7075	31.3699	12256000	98383000	36346000	5636100	473430000	45813000	1455300000	762410000	25834000	1456500000	478440000	2185900000	239190000	393350000	6513900000	4901000000	142180000	6634600000	7013500000	2775200000	+	+	-	-	+	+	27	27	27	77.4
NaN	26.6484	22.9208	26.2727	24.073	25.2819	28.7865	23.1455	25.2011	29.1128	22.7135	22.3035	29.0767	22.3194	NaN	NaN	27.0861	NaN	NaN	26.0989	0	105190000	7940500	81070000	17648000	40796000	463020000	9279000	38573000	580520000	6877900	5176400	566180000	5233600	0	0	142470000	0	0	71871000	-	+	-	+	-	+	2	2	2	21.1
NaN	28.1523	NaN	NaN	21.8548	26.9225	NaN	23.1153	28.2435	28.2348	20.9228	26.2518	28.6698	21.8596	29.7458	24.886	27.0925	29.6352	28.9614	24.7924	0	298330000	0	0	3792700	127200000	0	9086500	317790000	315890000	1987900	79907000	427030000	3805400	900310000	31005000	143110000	833870000	522700000	29058000	+	+	-	-	+	+	5	5	5	67.1
NaN	19.1427	NaN	NaN	NaN	NaN	NaN	NaN	22.1396	25.817	NaN	21.5908	22.5605	NaN	22.7523	NaN	27.105	25.9347	25.1307	24.2153	0	578800	0	0	0	0	0	0	4620400	59113000	0	3158400	6185700	0	7065100	0	144350000	64139000	36737000	19478000	+	+	-	-	+	+	39	39	39	41.1
21.8593	26.1132	21.6226	24.0304	27.3096	24.5585	30.1029	27.7854	24.0972	29.6428	27.1388	29.1008	29.0507	27.2446	31.2608	30.6534	27.1498	31.4852	31.5858	29.9725	3804600	72587000	3228800	17134000	166350000	24709000	1153100000	231340000	17946000	838270000	147770000	575740000	556090000	159020000	2573000000	1688800000	148900000	3006000000	3223100000	1053500000	+	+	-	-	+	+	55	55	55	73.6
25.1987	27.4461	25.5716	NaN	25.7095	27.3778	25.437	25.5766	25.7895	24.6642	24.9863	23.1183	27.3439	24.6108	NaN	NaN	27.1607	NaN	NaN	NaN	38509000	182850000	49866000	0	54870000	174400000	45424000	50041000	57997000	26586000	33238000	9105400	170350000	25620000	0	0	150030000	0	0	0	-	-	-	-	-	-	9	9	9	44.8
20.8703	25.7778	21.5822	NaN	26.9513	24.9775	28.8703	27.5603	20.9376	29.055	26.8796	27.9144	27.8289	27.1829	29.9271	29.1366	27.1637	30.1403	30.2996	30.8921	1916900	57529000	3139700	0	129760000	33035000	490720000	197920000	2008400	557750000	123470000	252980000	238410000	152360000	1020800000	590180000	150340000	1183400000	1321600000	1992800000	+	+	-	-	+	+	18	18	18	60.5
19.6346	24.16	20.4244	23.9181	23.1528	NaN	26.707	23.0015	21.2266	27.632	22.9557	24.6394	27.6641	22.4859	27.6119	26.7236	27.1638	28.3839	27.9464	27.9745	813980	18745000	1407200	15851000	9325500	0	109550000	8397300	2453800	208000000	8135100	26134000	212680000	5873800	205120000	110820000	150360000	350280000	258650000	263740000	+	+	-	-	+	+	19	19	15	51.1
23.7001	24.8037	24.9303	23.5822	22.9343	25.4628	25.0911	21.0153	22.9663	27.9737	24.2278	21.5257	27.1543	24.9079	25.2924	26.885	27.167	25.0726	24.1227	NaN	13628000	29285000	31972000	12559000	8015300	46245000	35741000	2119500	8195200	263580000	19647000	3019200	149370000	31479000	41094000	123930000	150690000	35287000	18266000	0	+	-	+	-	-	+	4	4	4	19.6
NaN	NaN	22.2499	NaN	NaN	NaN	26.8839	25.2802	19.9748	23.3369	NaN	26.3877	27.0382	25.5698	NaN	NaN	27.1697	NaN	NaN	NaN	0	0	4987700	0	0	0	123840000	40746000	1030400	10595000	0	87798000	137820000	49807000	0	0	150970000	0	0	0	-	-	-	-	-	-	23	23	23	53
NaN	19.1955	NaN	NaN	NaN	NaN	NaN	NaN	NaN	NaN	NaN	NaN	26.372	NaN	NaN	NaN	27.1767	NaN	NaN	18.8499	0	600370	0	0	0	0	0	0	0	0	0	0	86848000	0	0	0	151710000	0	0	472480	-	+	-	+	-	+	4	4	4	4.3
21.7156	21.8834	21.3363	NaN	24.5345	23.578	27.7456	25.3344	21.593	28.5964	24.1781	25.673	28.1674	24.4959	28.7817	28.1947	27.2177	28.2649	28.1909	27.791	3443900	3868600	2647700	0	24301000	12522000	225040000	42308000	3163200	405860000	18981000	53497000	301470000	23659000	461470000	307230000	156080000	322530000	306410000	232230000	+	+	-	-	+	+	20	20	20	64
27.3473	26.505	30.4674	24.638	31.6743	27.1941	30.9478	32.1481	26.4242	32.2788	32.3444	32.778	30.2929	32.3806	34.7086	33.1561	27.2417	35.2768	35.2616	33.9257	170750000	95238000	1484600000	26109000	3427100000	153550000	2071100000	4759300000	90049000	5210600000	5452900000	7364700000	1315400000	5591500000	28076000000	9571200000	158700000	41628000000	41190000000	16318000000	+	+	-	-	+	+	27	27	27	58.3
19.1926	24.0488	20.4918	NaN	24.4961	22.9879	26.2799	24.5882	20.9337	24.9075	23.9573	25.9305	25.8916	23.3111	29.3784	28.4995	27.2471	29.6904	29.4621	28.4165	599150	17355000	1474500	0	23663000	8318800	81477000	25223000	2002900	31471000	16288000	63951000	62250000	10407000	697890000	379490000	159290000	866340000	739560000	358280000	+	+	-	-	+	+	33	33	33	66.8
20.2769	25.7076	23.0359	23.9987	27.8428	23.5858	29.293	28.5797	22.6734	28.5737	27.3526	28.6773	28.1915	27.1485	30.5784	29.0063	27.2541	31.4366	31.3268	28.3971	1270400	54797000	8600100	16762000	240730000	12590000	657760000	401200000	6689100	399530000	171380000	429270000	306540000	148770000	1603300000	539210000	160070000	2906500000	2693500000	353480000	+	+	-	-	+	+	58	58	50	61.4
NaN	26.87	NaN	NaN	NaN	27.529	28.2967	NaN	25.8253	25.5987	NaN	NaN	26.1861	NaN	NaN	NaN	27.2645	NaN	NaN	NaN	0	122650000	0	0	0	193660000	329730000	0	59457000	50814000	0	0	76348000	0	0	0	161220000	0	0	0	-	-	-	-	-	-	18	2	0	16.2
NaN	24.7056	NaN	21.78	22.6494	24.9024	NaN	22.966	25.4481	27.1357	22.0313	23.6301	27.5627	21.6091	27.0429	26.6517	27.2688	27.6479	27.7523	28.6912	0	27361000	0	3601200	6578800	31359000	0	8193200	45777000	147450000	4286400	12983000	198250000	3198700	138270000	105430000	161710000	210310000	226090000	433420000	+	+	-	-	+	+	6	6	6	87.6
21.7307	26.823	20.975	21.4171	25.2272	25.4193	28.4942	25.9524	23.8782	27.3086	24.9548	27.8856	25.9569	25.3705	29.9596	28.5649	27.2746	29.721	29.3894	29.4766	3480000	118720000	2061100	2800200	39278000	44872000	378100000	64932000	15419000	166230000	32520000	247970000	65135000	43379000	1044100000	397100000	162360000	884960000	703210000	747050000	+	+	-	-	+	+	24	24	24	74.6
25.9553	25.9774	24.8523	23.3865	28.2395	24.9157	30.7649	28.9935	23.7252	29.8542	28.5861	29.3789	29.9742	28.4738	32.2195	30.9613	27.2828	32.7978	32.632	32.1915	65062000	66064000	30289000	10966000	316920000	31649000	1824600000	534470000	13867000	970520000	402970000	698130000	1054700000	372800000	5000600000	2090600000	163280000	7466700000	6656000000	4904800000	+	+	-	-	+	+	54	54	54	79.8
17.7913	27.0307	19.9299	24.2038	26.6634	24.2364	28.7608	26.5641	22.2695	29.7005	25.145	27.8359	28.0392	25.4549	30.3546	29.372	27.2885	30.6175	30.4683	29.8343	226840	137100000	998830	19323000	106290000	19764000	454850000	99218000	5055600	872470000	37101000	239580000	275820000	45992000	1372900000	694790000	163930000	1647300000	1485500000	957240000	+	+	-	-	+	+	33	33	33	71.7
18.1436	27.6671	20.2808	23.9417	27.643	27.6611	29.1265	27.1258	26.7605	30.3417	25.7572	29.4112	29.0919	25.8436	30.6563	30.6467	27.2961	31.1044	31.1607	31.1042	289570	213120000	1273900	16113000	209590000	212240000	586060000	146450000	113690000	1360700000	56712000	713920000	572170000	60214000	1692200000	1681000000	164790000	2308600000	2400500000	2308400000	+	+	-	-	+	+	14	14	14	98.1
NaN	NaN	24.2733	21.7057	26.1284	22.8318	27.7561	26.8503	22.9254	28.5241	26.4774	27.9013	27.4087	26.6589	29.5011	28.4212	27.3109	29.8613	29.7075	27.6767	0	0	20277000	3420400	73357000	7465600	226690000	120990000	7965900	386010000	93430000	250690000	178170000	105960000	759830000	359440000	166490000	975300000	876710000	214540000	+	+	-	-	+	+	224	4	4	97.1
21.2347	27.648	20.2282	24.7577	27.3672	26.0373	29.8641	27.9625	24.452	29.492	27.1121	29.6713	28.0855	27.33	31.7421	30.7832	27.3114	30.8581	30.9484	30.8766	2467700	210320000	1228300	28367000	173120000	68865000	977190000	261550000	22950000	755050000	145060000	854960000	284830000	168710000	3591800000	1847800000	166550000	1946300000	2072000000	1971400000	+	+	-	-	+	+	35	35	35	82.8
20.6325	NaN	21.853	NaN	24.2117	23.3825	25.5699	24.2392	23.8292	27.6325	24.405	24.6506	27.4077	24.1936	26.528	26.1343	27.3581	27.2362	27.0402	NaN	1625600	0	3787900	0	19429000	10935000	49808000	19803000	14904000	208070000	22215000	26337000	178050000	19187000	96763000	73654000	172030000	158090000	138010000	0	+	-	+	-	-	+	7	7	7	56
24.2213	24.9974	25.847	NaN	28.7058	24.8093	25.9248	29.0605	22.9399	26.8225	28.4608	31.8601	27.3918	28.7701	33.3697	31.7351	27.3591	33.07	33.0327	26.5377	19558000	33495000	60356000	0	437820000	29399000	63701000	559870000	8046100	118680000	369440000	3897900000	176100000	457800000	11099000000	3574600000	172150000	9016900000	8786900000	97416000	+	+	-	-	+	+	16	8	8	7.2
19.2268	26.3389	20.0863	27.608	25.8924	25.2504	29.0151	25.5747	22.8554	26.727	25.1715	27.0424	26.9369	25.0486	29.2957	27.252	27.3635	29.507	29.1647	30.5964	613530	84877000	1113200	204570000	62287000	39914000	542530000	49974000	7588800	111080000	37791000	138220000	128470000	34704000	659000000	159830000	172680000	762930000	601790000	1623400000	+	+	-	-	+	+	37	37	37	81.6
NaN	23.3006	NaN	NaN	NaN	22.3753	24.7162	NaN	20.3685	26.0941	NaN	22.904	27.1417	NaN	26.3419	24.9999	27.394	26.7482	26.535	NaN	0	10332000	0	0	0	5440300	27563000	0	1353700	71633000	0	7848700	148070000	0	85054000	33552000	176370000	112720000	97238000	0	+	-	+	-	-	+	6	2	2	7.9
20.1064	25.2935	18.99	NaN	25.45	24.8594	28.6283	26.3884	22.3523	26.2372	25.3655	26.87	27.2373	25.6726	29.9183	27.736	27.4084	29.7668	29.6865	30.1732	1128800	41125000	520660	0	45838000	30438000	414930000	87839000	5354400	79101000	43230000	122650000	158210000	53484000	1014600000	223550000	178140000	913470000	864000000	1210700000	+	+	-	-	+	+	28	28	23	67.3
18.9458	25.869	20.0245	24.5709	26.4618	25.7974	28.8822	26.2219	25.2479	28.1252	25.4428	27.6053	28.2471	25.23	29.0572	29.2089	27.4149	30.258	30.1918	29.177	504950	61284000	1066500	24922000	92428000	58318000	494790000	78266000	39844000	292780000	45610000	204190000	318580000	39353000	558600000	620500000	178940000	1284000000	1226400000	606960000	+	+	-	-	+	+	22	22	22	76.2
NaN	NaN	NaN	20.8325	NaN	NaN	NaN	NaN	NaN	NaN	NaN	NaN	NaN	NaN	NaN	NaN	27.4151	NaN	NaN	NaN	0	0	0	1867300	0	0	0	0	0	0	0	0	0	0	0	0	178970000	0	0	0	-	-	-	-	-	-	4	4	4	5.1
20.6181	23.5751	20.9689	23.2664	27.4388	23.6186	27.3771	27.3404	NaN	26.3243	27.0153	27.3821	28.0228	26.2394	29.7223	27.2443	27.4549	30.5849	30.4821	31.3722	1609400	12497000	2052400	10090000	181930000	12880000	174310000	169930000	0	84024000	135650000	174920000	272710000	79221000	885740000	158980000	183970000	1610500000	1499800000	2779600000	+	+	-	-	+	+	29	29	29	80.4
NaN	21.9566	18.2781	NaN	25.0013	NaN	27.3612	25.1479	NaN	27.3837	24.2465	26.3482	27.8707	24.1083	25.8614	26.2319	27.4718	27.7352	27.1535	26.9573	0	4070100	317870	0	33585000	0	172400000	37178000	0	175110000	19903000	85430000	245420000	18085000	60961000	78813000	186140000	223430000	149290000	130300000	+	+	-	-	+	+	28	28	28	67.2
NaN	23.9507	NaN	22.0525	21.3683	22.4519	27.4494	20.8658	23.2149	26.1398	21.9197	23.8592	27.5915	20.86	27.5031	27.4472	27.4882	26.8029	27.3313	26.244	0	16214000	0	4349700	2707000	5737200	183270000	1910900	9735800	73938000	3967200	15217000	202240000	1903200	190220000	182990000	188260000	117080000	168860000	79476000	+	+	-	-	+	+	40	40	40	57.9
17.0174	25.914	21.8223	19.9855	22.8054	22.9027	23.1705	23.8926	24.6087	24.3475	23.4166	24.2443	28.5959	22.799	26.8157	25.8388	27.5143	29.0196	28.185	27.6129	132660	63225000	3708200	1038100	7330300	7841600	9441000	15574000	25583000	21347000	11197000	19873000	405730000	7297500	118120000	60014000	191700000	544230000	305170000	205270000	+	+	-	-	+	+	247	247	247	75.1
21.2002	26.5851	21.683	19.4323	27.3128	25.8115	29.6434	28.1433	25.3761	28.3833	27.5536	28.5919	29.0363	27.5538	30.5445	30.3491	27.5412	30.711	31.0072	30.8092	2409300	100670000	3367000	707450	166710000	58890000	838590000	296460000	43548000	350120000	197000000	404600000	550560000	197020000	1566100000	1367700000	195310000	1757600000	2158200000	1881400000	+	+	-	-	+	+	36	36	36	85.7
NaN	24.2006	NaN	NaN	20.5842	25.2308	25.4824	23.0136	24.4565	25.7306	22.2439	24.4029	27.1308	22.368	25.4204	25.9123	27.5445	24.618	25.3989	25.5696	0	19280000	0	0	1572000	39375000	46878000	8468100	23022000	55679000	4966900	22182000	146950000	5413100	44905000	63153000	195760000	25749000	44241000	49799000	+	+	-	-	+	+	10	10	10	83.6
20.6703	26.2864	21.966	24.199	26.9075	25.479	30.6839	27.2306	24.5471	29.6217	26.8909	28.2591	28.9796	26.6291	31.1122	29.9063	27.5675	31.3758	31.4165	31.2022	1668700	81848000	4096700	19258000	125880000	46767000	1724900000	157480000	24514000	826100000	124440000	321240000	529320000	103790000	2321100000	1006200000	198900000	2786400000	2866200000	2470600000	+	+	-	-	+	+	34	34	34	78.5
21.4882	25.075	21.2396	NaN	25.933	26.4208	27.1281	26.3312	27.2701	27.0125	25.6179	26.2153	27.4261	25.0263	27.9949	26.1841	27.5776	29.2997	28.9369	29.2653	2941700	35344000	2476000	0	64063000	89839000	146680000	84425000	161850000	135390000	51493000	77909000	180340000	34172000	267480000	76241000	200300000	660810000	513910000	645270000	+	+	-	-	+	+	25	23	17	86.2
22.5897	27.1388	24.1544	24.0838	28.6909	27.8893	31.0646	29.1094	24.593	29.5712	28.7441	29.3155	29.2285	28.9955	32.472	31.6244	27.6027	32.3308	31.5761	32.9119	6312200	147770000	18672000	17780000	433320000	248600000	2245900000	579160000	25306000	797670000	449600000	668110000	629000000	535210000	5957100000	3310400000	203820000	5401700000	3201600000	8081200000	+	+	-	-	+	+	22	22	22	88.7
NaN	25.592	21.6751	NaN	21.6276	25.0631	26.7239	22.6443	24.2141	26.4596	25.1741	23.4783	27.3991	21.7848	30.5408	28.9519	27.6169	28.9597	28.9377	25.9521	0	50578000	3348500	0	3240000	35054000	110840000	6555800	19461000	92288000	37857000	11686000	176990000	3613200	1562100000	519260000	205830000	522080000	514170000	64916000	+	+	-	-	+	+	61	61	61	20
NaN	24.9298	20.9506	21.9674	NaN	24.1357	23.8352	NaN	24.3691	NaN	NaN	23.9083	25.5165	NaN	26.7486	25.9675	27.6223	27.8487	27.3588	29.269	0	31961000	2026500	4100700	0	18432000	14966000	0	21668000	0	0	15744000	48000000	0	112750000	65612000	206610000	241710000	172120000	646900000	+	+	-	-	+	+	21	21	21	55.6
NaN	26.015	NaN	NaN	23.8873	26.152	26.1305	24.1596	26.3139	26.3656	21.5996	25.2394	27.6403	23.3721	26.7166	26.2886	27.6308	26.9759	26.7698	27.9062	0	67812000	0	0	15516000	74567000	73463000	18740000	83418000	86467000	3177800	39610000	209200000	10857000	110280000	81971000	207820000	131990000	114420000	251530000	+	+	-	-	+	+	64	64	64	46.5
NaN	25.7484	NaN	NaN	NaN	25.8472	28.0252	23.4082	24.4212	26.1352	NaN	22.5373	27.8583	NaN	NaN	23.1996	27.6317	NaN	NaN	21.6401	0	56368000	0	0	0	60366000	273160000	11132000	22466000	73703000	0	6086900	243320000	0	0	9633500	207960000	0	0	3268300	-	+	-	+	-	+	11	11	11	41.2
22.7912	23.1763	19.3979	20.5364	NaN	24.5336	26.812	23.6809	22.8225	26.3579	19.9565	23.1251	27.6711	17.582	26.518	24.9512	27.6665	25.675	25.9645	28.6121	7258400	9479200	690780	1520800	0	24286000	117820000	13448000	7417300	86003000	1017400	9148400	213710000	196200	96095000	32438000	213040000	53574000	65479000	410300000	+	+	-	-	+	+	18	18	18	80.4
20.7884	NaN	19.6109	23.5628	25.8128	25.604	29.2044	26.3779	24.7513	30.6228	25.7231	26.1291	28.9907	25.8971	29.1591	27.8167	27.7077	30.1069	28.7928	28.6875	1811100	0	800690	12391000	58944000	51002000	618580000	87202000	28241000	1653400000	55391000	73392000	533410000	62487000	599450000	236410000	219200000	1156300000	465040000	432300000	+	+	-	-	+	+	29	29	29	71.9
20.8954	26.5013	22.0042	25.0571	25.7011	25.531	30.3285	27.3841	21.0718	31.1154	26.1949	28.8713	27.7987	25.8497	29.8026	29.4362	27.7157	29.6078	29.1504	28.1853	1950500	94994000	4206400	34910000	54551000	48484000	1348300000	175160000	2204200	2326300000	76815000	491040000	233480000	60471000	936430000	726430000	220420000	818130000	595870000	305230000	+	+	-	-	+	+	107	2	2	92.9
NaN	24.2652	21.5225	NaN	21.4315	25.7094	NaN	23.0414	24.7052	25.7419	23.7196	NaN	27.309	23.5942	23.2261	NaN	27.7297	23.5842	25.3181	22.4208	0	20163000	3012400	0	2828200	54864000	0	8632800	27354000	56117000	13814000	0	166270000	12664000	9811700	0	222570000	12576000	41832000	5614900	+	+	-	-	+	+	6	6	6	47.1
NaN	25.6545	19.2449	NaN	23.9693	NaN	27.4236	24.3903	26.2051	29.9259	23.8881	25.279	29.4516	23.7177	26.6865	25.1474	27.767	26.923	26.8358	27.325	0	52818000	621290	0	16424000	0	180020000	21989000	77361000	1020000000	15525000	40713000	734180000	13796000	108000000	37165000	228410000	127240000	119780000	168130000	+	+	-	-	+	+	7	7	7	60.9
17.5562	25.7546	17.5616	21.7222	25.6751	25.3807	28.735	25.4059	23.6042	28.2271	24.9307	26.0081	27.9625	25.0426	29.3225	28.346	27.7994	29.1204	29.0563	28.6766	192730	56613000	193450	3459700	53577000	43686000	446770000	44456000	12752000	314190000	31980000	67488000	261540000	34559000	671350000	341200000	233590000	583590000	558250000	429060000	+	+	-	-	+	+	25	25	25	50.1
19.2763	23.6483	21.0011	NaN	24.7867	24.8446	26.298	25.3178	22.6385	26.9523	24.8398	26.3382	26.9696	24.4593	27.973	27.465	27.8124	27.9578	27.5069	28.552	634940	13148000	2098800	0	28943000	30127000	82508000	41823000	6529500	129850000	30027000	84836000	131420000	23067000	263450000	185260000	235700000	260700000	190720000	393550000	+	+	-	-	+	+	23	23	14	70.1
23.5117	26.9273	23.9955	25.7671	29.2396	25.3666	30.4603	29.0919	25.1869	31.1766	28.3359	30.0157	29.2686	28.5176	32.3556	31.8116	27.8163	32.8922	32.8483	31.2356	11960000	127620000	16725000	57105000	633850000	43261000	1477300000	572190000	38195000	2427100000	338810000	1085500000	646740000	384280000	5495400000	3769200000	236340000	7971500000	7732700000	2528400000	+	+	-	-	+	+	70	70	66	73.1
NaN	25.8752	NaN	20.6444	23.0937	26.831	27.7802	23.961	25.4447	28.7304	22.1339	25.6811	27.1187	22.5397	27.9269	26.8218	27.8316	29.1586	29.5014	25.6623	0	61547000	0	1639000	8951300	119380000	230500000	16330000	45668000	445360000	4602100	53800000	145730000	6097200	255180000	118620000	238860000	599240000	760000000	53104000	+	+	-	-	+	+	18	18	18	86.8
NaN	22.3353	NaN	NaN	NaN	NaN	25.4954	NaN	20.3408	27.6171	NaN	21.4426	NaN	NaN	NaN	NaN	27.8442	24.6491	23.9931	NaN	0	5291800	0	0	0	0	47303000	0	1328000	205860000	0	2850200	0	0	0	0	240950000	26310000	16697000	0	-	-	-	-	-	-	21	21	11	53.5
NaN	24.0183	21.0883	21.0581	24.5171	22.5956	27.7764	25.2764	23.0446	27.9636	24.4969	26.2141	28.8576	24.8294	27.5936	28.7506	27.8618	28.2135	28.4053	22.5617	0	16991000	2229500	2183400	24010000	6338100	229890000	40639000	8652100	261740000	23675000	77845000	486420000	29813000	202540000	451630000	243910000	311250000	355500000	6190900	+	+	-	-	+	+	16	16	16	44.6
NaN	NaN	NaN	NaN	NaN	NaN	25.1162	22.1545	23.3826	NaN	NaN	NaN	26.3638	NaN	24.8446	23.9982	27.8784	NaN	NaN	NaN	0	0	0	0	0	0	36368000	4668300	10936000	0	0	0	86356000	0	30128000	16756000	246730000	0	0	0	+	-	+	-	-	+	12	12	9	17.8
21.5828	23.6173	24.1069	21.5254	27.247	27.4269	29.9399	27.8773	24.4914	31.0917	27.2659	29.252	29.9527	27.4652	32.0118	30.7641	27.8838	31.6172	31.4522	30.8887	3141000	12868000	18068000	3018600	159280000	180430000	1029900000	246550000	23586000	2288400000	161380000	639320000	1039100000	185290000	4330100000	1823500000	247660000	3294100000	2938000000	1988000000	+	+	-	-	+	+	24	24	24	28.7
16.5955	25.7439	18.7359	23.5228	25.623	24.3806	28.154	25.2546	NaN	29.2906	24.9266	26.914	27.4697	24.3935	29.1458	27.8246	27.9072	30.3202	30.2246	27.7754	99028	56195000	436570	12052000	51677000	21842000	298680000	40031000	0	656680000	31891000	126450000	185870000	22038000	593980000	237700000	251710000	1340600000	1254600000	229730000	+	+	-	-	+	+	58	58	56	39.5
17.466	25.1837	21.4477	20.3381	23.8687	25.6767	27.9505	24.5256	25.8654	27.9546	24.4013	24.6322	27.6726	24.3028	27.8547	26.5322	27.9482	29.3286	29.2486	26.8503	181050	38111000	2860300	1325500	15318000	53637000	259390000	24152000	61131000	260120000	22158000	26004000	213940000	20695000	242710000	97045000	258970000	674210000	637840000	120990000	+	+	-	-	+	+	23	23	23	63.6
25.3993	23.8883	25.5268	NaN	28.272	24.0689	29.4323	28.557	23.7878	29.6067	28.1613	28.6054	28.2976	28.2242	31.2511	29.3912	27.9602	31.9058	31.6378	30.8238	44254000	15527000	48344000	0	324130000	17598000	724430000	394920000	14482000	817560000	300180000	408400000	329930000	313560000	2555800000	704100000	261140000	4023500000	3341400000	1900600000	+	+	-	-	+	+	52	52	52	81.3
20.2805	27.7056	NaN	21.2525	21.6225	27.2662	24.2518	21.2622	NaN	NaN	20.1626	22.656	28.0235	20.3177	26.2676	26.2729	27.9639	27.3889	27.3827	26.3406	1273600	218890000	0	2498300	3228700	161410000	19977000	2515100	0	0	1173700	6608900	272850000	1306900	80788000	81082000	261800000	175740000	174990000	84978000	+	+	-	-	+	+	88	66	62	45.2
NaN	NaN	NaN	21.8987	NaN	22.5473	28.936	21.7921	22.6713	29.0692	23.4207	23.7593	28.8927	23.3015	27.1001	25.6813	27.9964	26.6595	26.4345	28.1467	0	0	0	3909800	0	6129200	513590000	3631300	6679600	563260000	11229000	14199000	498380000	10338000	143860000	53808000	267760000	106000000	90694000	297170000	+	+	-	-	+	+	12	12	12	35.7
NaN	NaN	NaN	NaN	NaN	NaN	NaN	NaN	NaN	NaN	NaN	NaN	28.4094	NaN	NaN	24.237	27.9979	25.0043	24.8933	NaN	0	0	0	0	0	0	0	0	0	0	0	0	356520000	0	0	19773000	268040000	33654000	31163000	0	-	-	-	-	-	-	14	14	14	17.3
20.7401	26.7459	22.9847	25.6003	27.3854	26.6235	29.8365	27.7541	24.3993	29.3766	26.4853	27.9651	27.7813	26.8889	30.4411	30.6261	28.0308	31.7797	31.5693	28.9808	1751400	112540000	8300300	50870000	175320000	103390000	958690000	226370000	22127000	697010000	93947000	262020000	230670000	124270000	1457800000	1657200000	274220000	3686700000	3186500000	529790000	+	+	-	-	+	+	23	23	23	68.3
21.0334	23.9907	23.4788	NaN	26.9122	25.1101	26.5374	27.1976	NaN	27.347	26.4349	27.6537	28.4732	26.5228	30.4448	29.6706	28.0343	30.5791	30.4214	28.3984	2146300	16669000	11690000	0	126290000	36215000	97402000	153920000	0	170710000	90718000	211150000	372650000	96420000	1461500000	854580000	274900000	1604100000	1438000000	353810000	+	+	-	-	+	+	12	12	12	94.4
NaN	NaN	NaN	NaN	NaN	NaN	29.5042	NaN	NaN	NaN	NaN	NaN	NaN	NaN	NaN	23.3602	28.0375	24.7066	24.6139	21.8038	0	0	0	0	0	0	761440000	0	0	0	0	0	0	0	0	10768000	275510000	27380000	25675000	3661000	-	+	-	+	-	+	20	20	19	47.9
NaN	28.1805	21.4944	22.6638	23.1192	27.1244	28.2608	23.5495	22.9171	29.1738	21.687	23.7232	28.4651	21.2809	26.3564	26.516	28.0457	29.1523	30.2123	28.2361	0	304220000	2954400	6645000	9111200	146300000	321620000	12277000	7920000	605620000	3376200	13848000	370560000	2547900	85916000	95965000	277080000	596650000	1244000000	316170000	+	+	-	-	+	+	62	62	62	36.1
17.4168	30.0786	NaN	23.2956	24.9075	27.9707	NaN	25.5468	25.9327	28.493	24.6505	26.6885	31.6936	24.6393	28.4297	29.6016	28.0586	29.9331	29.7733	26.0416	174980	1133900000	0	10296000	31471000	263040000	0	49018000	64051000	377790000	26335000	108150000	3473200000	26131000	361570000	814670000	279560000	1025100000	917580000	69074000	+	+	-	-	+	+	4	4	4	37.9
22.9017	26.6514	22.2323	NaN	25.5551	26.6444	29.5443	26.2496	24.6095	28.7203	25.9686	26.8753	28.984	25.6048	29.6067	29.2654	28.0605	30.5889	30.2175	28.6734	7835900	105410000	4927000	0	49302000	104900000	782930000	79784000	25597000	442250000	65663000	123100000	530940000	51027000	817520000	645300000	279930000	1615000000	1248500000	428100000	+	+	-	-	+	+	55	55	55	70.4
21.8873	25.2325	25.2949	24.4928	26.9633	24.4371	28.6844	27.2986	NaN	30.3229	26.9025	28.4545	28.9692	26.5423	30.2634	30.0396	28.1028	30.8319	30.4466	24.5706	3879200	39423000	41164000	23608000	130850000	22715000	431370000	165080000	0	1343100000	125450000	367850000	525520000	97729000	1288800000	1103600000	288260000	1911300000	1463300000	24917000	+	+	-	-	+	+	29	29	29	16.5
20.3884	24.165	22.5452	24.7346	24.6136	26.3295	27.5541	25.5623	25.7243	28.1966	24.938	27.4465	28.1884	24.5104	29.3808	27.4635	28.1219	30.327	30.6803	28.4306	1372500	18810000	6120600	27916000	25671000	84326000	197060000	49547000	55434000	307630000	32144000	182900000	305890000	23898000	699050000	185070000	292100000	1346900000	1720700000	361790000	+	+	-	-	+	+	33	32	31	72.1
NaN	26.4943	19.1596	NaN	23.7625	25.0375	24.6766	24.1389	28.4716	25.8096	23.1732	24.7529	27.4196	23.294	26.4832	26.512	28.1272	27.2744	26.0608	28.2947	0	94531000	585620	0	14231000	34439000	26817000	18473000	372220000	58812000	9458500	28273000	179530000	10285000	93807000	95698000	293170000	162330000	69997000	329270000	+	+	-	-	+	+	17	17	17	87.5
NaN	23.5956	NaN	NaN	NaN	25.2833	NaN	NaN	22.8918	NaN	NaN	NaN	NaN	NaN	NaN	NaN	28.1393	NaN	NaN	NaN	0	12676000	0	0	0	40835000	0	0	7782300	0	0	0	0	0	0	0	295650000	0	0	0	-	-	-	-	-	-	4	4	4	27.7
21.3802	24.8458	21.5451	26.3236	26.4417	23.3952	29.8173	27.3191	24.0059	29.3432	26.5871	27.0421	28.556	27.0446	30.7106	29.4242	28.1625	31.7501	31.5456	31.1872	2729500	30154000	3060000	83986000	91148000	11032000	946040000	167440000	16846000	681050000	100810000	138190000	394650000	138430000	1757200000	720370000	300440000	3611800000	3134500000	2445100000	+	+	-	-	+	+	30	30	30	74.1
20.8221	NaN	24.7828	NaN	25.8956	24.7478	27.8162	26.4564	25.6805	30.3901	25.9668	24.7465	29.0184	26.2148	27.8714	26.9772	28.1757	29.0152	28.6991	NaN	1853900	0	28864000	0	62423000	28173000	236330000	92082000	53778000	1407100000	65584000	28147000	543780000	77880000	245540000	132110000	303210000	542560000	435810000	0	+	-	+	-	-	+	152	7	7	95.2
17.5921	27.3016	23.1513	NaN	26.0723	22.9809	27.7079	26.2815	23.6672	28.6745	23.9627	26.1088	28.7282	25.0965	28.4264	28.0592	28.1943	29.999	29.6102	25.1141	197580	165430000	9316100	0	70560000	8278500	219240000	81570000	13321000	428440000	16349000	72368000	444680000	35875000	360750000	279680000	307140000	1073000000	819510000	36317000	+	+	-	-	+	+	33	33	33	62.7
26.4342	27.0005	27.7434	23.4742	29.6869	NaN	26.1302	30.2127	NaN	29.1443	29.7119	31.1031	22.1502	29.9538	32.3951	32.0563	28.2166	33.1382	33.3364	31.0036	90678000	134260000	224690000	11653000	864270000	0	73448000	1244300000	0	593330000	879380000	2306600000	4654400	1039900000	5648100000	4465900000	311930000	9453200000	10846000000	2152900000	+	+	-	-	+	+	4	4	4	7.3
NaN	26.4429	NaN	NaN	NaN	26.8831	29.9595	NaN	23.0529	28.435	NaN	NaN	29.5235	NaN	NaN	NaN	28.2339	NaN	NaN	NaN	0	91221000	0	0	0	123770000	1044000000	0	8701800	362900000	0	0	771710000	0	0	0	315680000	0	0	0	-	-	-	-	-	-	6	6	6	7.2
21.3051	23.8046	23.1363	22.6017	26.3036	24.0606	28.2218	26.7484	23.1714	29.0387	25.998	27.3104	28.9444	26.2878	29.9017	29.205	28.2464	30.709	30.4794	27.5373	2591000	14652000	9219800	6364900	82827000	17497000	313050000	112740000	9446900	551460000	67017000	166440000	516560000	81923000	1003000000	618830000	318440000	1755200000	1497000000	194780000	+	+	-	-	+	+	39	39	39	51.9
20.0523	25.695	21.9471	NaN	26.1674	25.0607	28.7008	26.7239	NaN	29.5843	24.5077	29.0033	29.3106	26.1892	25.9808	27.3313	28.2491	30.1391	29.7121	24.6892	1087300	54321000	4043200	0	75367000	34996000	436330000	110840000	0	804930000	23853000	538090000	665850000	76512000	66220000	168860000	319030000	1182400000	879490000	27051000	+	+	-	-	+	+	23	5	5	53.2
23.7016	26.4349	22.6379	24.0562	27.9433	25.7923	30.2532	28.4287	24.911	30.8115	27.3828	29.5884	29.4348	27.8841	31.8434	31.3681	28.2591	32.2376	31.7248	31.1062	13642000	90718000	6526800	17444000	258090000	58112000	1279700000	361310000	31546000	1884500000	175000000	807250000	725680000	247710000	3853200000	2771700000	321240000	5064000000	3549200000	2311600000	+	+	-	-	+	+	46	46	46	64.8
24.9564	26.2375	23.4406	24.9656	28.6103	25.8193	31.3784	29.0492	24.7337	30.291	27.9525	30.0572	28.9082	28.1771	32.3197	32.2198	28.276	33.0758	32.6434	30.4153	32555000	79118000	11385000	32764000	409800000	59208000	2791600000	555500000	27899000	1313700000	259750000	1117200000	503790000	303490000	5360500000	5001900000	325030000	9053300000	6708600000	1431900000	+	+	-	-	+	+	43	43	43	84
22.9399	27.7904	24.0156	26.2689	28.0925	26.5718	30.9794	28.5368	26.0105	30.8913	27.8369	30.1582	30.0788	28.1531	31.2778	30.9129	28.2968	32.361	32.5994	30.9051	8046300	232130000	16960000	80860000	286210000	99747000	2117000000	389440000	67597000	1991600000	239740000	1198200000	1134000000	298490000	2603400000	2021600000	329760000	5516100000	6507100000	2010800000	+	+	-	-	+	+	40	40	40	82.6
NaN	28.4696	NaN	25.0207	24.856	27.5933	25.8239	24.9881	30.3846	29.6587	23.9338	26.1924	30.3955	24.2902	28.7465	27.9017	28.2985	28.4964	29.616	29.274	0	371700000	0	34039000	30367000	202500000	59398000	33279000	1401800000	847560000	16025000	76684000	1412400000	20515000	450360000	250750000	330150000	378680000	822800000	649170000	+	+	-	-	+	+	10	10	10	100
NaN	NaN	NaN	NaN	NaN	24.2476	NaN	NaN	24.3344	25.3654	NaN	NaN	27.8069	NaN	NaN	NaN	28.3085	NaN	NaN	NaN	0	0	0	0	0	19919000	0	0	21154000	43225000	0	0	234810000	0	0	0	332430000	0	0	0	-	-	-	-	-	-	1	1	1	9.5
19.7191	NaN	22.2536	NaN	22.6038	NaN	27.0135	21.1765	NaN	29.0633	23.4477	25.9635	25.7841	22.8271	27.456	26.2913	28.3089	27.9455	27.7358	NaN	863080	0	5000400	0	6374100	0	135480000	2370000	0	560960000	11441000	65432000	57782000	7441200	184110000	82124000	332520000	258480000	223510000	0	+	-	+	-	-	+	8	8	8	35.2
19.7015	26.2757	22.4873	25.9492	25.1128	27.233	30.0738	26.101	25.1773	30.4612	25.3725	26.9949	29.6652	25.1416	28.4916	27.8926	28.3149	30.6545	30.2142	30.7406	852570	81241000	5879800	64785000	36284000	157740000	1130100000	71974000	37943000	1478200000	43440000	133740000	851360000	37016000	377420000	249180000	333920000	1690200000	1245600000	1794100000	+	+	-	-	+	+	43	43	34	92.5
26.0544	25.7999	27.0688	24.7569	27.9987	27.0393	29.1168	28.0028	27.2976	31.0982	28.3865	29.0961	29.3121	27.641	30.6572	29.6993	28.3181	30.9822	31.0897	28.3441	69688000	58416000	140770000	28351000	268200000	137920000	582140000	268950000	164970000	2298700000	350900000	573870000	666540000	209300000	1693300000	871710000	334650000	2121100000	2285300000	340740000	+	+	-	-	+	+	73	10	0	94.7
26.2614	27.002	21.192	24.9647	30.0888	27.1249	30.7048	30.1612	24.296	31.2863	30.007	30.656	30.1352	28.0651	32.8498	32.3174	28.3192	33.1418	33.1641	30.8017	80442000	134400000	2395700	32744000	1141900000	146360000	1750100000	1200700000	20598000	2618900000	1079000000	1691900000	1179200000	280820000	7740400000	5352000000	334910000	9476900000	9624800000	1871700000	+	+	-	-	+	+	15	15	15	88.8
22.6552	24.0484	24.2018	25.332	27.037	25.7433	29.8164	27.6293	24.1354	29.8706	27.2814	27.3476	29.0247	26.5843	29.4644	27.7854	28.333	31.4838	30.6735	30.2041	6605400	17350000	19296000	42238000	137700000	56172000	945440000	207610000	18428000	981630000	163120000	170790000	546150000	100620000	740760000	231330000	338120000	3003000000	1712500000	1236900000	+	+	-	-	+	+	25	25	25	76.3
19.2411	25.7766	21.0063	27.766	25.2581	26.5072	28.4824	25.3801	25.7098	29.5312	24.4601	26.2168	28.3326	24.5587	27.5981	28.0503	28.3407	28.91	30.3064	30.4375	619650	57483000	2106400	228250000	40128000	95382000	375010000	43669000	54880000	775830000	23079000	77989000	338030000	24712000	203170000	277950000	339950000	504390000	1327800000	1454100000	+	+	-	-	+	+	25	25	17	57.9
NaN	22.8244	19.8969	NaN	24.8542	23.1364	26.1197	25.0985	25.0796	25.1573	24.4743	25.5213	27.9982	24.6956	28.2082	26.6931	28.3689	28.7457	27.4758	26.4067	0	7427300	976280	0	30329000	9220500	72912000	35926000	35457000	37420000	23307000	48158000	268110000	27172000	310100000	108500000	346640000	450120000	186650000	88962000	+	+	-	-	+	+	10	10	10	74.8
19.3847	25.4832	NaN	NaN	21.7919	23.845	27.9092	21.8182	21.0255	27.5428	21.078	22.9743	28.4839	21.1945	26.2212	24.7868	28.4121	26.6065	26.7801	27.6444	684490	46903000	0	0	3631000	15068000	252060000	3697600	2134600	195530000	2213600	8240300	375400000	2399900	78228000	28944000	357190000	102180000	115240000	209800000	+	+	-	-	+	+	17	17	17	74.1
23.6619	26.3294	25.1537	NaN	28.3194	26.1906	29.9893	28.861	23.5078	28.9885	28.3949	28.7137	29.5023	28.4585	31.9977	30.1504	28.4145	32.2845	32.1352	30.8392	13272000	84321000	37327000	0	334950000	76586000	1065800000	487550000	11928000	532610000	352960000	440230000	760480000	368860000	4288000000	1191700000	357790000	5231100000	4717000000	1921000000	+	+	-	-	+	+	49	49	49	84.5
24.9127	26.8341	25.7067	25.3775	28.8036	26.442	31.5345	29.5406	24.4085	30.5324	29.0201	30.0499	28.9583	29.0038	32.9364	31.8955	28.4198	33.545	33.132	31.8019	31584000	119640000	54764000	43590000	468530000	91164000	3110400000	780940000	22269000	1553000000	544400000	1111500000	521570000	538270000	8219400000	3994800000	359100000	12533000000	9413100000	3743800000	+	+	-	-	+	+	44	44	44	79
26.9336	27.7176	24.7213	22.8132	28.6446	26.8904	31.7059	29.1067	26.0183	29.9754	28.1881	29.524	29.3192	28.6606	32.0968	30.9487	28.4419	32.1761	31.8099	32.6111	128180000	220710000	27661000	7369900	419660000	124400000	3502800000	578080000	67965000	1055600000	305810000	771970000	669800000	424340000	4593100000	2072500000	364650000	4852600000	3764800000	6560100000	+	+	-	-	+	+	35	35	35	88.2
22.7045	25.4138	24.3159	24.345	28.4856	27.0372	31.7506	28.9045	25.8955	30.813	28.4911	28.8504	29.3992	28.8899	32.5342	28.5049	28.4814	31.3361	31.1999	33.5951	6834800	44701000	20884000	21310000	375850000	137720000	3613200000	502480000	62419000	1886400000	377300000	483990000	708010000	497410000	6219800000	380920000	374750000	2710900000	2466700000	12976000000	+	+	-	-	+	+	22	22	22	82.9
NaN	25.2074	20.1333	26.2279	24.5176	25.0678	27.9981	24.6681	24.1494	27.7894	24.0062	25.0989	28.4167	24.584	27.837	24.9682	28.4941	28.9702	28.7799	26.2056	0	38743000	1150100	78593000	24017000	35170000	268090000	26658000	18608000	231970000	16849000	35935000	358320000	25149000	239750000	32824000	378070000	525900000	460920000	77385000	+	+	-	-	+	+	17	17	17	20.2
19.7892	27.0658	21.6152	24.6537	27.8412	26.6721	30.0359	27.7066	25.7645	30.6037	26.6982	28.9369	28.813	27.667	30.0902	29.6124	28.4972	32.0961	31.7754	32.1304	906020	140480000	3212300	26393000	240450000	106930000	1100800000	219040000	57001000	1631700000	108880000	513900000	471620000	213100000	1143000000	820750000	378890000	4590800000	3675900000	4701400000	+	+	-	-	+	+	29	29	29	69
20.6578	27.5651	21.5246	26.7206	24.2028	30.045	32.7915	24.1352	24.7597	32.278	22.6923	26.2359	27.9453	22.5933	27.6508	26.2684	28.5433	29.7815	28.8817	29.9754	1654300	198580000	3016800	110590000	19310000	1107800000	7433900000	18425000	28407000	5207600000	6777300	79030000	258440000	6328000	210720000	80831000	391200000	922860000	494600000	1055600000	+	+	-	-	+	+	68	68	52	78.2
21.8167	22.9196	23.7428	21.7117	27.2624	21.065	22.4558	27.307	NaN	25.213	27.3198	28.5238	29.9545	27.6266	30.4677	28.8679	28.5511	29.6439	29.6091	24.7796	3693900	7933700	14038000	3434500	160990000	2193800	5752700	166050000	0	38892000	167530000	385940000	1040400000	207220000	1484900000	489890000	393320000	838900000	818870000	28801000	+	+	-	-	+	+	11	11	11	37.5
NaN	25.6958	NaN	27.1797	NaN	21.9273	NaN	NaN	NaN	27.0221	NaN	NaN	NaN	NaN	NaN	NaN	28.5911	NaN	NaN	NaN	0	54350000	0	152020000	0	3988100	0	0	0	136290000	0	0	0	0	0	0	404360000	0	0	0	-	-	-	-	-	-	1	1	1	2
22.0652	26.1663	24.0149	21.9607	26.6909	26.8203	29.6733	27.253	22.419	30.1022	26.4393	27.608	28.4309	26.2649	29.169	29.307	28.603	30.2029	30.1163	26.2861	4388200	75310000	16951000	4081500	108330000	118500000	856150000	159940000	5607800	1152600000	90995000	204570000	361880000	80637000	603590000	664200000	407710000	1235900000	1163900000	81827000	+	+	-	-	+	+	12	10	10	43.3
21.9277	28.0238	24.587	25.9821	29.1572	22.9525	31.1361	29.3584	24.8995	30.4277	28.7031	29.9955	29.556	28.9367	32.3082	31.9246	28.6055	32.4057	32.2399	28.6836	3989300	272900000	25202000	66281000	598670000	8116800	2359900000	688280000	31296000	1444300000	437000000	1070400000	789320000	513840000	5317700000	4076400000	408430000	5689800000	5072100000	431150000	+	+	-	-	+	+	65	65	63	63.9
23.4718	26.6154	25.2327	24.5534	27.466	25.3134	29.1422	27.6777	23.2392	29.9091	26.9484	28.095	29.5433	26.7438	29.904	29.1273	28.6059	31.7514	31.5435	32.2713	11634000	102810000	39427000	24621000	185390000	41696000	592500000	214690000	9901600	1008200000	129500000	286700000	782360000	112380000	1004600000	586390000	408530000	3615100000	3130000000	5183500000	+	+	-	-	+	+	55	54	51	83.9
20.1573	28.4693	23.803	27.9553	28.5341	27.5923	32.5169	28.5218	26.6939	32.2816	27.604	29.275	30.0982	27.8653	31.3909	31.3804	28.6147	31.7117	31.6571	28.6043	1169400	371620000	14636000	260250000	388700000	202360000	6145700000	385400000	108560000	5220600000	204000000	649620000	1149400000	244500000	2815800000	2795300000	411050000	3517000000	3386300000	408100000	+	+	-	-	+	+	14	14	14	63.9
NaN	25.8716	22.4779	23.2572	25.8113	27.1744	27.8494	26.4745	26.8406	28.4305	25.0763	26.901	29.2123	25.7279	28.6704	28.3035	28.6185	29.0199	28.5754	25.9764	0	61396000	5841600	10026000	58881000	151460000	241830000	93241000	120180000	361780000	35376000	125320000	621980000	55572000	427230000	331290000	412120000	544310000	399990000	66021000	+	+	-	-	+	+	29	29	8	87.7
22.4826	29.4081	21.1413	26.3222	25.9152	28.9928	29.9708	26.3888	25.1295	28.0176	24.7987	27.2524	30.5205	24.8138	27.3817	26.236	28.6253	31.1729	30.4094	27.9044	5860400	712380000	2313000	83901000	63276000	534210000	1052200000	87865000	36705000	271730000	29185000	159880000	1540200000	29491000	174870000	79035000	414080000	2420900000	1426100000	251220000	+	+	-	-	+	+	19	19	6	53.3
23.6805	28.9277	24.3769	27.448	29.0695	26.7462	32.881	29.9323	25.4177	31.5153	28.7733	30.5315	28.8425	29.0759	32.157	31.9701	28.659	33.685	33.0059	29.7472	13444000	510640000	21786000	183090000	563380000	112570000	7909800000	1024500000	44822000	3069400000	458810000	1552000000	481340000	565870000	4788900000	4207000000	423870000	13810000000	8625400000	901170000	+	+	-	-	+	+	32	32	32	59.8
NaN	27.4445	NaN	NaN	23.9577	26.5471	25.4827	23.6082	28.1718	26.8778	22.0774	25.7956	28.6923	22.8685	25.9115	27.2415	28.671	26.0007	27.363	29.0941	0	182650000	0	0	16292000	98053000	46889000	12787000	302380000	123320000	4425600	58244000	433760000	7657900	63118000	158680000	427390000	67142000	172620000	573050000	+	+	-	-	+	+	10	10	10	47.1
NaN	NaN	NaN	22.3672	NaN	NaN	25.3135	23.6691	NaN	27.8842	NaN	NaN	29.5882	NaN	31.6198	31.6647	28.7075	NaN	NaN	NaN	0	0	0	5410000	0	0	41700000	13339000	0	247730000	0	0	807120000	0	3300000000	3404300000	438350000	0	0	0	+	-	+	-	-	+	4	4	4	2.1
NaN	NaN	NaN	24.6401	22.6418	NaN	29.0335	23.6604	NaN	29.261	22.6064	24.8569	28.8702	NaN	24.0948	23.227	28.727	23.0793	NaN	NaN	0	0	0	26146000	6544200	0	549470000	13258000	0	643330000	6385500	30386000	490670000	0	17917000	9817700	444320000	8862300	0	0	+	-	+	-	-	+	12	12	12	13.1
21.4738	25.2782	24.1501	25.3634	26.9761	26.2828	29.0891	27.4523	23.7577	30.2286	27.0076	28.2803	29.1827	26.8815	29.3415	29.4041	28.733	31.485	31.5351	26.9864	2912500	40692000	18617000	43167000	132010000	81640000	571090000	183640000	14183000	1258100000	134930000	326010000	609350000	123630000	680250000	710440000	446160000	3005500000	3111800000	132960000	+	+	-	-	+	+	14	14	14	47.7
20.6148	24.9872	22.8822	20.0339	24.994	24.0984	27.2371	24.9239	27.2435	27.4782	24.7608	26.5482	29.7013	24.6862	28.5131	27.3849	28.7459	26.4602	25.3113	27.0912	1605700	33258000	7730700	1073500	33416000	17961000	158190000	31830000	158890000	186970000	28428000	98130000	872930000	26995000	383090000	175260000	450170000	92324000	41635000	142980000	+	+	-	-	+	+	28	28	28	58.9
21.1737	28.4249	21.3668	25.5092	22.5985	26.6859	31.1052	23.4963	26.4439	27.9625	22.1988	24.0004	29.9005	22.4164	23.6476	NaN	28.7579	29.4731	29.2195	NaN	2365500	360380000	2704300	47758000	6350900	107960000	2310000000	11833000	91285000	261540000	4814000	16782000	1002200000	5597700	13141000	0	453920000	745210000	625110000	0	+	-	+	-	-	+	31	31	31	59.6
20.4696	26.3893	22.0083	24.5891	26.798	26.5426	28.9512	27.0526	25.016	29.4375	26.1506	28.1358	29.953	26.0031	29.989	29.5785	28.7603	29.8699	29.6597	28.9186	1452000	87895000	4218500	25238000	116680000	97752000	519030000	139200000	33928000	727050000	74492000	294940000	1039300000	67254000	1065600000	801710000	454690000	981130000	848120000	507420000	+	+	-	-	+	+	11	11	11	57.6
19.1985	26.8054	19.4802	23.7212	26.6077	26.2555	29.0417	26.3519	24.2848	30.189	25.4993	28.0372	28.8252	25.5419	29.7858	28.588	28.7915	31.2445	31.1164	29.4779	601630	117280000	731330	13829000	102260000	80112000	552600000	85650000	20439000	1224000000	47431000	275440000	475620000	48850000	925560000	403510000	464630000	2544000000	2328000000	747730000	+	+	-	-	+	+	133	133	133	46.8
21.9946	26.6897	23.7756	26.4994	28.013	27.1978	31.2534	28.4568	25.4033	30.4519	27.0756	29.4309	29.7402	25.6904	30.7145	30.501	28.8044	32.2199	31.7454	31.1472	4178700	108240000	14360000	94869000	270870000	153940000	2559800000	368430000	44377000	1468700000	141440000	723760000	896820000	54149000	1761900000	1519600000	468810000	5002300000	3600200000	2378200000	+	+	-	-	+	+	23	23	23	64.6
NaN	26.4769	19.2353	NaN	23.7909	26.2364	NaN	24.2423	28.4449	24.4557	23.3056	24.2381	29.5015	23.2694	24.3501	24.3899	28.8342	29.0405	29.5337	27.6616	0	93397000	617150	0	14514000	79055000	0	19846000	365400000	23009000	10368000	19787000	760050000	10111000	21385000	21983000	478590000	552140000	777210000	212310000	+	+	-	-	+	+	13	13	13	94.1
20.0806	25.9907	23.5127	23.2981	26.2159	26.106	27.7349	26.9699	27.503	29.5259	25.814	28.4854	29.1492	26.1024	27.6504	28.4801	28.8673	29.6914	30.032	22.4388	1108800	66677000	11968000	10314000	77941000	72223000	223370000	131450000	190210000	773000000	58992000	375810000	595370000	72047000	210670000	374430000	489700000	866950000	1097800000	5685300	+	+	-	-	+	+	14	14	14	26.3
NaN	NaN	NaN	NaN	NaN	25.5433	NaN	NaN	NaN	30.1923	NaN	NaN	26.6555	NaN	NaN	NaN	28.8728	30.828	23.5237	24.7573	0	0	0	0	0	48900000	0	0	0	1226800000	0	0	105710000	0	0	0	491570000	1906100000	12060000	28359000	-	+	-	+	-	+	12	12	12	12.5
23.7616	28.8409	26.524	26.7848	29.6688	28.4108	33.1608	30.0946	27.9588	31.5694	29.6469	30.6308	30.7645	29.7749	33.5768	32.2323	28.8764	33.4458	33.2385	33.0063	14222000	480800000	96495000	115620000	853480000	356860000	9602600000	1146500000	260870000	3186600000	840610000	1662600000	1824100000	918630000	12812000000	5045300000	492790000	11700000000	10134000000	8627800000	+	+	-	-	+	+	48	48	28	74.1
NaN	26.6137	19.3915	21.8837	23.7459	25.9372	26.9029	23.3028	24.9534	28.7951	23.1202	26.1469	28.3367	22.7154	27.8537	26.4808	28.8778	28.8073	29.1259	28.9727	0	102690000	687760	3869500	14068000	64252000	125480000	10348000	32489000	465780000	9117400	74303000	338990000	6886900	242550000	93654000	493280000	469750000	585840000	526820000	+	+	-	-	+	+	29	29	29	23
21.2884	26.8791	23.0327	21.5331	27.482	27.4418	28.5425	27.5663	27.3063	28.6781	27.2738	27.6023	28.7755	27.2008	31.8364	30.4152	28.8869	31.8614	30.6834	30.7495	2561200	123430000	8580700	3034600	187460000	182310000	390980000	198740000	165970000	429510000	162270000	203760000	459500000	154260000	3834500000	1431800000	496390000	3901600000	1724400000	1805200000	+	+	-	-	+	+	19	19	19	94.1
21.2751	24.4469	25.0383	23.8359	26.0144	25.1578	28.9146	26.8992	21.0543	29.3355	26.1838	28.8424	30.0612	26.1469	30.6916	28.7625	28.9137	32.0186	30.4122	27.9707	2537800	22869000	34457000	14973000	67783000	37432000	506030000	125160000	2177600	677430000	76228000	481310000	1120300000	74300000	1734200000	455390000	505690000	4350700000	1428800000	263030000	+	+	-	-	+	+	70	4	4	92.4
23.6574	29.1552	24.1369	27.3127	27.4775	28.6878	28.9332	28.0589	24.6211	30.1793	26.9228	28.0385	29.5151	27.3481	30.1669	29.1018	28.9346	31.5505	31.4935	29.8973	13231000	597850000	18447000	166700000	186880000	432400000	512590000	279630000	25804000	1215800000	127220000	275700000	767220000	170840000	1205400000	576140000	513070000	3145200000	3023300000	999950000	+	+	-	-	+	+	21	21	21	72.9
28.0451	27.2628	26.382	26.9845	29.5346	27.0992	33.0888	29.7391	25.8513	31.3416	29.7999	30.5301	30.8711	29.5446	33.5199	32.1085	28.9376	33.6305	33.5683	32.4669	276960000	161040000	87452000	132780000	777680000	143770000	9135000000	896080000	60537000	2721200000	934680000	1550500000	1964000000	783090000	12317000000	4630400000	514160000	13298000000	12737000000	5936200000	+	+	-	-	+	+	32	32	32	58.3
18.8658	24.9607	22.0391	23.0091	24.9418	25.6843	29.0981	24.9671	23.6081	26.8212	24.4116	26.9728	29.9091	24.2101	29.3391	28.4571	28.9408	28.8626	28.6088	29.3057	477730	32652000	4309600	8441500	32228000	53921000	574660000	32799000	12786000	118570000	22317000	131710000	1008200000	19408000	679130000	368500000	515280000	488110000	409360000	663570000	+	+	-	-	+	+	23	23	11	54.6
23.3462	27.8238	25.2691	21.8399	28.5969	26.702	31.0461	29.1391	26.3443	30.3336	28.8311	30.2108	29.5934	28.8414	32.7843	32.0316	29.0245	33.2248	33.049	31.9857	10664000	237580000	40435000	3753800	406010000	109170000	2217200000	591210000	85195000	1353100000	477560000	1242700000	810030000	480970000	7397100000	4390200000	546080000	10038000000	8886400000	4252600000	+	+	-	-	+	+	30	30	30	56
19.526	27.147	21.5985	23.4675	25.3441	26.4967	28.2104	25.8189	24.0303	29.7302	24.7014	27.2758	28.4599	24.9014	28.9789	28.1668	29.0728	28.6473	29.2319	27.0989	754960	148610000	3175400	11599000	42593000	94692000	310590000	59194000	17133000	890580000	27281000	162490000	369220000	31338000	529090000	301340000	564640000	420430000	630500000	143740000	+	+	-	-	+	+	14	14	14	47.1
24.502	26.8903	27.1627	25.4576	28.3607	27.1475	31.0746	29.1549	21.994	32.3433	27.8664	29.6377	30.5882	28.1745	NaN	NaN	29.0893	NaN	NaN	NaN	23760000	124390000	150240000	46080000	344680000	148670000	2261500000	597740000	4176900	5448900000	244700000	835300000	1614200000	302940000	0	0	571140000	0	0	0	-	-	-	-	-	-	10	10	10	10.4
21.0312	24.2694	23.2388	22.2656	25.7181	22.9033	28.4711	26.3886	NaN	28.1992	25.8055	26.4974	28.8893	25.4321	29.3946	28.0835	29.1183	29.4034	29.4004	28.9002	2143000	20222000	9898600	5042300	55199000	7844900	372090000	87854000	0	308180000	58643000	94734000	497230000	45273000	705780000	284440000	582730000	710090000	708620000	500990000	+	+	-	-	+	+	22	22	22	69.3
21.1026	27.3482	21.6508	24.3381	25.9138	27.1393	27.934	26.0415	24.9929	30.2132	24.8391	26.9722	29.6119	25.1486	29.3183	29.4447	29.1191	30.6044	30.5737	29.5382	2251700	170860000	3292500	21208000	63218000	147820000	256430000	69066000	33389000	1244700000	30013000	131660000	820480000	37196000	669390000	730700000	583060000	1632500000	1598100000	779630000	+	+	-	-	+	+	14	14	14	57.5
22.417	NaN	22.1054	NaN	21.6906	NaN	NaN	NaN	NaN	NaN	NaN	NaN	NaN	NaN	NaN	NaN	29.124	NaN	21.0965	NaN	5600200	0	4512100	0	3384800	0	0	0	0	0	0	0	0	0	0	0	585070000	0	2242200	0	-	-	-	-	-	-	14	14	14	38.2
NaN	28.415	NaN	23.5522	23.392	28.536	26.6217	24.0314	29.0093	29.1718	22.3439	25.5144	30.2021	22.2921	27.0978	26.7227	29.1347	28.3385	28.0149	28.4248	0	357900000	0	12300000	11008000	389220000	103260000	17146000	540340000	604780000	5323200	47928000	1235200000	5135600	143630000	110750000	589400000	339410000	271220000	360340000	+	+	-	-	+	+	7	7	7	62.5
NaN	24.6346	20.3587	24.3914	25.4408	27.8429	29.0081	25.7939	26.8629	28.9526	25.162	24.5488	29.0539	24.6215	27.4912	28.128	29.1759	29.0649	28.8584	26.285	0	26046000	1344600	22006000	45545000	240740000	539900000	58174000	122050000	519530000	37543000	24543000	557310000	25812000	188660000	293340000	606490000	561580000	486680000	81767000	+	+	-	-	+	+	44	43	6	50.1
NaN	NaN	19.7272	NaN	NaN	20.5763	NaN	NaN	NaN	NaN	22.8837	NaN	23.1923	21.8954	NaN	NaN	29.2271	23.1371	23.0889	22.6167	0	0	867940	0	0	1563400	0	0	0	0	7739100	0	9584600	3900900	0	0	628380000	9224600	8922000	6431500	-	+	-	+	-	+	33	33	33	54.4
23.0956	26.8029	24.2474	22.1547	27.4708	24.7779	29.9841	27.9196	23.6916	28.3432	27.0812	27.9726	30.14	27.3591	30.982	30.0814	29.2466	31.4332	31.4182	29.9829	8963300	117080000	19915000	4669200	186010000	28767000	1062000000	253890000	13548000	340530000	141990000	263380000	1183200000	172150000	2120800000	1136100000	636930000	2899600000	2869600000	1061100000	+	+	-	-	+	+	42	42	42	69.9
21.329	28.2493	23.01	24.8993	27.2376	27.7701	30.7148	27.7176	27.5847	29.7369	26.7878	28.5321	29.999	26.8513	31.2563	30.323	29.2845	31.6047	31.411	31.4171	2634300	319070000	8446700	31293000	158250000	228900000	1762300000	220720000	201290000	894720000	115860000	388160000	1073000000	121070000	2564900000	1343200000	653890000	3265500000	2855400000	2867400000	+	+	-	-	+	+	29	29	29	97.3
21.4018	26.9952	22.8807	25.9919	27.107	24.6885	31.0362	27.6242	25.845	30.7296	26.6508	28.7979	29.8542	26.732	30.9014	30.1819	29.2936	31.2663	31.018	29.7214	2770700	133770000	7723000	66733000	144550000	27038000	2202000000	206880000	60272000	1780500000	105360000	466680000	970520000	111460000	2005600000	1218000000	658030000	2582900000	2174500000	885200000	+	+	-	-	+	+	39	39	39	86
23.4061	28.7149	25.2634	26.0795	29.6836	26.3808	31.5273	29.9503	25.0318	30.6355	28.6053	30.7838	30.2545	28.3941	32.7002	31.8134	29.2941	32.2649	32.2429	32.2094	11116000	440610000	40275000	70913000	862320000	87383000	3095100000	1037400000	34303000	1668000000	408380000	1848600000	1280900000	352750000	6978000000	3774000000	658260000	5160700000	5082400000	4965900000	+	+	-	-	+	+	39	39	39	62.1
23.7664	27.3933	24.8629	24.9299	29.1318	25.7369	31.3789	29.6984	26.0228	31.7941	28.4626	30.4034	30.3095	28.5661	32.1018	31.7053	29.3034	31.8512	32.2062	31.989	14269000	176280000	30513000	31964000	588230000	55923000	2792400000	871190000	68177000	3723700000	369920000	1420200000	1330700000	397420000	4609000000	3501500000	662540000	3874000000	4954900000	4262200000	+	+	-	-	+	+	36	36	36	81.7
23.4458	27.5253	24.5651	20.7015	28.5518	25.9761	31.1294	28.9192	26.7347	30.3195	28.2606	29.5996	30.4724	28.1651	32.2492	31.0785	29.3116	32.4084	32.1153	31.7202	11426000	193170000	24821000	1705200	393490000	66007000	2349000000	507630000	111670000	1339900000	321570000	813520000	1489700000	300990000	5104900000	2267500000	666310000	5700300000	4652400000	3537900000	+	+	-	-	+	+	33	33	33	61.8
19.6083	24.9115	21.9587	21.9093	23.852	26.5257	27.6294	24.551	26.1074	29.3076	23.3367	25.4787	29.8221	23.391	28.5519	27.8479	29.3125	29.6218	28.8812	NaN	799250	31559000	4076000	3938600	15141000	96614000	207620000	24581000	72295000	664440000	10594000	46759000	949180000	11000000	393530000	241580000	666710000	826150000	494430000	0	+	-	+	-	-	+	12	12	12	59.6
21.8712	26.2988	22.9985	27.7081	27.4496	26.8588	29.932	27.9997	23.5892	30.6495	27.4041	28.6289	30.7528	26.8305	31.0461	28.6898	29.3494	33.5818	32.8623	33.5331	3836000	82551000	8380100	219270000	183290000	121700000	1024300000	268380000	12620000	1684300000	177600000	415110000	1809300000	119340000	2217200000	433000000	683980000	12857000000	7807900000	12430000000	+	+	-	-	+	+	21	21	21	93.5
21.5737	28.8282	22.9077	24.5616	28.1491	28.0171	28.992	28.6673	27.4632	29.6024	28.1119	30.5507	29.9574	27.7674	31.9904	31.3515	29.3778	33.0363	32.2252	30.3178	3121300	476610000	7868900	24762000	297660000	271640000	533920000	426290000	185030000	815090000	290090000	1572800000	1042500000	228460000	4266600000	2740000000	697590000	8808700000	5020700000	1338300000	+	+	-	-	+	+	11	11	11	73.8
23.1088	31.11	25.1178	26.2862	29.0053	30.5083	31.5992	29.3793	29.0223	32.5201	28.1446	30.1266	32.3049	28.51	32.3646	31.5891	29.3823	31.9402	32.2054	29.7127	9045600	2317700000	36410000	81835000	538840000	1527300000	3253200000	698290000	545220000	6159100000	296730000	1172200000	5305600000	382270000	5529800000	3230400000	699760000	4120500000	4952000000	879840000	+	+	-	-	+	+	17	17	17	100
NaN	28.2375	NaN	24.7845	24.2845	28.9297	26.5277	25.4279	27.3651	29.9201	25.1771	26.3678	29.5015	25.0579	27.3416	26.8877	29.3855	26.0407	27.3438	29.5577	0	316480000	0	28898000	20435000	511330000	96745000	45140000	172870000	1015900000	37937000	86596000	760050000	34928000	170080000	124170000	701310000	69029000	170340000	790240000	+	+	-	-	+	+	1	1	1	8.6
24.1616	28.5437	24.7147	24.5716	28.8352	27.1178	32.0644	29.224	27.3777	31.9517	28.7424	29.7666	30.9913	28.8256	32.8941	32.3859	29.4023	33.5303	33.2565	32.5351	18766000	391300000	27534000	24933000	478920000	145640000	4491100000	627040000	174390000	4153600000	449080000	913350000	2134600000	475740000	7982100000	5612200000	709540000	12406000000	10261000000	6223400000	+	+	-	-	+	+	31	31	31	76.3
21.4483	25.5028	24.2171	23.0056	25.8126	25.9123	27.1128	26.0058	24.0718	29.1932	25.6499	26.4003	29.6976	25.537	28.9631	27.0932	29.4338	28.4186	28.0493	25.1629	2861400	47545000	19502000	8421300	58934000	63152000	145130000	67381000	17633000	613810000	52648000	88567000	870710000	48686000	523300000	143170000	725180000	358800000	277770000	37566000	+	+	-	-	+	+	16	12	12	34.6
23.7718	23.3149	26.1414	22.4253	27.956	24.4407	29.4849	28.6637	25.0546	31.1267	28.0268	29.7344	30.1188	27.8586	31.8335	30.7954	29.4475	32.2195	31.9612	25.7012	14323000	10435000	74017000	5632500	260380000	22771000	751340000	425230000	34848000	2344600000	273470000	893220000	1165900000	243380000	3826700000	1863600000	732110000	5000900000	4180900000	54555000	+	+	-	-	+	+	71	71	71	86.7
NaN	28.2572	NaN	NaN	NaN	27.4878	NaN	NaN	24.8786	27.1622	NaN	NaN	23.4796	NaN	NaN	NaN	29.469	NaN	NaN	NaN	0	320820000	0	0	0	188210000	0	0	30846000	150190000	0	0	11697000	0	0	0	743130000	0	0	0	-	-	-	-	-	-	9	3	3	32.1
NaN	NaN	NaN	NaN	NaN	NaN	26.4856	22.6039	25.1407	28.032	21.0978	23.737	29.1338	NaN	NaN	25.1249	29.489	26.0035	NaN	NaN	0	0	0	0	0	0	93961000	6374400	36993000	274450000	2244300	13981000	589030000	0	0	36589000	753470000	67273000	0	0	-	-	-	-	-	-	48	1	1	83.5
21.7193	26.5506	22.761	25.4205	25.6952	26.5255	29.8931	25.6169	25.2336	30.0539	26.0205	26.6614	29.279	24.8043	27.5704	27.3332	29.5113	30.7595	30.6302	29.7257	3452600	98295000	7108100	44910000	54330000	96600000	997080000	51460000	39452000	1114600000	68068000	106140000	651410000	29299000	199310000	169090000	765230000	1817700000	1661900000	887850000	+	+	-	-	+	+	91	91	90	88
22.1205	28.588	23.8244	24.7624	25.6189	28.4013	28.8653	25.789	27.8861	31.4603	24.925	27.4316	30.8943	25.7254	28.1061	28.7871	29.5295	30.7963	31.5695	24.5212	4559800	403500000	14855000	28459000	51529000	354510000	489000000	57976000	248060000	2954600000	31854000	181020000	1995800000	55478000	288930000	463210000	774910000	1864700000	3186800000	24077000	+	+	-	-	+	+	68	2	2	87.3
NaN	28.27	19.9052	20.6086	24.4788	26.8633	26.4302	25.0305	26.3192	27.185	23.8987	25.3749	28.8382	24.2861	26.6555	27.5223	29.5416	27.4191	27.2235	27.0601	0	323690000	981910	1598800	23381000	122080000	90423000	34271000	83725000	152580000	15640000	43513000	479930000	20457000	105710000	192770000	781480000	179460000	156710000	139930000	+	+	-	-	+	+	40	3	3	87
20.7086	27.6228	23.2835	24.2778	28.0321	26.8635	30.8857	28.1321	25.9823	30.8419	27.1652	29.0717	29.8796	27.4061	30.3109	30.6331	29.5742	31.7877	31.3059	28.378	1713600	206680000	10210000	20340000	274480000	122100000	1983900000	294180000	66289000	1924600000	150500000	564210000	987790000	177850000	1332000000	1665300000	799340000	3707200000	2654700000	348850000	+	+	-	-	+	+	18	18	18	47.1
25.86	27.1822	25.3789	24.6286	27.4716	26.7216	30.0779	27.8057	26.1315	30.4656	26.9903	28.3586	29.4261	26.8841	30.203	29.4193	29.6079	30.8435	30.8202	31.0196	60903000	152290000	43633000	25938000	186110000	110660000	1133300000	234620000	73515000	1482700000	133320000	344180000	721360000	123860000	1236000000	717960000	818210000	1926700000	1895900000	2176800000	+	+	-	-	+	+	38	38	38	96.7
21.0515	22.2215	21.9884	24.3795	25.3414	21.9632	30.3423	25.3387	24.3982	30.7392	25.2003	26.1947	29.8306	23.4345	28.8097	28.545	29.6095	29.8991	29.1286	26.8975	2173400	4890200	4160700	21825000	42512000	4088700	1361300000	42433000	22110000	1792400000	38551000	76805000	954780000	11337000	470520000	391650000	819130000	1001200000	586930000	125010000	+	+	-	-	+	+	29	29	29	61.9
17.9769	28.6625	22.2333	23.8533	26.9687	27.65	29.3521	27.5494	25.98	30.8967	26.4183	28.018	30.0506	27.0906	30.5154	29.6293	29.6295	30.9649	30.4797	29.4463	257980	424890000	4930500	15155000	131340000	210610000	685280000	196430000	66184000	1999100000	89680000	271800000	1112100000	142920000	1534800000	830450000	830580000	2095900000	1497300000	731530000	+	+	-	-	+	+	11	11	11	53.8
20.4298	27.2095	23.0773	25.0034	26.5999	26.8992	30.409	27.0377	24.9526	30.716	26.0666	28.6264	30.1676	26.07	30.4386	29.3816	29.6302	30.7488	30.3352	29.5754	1412500	155190000	8850100	33634000	101710000	125160000	1425700000	137770000	32469000	1763700000	70279000	414380000	1206000000	70446000	1455200000	699450000	830950000	1804300000	1354600000	799980000	+	+	-	-	+	+	32	32	32	55.5
23.9925	26.3586	25.2401	24.9136	28.2772	25.1913	30.3236	29.0727	26.2028	30.5692	28.5173	30.105	30.2361	28.3495	31.9738	30.6023	29.6342	31.3247	30.8257	30.1239	16690000	86047000	39629000	31604000	325290000	38312000	1343700000	564620000	77237000	1593100000	384200000	1154800000	1264700000	342030000	4217600000	1630100000	833290000	2689500000	1903100000	1170000000	+	+	-	-	+	+	47	47	47	86.5
21.7246	26.9203	21.4847	24.8922	23.3648	26.2716	29.7662	23.4951	23.4749	31.4659	22.5927	23.1161	30.2203	22.642	NaN	25.4379	29.6349	24.8998	25.7083	NaN	3465400	127000000	2934500	31138000	10802000	81011000	913110000	11823000	11659000	2966100000	6325300	9091800	1250900000	6545200	0	45453000	833650000	31304000	54825000	0	-	-	-	-	-	-	85	5	2	89
22.6808	27.9308	24.1165	26.0191	26.8879	27.8207	30.2255	27.3853	26.0374	30.7839	26.679	27.8266	30.1419	26.4403	29.3094	28.9444	29.6463	31.8823	31.4616	30.9592	6723700	255860000	18188000	68003000	124180000	237060000	1255400000	175310000	68871000	1848800000	107440000	238040000	1184700000	91057000	665290000	516580000	840290000	3958500000	2957300000	2087600000	+	+	-	-	+	+	71	71	71	91
26.0937	30.1092	26.0502	28.2494	27.2744	29.238	30.6879	27.4072	27.3948	31.1141	25.1651	28.9806	30.9279	26.1454	29.835	27.937	29.6887	32.6261	32.9571	31.1419	71614000	1158200000	69484000	319090000	162330000	633170000	1729700000	177990000	176460000	2324200000	37622000	529710000	2042800000	74224000	957710000	256960000	865330000	6628900000	8338100000	2369500000	+	+	-	-	+	+	14	14	6	79.2
24.3854	27.563	25.6152	23.9193	28.0614	25.7783	30.1145	28.1907	24.257	31.3829	28.0729	29.7453	30.1553	27.8466	31.8081	30.5757	29.6896	31.8213	31.4149	30.6269	21915000	198280000	51396000	15865000	280100000	57551000	1162400000	306360000	20048000	2800300000	282350000	899940000	1195800000	241350000	3760000000	1600300000	865860000	3794700000	2863100000	1658100000	+	+	-	-	+	+	31	31	21	92.3
22.0081	28.4183	25.453	NaN	26.0021	28.4027	24.5265	28.6326	25.8804	26.5718	27.3965	30.904	29.5475	28.1017	30.8521	28.5857	29.6903	33.2943	33.0202	27.8815	4218000	358730000	45933000	0	67207000	354860000	24167000	416170000	61770000	99751000	176670000	2009200000	784660000	288050000	1938300000	402860000	866300000	10534000000	8711300000	247260000	+	+	-	-	+	+	166	27	27	50.7
20.6239	27.9657	22.2517	27.767	28.5936	25.7307	31.3017	28.4237	25.0524	30.965	27.7593	28.9042	29.8755	27.8559	31.819	31.1552	29.6938	32.0599	32.194	30.3298	1615900	262120000	4993800	228400000	405070000	55682000	2646900000	360080000	34796000	2096000000	227190000	502380000	984950000	242920000	3788500000	2391400000	868390000	4477100000	4913000000	1349500000	+	+	-	-	+	+	47	47	47	78.2
26.1553	27.3932	25.1402	26.0912	29.513	26.9046	32.676	30.0841	24.1391	30.7996	29.8288	30.73	30.2122	29.569	33.5798	32.8113	29.7146	33.8257	33.4264	33.3679	74734000	176270000	36979000	71488000	766110000	125630000	6861900000	1138200000	18475000	1869000000	953620000	1780900000	1243900000	796450000	12839000000	7536800000	880990000	15225000000	11544000000	11085000000	+	+	-	-	+	+	48	48	48	78.1
NaN	30.5096	NaN	NaN	NaN	29.789	23.7225	NaN	NaN	NaN	NaN	NaN	NaN	NaN	NaN	NaN	29.7146	26.0895	27.0135	NaN	0	1528600000	0	0	0	927650000	13842000	0	0	0	0	0	0	0	0	0	881010000	71402000	135480000	0	-	-	-	-	-	-	3	3	3	5.3
18.5553	29.2777	NaN	25.0739	26.2121	28.7358	28.3696	26.3828	26.7149	29.8527	25.5162	27.3803	29.5493	25.141	29.275	29.0366	29.7208	30.8288	29.2777	29.0891	385220	650830000	0	35318000	77736000	447040000	346810000	87501000	110150000	969510000	47990000	174700000	785640000	37000000	649630000	550670000	884790000	1907200000	650840000	571070000	+	+	-	-	+	+	25	25	25	94.3
22.9953	28.9325	23.8737	23.4785	27.7167	27.9346	29.3146	27.9457	25.7289	30.9649	27.5579	29.4629	31.0758	27.6099	30.8678	31.1584	29.735	31.726	31.4027	30.1558	8361100	512320000	15371000	11688000	220580000	256530000	667670000	258520000	55611000	2095900000	197580000	739980000	2263400000	204830000	1959400000	2396700000	893570000	3552100000	2839000000	1196200000	+	+	-	-	+	+	20	20	20	92.2
22.1512	26.7612	21.9393	25.4114	27.121	26.2591	29.2839	27.1977	23.3147	30.5921	26.6476	28.3704	29.4688	26.2251	30.5637	30.2651	29.7442	31.0032	30.7992	31.8519	4657600	113740000	4021400	44628000	145960000	80311000	653610000	153930000	10433000	1618600000	105130000	347010000	743000000	78441000	1587000000	1290300000	899270000	2152200000	1868400000	3875900000	+	+	-	-	+	+	19	19	19	54.3
26.1241	27.8554	27.9256	26.0579	30.2369	28.3857	32.1746	30.4999	32.1581	32.6752	30.2229	32.0891	30.5949	30.2175	33.3671	32.9305	29.7488	33.7089	33.3115	25.7077	73135000	242840000	254940000	69855000	1265400000	350710000	4847400000	1518400000	4792300000	6858400000	1253100000	4568700000	1621800000	1248500000	11079000000	8186100000	902140000	14041000000	10660000000	54801000	+	+	-	-	+	+	48	48	48	40.5
25.4162	26.7457	24.3147	24.8436	28.3595	27.5488	31.3468	28.6897	26.8346	30.5749	28.2383	28.9576	30.0021	28.1902	32.4893	30.4264	29.7673	32.306	31.8449	29.9512	44776000	112530000	20866000	30108000	344390000	196340000	2731100000	432980000	119680000	1599400000	316650000	521340000	1075300000	306260000	6029100000	1443000000	913780000	5309800000	3857200000	1038000000	+	+	-	-	+	+	27	27	27	82
NaN	30.3611	NaN	25.3184	NaN	29.0952	27.3743	NaN	NaN	26.4073	NaN	22.2704	31.6761	NaN	NaN	NaN	29.8172	25.4248	NaN	23.153	0	1379100000	0	41840000	0	573480000	173970000	0	0	88999000	0	5058900	3431300000	0	0	0	945950000	45044000	0	9327100	-	+	-	+	-	+	23	23	23	35
23.2667	29.0924	24.3826	23.9336	28.9055	28.5667	31.7599	29.4532	27.8192	30.7315	28.7913	29.9787	31.2201	28.9471	32.7218	31.2653	29.8249	32.8782	32.6489	33.0647	10092000	572370000	21872000	16023000	502840000	397580000	3636500000	735010000	236820000	1782800000	464560000	1058000000	2501400000	517540000	7083500000	2581100000	951040000	7894600000	6734600000	8983900000	+	+	-	-	+	+	44	44	44	81.8
24.0978	22.9999	25.617	22.475	27.7632	24.0044	28.8688	27.7523	24.4578	30.9781	28.0412	28.6739	29.349	27.0744	30.8869	28.7692	29.8314	29.8508	29.4227	22.0023	17954000	8388000	51462000	5829600	227800000	16828000	490210000	226080000	23042000	2115200000	276210000	428250000	683820000	141320000	1985600000	457510000	955290000	968280000	719620000	4200900	+	+	-	-	+	+	43	42	42	77.4
25.3296	28.5062	24.6175	26.7657	31.0588	28.9808	31.8254	31.2463	26.0579	31.4398	29.9104	32.266	30.1823	30.2151	34.5976	33.415	29.8362	34.5203	34.3785	32.793	42168000	381250000	25740000	114100000	2236800000	529790000	3805400000	2547300000	69856000	2912800000	1009100000	5164600000	1218400000	1246400000	25997000000	11453000000	958530000	24641000000	22334000000	7441900000	+	+	-	-	+	+	227	227	208	79.5
21.5363	29.213	23.7017	23.9574	28.012	28.2722	28.0345	28.1741	30.4788	31.2254	27.4408	28.7439	31.001	27.2486	30.8995	29.6848	29.8367	31.7499	31.7892	30.3957	3041400	622290000	13643000	16289000	270670000	324170000	274930000	302870000	1496300000	2510700000	182180000	449560000	2148900000	159460000	2003000000	862990000	958800000	3611300000	3711100000	1412600000	+	+	-	-	+	+	14	14	14	76.7
22.217	27.7805	19.0152	29.0007	28.6602	28.1274	31.0454	29.2595	26.0157	31.8875	28.867	31.0534	30.554	28.3125	32.7385	32.4655	29.8659	32.8553	32.8247	33.7483	4875200	230550000	529850	537150000	424210000	293210000	2216200000	642680000	67842000	3972800000	489590000	2228500000	1576400000	333370000	7165900000	5930500000	978440000	7770300000	7606900000	14429000000	+	+	-	-	+	+	35	35	34	92.8
18.7053	24.9728	24.1004	25.4245	27.5922	25.3828	30.4814	27.7657	25.2228	31.3146	27.569	28.2699	30.0684	27.1464	30.9496	30.1352	29.8837	31.5091	31.5398	28.1018	427410	32928000	17986000	45035000	202340000	43750000	1499000000	228190000	39159000	2670700000	199110000	323670000	1125900000	148550000	2073700000	1179200000	990570000	3056200000	3121900000	288060000	+	+	-	-	+	+	190	190	185	56
23.7419	27.8013	25.2625	25.3143	28.7405	27.9509	31.7736	29.1503	25.5119	29.6385	28.9254	29.454	30.9008	29.168	32.4291	31.3061	29.8842	32.234	31.9397	31.9237	14029000	233890000	40250000	41723000	448500000	259450000	3671300000	595830000	47847000	835740000	509820000	735410000	2004800000	603190000	5782700000	2655000000	990910000	5051100000	4119100000	4073600000	+	+	-	-	+	+	30	30	30	48.6
23.3147	29.0549	24.4636	26.5178	29.1437	28.77	33.0511	29.4307	26.1123	31.1175	29.7346	30.5751	30.088	28.8489	32.3362	30.6111	29.9234	33.1706	33.1086	31.5641	10433000	557680000	23136000	96087000	593110000	457770000	8899900000	723620000	72541000	2329700000	893300000	1599600000	1141300000	483490000	5422000000	1640100000	1018200000	9667900000	9261600000	3174900000	+	+	-	-	+	+	138	138	103	87.6
21.6425	31.7834	21.6985	28.6596	29.141	31.0248	32.0985	29.2428	28.8309	31.4463	28.0157	30.5731	31.5853	28.1472	32.6382	32.2085	29.9255	32.3391	32.4854	32.7551	3273800	3696300000	3403400	424040000	591980000	2184700000	4598600000	635290000	477480000	2926100000	271370000	1597400000	3222000000	297280000	6684600000	4962800000	1019700000	5432900000	6013000000	7249000000	+	+	-	-	+	+	40	40	40	100
22.0269	27.1535	23.6754	24.0158	26.2122	28.0955	29.3551	26.4272	26.4905	29.9161	25.8264	27.9259	30.6682	25.1503	29.9293	28.7651	29.9279	30.8115	30.3715	29.4381	4273200	149290000	13397000	16962000	77745000	286810000	686710000	90234000	94281000	1013100000	59502000	254990000	1706300000	37239000	1022400000	456210000	1021400000	1884500000	1389100000	727380000	+	+	-	-	+	+	23	23	23	58.7
21.2844	29.1463	22.2199	25.7122	26.14	26.9039	30.336	26.4104	28.3836	29.2063	25.2881	27.2288	30.5892	23.957	29.6154	28.955	29.9372	31.1355	31.1039	30.0619	2554100	594160000	4885000	54973000	73949000	125570000	1355300000	89189000	350190000	619400000	40971000	157280000	1615400000	16284000	822470000	520380000	1028000000	2358900000	2307900000	1120800000	+	+	-	-	+	+	36	36	36	74.2
NaN	28.5916	NaN	22.4175	24.303	28.2961	29.6491	25.1548	27.8005	30.0061	24.7928	26.3242	29.843	24.3992	28.9053	28.86	29.9523	28.9246	29.2847	26.9666	0	404520000	0	5601900	20698000	329580000	841920000	37355000	233770000	1078300000	29065000	84021000	963040000	22125000	502750000	487230000	1038800000	509520000	654000000	131150000	+	+	-	-	+	+	19	19	19	87.5
NaN	27.6956	NaN	25.3448	NaN	20.3062	32.1812	NaN	NaN	NaN	NaN	NaN	29.8298	NaN	NaN	NaN	29.9679	NaN	NaN	NaN	0	217380000	0	42612000	0	1296500	4869800000	0	0	0	0	0	954230000	0	0	0	1050100000	0	0	0	-	-	-	-	-	-	8	8	8	9.8
22.0409	27.2095	24.41	23.0741	28.6354	26.6406	30.9278	29.3693	26.515	30.7463	28.2799	30.8268	29.9745	28.4436	32.0208	31.4268	29.9708	32.3432	32.3986	30.6938	4315000	155190000	22292000	8830600	416970000	104620000	2042700000	693490000	95896000	1801200000	325910000	1904600000	1054900000	365070000	4357400000	2886800000	1052200000	5448400000	5661900000	1736800000	+	+	-	-	+	+	23	23	23	71.9
23.085	27.2926	24.8409	25.2038	28.3676	25.8331	31.396	27.6158	25.4974	31.1935	27.6088	29.0595	30.2596	27.4348	31.0867	29.5704	29.9836	31.2378	31.103	30.9564	8897400	164400000	30051000	38646000	346340000	59778000	2825800000	205670000	47367000	2455800000	204680000	559470000	1285400000	181430000	2280500000	797220000	1061600000	2532300000	2306400000	2083500000	+	+	-	-	+	+	70	67	67	65.5
24.7127	27.5407	24.2628	24.9558	28.5125	28.0217	31.3853	28.7523	27.0453	30.367	27.9682	29.2814	30.932	28.138	32.2589	30.7177	29.9856	32.4217	32.1598	31.8279	27495000	195240000	20129000	32542000	382930000	272500000	2804900000	452180000	138500000	1384800000	262590000	652520000	2048600000	295390000	5139300000	1765800000	1063100000	5753000000	4798200000	3812000000	+	+	-	-	+	+	34	34	34	75.4
NaN	28.4039	NaN	28.2845	NaN	NaN	28.2546	NaN	25.1329	30.0611	NaN	NaN	29.9858	NaN	NaN	22.8309	30.0176	NaN	NaN	NaN	0	355170000	0	326950000	0	0	320240000	0	36793000	1120200000	0	0	1063200000	0	0	7460600	1086900000	0	0	0	-	-	-	-	-	-	5	5	3	7.3
24.7077	28.9586	25.1073	24.9642	30.07	28.9146	32.7642	30.5558	28.2383	31.8818	29.8282	30.9244	31.0987	29.9229	33.382	32.2344	30.038	34.2393	33.976	33.4024	27400000	521680000	36144000	32732000	1127100000	506020000	7294600000	1578400000	316650000	3957000000	953200000	2037800000	2299600000	1017900000	11194000000	5052600000	1102400000	20279000000	16896000000	11353000000	+	+	-	-	+	+	38	38	38	81.7
23.5049	27.7378	24.2132	30.7363	24.72	27.3056	NaN	24.1471	24.0792	NaN	23.7986	24.2547	27.538	23.488	NaN	NaN	30.043	NaN	NaN	NaN	11904000	223820000	19449000	1788700000	27636000	165880000	0	18578000	17724000	0	14591000	20016000	194880000	11765000	0	0	1106200000	0	0	0	-	-	-	-	-	-	2	2	2	4.1
22.7299	28.4727	23.7592	25.9146	28.7905	27.2517	31.3884	29.3713	26.8045	31.8841	28.2141	30.5194	30.3182	28.6391	32.4798	32.0734	30.0509	33.3745	32.7537	31.1837	6956300	372520000	14198000	63250000	464290000	159800000	2810900000	694450000	117210000	3963400000	311390000	1539100000	1338700000	418060000	5989700000	4519100000	1112300000	11136000000	7241700000	2439100000	+	+	-	-	+	+	54	54	54	84.8
19.2938	29.8034	19.8595	25.0201	25.8611	28.6683	29.8426	26.3304	NaN	23.2644	NaN	27.4078	30.7872	24.2383	28.3382	25.8296	30.0602	29.7858	29.8546	28.1453	642720	936960000	951260	34025000	60950000	426590000	962730000	84383000	0	10076000	0	178060000	1853000000	19790000	339340000	59632000	1119500000	925590000	970800000	296870000	+	+	-	-	+	+	21	21	21	30.3
21.9184	27.8953	23.7149	23.6764	28.2516	27.9679	29.0591	28.5029	26.7809	30.6533	27.4948	27.7572	30.7341	27.5989	30.614	29.7181	30.0669	30.2299	29.7789	30.0466	3963700	249640000	13769000	13406000	319570000	262520000	559330000	380400000	115310000	1688700000	189130000	226850000	1786000000	203280000	1643400000	883130000	1124700000	1259200000	921200000	1109000000	+	+	-	-	+	+	11	11	2	87.3
24.0247	30.0927	25.711	28.335	30.2775	28.5447	30.4876	30.0293	27.7598	30.7121	28.4257	30.5648	30.8207	28.3782	31.8833	30.4671	30.0698	32.5272	32.484	33.3933	17067000	1145000000	54928000	338590000	1301500000	391580000	1505500000	1095800000	227270000	1759000000	360570000	1588300000	1896500000	348890000	3961300000	1484300000	1127000000	6189700000	6007000000	11282000000	+	+	-	-	+	+	22	22	5	95.2
23.5648	25.993	25.2033	23.9826	27.4334	27.126	29.7997	27.8593	27.1905	30.8449	27.4225	29.0351	30.2551	27.446	31.0536	30.1807	30.0748	31.7373	31.2335	25.0657	12408000	66784000	38632000	16576000	181250000	146470000	934540000	243490000	153160000	1928600000	179880000	550090000	1281400000	182840000	2228800000	1217000000	1130900000	3580000000	2524700000	35118000	+	+	-	-	+	+	25	25	24	63.8
25.9485	31.7937	24.4083	28.8455	26.3078	28.4717	29.338	27.1857	28.1906	28.4733	25.2192	28.7012	31.443	25.5158	29.0249	26.4708	30.1155	32.2958	31.0045	31.164	64754000	3722700000	22265000	482340000	83068000	372250000	678610000	152650000	306340000	372670000	39060000	436440000	2919400000	47975000	546210000	93004000	1163200000	5272200000	2154200000	2406000000	+	+	-	-	+	+	21	21	2	48.6
19.3171	27.1558	24.4692	23.8904	28.3245	27.0851	29.8497	28.6181	23.6197	30.1258	27.7609	29.619	29.9356	27.9636	31.2927	30.8388	30.1226	33.0978	32.8057	30.1645	653150	149520000	23226000	15550000	336150000	142370000	967530000	412010000	12890000	1171600000	227440000	824520000	1026900000	261750000	2630600000	1920400000	1169000000	9192200000	7507600000	1203400000	+	+	-	-	+	+	16	16	16	91.7
NaN	30.1938	NaN	NaN	25.8497	29.7617	29.4873	26.3318	32.1586	30.8733	25.2989	26.9646	31.5135	25.225	31.2123	29.344	30.1349	31.637	30.803	30.6711	0	1228100000	0	0	60469000	910230000	752620000	84460000	4793900000	1966900000	41278000	130960000	3065600000	39217000	2487900000	681440000	1179000000	3339600000	1873400000	1709700000	+	+	-	-	+	+	5	5	5	82.5
22.411	26.5021	24.61	NaN	27.0683	26.5993	28.9019	27.3796	25.7979	30.2751	26.9101	28.3669	30.7652	26.8704	30.7755	29.4021	30.1732	30.2289	29.91	28.1709	5576800	95043000	25606000	0	140720000	101670000	501590000	174610000	58338000	1299300000	126110000	346180000	1825000000	122690000	1838000000	709440000	1210700000	1258400000	1008800000	302200000	+	+	-	-	+	+	36	36	32	75.3
23.8962	27.828	24.3481	27.0721	29.3319	26.3003	32.0603	30.07	25.9543	31.1575	29.075	30.8348	31.2468	29.1551	32.7605	32.5439	30.1758	33.2191	33.1475	31.5123	15612000	238260000	21356000	141100000	675760000	82636000	4478300000	1127100000	65018000	2395200000	565500000	1915100000	2548200000	597820000	7275800000	6261700000	1212900000	9998800000	9514600000	3063000000	+	+	-	-	+	+	68	68	59	80.8
NaN	NaN	NaN	25.6215	NaN	25.3974	26.7695	NaN	NaN	32.1513	NaN	NaN	31.7149	NaN	NaN	NaN	30.2008	24.3835	24.5141	27.8136	0	0	0	51624000	0	44195000	114400000	0	0	4769700000	0	0	3524900000	0	0	0	1234100000	21886000	23959000	235900000	-	+	-	+	-	+	6	6	6	40
23.7316	28.8042	25.758	27.2434	27.8504	28.5253	31.3707	28.128	26.2516	31.9481	27.8498	29.3702	31.345	27.7712	31.0454	30.3143	30.2455	31.6786	31.9284	29.8294	13929000	468730000	56744000	158880000	241990000	386340000	2776700000	293340000	79894000	4143200000	241890000	693930000	2727700000	229070000	2216200000	1335100000	1272900000	3437200000	4087100000	953960000	+	+	-	-	+	+	32	32	9	79.1
19.8581	28.8561	23.318	23.8528	26.7347	26.9106	30.5358	27.3966	26.256	30.5878	26.4743	28.7754	30.5345	26.7806	30.4029	29.8724	30.2741	31.415	30.7641	30.0645	950320	485920000	10457000	15150000	111670000	126150000	1556600000	176680000	80141000	1613800000	93229000	459480000	1555300000	115280000	1419700000	982850000	1298400000	2863300000	1823500000	1122800000	+	+	-	-	+	+	52	52	52	77
24.4368	29.4606	24.0926	27.3772	30.0181	28.1629	32.7175	30.605	27.6206	32.5769	29.6165	31.2958	31.4532	29.7326	33.3259	32.8143	30.2802	33.8718	33.5727	32.6969	22709000	738800000	17889000	174320000	1087300000	300520000	7062200000	1633100000	206360000	6406500000	823080000	2636200000	2940100000	892110000	10767000000	7552700000	1303900000	15719000000	12776000000	6962100000	+	+	-	-	+	+	67	67	67	87.7
22.2361	29.0225	24.1133	25.1521	29.0048	28.5202	31.3227	29.5086	27.2142	31.2764	28.4065	30.8826	31.1626	28.7244	32.7469	32.3297	30.2901	32.3721	32.2781	31.491	4940100	545320000	18148000	37284000	538650000	384990000	2685800000	763800000	155700000	2601000000	355790000	1979600000	2403700000	443520000	7207500000	5397700000	1312900000	5558600000	5208100000	3018200000	+	+	-	-	+	+	26	26	26	60.9
24.3015	29.467	22.4537	24.545	29.4417	29.455	32.37	29.7093	28.9425	30.9828	29.13	30.4383	31.4999	29.2689	32.9872	32.3102	30.2938	33.1853	33.1227	33.5014	20677000	742060000	5744300	24479000	729190000	735920000	5550500000	877790000	515890000	2122100000	587510000	1454900000	3036700000	646870000	8514000000	5325100000	1316300000	9767200000	9352800000	12160000000	+	+	-	-	+	+	54	54	54	91.9
25.7691	29.1337	23.3411	28.2275	29.5031	28.0507	31.7599	30.4163	26.9912	32.6403	29.9987	32.0949	30.9138	29.8856	33.8407	33.87	30.3015	34.2128	34.0597	31.0245	57183000	589000000	10626000	314290000	760900000	278040000	3636400000	1432900000	133400000	6694200000	1072800000	4586900000	2022900000	991870000	15384000000	15700000000	1323300000	19911000000	17906000000	2184300000	+	+	-	-	+	+	96	62	57	63.6
23.3677	27.1275	25.678	24.9895	28.1269	26.4808	30.7768	28.4852	25.8651	31.4141	28.1848	28.9047	31.0231	27.8474	31.4971	30.5905	30.3526	31.6634	31.6686	29.2786	10824000	146620000	53684000	33311000	293120000	93653000	1839700000	375760000	61118000	2861400000	305120000	502540000	2182100000	241500000	3031000000	1616800000	1371000000	3401100000	3413500000	651230000	+	+	-	-	+	+	74	74	72	53.2
19.359	29.392	22.935	25.3122	27.4477	28.5734	30.9113	27.9873	26.3639	31.4206	26.7584	29.5783	31.4238	27.2054	31.1001	30.4922	30.3618	31.6419	31.76	31.9913	672400	704480000	8018800	41662000	183050000	399440000	2019400000	266080000	86360000	2874400000	113520000	801570000	2880800000	154750000	2301800000	1510300000	1379800000	3351000000	3636800000	4269200000	+	+	-	-	+	+	24	24	24	64.6
22.5407	26.6867	24.7393	24.897	27.1399	27.3041	29.946	27.3951	27.7845	30.4938	26.9117	29.1436	29.0761	27.1056	30.2442	28.995	30.3732	30.3644	30.5715	27.5536	6101200	108020000	28007000	31242000	147880000	165710000	1034300000	176500000	231190000	1512000000	126250000	593050000	565950000	144410000	1271800000	535000000	1390700000	1382300000	1595600000	197000000	+	+	-	-	+	+	38	38	38	43
22.6271	29.1206	23.2539	26.5062	30.1268	28.8448	32.7037	30.4153	27.1803	32.1548	29.1902	31.6551	30.9051	29.7238	33.4275	33.014	30.3912	33.6483	33.6196	33.0687	6478000	583670000	10003000	95316000	1172400000	482110000	6995000000	1431900000	152090000	4781500000	612510000	3381800000	2010800000	886640000	11553000000	8673600000	1408200000	13463000000	13198000000	9008800000	+	+	-	-	+	+	156	155	155	83.7
NaN	27.5148	NaN	26.2963	NaN	28.5129	NaN	NaN	27.2289	26.7706	NaN	NaN	29.532	NaN	NaN	NaN	30.4859	21.7772	21.9851	23.3534	0	191770000	0	82409000	0	383040000	0	0	157290000	114490000	0	0	776280000	0	0	0	1503700000	3594000	4151300	10717000	-	+	-	+	-	+	15	15	15	51.9
23.3613	28.3537	24.0114	25.0404	29.2474	27.5473	32.5227	29.4813	27.6821	31.5493	28.9392	30.3038	30.9902	28.7684	33.0348	32.0252	30.5418	33.1872	32.904	31.8621	10776000	343020000	16910000	34508000	637320000	196140000	6170200000	749490000	215350000	3142500000	514730000	1325400000	2132900000	457250000	8799900000	4370800000	1563100000	9780400000	8037200000	3903400000	+	+	-	-	+	+	40	40	40	91
24.5608	28.6743	23.727	28.6173	29.1998	28.0643	32.4826	29.4677	26.668	31.6081	28.9526	29.5956	31.3949	28.7658	33.0426	31.9634	30.5602	33.1523	32.8658	32.3502	24748000	428380000	13885000	411780000	616620000	280670000	6001200000	742450000	106630000	3273400000	519520000	811270000	2823600000	456410000	8847400000	4187500000	1583200000	9546100000	7826900000	5475100000	+	+	-	-	+	+	51	51	51	75.8
22.7198	28.9961	24.1533	25.2303	28.1503	28.0574	32.0826	28.7632	26.7505	31.7412	28.0143	29.5865	31.5839	28.2117	32.3323	31.4708	30.5791	32.6683	32.2064	31.2825	6907600	535410000	18658000	39361000	297900000	279340000	4547900000	455610000	112900000	3589700000	271110000	806150000	3218800000	310870000	5407300000	2976200000	1604100000	6825600000	4955600000	2611900000	+	+	-	-	+	+	55	55	55	85.6
26.0295	27.9188	27.8679	26.7794	28.8815	29.4125	29.9803	28.7934	28.3873	32.0644	29.3835	29.1821	31.5849	28.7542	30.384	30.4245	30.6324	31.0861	31.1784	29.6935	68496000	253740000	244950000	115190000	494540000	714580000	1059200000	465230000	351110000	4491100000	700350000	609110000	3221100000	452760000	1401200000	1441100000	1664400000	2279500000	2430200000	868220000	+	+	-	-	+	+	31	3	3	73.9
25.9159	30.1645	24.8351	26.658	30.7601	29.1602	32.5252	31.2447	26.8255	32.2015	30.3808	31.4908	31.7764	30.0851	34.3008	33.3224	30.6631	34.9946	34.8566	33.4381	63310000	1203400000	29930000	105890000	1818500000	599920000	6181100000	2544400000	118930000	4938600000	1398100000	3017600000	3678200000	1139000000	21162000000	10741000000	1700300000	34231000000	31108000000	11638000000	+	+	-	-	+	+	60	60	57	78.8
24.6989	28.9346	24.3812	25.7981	29.12	28.0573	32.0025	29.4576	27.323	31.9202	28.7626	30.3905	31.6647	28.7699	32.9775	32.2355	30.7968	32.9973	32.7278	32.0441	27233000	513070000	21851000	58343000	583420000	279320000	4302300000	737260000	167900000	4063900000	455400000	1407500000	3404200000	457720000	8457100000	5056400000	1865300000	8573900000	7113100000	4428400000	+	+	-	-	+	+	83	83	83	77.8
24.3088	30.2682	24.081	26.3852	27.4729	29.0354	30.6189	28.2111	29.054	31.404	25.9589	28.9235	32.6787	26.3347	30.7706	29.4011	30.7995	32.6636	32.4487	30.8984	20782000	1293100000	17746000	87646000	186280000	550210000	1648900000	310740000	557330000	2841400000	65222000	509150000	6874900000	84632000	1831800000	708930000	1868900000	6803300000	5861700000	2001400000	+	+	-	-	+	+	23	23	23	71.8
21.3787	25.9602	23.8001	26.4948	27.285	29.3476	31.1117	27.941	28.1789	32.0958	26.7703	29.3902	30.7419	27.3678	31.6099	30.2383	30.845	31.7122	31.6429	29.2449	2726700	65285000	14606000	94567000	163530000	683150000	2320300000	257680000	303880000	4590000000	114460000	703630000	1795700000	173190000	3277400000	1266600000	1928700000	3518200000	3353200000	636210000	+	+	-	-	+	+	48	48	47	44.3
24.4357	28.2553	26.271	25.4055	29.0534	28.3298	30.5773	28.8897	27.2815	31.3689	28.3652	29.3616	31.419	28.1769	31.6061	31.0793	30.8599	32.1768	32.0436	30.4831	22693000	320400000	80974000	44444000	557100000	337370000	1602100000	497340000	163140000	2773100000	345770000	689820000	2871100000	303460000	3268800000	2268800000	1948700000	4855000000	4426600000	1500800000	+	+	-	-	+	+	37	37	36	76.8
20.3772	30.4833	22.4576	26.4314	27.2024	29.6084	30.574	27.7764	28.2415	31.0452	26.9383	28.8668	31.1157	27.1257	31.0726	30.6741	30.8855	31.4671	31.3736	29.6735	1361900	1501000000	5759700	90498000	154430000	818500000	1598400000	229900000	317360000	2215800000	128600000	489510000	2326800000	146440000	2258300000	1713300000	1983700000	2968500000	2782300000	856290000	+	+	-	-	+	+	12	12	12	53.4
24.0408	27.3027	25.5703	23.572	27.6898	27.3621	29.3911	28.0556	25.9883	31.4894	27.4472	28.993	30.5608	27.7747	31.2877	31.3185	30.9319	32.0634	31.4788	28.4739	17258000	165550000	49824000	12470000	216500000	172510000	704050000	278980000	66569000	3014700000	182990000	534270000	1583900000	229630000	2621500000	2677900000	2048500000	4487800000	2992800000	372810000	+	+	-	-	+	+	9	9	9	19.5
23.1122	29.1799	24.1725	24.9071	28.7724	28.4752	31.7375	29.2875	26.4254	31.799	28.2667	30.3712	31.9747	28.3595	32.705	32.072	30.9459	33.155	33.1042	31.5102	9066900	608180000	18908000	31462000	458510000	373150000	3580400000	655280000	90125000	3736300000	322950000	1388800000	4220400000	344400000	7001500000	4514700000	2068400000	9564300000	9233000000	3058600000	+	+	-	-	+	+	43	43	43	55
NaN	23.2306	20.3667	NaN	24.0066	25.3859	24.2919	24.3261	25.7079	29.2375	24.1696	23.6416	28.3822	24.6954	28.9381	27.0365	30.9753	26.58	27.3814	NaN	0	9842300	1352000	0	16854000	43844000	20539000	21032000	54807000	632930000	18870000	13087000	349870000	27168000	514340000	137660000	2111100000	100320000	174830000	0	+	-	+	-	-	+	53	1	1	84
25.2306	28.37	25.8777	28.2098	28.5059	28.7211	31.4887	28.9508	26.1136	31.9643	29.0488	29.3359	31.6714	28.2346	31.7573	30.219	30.9757	32.7685	32.6656	32.4476	39371000	346920000	61656000	310460000	381180000	442490000	3013300000	518870000	72606000	4190000000	555330000	677640000	3420100000	315840000	3629900000	1249800000	2111600000	7316300000	6812800000	5857300000	+	+	-	-	+	+	44	44	41	92.5
26.1325	28.6775	25.9611	24.9043	30.5628	28.8182	33.3774	31.5394	28.7315	31.9417	31.0145	31.4762	31.7983	31.0636	34.7734	33.5376	31.0081	34.9105	34.7685	33.5414	73566000	429340000	65324000	31400000	1586100000	473320000	11158000000	3121000000	445690000	4124800000	2169100000	2987300000	3734500000	2244200000	29366000000	12469000000	2159600000	32292000000	29266000000	12502000000	+	+	-	-	+	+	64	64	64	91.9
20.7794	29.2043	22.7853	26.2338	27.9166	27.8608	29.3402	28.1202	27.8047	30.3856	27.2177	29.8015	31.402	27.3437	31.5425	31.359	31.0104	32.5037	32.0591	30.6647	1799800	618530000	7228700	78917000	253360000	243740000	679650000	291760000	234450000	1402700000	156080000	935750000	2837500000	170320000	3127800000	2754300000	2163000000	6089700000	4474500000	1702100000	+	+	-	-	+	+	30	30	30	94.4
23.9243	29.2356	26.5975	28.4817	30.2537	28.3681	32.4347	30.4863	27.1752	32.4107	29.5635	31.1976	31.9265	29.7282	32.862	32.2093	31.0198	33.8527	33.2923	32.5784	15920000	632090000	101540000	374840000	1280200000	346460000	5805100000	1504100000	151550000	5709300000	793410000	2462700000	4081600000	889360000	7806200000	4965500000	2177100000	15512000000	10519000000	6413400000	+	+	-	-	+	+	37	37	37	81.1
NaN	26.8904	NaN	NaN	NaN	26.6047	NaN	NaN	24.3458	NaN	NaN	NaN	30.0936	NaN	NaN	NaN	31.0999	NaN	NaN	NaN	0	124400000	0	0	0	102050000	0	0	21321000	0	0	0	1145700000	0	0	0	2301500000	0	0	0	-	-	-	-	-	-	1	1	1	1
23.144	30.072	25.0698	27.6545	30.543	29.1973	32.9627	30.8006	27.2043	33.6636	29.9396	31.5372	32.613	29.7841	33.6011	33.1506	31.1089	33.8067	33.7015	32.221	9269400	1128700000	35218000	211270000	1564400000	615570000	8370800000	1870300000	154640000	13607000000	1029700000	3116300000	6568900000	924490000	13030000000	9535300000	2315900000	15026000000	13969000000	5005900000	+	+	-	-	+	+	31	31	31	77.3
24.0542	30.5147	23.8504	25.3	30.1589	29.204	32.9803	30.3101	28.442	31.625	29.9622	31.2144	32.3189	29.8193	34.1403	32.6546	31.1693	33.7835	33.4678	33.2186	17420000	1534000000	15125000	41311000	1198800000	618400000	8473300000	1331200000	364660000	3311800000	1046000000	2491600000	5357600000	947310000	18934000000	6761000000	2414900000	14786000000	11880000000	9995200000	+	+	-	-	+	+	46	46	5	67.9
19.7616	24.1385	19.6947	NaN	23.4723	27.1027	28.2795	24.1769	24.8797	30.576	23.7158	25.3872	31.7814	23.9839	27.2233	25.1109	31.1928	24.6593	NaN	26.3732	888850	18468000	848600	0	11638000	144120000	325830000	18966000	30870000	1600600000	13777000	43884000	3691100000	16591000	156690000	36235000	2454500000	26497000	0	86920000	+	+	-	-	+	+	8	8	8	48.6
26.1302	29.7939	26.4682	23.9885	28.3675	28.0574	30.5911	28.2829	30.0212	30.5483	27.8983	28.565	31.4216	27.953	31.1476	29.901	31.2009	31.3986	31.3685	28.379	73445000	930820000	92835000	16644000	346310000	279340000	1617500000	326580000	1089600000	1570200000	250170000	397130000	2876400000	259830000	2378900000	1002500000	2468400000	2830900000	2772500000	349080000	+	+	-	-	+	+	39	39	39	41.5
24.2061	29.5156	25.2702	26.7817	29.7087	29.0545	33.2003	30.1648	28.0415	32.6231	29.4829	30.4776	32.3406	29.5267	32.9866	32.4179	31.235	33.0647	33.1577	32.6879	19353000	767520000	40465000	115370000	877400000	557530000	9869300000	1203700000	276260000	6615200000	750290000	1495100000	5438800000	773410000	8510300000	5737900000	2527400000	8983900000	9582200000	6918700000	+	+	-	-	+	+	50	50	50	77.4
23.4761	27.5361	24.8324	24.3958	29.2505	27.7489	27.922	29.2238	26.9973	30.4852	28.3429	30.4099	30.9721	28.2929	32.2716	31.4741	31.2573	33.0697	33.0041	31.6301	11668000	194620000	29874000	22073000	638680000	225560000	254300000	626950000	133970000	1503000000	340450000	1426600000	2106400000	328850000	5184500000	2983000000	2566700000	9015000000	8614600000	3323600000	+	+	-	-	+	+	16	16	16	66.7
25.8708	30.4443	26.3873	27.8569	31.3147	28.9394	33.8065	31.5714	27.747	33.7559	30.9108	32.316	32.2151	31.0236	34.2119	33.7422	31.3325	34.6088	34.5237	33.2961	61362000	1461000000	87773000	243090000	2671000000	514800000	15023000000	3191000000	225260000	14506000000	2018700000	5346600000	4985500000	2182900000	19898000000	14369000000	2704100000	26200000000	24698000000	10547000000	+	+	-	-	+	+	99	99	99	85.5
25.77	28.5955	26.77	27.2658	29.5255	27.5732	32.2926	29.5787	26.5356	32.3715	29.4058	30.8286	31.7253	29.0637	32.8693	31.4343	31.3535	32.846	32.4154	31.3962	57221000	405610000	114440000	161370000	772810000	199690000	5260700000	801810000	97279000	5556400000	711280000	1906900000	3550200000	561120000	7845900000	2901800000	2743700000	7720400000	5727900000	2826100000	+	+	-	-	+	+	72	72	50	87
21.6023	29.7175	23.3551	26.8042	27.2575	29.1761	30.548	27.6712	27.8886	32.0004	26.9207	28.601	31.4693	26.8904	30.1605	29.7383	31.3851	30.3215	30.314	29.5974	3183700	882770000	10730000	117180000	160440000	606580000	1569900000	213730000	248490000	4296300000	127040000	407140000	2973100000	124400000	1200100000	895640000	2804600000	1341800000	1334800000	812300000	+	+	-	-	+	+	11	11	11	57.7
23.8657	29.7069	26.5553	27.3096	29.3744	28.5145	32.7391	29.8334	26.5303	32.5467	29.1652	30.7857	32.3324	29.2492	32.6732	32.066	31.3957	33.3143	32.5443	28.4881	15286000	876300000	98612000	166340000	695930000	383470000	7169100000	956620000	96922000	6273900000	602020000	1851100000	5408000000	638110000	6849000000	4495900000	2825100000	10681000000	6263300000	376500000	+	+	-	-	+	+	92	92	64	60.8
NaN	NaN	NaN	NaN	NaN	NaN	26.1459	NaN	NaN	29.2147	NaN	NaN	31.441	NaN	NaN	NaN	31.4488	23.3551	21.9177	21.9911	0	0	0	0	0	0	74251000	0	0	623030000	0	0	2915300000	0	0	0	2931200000	10730000	3961600	4168600	-	+	-	+	-	+	16	16	3	67.4
23.6221	28.0175	25.0227	25.9619	27.438	28.6287	29.9867	27.2603	28.791	31.133	27.3785	28.3641	32.1923	27.5385	30.3761	30.6281	31.4726	30.6811	30.1138	26.6905	12911000	271720000	34087000	65362000	181830000	415060000	1063900000	160760000	464480000	2354900000	174480000	345490000	4907500000	194940000	1393500000	1659500000	2979900000	1721600000	1161900000	108300000	+	+	-	-	+	+	29	29	29	66.1
21.0531	27.4483	22.7319	21.4015	27.8241	25.3721	27.155	28.3112	28.234	27.8421	26.886	28.9025	31.7622	27.1288	30.8186	30.1874	31.515	32.1533	31.5751	29.4671	2175800	183130000	6966100	2770100	237630000	43426000	149440000	333060000	315700000	240610000	124020000	501770000	3642400000	146750000	1893800000	1222700000	3068700000	4776500000	3199300000	742140000	+	+	-	-	+	+	21	21	21	91.2
25.9475	27.9158	22.7372	24.79	26.5431	26.8926	30.7539	27.0302	26.0403	30.7413	26.1301	27.9916	32.0272	26.7762	29.9097	29.5544	31.5362	31.7202	31.0294	27.9043	64712000	253220000	6991400	29010000	97784000	124590000	1810700000	137060000	69011000	1794900000	73442000	266870000	4376700000	114930000	1008600000	788430000	3114200000	3537800000	2191700000	251200000	+	+	-	-	+	+	104	104	52	59.1
28.0519	27.9122	31.0699	27.1984	32.7701	29.388	32.9914	33.0398	29.4009	34.2018	32.9415	33.6937	32.6307	32.9831	35.9701	34.8492	31.5614	36.3095	36.0655	33.6496	278260000	252580000	2254100000	154000000	7324500000	702520000	8539100000	8830300000	708840000	19759000000	8248700000	13894000000	6650100000	8489600000	67309000000	30949000000	3169100000	85162000000	71913000000	13475000000	+	+	-	-	+	+	25	25	24	95
24.1259	29.9559	25.509	27.443	29.3046	28.4488	33.525	29.8095	28.254	33.1745	28.9415	30.9409	32.8423	29.0749	33.2204	32.6385	31.5848	33.1955	33.1899	32.3316	18307000	1041400000	47750000	182460000	663070000	366380000	12360000000	940940000	320120000	9694500000	515550000	2061300000	7700500000	565460000	10008000000	6685900000	3220900000	9836200000	9798600000	5404900000	+	+	-	-	+	+	69	69	69	95.4
NaN	27.6632	NaN	NaN	20.693	28.6419	NaN	19.8522	NaN	NaN	NaN	23.5776	31.3932	21.4144	25.4105	24.2399	31.6576	25.2652	24.9211	23.5026	0	212540000	0	0	1695200	418860000	0	946470	0	0	0	12519000	2820200000	2794900	44598000	19813000	3387500000	40326000	31768000	11885000	+	+	-	-	+	+	4	4	4	50.6
NaN	28.983	NaN	26.023	NaN	29.8029	33.2702	NaN	27.3399	32.499	NaN	NaN	32.4422	NaN	24.1565	26.8088	31.702	25.0978	23.8678	NaN	0	530600000	0	68186000	0	936630000	10359000000	0	169880000	6069900000	0	0	5835500000	0	18700000	117560000	3493500000	35909000	15308000	0	+	-	+	-	-	+	1	1	1	2.3
27.2736	31.7067	29.1064	31.1443	30.1625	31.1391	32.3124	29.0812	26.5859	33.0352	28.6416	28.7777	32.4453	28.396	28.5789	28.4801	31.7335	29.2109	29.4087	NaN	162250000	3504800000	577950000	2373400000	1201800000	2364800000	5333400000	567970000	100730000	8801900000	418780000	460190000	5848100000	353210000	400970000	374430000	3570500000	621360000	712680000	0	+	-	+	-	-	+	4	4	4	19.1
24.9943	30.0628	25.7614	28.4987	30.3112	28.7933	32.9606	30.5051	26.883	33.1367	29.7177	31.322	32.4287	29.7637	33.1044	32.8918	31.7336	34.0516	33.8628	31.7062	33421000	1121500000	56881000	379280000	1332200000	465200000	8358300000	1523900000	123760000	9443400000	882930000	2684500000	5781200000	911500000	9234500000	7969500000	3570700000	17805000000	15621000000	3503700000	+	+	-	-	+	+	82	82	82	86.5
25.0539	30.9871	25.5385	28.265	30.0427	30.4676	32.8645	30.585	28.5707	32.938	29.5855	31.7773	32.1817	30.1326	33.7401	33.2822	31.789	33.71	33.537	32.687	34832000	2128400000	48737000	322570000	1106000000	1484800000	7819700000	1610700000	398690000	8228800000	805580000	3680700000	4871300000	1177100000	14348000000	10446000000	3710500000	14051000000	12464000000	6914600000	+	+	-	-	+	+	40	40	3	82.1
22.8135	31.4414	24.3965	27.7712	28.943	30.9487	31.2795	29.6372	29.8871	31.9606	28.5811	30.9937	32.7308	28.9963	32.4409	31.7357	31.8053	32.3922	32.7654	29.703	7371600	2916200000	22084000	229060000	516060000	2072400000	2606600000	834990000	992890000	4179300000	401590000	2138200000	7127700000	535480000	5830300000	3575900000	3752700000	5636800000	7300900000	873950000	+	+	-	-	+	+	15	15	15	98.8
26.1369	30.3715	26.1817	28.2661	29.4562	29.8222	32.7656	29.904	27.479	32.9069	29.3063	30.4782	32.3379	29.253	32.7734	32.2297	31.81	33.0272	33.0751	33.2682	73788000	1389100000	76116000	322810000	736520000	949240000	7301700000	1004600000	187070000	8053000000	663880000	1495700000	5428400000	639760000	7341500000	5036100000	3764900000	8753500000	9049000000	10345000000	+	+	-	-	+	+	79	79	79	90.8
21.9211	29.4628	25.7042	27.4101	28.1344	29.8795	30.1959	28.5311	27.8261	31.4723	27.377	29.9066	31.6746	26.916	31.4471	31.0661	31.8602	31.557	31.7203	31.3109	3971100	739940000	54667000	178340000	294640000	987710000	1229900000	387900000	237950000	2979300000	174300000	1006400000	3427700000	126630000	2927600000	2248100000	3898300000	3159500000	3538100000	2663900000	+	+	-	-	+	+	24	24	24	99.1
23.4591	31.8075	25.8197	28.0542	30.7234	31.3111	32.5753	30.9385	30.3961	33.6517	30.2735	30.5868	33.9896	30.2753	32.8506	32.4387	31.8883	33.2835	33.0706	30.9371	11532000	3758400000	59223000	278710000	1772800000	2664200000	6399500000	2057800000	1413000000	13495000000	1297900000	1612700000	17056000000	1299500000	7744900000	5821500000	3975000000	10455000000	9020900000	2055900000	+	+	-	-	+	+	18	18	18	94.7
25.5954	28.9947	27.3948	25.9339	29.7084	27.8655	31.8735	30.089	28.6503	32.5507	29.7861	30.7626	32.1918	29.448	32.919	31.6268	31.8887	32.8608	32.6251	31.1406	50696000	534910000	176470000	64104000	877250000	244540000	3934300000	1142100000	421320000	6291200000	925800000	1821600000	4905600000	732360000	8121100000	3316100000	3976200000	7800000000	6624400000	2367300000	+	+	-	-	+	+	61	53	28	95.9
20.9405	29.6375	22.6365	26.4969	27.9484	29.7285	29.7851	28.6483	30.0321	31.2938	27.4724	29.5937	32.0453	27.7581	31.61	30.8379	31.9109	32.4513	32.4819	31.8268	2012400	835160000	6520100	94703000	259010000	889580000	925170000	420730000	1097900000	2632500000	186220000	810210000	4432000000	226990000	3277700000	1919300000	4037700000	5872300000	5998200000	3809200000	+	+	-	-	+	+	23	23	23	93
22.0338	30.1678	22.749	24.036	28.8335	29.694	30.0916	28.7922	28.5941	30.9427	27.8491	28.971	31.8256	28.1458	31.9329	30.9274	31.9506	32.1203	32.1312	31.435	4293600	1206200000	7049200	17201000	478340000	868550000	1144100000	464860000	405220000	2063800000	241770000	526170000	3805800000	296990000	4099900000	2042100000	4150300000	4668300000	4703900000	2903200000	+	+	-	-	+	+	38	38	38	93.2
27.0594	30.212	28.5963	26.7909	30.4792	30.129	33.3292	30.8913	29.3479	32.8474	30.0887	32.0159	32.4624	30.1759	33.9643	33.3203	31.96	34.3233	34.1779	31.761	139860000	1243700000	405830000	116110000	1496800000	1174200000	10792000000	1991600000	683290000	7727500000	1141800000	4342600000	5917700000	1213000000	16760000000	10725000000	4177600000	21495000000	19434000000	3639300000	+	+	-	-	+	+	114	114	114	71.2
25.175	29.8087	23.8825	26.9309	29.5931	29.2206	32.1895	30.1415	27.9803	32.7607	28.9333	30.7422	31.8349	29.0578	32.5243	32.1631	31.975	33.2265	32.7945	32.6055	37881000	940370000	15465000	127940000	809850000	625590000	4897700000	1184400000	264800000	7277000000	512600000	1796100000	3830500000	558810000	6177300000	4808900000	4221200000	10050000000	7449700000	6534700000	+	+	-	-	+	+	36	36	36	79.9
25.5972	29.8431	29.2832	29.1292	29.6771	29.9104	33.0698	30.4506	27.9083	33.3107	30.6621	31.4043	32.8565	29.8118	33.5907	32.4795	31.9944	33.929	33.7039	29.6021	50759000	963100000	653330000	587170000	858420000	1009100000	9016000000	1467400000	251910000	10654000000	1699100000	2842000000	7776800000	942430000	12936000000	5988100000	4278400000	16355000000	13992000000	814910000	+	+	-	-	+	+	230	86	85	75
22.0347	32.3363	25.1558	28.3197	27.7876	30.7713	32.0401	28.0983	32.5125	32.0365	26.3314	28.605	32.8483	25.7229	30.0066	28.9877	32.0218	32.5407	33.0638	30.8112	4296500	5422500000	37381000	335030000	231690000	1832700000	4416000000	287370000	6126800000	4405000000	84440000	408280000	7732500000	55382000	1078700000	532300000	4360500000	6247800000	8978600000	1884000000	+	+	-	-	+	+	28	28	0	83.3
22.8627	30.5513	24.7335	26.5951	29.2108	29.0951	32.1987	29.3192	28.3404	32.8921	28.428	30.3905	32.4112	28.6363	32.259	31.4945	32.1264	32.8946	32.3923	32.1175	7627000	1573500000	27895000	101370000	621330000	573460000	4929200000	669820000	339870000	7970800000	361150000	1407500000	5711400000	417230000	5139400000	3025400000	4688400000	7984500000	5636900000	4659400000	+	+	-	-	+	+	44	44	44	81.6
23.9355	29.778	26.0155	29.3182	30.1115	30.5869	32.3827	30.5326	25.7052	33.0118	29.5754	31.4794	32.8502	29.8166	33.2356	32.8285	32.1506	33.2456	33.4386	33.2019	16044000	920580000	67834000	669370000	1160000000	1612800000	5599600000	1553200000	54707000	8660400000	800000000	2994000000	7742900000	945570000	10114000000	7627000000	4767700000	10184000000	11642000000	9880300000	+	+	-	-	+	+	16	16	16	77.5
21.1763	29.7852	24.1307	27.9503	29.169	31.0014	27.082	29.5437	27.0732	30.0161	28.309	NaN	31.9855	28.7525	32.8015	29.7262	32.1758	30.3989	31.522	30.6812	2369800	925230000	18368000	259340000	603610000	2149600000	142070000	782610000	141200000	1085800000	332560000	0	4251900000	452240000	7485900000	888140000	4851700000	1415700000	3083600000	1721700000	+	+	-	-	+	+	3	3	3	21.2
22.2137	30.3053	24.8017	28.225	29.6642	30.395	31.0178	29.8118	29.9813	31.8912	28.7513	31.3957	32.2651	28.668	32.5825	32.6199	32.179	33.0671	33.0224	32.167	4864000	1326800000	29246000	313740000	850780000	1411900000	2174200000	942410000	1059900000	3982900000	451870000	2825100000	5161200000	426500000	6431600000	6600200000	4862400000	8998700000	8724500000	4822200000	+	+	-	-	+	+	21	21	21	94.2
24.5129	29.0832	25.5979	27.5032	28.9754	30.3381	32.7067	29.4505	28.5224	32.9712	29.0936	29.9385	32.8779	28.8065	31.7229	31.0124	32.1883	33.7004	33.3359	32.9572	23940000	568740000	50785000	190240000	527790000	1357300000	7009700000	733630000	385560000	8420100000	572860000	1028900000	7892900000	469500000	3544400000	2166000000	4893700000	13958000000	10842000000	8338700000	+	+	-	-	+	+	63	63	51	98.6
22.3483	30.1908	23.7674	27.0911	29.2267	30.4435	32.9828	29.6412	29.6756	33.0578	28.7289	30.8209	32.0636	28.668	32.818	31.9752	32.204	32.4117	32.6495	31.5053	5339700	1225600000	14279000	142970000	628220000	1460200000	8488300000	837330000	857500000	8941000000	444890000	1896800000	4488600000	426520000	7572000000	4221900000	4947300000	5713400000	6737200000	3048100000	+	+	-	-	+	+	74	74	74	97.2
20.4611	30.3252	24.9938	26.8959	27.8516	30.5318	31.1682	28.281	27.8638	32.3825	26.4366	29.8387	32.5759	27.2715	31.6202	29.6241	32.2408	32.3589	32.4907	30.6138	1443500	1345200000	33410000	124870000	242190000	1552300000	2413100000	326160000	244250000	5598900000	90828000	960140000	6402100000	162010000	3300900000	827440000	5075100000	5508200000	6034900000	1643100000	+	+	-	-	+	+	11	11	11	88.5
20.9154	29.2442	24.0471	29.1148	28.339	29.8628	31.6666	28.484	30.711	32.91	27.756	29.7837	32.1497	27.8733	31.9778	31.2498	32.2538	31.6455	32.3453	31.8223	1977700	635910000	17334000	581350000	339530000	976310000	3408800000	375440000	1757600000	8070500000	226670000	924270000	4764700000	245860000	4229300000	2553400000	5121100000	3359300000	5456500000	3797100000	+	+	-	-	+	+	15	15	15	74.1
24.9198	26.0438	26.4343	25.3348	29.3465	27.4759	29.2236	30.1005	28.0583	33.4149	29.5383	30.5285	32.2704	29.3942	32.1879	30.9178	32.2554	33.4313	33.4708	29.2434	31740000	69177000	90684000	42320000	682600000	186670000	626880000	1151200000	279510000	11452000000	779700000	1548800000	5180500000	705550000	4892300000	2028600000	5126900000	11583000000	11905000000	635550000	+	+	-	-	+	+	31	31	31	99.1
25.3723	29.2445	29.4315	26.512	30.5084	28.5711	32.8485	31.1151	28.1187	33.5481	30.541	32.3556	33.0499	30.5266	34.0879	33.5091	32.2753	34.2223	34.2055	31.8351	43433000	636000000	724030000	95702000	1527400000	398810000	7733800000	2325800000	291450000	12560000000	1562300000	5495500000	8892400000	1546800000	18259000000	12225000000	5197800000	20042000000	19810000000	3831200000	+	+	-	-	+	+	322	322	321	61.8
24.3711	29.8271	25.678	28.5846	29.9056	28.9004	33.3547	30.4214	26.8517	33.8991	29.4903	31.1467	32.8058	29.3794	33.5069	32.6504	32.3506	34.3249	34.33	32.6647	21699000	952480000	53683000	402550000	1005700000	501040000	10984000000	1438000000	121110000	16019000000	754140000	2377400000	7508000000	698380000	12206000000	6741600000	5476300000	21519000000	21595000000	6808600000	+	+	-	-	+	+	107	107	2	84.9
NaN	29.3257	NaN	NaN	NaN	30.4724	25.0738	NaN	29.5699	26.9176	NaN	NaN	32.3281	NaN	NaN	NaN	32.3539	NaN	NaN	NaN	0	672850000	0	0	0	1489700000	35316000	0	796920000	126770000	0	0	5391600000	0	0	0	5489100000	0	0	0	-	-	-	-	-	-	1	1	1	5.6
26.897	31.3829	25.6315	27.7811	30.7794	30.0618	33.1614	30.9892	29.0525	33.101	30.1209	32.1667	32.9911	30.418	33.8879	33.4593	32.3849	34.2908	34.0003	33.4376	124970000	2800300000	51980000	230650000	1843000000	1120700000	9607000000	2131500000	556760000	9212600000	1167600000	4821000000	8537100000	1434600000	15895000000	11810000000	5608100000	21017000000	17183000000	11634000000	+	+	-	-	+	+	61	61	61	79.6
23.1402	30.1854	23.8366	27.6511	28.1828	27.4717	31.9061	28.7419	30.2068	31.8902	27.399	29.6557	32.7042	27.4953	32.1091	30.8526	32.4083	32.2411	31.8251	30.5506	9244600	1221000000	14981000	210770000	304700000	186130000	4024300000	448920000	1239200000	3980200000	176980000	845780000	6997400000	189200000	4632400000	1938900000	5700000000	5076300000	3804700000	1572700000	+	+	-	-	+	+	49	49	35	90.3
24.9252	31.3251	27.9731	28.1125	28.543	30.7857	31.7687	29.6349	27.2218	31.7171	28.0744	31.0255	32.696	28.619	NaN	31.6146	32.45	32.3249	31.219	28.6425	31858000	2690300000	263470000	290200000	391120000	1851100000	3658700000	833680000	156520000	3530300000	282640000	2185800000	6958000000	412270000	0	3288000000	5866900000	5379800000	2499600000	419050000	-	+	-	+	-	+	2	2	2	0.6
24.082	32.6183	25.3158	29.2634	30.2003	31.7634	32.1927	30.2254	31.4095	32.5445	28.6032	31.1109	33.5458	28.3572	32.8484	29.6846	32.5244	32.8276	32.9285	33.6475	17758000	6592900000	41766000	644420000	1233700000	3645200000	4908700000	1255300000	2852400000	6264400000	407770000	2319000000	12540000000	343860000	7732900000	862860000	6177500000	7622400000	8174800000	13456000000	+	+	-	-	+	+	21	21	19	97.9
22.6301	30.3444	25.2855	27.6644	28.7157	30.8589	29.8036	29.1923	29.9313	32.6279	28.1879	29.9898	32.6574	28.5733	31.8382	31.5246	32.5599	32.9693	32.6447	31.5374	6491400	1363200000	40896000	212720000	440840000	1947400000	937060000	613430000	1023800000	6636900000	305780000	1066200000	6774300000	399400000	3839200000	3089300000	6331600000	8409200000	6714600000	3116800000	+	+	-	-	+	+	18	18	18	100
21.0533	29.4291	23.1128	24.8353	28.3524	27.4249	30.5251	28.9255	28.7841	31.4214	27.834	29.7881	32.0691	27.8343	32.0314	31.0003	32.5879	32.6132	32.2277	32.5079	2176100	722820000	9071100	29935000	342710000	180190000	1545100000	509860000	462240000	2876000000	239260000	927050000	4505800000	239310000	4389500000	2147900000	6455400000	6569800000	5029300000	6107400000	+	+	-	-	+	+	31	31	31	99.2
22.9676	26.2221	26.5318	25.0715	26.7378	29.5324	29.7131	26.9367	29.621	31.6454	27.8208	28.1924	30.9656	27.4618	30.1838	29.1658	32.613	29.8383	30.104	NaN	8202600	78278000	97019000	35260000	111910000	776510000	880130000	128460000	825670000	3359000000	237080000	306730000	2096900000	184850000	1219600000	602260000	6568800000	959870000	1154000000	0	+	-	+	-	-	+	53	1	0	84.3
27.524	31.5657	26.2701	29.5302	30.5446	30.9353	34.0771	31.0796	29.4164	34.0041	30.2915	32.2924	33.3823	30.434	34.1678	33.4954	32.6864	34.6181	34.4937	34.5916	192990000	3178500000	80927000	775290000	1566200000	2053300000	18123000000	2269300000	716510000	17229000000	1314200000	5260000000	11196000000	1450600000	19299000000	12109000000	6911800000	26369000000	24190000000	25888000000	+	+	-	-	+	+	50	50	50	82.1
29.4315	32.5576	24.94	31.1314	33.2355	32.2781	34.3468	33.5787	29.7587	34.692	32.6797	34.1741	34.1612	31.604	35.6056	34.9367	32.6866	35.7252	35.4378	35.714	724050000	6321300000	32188000	2352200000	10113000000	5208000000	21848000000	12829000000	908360000	27755000000	6879700000	19383000000	19211000000	3263900000	52282000000	32885000000	6912600000	56800000000	46541000000	56362000000	+	+	-	-	+	+	38	38	8	95.8
26.7796	30.4315	29.644	26.712	30.6084	30.3208	32.1725	30.7506	29.5829	33.4441	30.5404	30.997	33.4334	29.7406	31.5496	31.7535	32.7663	32.2154	32.0058	28.3424	115200000	1448100000	838960000	109930000	1637000000	1341100000	4840400000	1806600000	804180000	11686000000	1561600000	2143000000	11600000000	897060000	3143300000	3620400000	7305100000	4986700000	4312300000	340350000	+	+	-	-	+	+	24	5	5	15.1
22.6674	29.7446	24.0283	27.2758	29.9076	30.2113	31.2559	30.5988	28.8156	32.7697	29.5762	31.5638	32.8315	29.9468	32.7273	32.7142	32.8059	33.7712	33.342	32.7019	6661300	899530000	17110000	162490000	1007100000	1243100000	2564300000	1626100000	472470000	7322800000	800430000	3174300000	7643300000	1034900000	7110600000	7046000000	7508600000	14660000000	10888000000	6986500000	+	+	-	-	+	+	32	32	32	99.1
26.3534	30.3456	28.8214	27.1716	30.7682	29.8913	32.7488	31.4117	28.4562	33.4584	30.5903	32.4799	33.2291	30.9584	34.0861	33.6884	32.8176	34.5708	34.3159	31.6143	85735000	1364400000	474360000	151170000	1828700000	995810000	7217100000	2856600000	368270000	11803000000	1616600000	5989900000	10068000000	2086500000	18236000000	13843000000	7569900000	25518000000	21385000000	3287500000	+	+	-	-	+	+	375	375	1	56.1
24.9326	31.6371	25.8842	28.856	30.0359	30.7595	32.1329	30.4812	31.4057	33.9961	29.6434	31.3209	33.9069	29.5774	32.9678	32.6532	32.8407	33.9061	33.9975	32.4729	32023000	3339800000	61931000	485860000	1100800000	1817800000	4709400000	1498800000	2844900000	17134000000	838570000	2682500000	16106000000	801120000	8400200000	6754300000	7692200000	16097000000	17150000000	5960800000	+	+	-	-	+	+	28	28	28	74.6
27.1676	30.5081	29.6632	27.9228	32.0615	29.9296	33.693	32.3534	29.8228	34.2447	31.8754	33.0309	33.6109	31.9169	35.3049	34.1769	32.8489	35.6478	35.4032	33.9904	150750000	1527100000	850180000	254440000	4481900000	1022600000	13887000000	5487000000	949650000	20355000000	3939700000	8776100000	13119000000	4054500000	42447000000	19421000000	7735600000	53833000000	45439000000	17066000000	+	+	-	-	+	+	86	86	86	59.7
25.1631	31.6962	26.764	28.3465	30.6814	30.0917	33.4731	31.2028	28.418	33.6726	30.2635	32.0655	33.5733	30.4716	33.7207	33.2815	32.877	34.0104	33.9114	32.1648	37571000	3479400000	113960000	341320000	1722000000	1144200000	11924000000	2471600000	358650000	13692000000	1288900000	4494600000	12781000000	1488900000	14156000000	10441000000	7887800000	17304000000	16157000000	4814800000	+	+	-	-	+	+	77	77	77	84.9
21.4496	31.3071	21.433	30.7496	29.1806	31.0349	33.0876	29.3177	30.1747	33.4572	28.4499	30.5283	32.3042	28.4191	32.5001	32.4634	32.988	33.1574	32.664	31.8551	2864000	2656900000	2831300	1805300000	608480000	2200000000	9127600000	669140000	1212000000	11793000000	366680000	1548600000	5303200000	358920000	6074500000	5922000000	8518700000	9580400000	6805100000	3884500000	+	+	-	-	+	+	43	43	42	89.4
27.3555	33.4469	26.5668	31.56	33.8432	32.1598	36.1709	34.1912	31.0157	36.0113	33.2336	34.726	34.1761	33.2656	36.6715	36.0334	33.0524	36.6552	36.4835	35.0609	171720000	11709000000	99403000	3165900000	15411000000	4798200000	77363000000	19614000000	2171000000	69261000000	10100000000	28417000000	19410000000	10326000000	109450000000	70330000000	8907600000	108220000000	96076000000	35840000000	+	+	-	-	+	+	165	137	126	96.5
20.9252	30.9959	22.7297	27.955	28.2268	30.7469	30.6803	28.4251	30.916	31.9275	27.8081	28.997	32.9078	27.7579	31.5468	29.9736	33.0866	31.6877	31.5752	31.394	1991200	2141400000	6955400	260190000	314140000	1801900000	1720600000	360420000	2026000000	4084600000	235000000	535740000	8058100000	226970000	3137100000	1054300000	9121300000	3459000000	3199600000	2821800000	+	+	-	-	+	+	24	24	24	99
20.8472	30.2093	23.0563	25.3341	28.4784	30.313	28.9408	28.7678	27.4563	30.3358	27.3521	30.4391	32.8205	27.5113	32.2125	31.2849	33.11	32.9468	31.6334	27.2925	1886400	1241400000	8722700	42299000	373980000	1333900000	515300000	457050000	184150000	1355100000	171320000	1455700000	7584800000	191310000	4976600000	2616300000	9270300000	8279100000	3331300000	164390000	+	+	-	-	+	+	17	17	17	91
24.8085	27.826	25.932	25.2904	27.5145	30.202	30.3866	28.0747	30.1218	32.6731	28.1715	28.6305	33.2145	28.0896	31.2801	30.3068	33.1255	30.7731	31.1678	26.8376	29384000	237930000	64019000	41035000	191730000	1235100000	1403700000	282710000	1168300000	6848300000	302320000	415570000	9966800000	285630000	2607600000	1328200000	9370700000	1835000000	2412300000	119930000	+	+	-	-	+	+	32	32	11	85.1
25.0752	30.544	22.3197	30.0634	29.8411	30.4034	32.7434	31.1392	29.7141	33.3239	30.4147	32.0858	32.636	29.037	33.7508	33.5234	33.2185	33.9903	33.9566	34.4811	35350000	1565500000	5234700	1122000000	961770000	1420200000	7190300000	2365000000	880710000	10752000000	1431300000	4558300000	6674400000	550810000	14454000000	12347000000	9994600000	17065000000	16671000000	23980000000	+	+	-	-	+	+	50	47	44	79.9
24.8975	31.529	25.6423	28.9067	30.113	30.9339	33.3964	30.6544	29.3289	33.903	29.6336	31.5781	33.1354	29.6406	33.5806	33.0014	33.2246	33.9778	33.1493	32.8305	31253000	3098700000	52371000	503260000	1161200000	2051300000	11306000000	1690000000	674330000	16063000000	832890000	3206000000	9435100000	836960000	12846000000	8598300000	10037000000	16917000000	9526300000	7637800000	+	+	-	-	+	+	38	38	28	84.5
26.3595	32.4154	26.7424	29.5749	31.1377	31.5299	34.0491	31.3599	30.0666	33.9856	30.5081	32.7897	33.7172	30.5868	34.2602	33.3287	33.2593	34.6629	34.5416	32.3513	86101000	5728000000	112270000	799700000	2362600000	3100600000	17775000000	2755900000	1124500000	17009000000	1527100000	7424700000	14122000000	1612700000	20575000000	10788000000	10281000000	27200000000	25006000000	5479300000	+	+	-	-	+	+	57	57	56	68.1
26.5703	30.5064	27.1975	26.6105	31.0984	29.8208	33.0514	31.6014	29.1962	34.142	30.7547	32.7838	33.5002	30.9434	34.4404	34.0009	33.3032	34.9734	34.9276	34.4829	99645000	1525200000	153910000	102460000	2299100000	948310000	8901800000	3258200000	615060000	18957000000	1811700000	7394700000	12150000000	2064900000	23313000000	17191000000	10599000000	33732000000	32677000000	24009000000	+	+	-	-	+	+	47	47	10	90.9
26.6913	30.4807	27.8942	27.0042	30.5657	30.2762	32.646	31.0958	30.6251	33.2331	30.3652	31.7518	33.4869	30.3282	33.6547	32.7308	33.3132	34.1139	33.9806	32.7476	108360000	1498300000	249460000	134610000	1589300000	1300300000	6720800000	2295000000	1656100000	10096000000	1383000000	3616100000	12038000000	1348000000	13523000000	7127700000	10673000000	18591000000	16950000000	7211400000	+	+	-	-	+	+	64	64	53	81.6
24.5797	30.7861	28.9631	27.2177	30.2869	30.2501	32.8693	30.5258	28.0572	33.2352	30.0479	31.9466	33.9875	29.9279	33.5936	32.618	33.3319	33.7131	33.8162	31.0158	25075000	1851600000	523330000	156080000	1310000000	1277000000	7845900000	1545900000	279290000	10111000000	1110000000	4139000000	17032000000	1021400000	12962000000	6591800000	10812000000	14082000000	15125000000	2171100000	+	+	-	-	+	+	606	51	50	93.9
27.6094	30.9729	29.011	27.8709	32.3602	30.6724	34.9837	32.581	30.1746	33.3999	32.4107	32.7556	34.263	32.3909	35.6732	34.385	33.4436	35.6352	35.3785	34.2864	204760000	2107500000	540990000	245460000	5513000000	1711300000	33974000000	6424800000	1211900000	11334000000	5709500000	7251400000	20616000000	5631700000	54792000000	22434000000	11682000000	53365000000	44666000000	20953000000	+	+	-	-	+	+	113	113	113	85.5
28.5934	28.7122	31.1876	28.9081	32.3232	29.1467	34.0421	32.6258	29.4713	35.2392	32.3223	33.6899	33.945	32.0695	35.3003	34.2134	33.4566	35.3693	35.1364	28.2349	405020000	439790000	2445700000	503740000	5373300000	594340000	17688000000	6627200000	744270000	40557000000	5370100000	13857000000	16537000000	4506800000	42312000000	19919000000	11788000000	44383000000	37766000000	315900000	+	+	-	-	+	+	171	168	166	95.2
23.637	30.3162	26.028	27.3905	29.9285	29.7963	31.3113	29.9509	29.121	33.0047	28.8844	30.3815	33.3164	29.0133	32.4111	31.945	33.4688	33.2522	33.2864	33.1015	13045000	1336900000	68424000	175940000	1021800000	932380000	2664700000	1037800000	583850000	8618100000	495530000	1398800000	10696000000	541850000	5711000000	4134400000	11888000000	10231000000	10476000000	9216300000	+	+	-	-	+	+	18	18	18	95.3
27.1822	31.5281	29.1546	29.8981	31.4846	31.3974	34.6938	31.9386	29.3757	34.9558	31.1893	32.605	34.2893	31.3697	34.7755	34.146	33.4983	35.2465	35.0644	32.2729	152290000	3096800000	597610000	1000500000	3004700000	2828500000	27789000000	4116000000	696550000	33322000000	2448600000	6532600000	20995000000	2774800000	29409000000	19009000000	12134000000	40761000000	35929000000	5189300000	+	+	-	-	+	+	637	637	632	86.2
27.5104	31.1825	28.8191	28.1004	31.8651	30.8319	34.6843	32.5383	30.1733	33.73	32.0039	32.8736	34.0367	31.9817	35.3106	33.9004	33.5271	35.3166	35.0584	34.5453	191180000	2437000000	473600000	287780000	3911700000	1911300000	27607000000	6237600000	1210800000	14248000000	4306500000	7869500000	17623000000	4240700000	42615000000	16034000000	12378000000	42792000000	35779000000	25071000000	+	+	-	-	+	+	52	52	52	78.7
28.0418	31.8622	26.8989	29.2986	31.9378	31.0396	34.9235	31.9537	29.7482	34.4819	31.5156	32.732	34.7591	31.7261	35.3086	33.9451	33.6397	35.6313	35.3334	34.0331	276330000	3903800000	125130000	660340000	4113600000	2207200000	32585000000	4159400000	901770000	23993000000	3070000000	7133800000	29076000000	3552300000	42554000000	16538000000	13383000000	53223000000	43292000000	17579000000	+	+	-	-	+	+	82	82	81	88.8
23.957	32.0424	25.7127	29.1907	30.6156	31.5884	32.0175	30.8452	30.9711	33.6253	30.0611	31.5079	33.5324	30.1182	33.3618	32.8239	33.6934	34.692	34.0389	33.288	16285000	4423000000	54993000	612760000	1645200000	3229000000	4347300000	1929000000	2104900000	13250000000	1120200000	3053700000	12424000000	1165400000	11038000000	7602800000	13891000000	27754000000	17650000000	10488000000	+	+	-	-	+	+	30	30	30	94.4
20.1203	31.5261	23.009	23.8789	27.7296	30.676	30.89	28.1699	32.8942	32.8498	27.1396	29.2051	33.1021	27.3271	31.1975	30.1133	33.8656	31.2486	31.2197	31.5944	1139800	3092500000	8441200	15426000	222560000	1715500000	1989900000	301990000	7982300000	7740600000	147850000	618870000	9219700000	168370000	2462600000	1161500000	15652000000	2551300000	2500800000	3242400000	+	+	-	-	+	+	21	21	21	94.3
31.2412	32.1503	33.1933	31.0132	34.3586	32.953	35.9088	34.5506	32.0586	36.6596	34.5422	35.1557	35.2455	34.4378	37.2993	36.2544	33.9731	37.5318	37.3592	34.8905	2538300000	4766600000	9821700000	2167200000	22028000000	8314400000	64508000000	25163000000	4473000000	108550000000	25018000000	38275000000	40735000000	23271000000	169130000000	81969000000	16862000000	198700000000	176300000000	31848000000	+	+	-	-	+	+	40	40	5	95.9
28.0982	32.4114	29.7115	31.4632	32.8549	31.4166	35.1168	33.1393	31.023	34.809	32.1945	33.9429	34.0925	32.443	35.4704	35.2423	34.0315	35.9584	35.7132	33.6596	287340000	5712100000	879100000	2960500000	7767900000	2866400000	37257000000	9460500000	2182000000	30099000000	4914800000	16513000000	18318000000	5838600000	47606000000	40644000000	17559000000	66766000000	56332000000	13569000000	+	+	-	-	+	+	66	66	39	93.3
26.467	30.3261	28.0857	27.7245	30.3985	31.232	33.0431	30.7388	30.3643	34.0145	30.3769	32.0014	34.0707	30.2084	33.4105	32.738	34.093	34.1619	34.0644	31.2228	92759000	1346100000	284870000	221770000	1415300000	2522100000	8850400000	1791800000	1382200000	17353000000	1394300000	4299000000	18043000000	1240600000	11417000000	7163200000	18324000000	19220000000	17964000000	2506100000	+	+	-	-	+	+	46	46	46	98
24.1282	33.0486	26.4012	29.6578	30.7082	32.6643	31.8821	30.9515	31.3166	34.0958	29.8885	31.976	34.4077	30.2368	33.4923	32.8689	34.2756	34.2852	34.1616	33.6688	18336000	8884500000	88622000	846990000	1754200000	6806500000	3957800000	2076500000	2674500000	18359000000	993900000	4224200000	22790000000	1265300000	12083000000	7843900000	20796000000	20935000000	19216000000	13656000000	+	+	-	-	+	+	20	20	20	65.1
28.4217	32.7688	28.9812	31.3708	33.2422	32.0169	36.3444	33.667	30.735	36.1714	32.624	34.4175	35.1714	32.7056	36.0476	35.609	34.414	36.513	36.3836	35.9436	359570000	7318200000	529910000	2776800000	10160000000	4345600000	87250000000	13639000000	1787100000	77386000000	6619100000	22945000000	38693000000	7004400000	71023000000	52406000000	22890000000	98065000000	89653000000	66086000000	+	+	-	-	+	+	107	107	107	82.8
27.8785	31.5797	29.9981	29.3598	32.1958	32.1296	34.5366	32.6311	30.8836	34.9027	32.1565	33.5006	34.6071	31.9256	35.4912	34.5848	34.4327	35.4417	35.2673	32.7187	246750000	3209500000	1072300000	688920000	4919200000	4698600000	24920000000	6651700000	1981000000	32119000000	4787000000	12153000000	26168000000	4079000000	48295000000	25766000000	23189000000	46669000000	41353000000	7068000000	+	+	-	-	+	+	233	233	4	86.3
28.6368	31.6859	30.1814	30.2978	32.3152	31.0701	34.8314	32.8058	30.9975	35.2598	32.3017	33.7467	35.0825	32.1242	35.3508	34.3489	34.4392	35.6057	35.5452	34.3017	417380000	3454600000	1217600000	1319900000	5343700000	2254400000	30571000000	7508200000	2143800000	41138000000	5294000000	14413000000	36383000000	4681100000	43818000000	21880000000	23293000000	52285000000	50140000000	21176000000	+	+	-	-	+	+	78	77	10	99.7
26.8952	30.9516	28.3879	30.8853	31.1951	32.4798	34.5414	31.6764	32.1288	35.3242	30.8575	32.0167	34.4633	30.7818	34.177	33.517	34.4788	34.5993	34.5709	32.5193	124810000	2076700000	351250000	1983300000	2458400000	5989400000	25004000000	3432100000	4696100000	43017000000	1945500000	4344900000	23686000000	1846000000	19423000000	12292000000	23941000000	26028000000	25520000000	6156000000	+	+	-	-	+	+	48	48	48	68.3
27.7136	31.9669	28.2694	32.359	31.6132	32.4841	35.5139	32.3464	30.4215	35.9834	31.8183	33.6097	34.5197	31.0721	35.1071	34.888	34.4828	35.2491	35.3984	35.3125	220100000	4197500000	323540000	5508400000	3284900000	6007600000	49061000000	5460700000	1438100000	67933000000	3786800000	13108000000	24630000000	2257500000	37007000000	31794000000	24008000000	40835000000	45289000000	42669000000	+	+	-	-	+	+	91	49	0	100
28.5208	31.1768	31.2479	28.1933	32.6132	31.5889	34.9218	33.2866	30.8376	35.3821	32.8547	34.0357	34.9805	32.7046	35.9208	35.2105	34.512	36.1128	36.0701	32.2162	385130000	2427400000	2550000000	306930000	6569900000	3230100000	32547000000	10478000000	1918900000	44778000000	7766900000	17610000000	33899000000	6999600000	65049000000	39756000000	24499000000	74310000000	72141000000	4989400000	+	+	-	-	+	+	208	208	207	94.3
26.2007	31.9177	26.8617	30.8714	30.8056	32.5511	34.3645	31.3824	31.87	34.3266	30.638	32.0645	34.1904	30.6881	34.2468	33.2807	34.5956	34.1096	33.6823	31.7611	77125000	4056800000	121950000	1964400000	1876800000	6292800000	22118000000	2799300000	3924800000	21545000000	1670900000	4491300000	19603000000	1730000000	20385000000	10435000000	25961000000	18536000000	13784000000	3639500000	+	+	-	-	+	+	38	38	13	93.9
29.5604	33.3807	30.1999	32.3959	34.1782	33.4619	35.395	34.4226	31.525	35.8729	33.6528	35.0802	35.8165	33.5073	36.1897	35.823	34.7449	36.8813	36.6828	37.1412	791690000	11184000000	1233300000	5651000000	19439000000	11831000000	45182000000	23027000000	3090000000	62923000000	13505000000	36325000000	60512000000	12210000000	78374000000	60786000000	28790000000	126580000000	110310000000	151570000000	+	+	-	-	+	+	52	52	20	95.6
24.5893	32.8318	21.6121	31.3456	29.983	32.3389	33.1691	31.0345	31.2055	34.2576	30.7425	32.3481	34.389	29.4145	33.882	33.8065	34.7729	34.5555	34.3773	33.6537	25242000	7644800000	3205400	2728800000	1061200000	5432200000	9658200000	2199500000	2476300000	20539000000	1796500000	5466900000	22496000000	715570000	15831000000	15024000000	29356000000	25249000000	22315000000	13514000000	+	+	-	-	+	+	48	46	46	91.7
27.1605	32.6531	28.0317	31.4435	31.962	32.1122	35.7373	32.1904	31.7098	35.9665	31.1791	33.1601	35.2038	31.3891	35.1618	34.57	34.8121	35.7269	35.7101	34.12	150010000	6753800000	274390000	2920400000	4183200000	4642300000	57278000000	4900800000	3512400000	67144000000	2431300000	9598200000	39572000000	2812200000	38437000000	25504000000	30164000000	56869000000	56209000000	18670000000	+	+	-	-	+	+	126	126	118	99.8
28.0633	32.9126	28.7413	31.1819	32.982	32.4631	36.2947	33.3259	31.7673	36.5411	32.5811	33.8722	35.0372	32.6393	35.827	35.3272	34.851	36.3882	36.3327	36.4459	280470000	8084800000	448740000	2436100000	8483200000	5920600000	84296000000	10767000000	3655100000	99994000000	6425300000	15723000000	35258000000	6689900000	60955000000	43107000000	30989000000	89938000000	86542000000	93606000000	+	+	-	-	+	+	75	75	75	88.3
29.0926	33.083	30.6929	30.5138	33.7367	32.2253	35.9835	34.1728	31.0807	36.499	33.4721	34.9499	35.8293	33.5145	36.7055	35.98	35.0815	36.4677	36.1404	34.4277	572470000	9098800000	1735700000	1533100000	14314000000	5020800000	67938000000	19366000000	2271000000	97119000000	11915000000	33187000000	61053000000	12271000000	112060000000	67774000000	36357000000	95032000000	75745000000	23109000000	+	+	-	-	+	+	182	182	8	90.5
29.2165	33.3547	31.4502	28.8082	33.2928	33.4824	35.3496	34.0854	31.9126	36.8729	32.32	34.199	35.8915	32.282	35.7623	35.2837	35.0824	36.1003	35.9098	30.8454	623810000	10984000000	2934000000	470050000	10523000000	12001000000	43780000000	18228000000	4042400000	125850000000	5361400000	19721000000	63742000000	5222300000	58281000000	41826000000	36380000000	73666000000	64555000000	1929200000	+	+	-	-	+	+	326	32	26	76.1
28.5053	34.7106	26.7832	31.0554	33.3777	34.5448	37.8296	34.1677	32.327	37.1082	34.0175	34.6768	36.3293	33.528	36.553	36.1854	35.3163	37.795	37.6624	34.7946	381030000	28115000000	115490000	2231600000	11161000000	25062000000	244260000000	19297000000	5387800000	148140000000	17390000000	27463000000	86340000000	12386000000	100820000000	78144000000	42782000000	238470000000	217530000000	29800000000	+	+	-	-	+	+	464	114	98	90.1
29.7215	32.201	32.0219	30.0828	33.629	32.0301	35.4415	34.0908	31.6164	36.8155	33.9106	34.8706	36.1333	33.7228	36.7445	35.8452	35.3348	37.2575	37.0641	32.5966	885220000	4937200000	4360700000	1137200000	13284000000	4385600000	46661000000	18296000000	3292100000	120940000000	16148000000	31412000000	75370000000	14177000000	115130000000	61729000000	43334000000	164290000000	143680000000	6494600000	+	+	-	-	+	+	165	165	134	95.8
30.6912	33.0117	31.9396	31.6605	33.956	33.7319	36.1099	33.8284	32.1254	36.4414	33.6174	34.576	36.0812	33.6114	36.4902	35.8114	36.2281	36.6963	36.7831	35.0781	1733700000	8659900000	4118800000	3394300000	16664000000	14266000000	74159000000	15253000000	4684900000	93317000000	13178000000	25610000000	72697000000	13123000000	96527000000	60299000000	80490000000	111350000000	118250000000	36271000000	+	+	-	-	+	+	53	53	0	84.4
31.7082	33.3922	32.9244	32.655	34.3529	33.9405	36.0678	34.7966	32.9075	37.498	34.4958	35.1476	36.9399	34.5581	36.9555	36.3407	36.2407	37.5152	37.2293	36.0516	3508500000	11273000000	8151500000	6763000000	21941000000	16486000000	72028000000	29841000000	8056600000	194100000000	24225000000	38060000000	131830000000	25295000000	133260000000	87024000000	81195000000	196430000000	161120000000	71220000000	+	+	-	-	+	+	47	44	19	97.3
30.5409	33.9792	31.4676	32.6704	33.7885	34.5278	36.5538	34.0861	33.4204	37.5118	33.6559	35.0462	36.7871	33.6359	36.3881	35.7606	36.2471	36.9132	36.6006	34.8184	1562200000	16934000000	2969500000	6835300000	14837000000	24768000000	100880000000	18236000000	11496000000	195970000000	13534000000	35477000000	118580000000	13348000000	89934000000	58213000000	81557000000	129410000000	104200000000	30295000000	+	+	-	-	+	+	94	67	14	97.9
29.2099	36.3058	30.5019	33.0673	36.315	35.9461	38.4671	36.3619	34.123	38.5718	35.2131	36.9106	37.4905	35.7097	38.6418	37.9753	36.663	38.9366	38.8499	37.1623	620940000	84942000000	1520500000	9000000000	85489000000	66198000000	379960000000	88314000000	18709000000	408580000000	39830000000	129180000000	193090000000	56194000000	428870000000	270210000000	108810000000	526120000000	495420000000	153800000000	+	+	-	-	+	+	469	248	127	91
31.6356	34.0779	33.9861	31.4314	35.2321	33.5762	36.4861	35.59	32.751	37.2087	35.1672	36.183	37.294	35.1241	37.859	37.2516	36.7145	38.2741	38.16	32.9205	3336200000	18133000000	17015000000	2896000000	40358000000	12807000000	96251000000	51719000000	7228400000	158830000000	38583000000	78014000000	168500000000	37445000000	249280000000	163630000000	112760000000	332390000000	307110000000	8129600000	+	+	-	-	+	+	143	143	100	69.7
30.4706	35.9754	29.518	34.8257	35.0026	35.9837	38.1611	35.8044	33.8839	38.7286	35.4355	37.014	37.6251	34.8605	38.3526	38.3362	36.8601	38.7859	38.7251	37.8799	1487900000	67560000000	768780000	30449000000	34421000000	67947000000	307350000000	60005000000	15852000000	455480000000	46468000000	138780000000	211980000000	31193000000	350970000000	347010000000	124740000000	473950000000	454390000000	252920000000	+	+	-	-	+	+	461	357	151	91.1
29.7583	34.2004	31.4335	31.4745	33.2742	34.6962	36.2022	33.4197	33.7249	37.0144	33.1056	34.3604	37.0966	32.9131	35.6317	35.0298	36.9151	36.1922	36.107	33.1678	908140000	19740000000	2900100000	2983800000	10388000000	27836000000	79057000000	11490000000	14197000000	138820000000	9242000000	22055000000	146960000000	8087900000	53238000000	35078000000	129580000000	78510000000	74010000000	9649600000	+	+	-	-	+	+	51	51	4	99.5
32.3476	34.8561	33.6536	33.7372	35.5771	35.3667	38.0673	35.8155	33.9318	38.6679	35.4807	36.4753	37.9478	35.3278	38.1447	37.4563	37.307	38.5056	38.5579	35.9324	5465200000	31099000000	13513000000	14319000000	51260000000	44302000000	288000000000	60471000000	16387000000	436730000000	47947000000	95534000000	265110000000	43126000000	303870000000	188570000000	170030000000	390250000000	404650000000	65576000000	+	+	-	-	+	+	94	94	0	100
29.7533	35.1828	33.5769	32.5759	35.1401	34.8786	38.0306	35.5321	33.6906	38.7534	35.0533	36.683	38.6169	35.0184	38.2892	37.6616	37.9314	38.6585	38.58	35.5584	904960000	39002000000	12813000000	6402000000	37863000000	31586000000	280770000000	49686000000	13864000000	463390000000	35653000000	110330000000	421560000000	34800000000	335880000000	217410000000	262110000000	433870000000	410900000000	50601000000	+	+	-	-	+	+	1350	1350	5	96.5
33.3788	36.8191	34.3342	34.7919	36.066	36.5604	38.6105	36.4413	35.3848	39.264	35.9473	37.3993	38.8137	36.0223	38.8809	38.2198	38.0596	39.2085	38.9237	38.0534	11169000000	121240000000	21658000000	29745000000	71934000000	101340000000	419680000000	93309000000	44862000000	660140000000	66256000000	181270000000	483170000000	69788000000	506200000000	320120000000	286470000000	635220000000	521430000000	285240000000	+	+	-	-	+	+	76	76	13	99.7
32.1134	35.6132	35.9121	33.4193	36.9801	35.5494	38.8915	37.5059	34.0146	39.5523	36.972	38.3549	38.7834	36.9923	40.1187	39.565	38.0924	40.586	40.4274	37.6781	4646100000	52560000000	64656000000	11487000000	135560000000	50283000000	509910000000	195170000000	17355000000	806160000000	134800000000	351530000000	473130000000	136710000000	1193800000000	813290000000	293050000000	1650500000000	1478600000000	219900000000	+	+	-	-	+	+	4436	4436	22	85.2
35.0094	37.2867	36.7476	35.9645	38.1447	37.7876	39.9734	38.4977	36.5958	40.8935	38.0376	39.2583	40.1734	37.9911	40.7529	40.015	39.5441	41.0401	40.9372	37.9422	34584000000	167660000000	115380000000	67047000000	303880000000	237240000000	1079400000000	388110000000	103860000000	2042600000000	282130000000	657530000000	1239900000000	273190000000	1852900000000	1111000000000	801600000000	2261000000000	2105300000000	264090000000	+	+	-	-	+	+	504	504	163	93.6
NaN	NaN	19.7598	NaN	NaN	21.9076	NaN	23.963	20.6229	26.0873	23.1673	22.5535	NaN	22.6333	NaN	NaN	NaN	25.1558	21.0993	23.3488	0	0	887740	0	0	3934200	0	16352000	1614800	71293000	9420100	6155600	0	6505800	0	0	0	37380000	2246600	10683000	-	+	-	+	-	+	33	33	32	81.5
NaN	20.5487	NaN	NaN	NaN	NaN	33.3625	22.3598	NaN	32.7547	21.355	NaN	33.5208	20.7769	NaN	22.383	NaN	23.8728	NaN	25.7975	0	1533800	0	0	0	0	11044000000	5382200	0	7246600000	2682200	0	12324000000	1796700	0	5469600	0	15361000	0	58320000	-	+	-	+	-	+	11	11	3	53.2
21.9656	NaN	24.8684	21.9285	26.6652	NaN	26.5421	27.5258	NaN	NaN	25.5238	28.5913	25.1065	25.7497	29.1637	27.761	NaN	29.9643	30.1971	32.0337	4095500	0	30630000	3991500	106420000	0	97715000	193240000	0	0	48241000	404430000	36125000	56420000	601370000	227460000	0	1047500000	1230900000	4396400000	+	+	-	-	+	+	21	7	7	95.2
21.7666	25.46	23.8894	25.4864	25.1084	NaN	25.9628	25.9939	22.9918	28.0275	27.2659	26.0963	23.4233	26.3433	27.8622	26.8071	NaN	27.3715	27.4947	27.4511	3567700	46155000	15539000	47007000	36173000	0	65402000	66828000	8341000	273610000	161380000	71743000	11249000	85140000	243990000	117420000	0	173640000	189120000	183490000	+	+	-	-	+	+	37	37	37	81.4
NaN	NaN	NaN	21.0762	21.447	21.9306	NaN	21.6368	23.5088	26.2584	21.165	22.1407	NaN	NaN	24.882	24.1799	NaN	27.4706	26.9392	26.2921	0	0	0	2210900	2858900	3997200	0	3260900	11936000	80271000	2351200	4623900	0	0	30920000	19005000	0	185990000	128680000	82169000	+	+	-	-	+	+	12	12	12	74.8
NaN	NaN	NaN	NaN	21.1019	NaN	22.8751	NaN	22.4188	23.6907	20.2894	24.4205	NaN	19.9213	25.3549	NaN	NaN	26.7682	26.9349	27.202	0	0	0	0	2250700	0	7693100	0	5607000	13540000	1281500	22455000	0	992940	42912000	0	0	114300000	128300000	154390000	+	+	-	-	+	+	24	24	24	63.8
NaN	NaN	NaN	NaN	21.705	22.1497	25.8339	20.9872	24.3006	NaN	21.1643	19.1484	NaN	21.2191	24.3334	20.7876	NaN	21.7221	24.513	29.3788	0	0	0	0	3418700	4653000	59810000	2078600	20664000	0	2350100	581100	0	2441100	21139000	1810000	0	3459500	23941000	698090000	+	+	-	-	+	+	19	19	19	92.6
NaN	NaN	NaN	NaN	22.662	NaN	NaN	23.1278	NaN	24.3784	21.954	23.2447	NaN	22.586	26.4721	21.8831	NaN	27.0619	26.429	28.3745	0	0	0	0	6636600	0	0	9165700	0	21808000	4062600	9939500	0	6295900	93091000	3867900	0	140100000	90349000	348000000	+	+	-	-	+	+	13	13	13	75.3
19.3357	21.863	20.6174	20.6109	25.1227	23.372	27.0797	25.9633	23.6465	27.0747	24.921	26.4371	26.8278	24.4561	28.2589	27.3091	NaN	29.8156	29.1225	30.9841	661650	3814300	1608600	1601400	36534000	10856000	141840000	65425000	13131000	141350000	31767000	90859000	119120000	23015000	321200000	166290000	0	944930000	584430000	2124000000	+	+	-	-	+	+	23	23	23	56.6
19.5756	24.1384	19.7605	24.2396	21.5437	22.6715	23.4324	22.726	23.8055	23.4701	22.4326	23.3589	NaN	21.3965	25.2088	22.6213	NaN	26.1555	25.765	22.7547	781320	18466000	888160	19808000	3057100	6680500	11320000	6937800	14661000	11620000	5660800	10758000	0	2760500	38779000	6452100	0	74745000	57021000	7077200	+	+	-	-	+	+	4	4	4	38.2
18.9778	24.2389	20.784	23.6251	24.696	23.1266	26.4228	25.2434	NaN	28.431	24.9919	26.1057	NaN	24.8073	29.763	26.1792	NaN	29.8029	29.8427	28.7928	516290	19798000	1805600	12938000	27180000	9158100	89962000	39722000	0	361890000	33366000	72211000	0	29358000	911050000	75982000	0	936660000	962810000	465060000	+	+	-	-	+	+	30	30	30	70.9
NaN	NaN	NaN	NaN	20.2729	NaN	NaN	20.9613	NaN	NaN	NaN	NaN	NaN	NaN	22.9413	NaN	NaN	NaN	NaN	25.2063	0	0	0	0	1266900	0	0	2041600	0	0	0	0	0	0	8053900	0	0	0	0	38713000	+	+	-	-	+	+	16	14	14	77.7
21.4699	NaN	21.6836	NaN	21.9608	NaN	NaN	NaN	22.896	NaN	21.102	21.189	NaN	20.4236	24.5061	NaN	NaN	25.4154	NaN	23.3184	2904500	0	3368300	0	4081800	0	0	0	7805200	0	2250800	2390700	0	1406400	23827000	0	0	44752000	0	10460000	+	+	-	-	+	+	74	74	74	40.3
NaN	NaN	NaN	23.4002	20.996	NaN	NaN	NaN	NaN	NaN	23.9203	20.2417	NaN	22.6275	NaN	NaN	NaN	25.5904	26.6477	26.3961	0	0	0	11070000	2091300	0	0	0	0	0	15875000	1239800	0	6479700	0	0	0	50522000	105140000	88312000	-	+	-	+	-	+	29	16	16	58
NaN	22.9551	NaN	NaN	NaN	NaN	23.2481	NaN	NaN	23.5976	NaN	NaN	NaN	NaN	NaN	NaN	NaN	26.3587	26.6258	23.7796	0	8131500	0	0	0	0	9962600	0	0	12694000	0	0	0	0	0	0	0	86049000	103550000	14400000	-	+	-	+	-	+	34	34	1	51.3
22.4576	NaN	25.7359	NaN	28.3741	NaN	29.8874	28.632	NaN	29.2341	27.891	29.5688	23.2004	27.8421	31.3815	30.3743	NaN	32.1584	31.6031	23.6168	5760000	0	55881000	0	347910000	0	993130000	415990000	0	631470000	248910000	796340000	9638500	240610000	2797600000	1391800000	0	4793500000	3262000000	12864000	+	+	-	-	+	+	11	11	11	28.2
NaN	23.1458	NaN	NaN	21.7441	21.6367	24.899	NaN	23.0987	25.9075	19.7558	23.6851	25.2613	NaN	25.9488	24.2731	NaN	27.3186	26.5305	26.4094	0	9280500	0	0	3512700	3260500	31285000	0	8982600	62942000	885270	13487000	40216000	0	64771000	20274000	0	167380000	96931000	89132000	+	+	-	-	+	+	66	66	59	50.1
18.2598	23.7509	19.2739	NaN	21.7009	NaN	NaN	22.2693	NaN	NaN	21.6068	22.7923	NaN	20.8126	25.0489	31.0276	NaN	25.7893	24.895	25.5132	313860	14117000	633890	0	3409000	0	0	5055100	0	0	3193600	7263600	0	1841700	34711000	2189000000	0	57989000	31198000	47888000	+	+	-	-	+	+	49	49	45	63.3
17.5675	NaN	17.1623	NaN	21.6696	21.5815	21.7885	22.9588	NaN	NaN	22.4161	25.2149	NaN	22.4331	25.2106	22.2983	NaN	27.7568	27.6023	29.5186	194240	0	146680	0	3335900	3138100	3622300	8152300	0	0	5596500	38945000	0	5662900	38828000	5157600	0	226790000	203760000	769100000	+	+	-	-	+	+	18	18	18	55.2
19.8341	NaN	19.7941	18.9147	20.8236	NaN	NaN	19.7835	NaN	NaN	21.1048	NaN	24.7121	19.5775	NaN	NaN	NaN	23.8279	22.2342	25.8854	934640	0	909120	494180	1855800	0	0	902470	0	0	2255200	0	27484000	782360	0	0	0	14891000	4933600	61984000	-	+	-	+	-	+	33	33	16	67.5
23.7439	21.3428	22.7425	23.1533	NaN	NaN	21.2972	NaN	NaN	NaN	NaN	NaN	NaN	NaN	23.3393	NaN	NaN	23.9668	24.8398	25.9568	14048000	2659600	7017600	9329300	0	0	2576900	0	0	0	0	0	0	0	10613000	0	0	16395000	30027000	65128000	+	+	-	-	+	+	27	27	1	60.5
NaN	NaN	19.8784	22.1833	NaN	22.559	23.6431	NaN	NaN	NaN	20.7283	23.3431	21.7778	22.3719	26.0569	23.992	NaN	25.8848	24.5674	26.808	0	0	963840	4762600	0	6179300	13100000	0	0	0	1737200	10641000	3595600	5427500	69808000	16685000	0	61958000	24862000	117490000	+	+	-	-	+	+	33	33	33	61.3
19.501	28.5483	22.0089	24.8743	25.3989	25.3507	24.6256	26.838	29.1361	29.919	25.2915	27.7046	29.722	25.4774	22.6779	NaN	NaN	31.8878	31.7341	28.5755	741970	392560000	4220200	30755000	44242000	42787000	25884000	119960000	589970000	1015100000	41068000	218730000	885540000	46716000	6710200	0	0	3973600000	3572000000	400020000	+	+	-	-	+	+	5	5	5	31.7
NaN	NaN	NaN	NaN	NaN	NaN	24.7063	NaN	NaN	25.6123	19.474	23.0512	24.0439	19.7154	NaN	NaN	NaN	24.0384	22.7559	23.0394	0	0	0	0	0	0	27373000	0	0	51295000	728230	8691700	17296000	860840	0	0	0	17230000	7082700	8620600	-	+	-	+	-	+	27	27	27	33.1
22.9537	23.6964	22.8271	22.2612	23.976	23.8404	25.5975	23.5315	23.4749	24.1958	23.1008	26.0899	24.7692	22.832	26.6899	24.266	NaN	31.7771	31.6727	27.7305	8123700	13593000	7441100	5026700	16501000	15020000	50772000	12125000	11659000	19216000	8995400	71423000	28593000	7466700	108260000	20174000	0	3680000000	3423300000	222690000	+	+	-	-	+	+	109	109	109	39.9
NaN	21.7064	NaN	NaN	22.7067	23.0196	24.9847	22.6522	21.2318	NaN	22.0463	NaN	24.6961	22.0834	NaN	NaN	NaN	25.6985	25.7338	26.8589	0	3421900	0	0	6845400	8503400	33200000	6591500	2462600	0	4331100	0	27181000	4443800	0	0	0	54453000	55801000	121710000	-	+	-	+	-	+	42	42	22	51.5
NaN	NaN	NaN	NaN	NaN	19.7692	22.5297	NaN	NaN	NaN	NaN	20.5674	25.6712	NaN	21.9189	NaN	NaN	NaN	22.6941	27.0258	0	0	0	0	0	893570	6055200	0	0	0	0	1553800	53433000	0	3965000	0	0	0	6785700	136640000	+	+	-	-	+	+	30	30	30	57.5
NaN	24.4611	NaN	NaN	NaN	20.8125	NaN	23.5517	21.955	NaN	24.2288	24.2886	21.7282	23.2531	29.347	25.5214	NaN	29.2859	29.0522	29.1526	0	23096000	0	0	0	1841500	0	12296000	4065600	0	19661000	20492000	3474200	9997400	682840000	48162000	0	654560000	556660000	596780000	+	+	-	-	+	+	15	15	15	31.9
NaN	NaN	NaN	NaN	NaN	NaN	NaN	NaN	NaN	25.6815	NaN	NaN	NaN	NaN	NaN	24.8589	NaN	23.7834	23.9659	26.932	0	0	0	0	0	0	0	0	0	53813000	0	0	0	0	0	30429000	0	14438000	16385000	128040000	-	+	-	+	-	+	23	23	23	68.5
NaN	NaN	18.0506	NaN	21.7919	21.2612	24.2869	23.4051	22.2727	NaN	22.2788	24.2646	NaN	21.3384	26.1942	25.2454	NaN	27.0686	26.0632	27.0344	0	0	271510	0	3630800	2513400	20468000	11108000	5066900	0	5088400	20155000	0	2651600	76781000	39775000	0	140750000	70113000	137460000	+	+	-	-	+	+	29	29	29	62.6
NaN	22.6656	NaN	24.7941	NaN	21.3331	24.4216	NaN	NaN	24.3537	NaN	24.0531	NaN	NaN	NaN	23.348	NaN	NaN	NaN	22.1127	0	6653200	0	29092000	0	2641800	22471000	0	0	21439000	0	17406000	0	0	0	10677000	0	0	0	4535200	-	+	-	+	-	+	22	22	22	61
20.5608	22.639	20.3194	NaN	24.8996	NaN	21.9268	25.1223	NaN	24.9632	24.952	26.4616	NaN	24.6901	28.106	29.0238	NaN	29.1314	29.0648	26.2547	1546700	6531400	1308400	0	31299000	0	3986700	36523000	0	32710000	32457000	92414000	0	27069000	288910000	545790000	0	588050000	561520000	80068000	+	+	-	-	+	+	29	29	29	41.6
19.3882	NaN	NaN	NaN	NaN	NaN	24.5075	17.3504	NaN	23.2447	16.4942	20.5133	23.3298	NaN	27.2568	25.8447	NaN	27.8224	27.441	25.1368	686180	0	0	0	0	0	23850000	167110	0	9939200	92310	1496600	10543000	0	160370000	60262000	0	237350000	182210000	36892000	+	+	-	-	+	+	29	29	29	70.5
20.9582	20.5119	NaN	NaN	NaN	NaN	NaN	20.9948	NaN	NaN	NaN	NaN	NaN	NaN	26.3713	22.905	NaN	25.9978	22.3408	25.011	2037200	1495200	0	0	0	0	0	2089600	0	0	0	0	0	0	86805000	7854200	0	67005000	5311800	33811000	+	+	-	-	+	+	19	19	18	74.1
NaN	NaN	NaN	NaN	NaN	NaN	NaN	NaN	NaN	NaN	NaN	NaN	NaN	NaN	NaN	NaN	NaN	NaN	NaN	23.5722	0	0	0	0	0	0	0	0	0	0	0	0	0	0	0	0	0	0	0	12472000	-	+	-	+	-	+	17	17	17	41.7
21.5257	NaN	NaN	NaN	21.0043	NaN	26.5284	21.8866	NaN	NaN	20.7345	NaN	NaN	21.7287	25.6282	NaN	NaN	26.5387	26.5938	24.2912	3019200	0	0	0	2103400	0	96793000	3877200	0	0	1744700	0	0	3475400	51862000	0	0	97485000	101280000	20529000	+	+	-	-	+	+	13	13	13	45.8
NaN	23.4599	NaN	20.1729	NaN	NaN	26.3865	NaN	20.5504	22.7052	NaN	NaN	NaN	NaN	NaN	NaN	NaN	23.5998	23.3222	23.7186	0	11538000	0	1182100	0	0	87728000	0	1535600	6838500	0	0	0	0	0	0	0	12713000	10488000	13804000	-	+	-	+	-	+	24	24	24	33.7
NaN	NaN	NaN	NaN	NaN	NaN	NaN	NaN	NaN	NaN	NaN	NaN	NaN	NaN	NaN	NaN	NaN	NaN	NaN	NaN	0	0	0	0	0	0	0	0	0	0	0	0	0	0	0	0	0	0	0	0	-	-	-	-	-	-	1	1	1	20.9
NaN	NaN	NaN	NaN	NaN	NaN	NaN	NaN	NaN	NaN	NaN	NaN	NaN	NaN	NaN	NaN	NaN	24.1394	25.0585	NaN	0	0	0	0	0	0	0	0	0	0	0	0	0	0	0	0	0	18479000	34942000	0	-	-	-	-	-	-	6	6	6	28.8
22.6756	NaN	24.9985	NaN	26.6568	NaN	NaN	27.5711	19.7163	NaN	22.4197	27.0906	NaN	23.0088	26.5721	26.9573	NaN	26.8163	26.5858	26.6865	6699600	0	33520000	0	105800000	0	0	199400000	861390	0	5610600	142920000	0	8440200	99767000	130300000	0	118170000	100720000	108000000	+	+	-	-	+	+	12	12	12	56.4
19.3656	20.9566	NaN	23.9537	NaN	NaN	NaN	21.4235	21.0525	NaN	NaN	20.9852	NaN	NaN	22.923	22.7663	NaN	25.6968	25.8059	27.5026	675510	2035000	0	16247000	0	0	0	2812700	2174900	0	0	2075800	0	0	7952800	7133900	0	54387000	58661000	190150000	+	+	-	-	+	+	34	34	34	73.1
NaN	21.4419	18.5145	20.268	NaN	23.1573	26.6098	22.7062	22.0883	24.7801	21.4765	22.4199	NaN	NaN	22.3016	NaN	NaN	22.6823	NaN	23.053	0	2848700	374470	1262600	0	9355200	102410000	6843100	4458900	28811000	2917900	5611200	0	0	5169500	0	0	6730500	0	8702300	+	+	-	-	+	+	50	50	50	56.2
NaN	24.6293	20.0547	NaN	NaN	NaN	NaN	21.3381	18.602	NaN	NaN	NaN	NaN	NaN	25.7195	24.3348	NaN	26.6137	25.1838	28.768	0	25951000	1089100	0	0	0	0	2650900	397880	0	0	0	0	0	55252000	21160000	0	102690000	38114000	457120000	+	+	-	-	+	+	23	23	23	67.7
21.736	25.8646	23.9267	NaN	25.0245	25.8308	25.9229	23.7307	22.3062	NaN	23.5019	NaN	NaN	NaN	NaN	26.0795	NaN	27.588	26.77	26.7826	3492900	61099000	15946000	0	34129000	59682000	63618000	13920000	5186200	0	11879000	0	0	0	0	70910000	0	201750000	114440000	115440000	-	+	-	+	-	+	11	10	10	69.1
NaN	NaN	NaN	NaN	NaN	NaN	NaN	NaN	21.6909	NaN	NaN	NaN	NaN	NaN	NaN	NaN	NaN	NaN	NaN	NaN	0	0	0	0	0	0	0	0	3385300	0	0	0	0	0	0	0	0	0	0	0	-	-	-	-	-	-	13	13	12	38.5
NaN	NaN	NaN	NaN	NaN	NaN	NaN	NaN	20.3794	NaN	NaN	23.8018	NaN	NaN	NaN	NaN	NaN	23.1451	NaN	27.5689	0	0	0	0	0	0	0	0	1364000	0	0	14624000	0	0	0	0	0	9275900	0	199100000	-	+	-	+	-	+	15	15	15	72.1
NaN	23.5072	21.1157	20.8799	NaN	21.9037	27.947	NaN	NaN	29.8076	NaN	19.5976	27.9063	NaN	NaN	30.0334	NaN	31.2424	NaN	22.9886	0	11923000	2272200	1929700	0	3923500	258750000	0	0	939680000	0	793370	251560000	0	0	1098900000	0	2540300000	0	8322500	-	+	-	+	-	+	17	17	14	59
NaN	21.394	16.7598	NaN	21.2946	22.8213	25.2206	21.7236	NaN	24.8272	20.8067	22.544	NaN	21.1474	25.3804	NaN	NaN	25.3529	24.3819	25.7577	0	2755700	110970	0	2572200	7411400	39097000	3463000	0	29767000	1834200	6115500	0	2322700	43677000	0	0	42852000	21861000	56733000	+	+	-	-	+	+	12	12	12	42.3
NaN	23.1486	NaN	18.9536	22.6042	NaN	NaN	23.4472	NaN	NaN	22.6664	22.9267	NaN	22.6064	NaN	23.3589	NaN	24.9539	24.4061	27.4665	0	9298800	0	507710	6375700	0	0	11437000	0	0	6656800	7973200	0	6385700	0	10758000	0	32499000	22232000	185460000	-	+	-	+	-	+	25	25	1	74.7
NaN	25.3567	NaN	NaN	NaN	NaN	NaN	NaN	NaN	NaN	NaN	19.935	NaN	NaN	22.6397	NaN	NaN	NaN	NaN	NaN	0	42966000	0	0	0	0	0	0	0	0	0	1002400	0	0	6534800	0	0	0	0	0	+	-	+	-	-	+	32	32	29	56.6
NaN	NaN	NaN	NaN	NaN	NaN	NaN	NaN	NaN	NaN	NaN	NaN	NaN	21.7333	NaN	22.2206	NaN	NaN	23.331	23.8785	0	0	0	0	0	0	0	0	0	0	0	0	0	3486300	0	4887200	0	0	10552000	15422000	-	+	-	+	-	+	14	14	13	49
NaN	22.8009	23.0241	NaN	NaN	21.3343	NaN	NaN	NaN	22.2754	22.8241	20.8657	NaN	17.7444	NaN	31.7009	NaN	24.7995	23.9935	23.122	0	7307400	8530200	0	0	2644100	0	0	0	5076400	7425500	1910700	0	219580	0	3490800000	0	29200000	16702000	9128900	-	+	-	+	-	+	29	29	29	40.1
22.8878	NaN	21.6136	NaN	19.476	NaN	NaN	20.6382	NaN	NaN	20.2772	23.3317	NaN	NaN	24.1226	NaN	NaN	23.2547	22.1335	NaN	7761000	0	3208900	0	729220	0	0	1632000	0	0	1270700	10557000	0	0	18265000	0	0	10008000	4600900	0	+	-	+	-	-	+	28	28	28	61.3
17.4209	NaN	NaN	NaN	NaN	NaN	22.2026	NaN	NaN	NaN	NaN	NaN	NaN	NaN	24.3134	21.7263	NaN	NaN	NaN	23.3578	175470	0	0	0	0	0	4826600	0	0	0	0	0	0	0	20848000	3469600	0	0	0	10750000	+	+	-	-	+	+	20	20	15	79.8
23.6385	25.6035	23.1327	19.2347	22.8546	NaN	26.8938	23.672	NaN	26.0047	22.4116	24.3493	NaN	20.3265	26.5447	24.1538	NaN	31.4721	31.3998	26.0021	13059000	50981000	9196700	616930	7584300	0	124690000	13365000	0	67329000	5579000	21373000	0	1314900	97890000	18665000	0	2978900000	2833200000	67205000	+	+	-	-	+	+	41	41	41	42.2
NaN	NaN	NaN	NaN	22.8952	20.7716	23.8078	24.1848	NaN	24.3266	22.4663	25.1901	NaN	22.7005	27.3636	24.6945	NaN	27.2626	26.9047	29.2219	0	0	0	0	7800900	1790100	14685000	19070000	0	21040000	5794600	38279000	0	6816100	172690000	27151000	0	161010000	125640000	626140000	+	+	-	-	+	+	19	19	19	70.6
18.0981	NaN	21.5614	NaN	NaN	NaN	25.3821	NaN	21.1962	NaN	NaN	20.5357	NaN	NaN	NaN	23.2897	NaN	22.8317	24.8637	23.4145	280580	0	3094800	0	0	0	43729000	0	2402700	0	0	1520100	0	0	0	10254000	0	7465200	30529000	11181000	-	+	-	+	-	+	14	14	14	44.5
NaN	NaN	NaN	NaN	NaN	NaN	NaN	NaN	NaN	NaN	NaN	NaN	NaN	NaN	NaN	NaN	NaN	NaN	NaN	NaN	0	0	0	0	0	0	0	0	0	0	0	0	0	0	0	0	0	0	0	0	-	-	-	-	-	-	9	9	9	59.6
18.499	NaN	19.6481	NaN	23.9952	NaN	24.6668	24.1896	NaN	25.7328	23.8187	24.8187	20.341	23.8063	28.7507	25.2855	NaN	28.951	28.9058	27.3057	370470	0	821610	0	16722000	0	26635000	19134000	0	55764000	14796000	29592000	1328200	14669000	451660000	40898000	0	518960000	502920000	165900000	+	+	-	-	+	+	17	17	10	61.7
NaN	NaN	NaN	NaN	NaN	NaN	22.2646	NaN	NaN	24.0572	NaN	23.0122	NaN	NaN	23.0363	22.579	NaN	22.3075	NaN	NaN	0	0	0	0	0	0	5038500	0	0	17456000	0	8460100	0	0	8602600	6265600	0	5190700	0	0	+	-	+	-	-	+	25	25	25	49
NaN	NaN	NaN	NaN	21.0588	NaN	NaN	22.737	22.4779	NaN	21.4147	22.7802	NaN	21.9436	NaN	NaN	NaN	NaN	NaN	25.2983	0	0	0	0	2184400	0	0	6990800	5841300	0	2795600	7203100	0	4033600	0	0	0	0	0	41261000	-	+	-	+	-	+	23	23	23	53.7
NaN	21.4072	NaN	NaN	NaN	21.024	23.7896	21.7123	23.6047	NaN	19.6554	22.7767	NaN	NaN	24.9027	25.4253	NaN	27.3318	27.4202	26.6305	0	2781100	0	0	0	2132300	14501000	3435900	12756000	0	825770	7185500	0	0	31365000	45058000	0	168920000	179600000	103890000	+	+	-	-	+	+	29	29	29	64.3
18.6283	NaN	21.3066	NaN	NaN	NaN	27.2553	NaN	NaN	NaN	21.6992	NaN	NaN	21.6242	23.2781	22.6676	NaN	26.2819	25.5821	25.527	405200	0	2593800	0	0	0	160200000	0	0	0	3405000	0	0	3232500	10172000	6662300	0	81591000	50231000	48348000	+	+	-	-	+	+	20	20	20	59.8
NaN	NaN	NaN	21.8733	NaN	24.2218	24.3549	NaN	NaN	23.2924	NaN	25.6126	NaN	NaN	26.3875	25.8058	NaN	24.8936	24.9637	26.3928	0	0	0	3841600	0	19565000	21456000	0	0	10273000	0	51305000	0	0	87787000	58658000	0	31169000	32721000	88109000	+	+	-	-	+	+	11	11	11	51.2
NaN	21.8856	19.8052	NaN	NaN	NaN	25.5419	NaN	17.7504	NaN	NaN	NaN	NaN	NaN	NaN	NaN	NaN	25.6158	NaN	24.7559	0	3874500	916160	0	0	0	48853000	0	220490	0	0	0	0	0	0	0	0	51420000	0	28332000	-	+	-	+	-	+	29	29	29	39.2
NaN	NaN	NaN	20.2949	NaN	20.9427	26.8824	NaN	NaN	27.0673	21.7551	19.9442	25.4145	NaN	NaN	NaN	NaN	24.9311	24.7001	26.3054	0	0	0	1286400	0	2015500	123710000	0	0	140630000	3539400	1008800	44723000	0	0	0	0	31990000	27257000	82928000	-	+	-	+	-	+	28	28	10	47.9
NaN	NaN	17.7901	NaN	NaN	21.0996	NaN	NaN	22.2701	NaN	NaN	18.256	NaN	NaN	20.1098	NaN	NaN	23.5462	NaN	24.3008	0	0	226650	0	0	2247100	0	0	5058000	0	0	313040	0	0	1131500	0	0	12249000	0	20667000	+	+	-	-	+	+	26	26	26	34.4
21.6449	NaN	18.5328	NaN	26.4502	24.5616	27.157	27.161	NaN	29.5951	26.1973	27.479	NaN	26.2057	NaN	NaN	NaN	30.7742	30.5815	NaN	3279200	0	379250	0	91688000	24762000	149650000	150060000	0	810960000	76942000	187070000	0	77392000	0	0	0	1836400000	1606800000	0	-	-	-	-	-	-	35	35	2	20.7
NaN	24.7168	NaN	NaN	NaN	NaN	NaN	NaN	NaN	NaN	NaN	NaN	NaN	NaN	NaN	NaN	NaN	25.1005	24.309	23.7125	0	27573000	0	0	0	0	0	0	0	0	0	0	0	0	0	0	0	35975000	20785000	13746000	-	+	-	+	-	+	21	12	12	72
NaN	NaN	NaN	NaN	19.7026	NaN	23.5407	20.1525	23.5773	NaN	19.0206	22.6204	NaN	18.8442	23.909	24.1068	NaN	26.498	25.8699	26.2878	0	0	0	0	853240	0	12203000	1165500	12516000	0	531830	6447700	0	470630	15752000	18066000	0	94777000	61322000	81923000	+	+	-	-	+	+	31	31	31	47.7
NaN	21.926	20.6483	22.5906	21.6242	NaN	23.1185	19.8551	NaN	23.5918	23.723	NaN	20.6542	NaN	NaN	21.1699	NaN	NaN	NaN	NaN	0	3984500	1643400	6316200	3232400	0	9106700	948380	0	12643000	13846000	0	1650200	0	0	2359300	0	0	0	0	-	-	-	-	-	-	31	31	31	46.9
NaN	21.6497	17.1499	NaN	NaN	22.3	NaN	NaN	19.9438	NaN	19.2114	NaN	NaN	19.1082	NaN	21.7021	NaN	25.4424	24.7785	25.5457	0	3290200	145420	0	0	5163700	0	0	1008500	0	607010	0	0	565120	0	3411800	0	45597000	28778000	48981000	-	+	-	+	-	+	53	53	53	44.8
17.8354	NaN	21.4503	NaN	23.5762	NaN	26.4465	24.6775	NaN	25.5417	24.8399	24.3692	NaN	24.4003	28.6108	25.7979	NaN	28.0538	27.7723	27.9942	233880	0	2865300	0	12507000	0	91450000	26832000	0	48845000	30031000	21670000	0	22142000	409930000	58335000	0	278630000	229240000	267350000	+	+	-	-	+	+	14	14	14	44.9
21.9544	20.66	21.4018	23.356	20.5681	21.5663	23.1611	NaN	NaN	22.7383	NaN	21.8744	NaN	23.1828	NaN	24.2058	NaN	23.235	23.1661	23.7557	4063700	1656800	2770600	10736000	1554600	3105300	9379600	0	0	6996800	0	3844500	0	9522000	0	19350000	0	9872800	9412400	14164000	-	+	-	+	-	+	21	21	21	62.2
19.7033	22.4629	NaN	22.0637	NaN	NaN	NaN	NaN	NaN	NaN	NaN	21.9904	NaN	NaN	28.6848	NaN	NaN	NaN	27.3012	21.5264	853670	5781200	0	4383600	0	0	0	0	0	0	0	4166600	0	0	431490000	0	0	0	165380000	3020600	+	+	-	-	+	+	22	22	21	36.4
18.1561	NaN	21.2583	NaN	22.3628	NaN	22.5897	23.1141	NaN	25.4815	22.7712	23.5115	NaN	23.0368	27.2814	21.2099	NaN	26.6239	24.8883	27.7203	292100	0	2508300	0	5393600	0	6312100	9078900	0	46847000	7158500	11958000	0	8605500	163120000	2425600	0	103420000	31054000	221120000	+	+	-	-	+	+	14	14	14	58.8
19.4769	22.4362	20.049	NaN	24.5539	22.3627	26.0015	24.677	20.5015	NaN	23.2235	26.3762	23.6825	23.208	29.5021	28.2615	NaN	29.5557	29.5698	28.8596	729660	5675000	1084800	0	24629000	5393100	67177000	26824000	1484500	0	9794000	87104000	13463000	9689800	760380000	321790000	0	789120000	796910000	487090000	+	+	-	-	+	+	24	24	20	68.3
NaN	NaN	NaN	NaN	NaN	25.6411	NaN	22.2148	21.0209	NaN	NaN	NaN	NaN	NaN	NaN	NaN	NaN	NaN	21.5039	23.5942	0	0	0	0	0	52328000	0	4867700	2127700	0	0	0	0	0	0	0	0	0	2973800	12664000	-	+	-	+	-	+	26	26	26	42.3
NaN	NaN	NaN	NaN	22.1251	NaN	NaN	23.2211	NaN	25.464	23.5959	23.936	NaN	23.3846	27.1907	24.6798	NaN	28.2439	28.2787	27.1695	0	0	0	0	4574200	0	0	9777900	0	46284000	12679000	16049000	0	10951000	153190000	26875000	0	317870000	325640000	150950000	+	+	-	-	+	+	10	10	10	35.7
NaN	NaN	NaN	NaN	NaN	NaN	NaN	NaN	NaN	NaN	19.2541	NaN	NaN	NaN	NaN	NaN	NaN	NaN	NaN	NaN	0	0	0	0	0	0	0	0	0	0	625270	0	0	0	0	0	0	0	0	0	-	-	-	-	-	-	18	12	12	45.8
NaN	24.8275	NaN	NaN	NaN	24.5815	22.7073	21.5551	21.3509	NaN	NaN	23.0714	NaN	NaN	23.253	22.6808	NaN	26.3793	25.5439	27.1685	0	29773000	0	0	0	25106000	6848100	3081200	2674600	0	0	8814100	0	0	9996600	6723700	0	87290000	48919000	150850000	+	+	-	-	+	+	13	13	13	70.1
17.3655	NaN	NaN	NaN	NaN	NaN	NaN	NaN	NaN	NaN	NaN	19.7458	24.4578	NaN	24.1896	24.4345	NaN	27.5917	25.4872	25.0078	168860	0	0	0	0	0	0	0	0	0	0	879160	23043000	0	19134000	22674000	0	202270000	47034000	33737000	+	+	-	-	+	+	13	13	13	70.1
21.6526	NaN	25.7328	22.8011	26.3759	NaN	28.7317	26.9256	NaN	29.5269	26.5868	27.3361	26.1339	26.5833	29.2723	29.9794	NaN	29.5209	29.9317	24.9386	3296800	0	55761000	7308500	87082000	0	445760000	127470000	0	773540000	100790000	169430000	73638000	100550000	648380000	1058500000	0	770330000	1024100000	32156000	+	+	-	-	+	+	1	1	1	2.8
NaN	NaN	NaN	NaN	NaN	NaN	NaN	NaN	NaN	NaN	NaN	21.7305	NaN	NaN	NaN	NaN	NaN	NaN	NaN	NaN	0	0	0	0	0	0	0	0	0	0	0	3479700	0	0	0	0	0	0	0	0	-	-	-	-	-	-	14	14	14	66.8
NaN	20.4591	NaN	NaN	NaN	NaN	NaN	NaN	NaN	NaN	NaN	NaN	NaN	NaN	NaN	25.2471	NaN	27.2388	24.2072	22.4447	0	1441500	0	0	0	0	0	0	0	0	0	0	0	0	0	39823000	0	158380000	19368000	5708700	-	+	-	+	-	+	13	9	9	48.4
NaN	NaN	NaN	NaN	NaN	NaN	NaN	NaN	19.4377	NaN	NaN	23.9673	NaN	NaN	27.1115	24.8147	NaN	25.3346	27.0576	27.5975	0	0	0	0	0	0	0	0	710110	0	0	16401000	0	0	145000000	29510000	0	42313000	139680000	203080000	+	+	-	-	+	+	23	23	23	83.5
NaN	22.339	16.6566	NaN	23.4658	NaN	27.2536	24.0261	NaN	26.0841	23.5181	24.6164	NaN	23.4718	28.5087	26.6558	NaN	29.3469	29.0303	28.5981	0	5305400	103310	0	11585000	0	160010000	17084000	0	71138000	12013000	25721000	0	11634000	381910000	105730000	0	682790000	548270000	406330000	+	+	-	-	+	+	22	22	22	50.5
NaN	23.7847	NaN	NaN	NaN	21.5085	24.2839	NaN	NaN	NaN	22.9775	NaN	27.9639	22.4818	NaN	21.3886	NaN	31.4089	31.2662	25.4308	0	14451000	0	0	0	2983300	20426000	0	0	0	8258900	0	261810000	5857100	0	2745500	0	2851100000	2582700000	45232000	-	+	-	+	-	+	9	9	9	25
NaN	NaN	17.1851	22.8442	NaN	NaN	NaN	NaN	NaN	NaN	NaN	NaN	NaN	NaN	NaN	21.7321	NaN	27.7818	26.0342	NaN	0	0	149020	7530000	0	0	0	0	0	0	0	0	0	0	0	3483500	0	230750000	68720000	0	-	-	-	-	-	-	27	17	14	54.2
NaN	NaN	19.2951	NaN	NaN	NaN	22.9093	NaN	NaN	27.8383	NaN	NaN	NaN	NaN	21.4206	22.8375	NaN	NaN	NaN	NaN	0	0	643300	0	0	0	7877500	0	0	239970000	0	0	0	0	2807000	7494800	0	0	0	0	+	-	+	-	-	+	23	23	2	32.6
NaN	NaN	NaN	NaN	22.0027	NaN	23.8049	22.6726	NaN	24.1406	21.8128	23.8479	22.4395	21.1979	26.2554	26.2805	NaN	27.4411	27.6514	25.0132	0	0	0	0	4202300	0	14655000	6685500	0	18494000	3684000	15098000	5688100	2405500	80104000	81514000	0	182220000	210820000	33862000	+	+	-	-	+	+	13	13	13	48.4
NaN	NaN	17.1517	NaN	NaN	NaN	NaN	19.8846	NaN	NaN	NaN	NaN	NaN	NaN	NaN	NaN	NaN	NaN	NaN	NaN	0	0	145600	0	0	0	0	967990	0	0	0	0	0	0	0	0	0	0	0	0	-	-	-	-	-	-	10	10	10	30.7
NaN	22.6171	NaN	NaN	NaN	NaN	NaN	NaN	NaN	NaN	NaN	NaN	NaN	NaN	23.4911	NaN	NaN	26.0077	24.388	26.3006	0	6433200	0	0	0	0	0	0	0	0	0	0	0	0	11790000	0	0	67466000	21955000	82655000	+	+	-	-	+	+	13	13	13	53.8
20.5349	21.0676	23.2428	NaN	NaN	22.3698	NaN	NaN	22.7209	NaN	NaN	NaN	NaN	NaN	NaN	22.7436	NaN	NaN	NaN	NaN	1519200	2197700	9926200	0	0	5419900	0	0	6913100	0	0	0	0	0	0	7022900	0	0	0	0	-	-	-	-	-	-	32	32	32	42.8
NaN	NaN	NaN	NaN	NaN	22.2152	NaN	NaN	21.9454	NaN	NaN	NaN	25.8057	NaN	22.9224	23.816	NaN	24.0833	NaN	23.7917	0	0	0	0	0	4869100	0	0	4038600	0	0	0	58654000	0	7949100	14768000	0	17775000	0	14522000	+	+	-	-	+	+	15	15	15	34
NaN	22.9659	17.6828	NaN	NaN	24.5532	NaN	21.7172	NaN	NaN	20.9181	21.9805	NaN	NaN	NaN	23.6392	NaN	26.6687	25.7286	28.2276	0	8192900	210410	0	0	24617000	0	3447700	0	0	1981400	4138100	0	0	0	13065000	0	106680000	55599000	314310000	-	+	-	+	-	+	16	16	16	53.9
21.1354	19.1313	18.5912	25.1057	24.1684	20.5323	21.9884	22.3445	NaN	NaN	20.1444	24.4596	21.7446	19.3002	NaN	NaN	NaN	25.0639	24.781	25.8458	2303500	574260	394930	36105000	18855000	1516500	4160600	5325700	0	0	1159000	23072000	3513900	645560	0	0	0	35075000	28829000	60306000	-	+	-	+	-	+	10	10	10	84.4
19.4215	NaN	19.9686	NaN	21.3115	NaN	NaN	21.9103	NaN	NaN	23.6064	21.456	23.7223	22.6464	23.9059	NaN	NaN	24.4546	23.6186	24.1493	702210	0	1026000	0	2602600	0	0	3941500	0	0	12771000	2876800	13840000	6565200	15718000	0	0	22992000	12880000	18606000	+	+	-	-	+	+	33	33	30	46.1
22.3274	NaN	21.6072	18.8126	NaN	NaN	NaN	20.3167	NaN	NaN	NaN	NaN	NaN	NaN	NaN	NaN	NaN	NaN	21.7056	20.9098	5262800	0	3194500	460410	0	0	0	1306000	0	0	0	0	0	0	0	0	0	0	3420100	1970000	-	+	-	+	-	+	14	12	7	38.6
19.6239	22.6683	21.4043	NaN	20.7359	NaN	23.5534	NaN	NaN	NaN	21.6345	22.0934	21.9687	20.1206	26.0137	23.955	NaN	25.4518	26.2624	26.7965	807970	6665800	2775500	0	1746300	0	12311000	0	0	0	3255600	4474900	4104300	1140000	67748000	16262000	0	45895000	80496000	116560000	+	+	-	-	+	+	27	27	27	62.1
NaN	20.33	NaN	NaN	NaN	NaN	NaN	NaN	22.2877	NaN	NaN	NaN	NaN	NaN	NaN	NaN	NaN	24.5691	25.8062	NaN	0	1318100	0	0	0	0	0	0	5119800	0	0	0	0	0	0	0	0	24890000	58674000	0	-	-	-	-	-	-	29	29	29	32.6
19.9977	NaN	20.3835	25.4088	22.2196	22.9193	NaN	22.6981	20.4694	NaN	23.9615	19.6682	NaN	21.5603	24.2426	21.8378	NaN	26.1687	25.7387	23.828	1046900	0	1367900	44547000	4884000	7932300	0	6804600	1451800	0	16335000	833150	0	3092500	19849000	3748300	0	75434000	55991000	14892000	+	+	-	-	+	+	7	7	7	56.8
NaN	NaN	NaN	NaN	18.1146	NaN	NaN	19.4008	NaN	NaN	NaN	NaN	22.744	NaN	NaN	NaN	NaN	NaN	21.9688	21.2255	0	0	0	0	283820	0	0	692180	0	0	0	0	7024800	0	0	0	0	0	4104500	2451900	-	+	-	+	-	+	48	48	48	39
17.1882	NaN	NaN	NaN	23.6243	22.497	26.6786	24.26	NaN	NaN	22.8556	24.1833	NaN	22.7708	NaN	NaN	NaN	NaN	23.3257	22.8021	149340	0	0	0	12931000	5919200	107410000	20090000	0	0	7589700	19050000	0	7156400	0	0	0	0	10513000	7313100	-	+	-	+	-	+	30	7	1	70.3
17.7821	NaN	NaN	NaN	19.9216	22.2384	23.698	NaN	NaN	NaN	20.7874	NaN	NaN	NaN	NaN	NaN	NaN	NaN	25.7488	21.3794	225390	0	0	0	993080	4948100	13608000	0	0	0	1809800	0	0	0	0	0	0	0	56383000	2728000	-	+	-	+	-	+	36	36	34	27.3
NaN	NaN	21.7213	21.1484	24.2182	20.2643	26.6495	23.3988	NaN	26.7848	24.0928	25.3971	NaN	23.177	27.279	27.1457	NaN	28.5678	28.3285	20.8835	0	0	3457600	2324400	19516000	1259400	105270000	11060000	0	115620000	17892000	44187000	0	9483800	162850000	148480000	0	397890000	337070000	1934500	+	+	-	-	+	+	12	12	12	32.7
20.6627	26.0003	NaN	NaN	20.6265	23.1023	NaN	21.6483	21.0922	24.7439	19.6131	21.9975	20.3993	19.5764	25.77	NaN	NaN	31.3457	30.8138	24.5095	1659900	67124000	0	0	1618800	9005000	0	3286900	2235500	28096000	801940	4187100	1382900	781790	57221000	0	0	2728900000	1887500000	23883000	+	+	-	-	+	+	40	40	40	16.6
NaN	NaN	18.2441	NaN	23.2375	20.8348	23.5163	24.4787	NaN	NaN	24.6348	25.3063	21.6762	23.9982	27.5648	26.2221	NaN	25.4925	22.9425	27.0343	0	0	310480	0	9889800	1870300	11998000	23379000	0	0	26050000	41491000	3351000	16756000	198530000	78280000	0	47206000	8060700	137450000	+	+	-	-	+	+	17	17	17	70.7
NaN	21.272	NaN	NaN	20.6546	NaN	26.2496	21.0906	NaN	25.8393	22.1271	21.9156	23.338	21.1828	26.6823	26.1212	NaN	28.3484	27.8893	27.2838	0	2532300	0	0	1650600	0	79782000	2233100	0	60033000	4580500	3956100	10603000	2380500	107690000	72989000	0	341750000	248600000	163400000	+	+	-	-	+	+	53	53	51	51.5
NaN	NaN	NaN	NaN	NaN	NaN	NaN	NaN	NaN	NaN	NaN	NaN	NaN	NaN	NaN	NaN	NaN	24.4746	NaN	24.957	0	0	0	0	0	0	0	0	0	0	0	0	0	0	0	0	0	23313000	0	32570000	-	+	-	+	-	+	14	8	7	63.4
NaN	NaN	NaN	NaN	NaN	NaN	NaN	NaN	NaN	NaN	NaN	NaN	NaN	NaN	NaN	22.2298	NaN	NaN	22.1774	20.838	0	0	0	0	0	0	0	0	0	0	0	0	0	0	0	4918600	0	0	4743200	1874400	-	+	-	+	-	+	13	13	13	33.7
NaN	NaN	NaN	NaN	23.5505	21.7152	NaN	24.279	NaN	NaN	23.8964	24.0692	NaN	24.1246	24.6504	24.2069	NaN	26.4829	26.3313	26.5143	0	0	0	0	12286000	3442900	0	20356000	0	0	15615000	17601000	0	18290000	26334000	19365000	0	93790000	84431000	95849000	+	+	-	-	+	+	5	5	5	32.5
18.5273	21.4228	19.7934	NaN	21.9914	NaN	25.0109	21.5354	NaN	25.16	NaN	23.4786	NaN	20.3066	24.4785	22.137	NaN	27.4612	27.6492	23.8056	377820	2811200	908650	0	4169300	0	33810000	3039600	0	37489000	0	11689000	0	1296900	23375000	4612000	0	184780000	210500000	14662000	+	+	-	-	+	+	8	6	6	34.1
NaN	NaN	NaN	NaN	20.6309	NaN	NaN	NaN	20.526	21.127	NaN	22.2227	NaN	20.2069	NaN	NaN	NaN	NaN	24.3391	24.541	0	0	0	0	1623700	0	0	0	1509900	2290200	0	4894400	0	1210300	0	0	0	0	21222000	24410000	-	+	-	+	-	+	21	21	21	50.8
NaN	NaN	NaN	NaN	NaN	NaN	24.4928	NaN	NaN	NaN	NaN	NaN	NaN	NaN	NaN	32.2359	NaN	NaN	NaN	NaN	0	0	0	0	0	0	23608000	0	0	0	0	0	0	0	0	5058100000	0	0	0	0	-	-	-	-	-	-	4	4	4	12.7
18.4737	22.2567	20.8699	20.4235	22.0996	21.496	24.1976	21.5318	NaN	25.2827	22.5372	22.7733	23.6559	22.0521	26.2679	25.0425	NaN	26.8204	26.6027	23.7465	364020	5011000	1916300	1406300	4494200	2957600	19240000	3031900	0	40817000	6086600	7168600	13217000	4348500	80800000	34558000	0	118510000	101910000	14074000	+	+	-	-	+	+	18	18	18	26.4
NaN	23.5306	NaN	24.6931	NaN	NaN	NaN	NaN	NaN	NaN	NaN	23.2174	23.3716	22.8621	NaN	NaN	NaN	NaN	NaN	25.7062	0	12118000	0	27125000	0	0	0	0	0	0	0	9752800	10853000	7623900	0	0	0	0	0	54743000	-	+	-	+	-	+	24	24	24	53.9
NaN	22.5608	NaN	NaN	22.5334	20.6701	NaN	21.8476	24.2558	25.4492	22.6115	23.7745	25.573	21.9359	27.7207	27.095	NaN	27.3656	27.0762	28.4417	0	6186800	0	0	6070500	1668500	0	3773800	20032000	45810000	6408400	14350000	49917000	4012100	221190000	143350000	0	172930000	141500000	364600000	+	+	-	-	+	+	37	37	37	64.1
NaN	NaN	NaN	NaN	NaN	NaN	NaN	NaN	NaN	NaN	NaN	NaN	NaN	NaN	NaN	NaN	NaN	24.0875	23.8761	27.3217	0	0	0	0	0	0	0	0	0	0	0	0	0	0	0	0	0	17826000	15397000	167740000	-	+	-	+	-	+	12	12	12	56.9
NaN	NaN	NaN	NaN	20.2092	NaN	NaN	NaN	NaN	NaN	NaN	NaN	NaN	NaN	25.0442	NaN	NaN	NaN	26.0492	21.6958	0	0	0	0	1212200	0	0	0	0	0	0	0	0	0	34598000	0	0	0	69439000	3396900	+	+	-	-	+	+	25	12	10	68.2
NaN	NaN	NaN	NaN	NaN	NaN	NaN	NaN	NaN	23.61	NaN	NaN	NaN	NaN	NaN	NaN	NaN	NaN	NaN	24.9893	0	0	0	0	0	0	0	0	0	12803000	0	0	0	0	0	0	0	0	0	33307000	-	+	-	+	-	+	11	9	9	57.8
NaN	23.2359	18.7101	NaN	21.7866	22.9754	NaN	26.3126	NaN	NaN	20.7265	23.2317	25.5412	20.5756	24.7906	29.4328	NaN	31.9343	NaN	NaN	0	9879100	428840	0	3617600	8246800	0	83348000	0	0	1735000	9849800	48827000	1562700	29021000	724680000	0	4103900000	0	0	+	-	+	-	-	+	1	1	1	0.3
NaN	NaN	NaN	NaN	20.4215	NaN	25.9699	22.4733	NaN	NaN	23.469	22.3337	NaN	22.8619	26.4543	25.9896	NaN	25.4493	25.8939	26.8545	0	0	0	0	1404400	0	65724000	5823000	0	0	11611000	5286000	0	7623100	91946000	66629000	0	45813000	62349000	121340000	+	+	-	-	+	+	25	25	25	53.5
21.5935	NaN	23.3815	NaN	25.8044	NaN	25.1188	26.0002	NaN	26.0114	25.3288	27.2775	23.44	24.8843	30.5171	NaN	NaN	28.7216	28.0177	25.5395	3164400	0	10928000	0	58602000	0	36434000	67120000	0	67643000	42142000	162680000	11380000	30968000	1536600000	0	0	442650000	271740000	48769000	+	+	-	-	+	+	29	2	2	95.5
NaN	NaN	NaN	NaN	NaN	25.6835	NaN	NaN	17.465	NaN	NaN	25.9955	NaN	NaN	23.7491	NaN	NaN	30.2626	23.81	26.1147	0	0	0	0	0	53891000	0	0	180920	0	0	66900000	0	0	14099000	0	0	1288100000	14707000	72663000	+	+	-	-	+	+	21	21	21	51.5
NaN	23.8084	20.9449	NaN	24.197	NaN	NaN	24.3454	NaN	26.9016	24.2465	26.2951	NaN	23.3257	27.8924	25.8232	NaN	28.5099	28.6784	27.8897	0	14691000	2018500	0	19232000	0	0	21316000	0	125370000	19903000	82339000	0	10513000	249140000	59370000	0	382240000	429600000	248680000	+	+	-	-	+	+	12	12	12	57
NaN	NaN	NaN	NaN	NaN	NaN	NaN	NaN	NaN	NaN	NaN	NaN	NaN	NaN	NaN	NaN	NaN	NaN	NaN	23.0912	0	0	0	0	0	0	0	0	0	0	0	0	0	0	0	0	0	0	0	8935800	-	+	-	+	-	+	13	13	13	33.7
NaN	23.6145	NaN	21.557	NaN	NaN	NaN	NaN	NaN	NaN	NaN	NaN	NaN	NaN	NaN	NaN	NaN	NaN	NaN	23.3859	0	12843000	0	3085300	0	0	0	0	0	0	0	0	0	0	0	0	0	0	0	10961000	-	+	-	+	-	+	37	37	37	37.3
NaN	23.8934	NaN	NaN	22.2364	23.72	24.1089	22.2198	22.946	NaN	19.923	24.3663	25.5187	20.5297	NaN	23.9254	NaN	23.4751	24.1486	23.2894	0	15582000	0	0	4941200	13818000	18093000	4884700	8080600	0	994100	21627000	48073000	1513800	0	15932000	0	11660000	18597000	10252000	-	+	-	+	-	+	8	8	8	33.8
18.9092	NaN	23.0903	24.279	23.0675	28.2738	23.6348	24.0547	22.3628	21.6143	23.62	22.5755	NaN	23.1923	29.4826	26.7528	NaN	24.8847	NaN	27.0941	492310	0	8930200	20357000	8790200	324540000	13025000	17426000	5393700	3210400	12892000	6250300	0	9584900	750130000	113080000	0	30978000	0	143260000	+	+	-	-	+	+	89	87	50	16.8
NaN	NaN	NaN	NaN	20.9996	NaN	NaN	21.6996	NaN	NaN	19.9247	21.9042	NaN	20.9059	NaN	NaN	NaN	NaN	23.9603	23.2492	0	0	0	0	2096500	0	0	3405900	0	0	995280	3924700	0	1964700	0	0	0	0	16322000	9970000	-	+	-	+	-	+	30	30	19	28.1
NaN	NaN	17.6062	NaN	21.1789	NaN	22.6115	21.1212	NaN	NaN	22.4623	21.7263	NaN	22.2116	25.8216	22.6021	NaN	NaN	NaN	27.1023	0	0	199530	0	2374100	0	6408300	2281000	0	0	5778800	3469600	0	4856800	59302000	6366600	0	0	0	144080000	+	+	-	-	+	+	14	14	14	54.2
18.1853	23.4835	20.6043	NaN	23.4961	19.8874	NaN	23.3885	24.4848	23.248	23.2103	24.4312	22.5548	22.597	26.3504	24.2025	NaN	25.3208	26.869	27.009	298070	11728000	1594100	0	11831000	969840	0	10981000	23478000	9962000	9704700	22622000	6161200	6344200	85557000	19306000	0	41910000	122570000	135060000	+	+	-	-	+	+	13	13	13	47.8
NaN	NaN	NaN	NaN	19.4276	NaN	NaN	NaN	18.0124	NaN	19.8686	22.8555	22.4925	19.9284	22.5913	21.972	NaN	28.2475	25.6455	25.1608	0	0	0	0	705170	0	0	0	264410	0	957290	7589300	5900700	997840	6319300	4113700	0	318670000	52490000	37511000	+	+	-	-	+	+	30	30	2	41.1
NaN	NaN	NaN	NaN	17.8754	NaN	24.1602	NaN	18.2314	NaN	NaN	NaN	NaN	18.3915	NaN	23.0589	NaN	25.1804	23.9829	NaN	0	0	0	0	240450	0	18747000	0	307750	0	0	0	0	343870	0	8737900	0	38024000	16579000	0	-	-	-	-	-	-	35	35	35	27.3
NaN	NaN	NaN	NaN	NaN	NaN	NaN	NaN	NaN	NaN	NaN	NaN	NaN	NaN	24.2603	24.9708	NaN	25.3492	24.3691	25.8302	0	0	0	0	0	0	0	0	0	0	0	0	0	0	20095000	32881000	0	42744000	21668000	59657000	+	+	-	-	+	+	8	8	8	51.2
NaN	NaN	NaN	NaN	NaN	NaN	NaN	NaN	23.1252	23.614	21.8393	NaN	NaN	19.3652	26.2456	26.1108	NaN	24.5433	24.8427	25.3005	0	0	0	0	0	0	0	0	9149400	12839000	3752100	0	0	675300	79563000	72468000	0	24449000	30088000	41325000	+	+	-	-	+	+	34	34	34	44.5
NaN	NaN	NaN	NaN	NaN	NaN	NaN	NaN	NaN	NaN	NaN	NaN	NaN	NaN	NaN	NaN	NaN	26.341	25.5064	27.5169	0	0	0	0	0	0	0	0	0	0	0	0	0	0	0	0	0	85004000	47665000	192050000	-	+	-	+	-	+	10	10	10	55.6
NaN	23.5551	NaN	NaN	NaN	NaN	NaN	NaN	21.7329	NaN	NaN	NaN	NaN	NaN	NaN	NaN	NaN	22.1538	NaN	24.4975	0	12325000	0	0	0	0	0	0	3485400	0	0	0	0	0	0	0	0	4666300	0	23685000	-	+	-	+	-	+	13	13	12	38.7
NaN	NaN	22.1597	NaN	NaN	NaN	NaN	NaN	NaN	NaN	21.4596	21.2605	NaN	NaN	NaN	22.6415	NaN	NaN	NaN	21.0725	0	0	4685300	0	0	0	0	0	0	0	2883900	2512100	0	0	0	6543100	0	0	0	2205200	-	+	-	+	-	+	31	31	31	33.2
23.3531	NaN	25.2664	19.8063	26.7974	22.451	27.8304	27.4328	NaN	NaN	26.9165	29.2237	23.497	27.1301	29.2681	28.9333	NaN	29.8158	29.3204	24.3421	10715000	0	40360000	916860	116630000	5733700	238660000	181170000	0	0	126670000	626900000	11839000	146880000	646510000	512610000	0	945060000	670380000	21267000	+	+	-	-	+	+	14	14	14	17
NaN	NaN	NaN	NaN	NaN	NaN	NaN	NaN	NaN	NaN	NaN	NaN	NaN	NaN	NaN	NaN	NaN	NaN	NaN	NaN	0	0	0	0	0	0	0	0	0	0	0	0	0	0	0	0	0	0	0	0	-	-	-	-	-	-	13	13	13	40.5
18.1361	24.7038	18.7224	NaN	20.5437	NaN	22.5297	22.8377	23.2314	23.3785	20.9941	25.2342	NaN	20.9236	27.1605	26.1803	NaN	28.4229	27.9427	26.412	288080	27326000	432510	0	1528500	0	6055100	7495900	9848100	10905000	2088600	39468000	0	1989000	150010000	76045000	0	359870000	257980000	89288000	+	+	-	-	+	+	14	14	14	63.8
NaN	NaN	NaN	NaN	NaN	NaN	NaN	NaN	NaN	NaN	NaN	NaN	NaN	NaN	NaN	NaN	NaN	23.628	21.1685	25.4936	0	0	0	0	0	0	0	0	0	0	0	0	0	0	0	0	0	12964000	2357000	47242000	-	+	-	+	-	+	14	14	14	73.9
NaN	23.1639	20.5722	23.4044	20.6668	NaN	NaN	21.1871	NaN	24.102	19.291	NaN	NaN	20.2658	NaN	NaN	NaN	23.6638	NaN	20.9227	0	9397700	1559000	11103000	1664700	0	0	2387600	0	18006000	641450	0	0	1260700	0	0	0	13290000	0	1987700	-	+	-	+	-	+	9	9	7	68.5
NaN	NaN	NaN	NaN	NaN	NaN	NaN	NaN	NaN	NaN	19.8676	NaN	NaN	NaN	22.3896	NaN	NaN	NaN	21.8702	NaN	0	0	0	0	0	0	0	0	0	0	956640	0	0	0	5494700	0	0	0	3833300	0	+	-	+	-	-	+	15	15	15	47.5
NaN	NaN	NaN	NaN	23.4496	NaN	23.6086	22.5628	NaN	NaN	22.2535	24.4613	NaN	23.1295	29.3623	26.3874	NaN	27.3508	27.2217	24.937	0	0	0	0	11456000	0	12791000	6195600	0	0	5000100	23098000	0	9176300	690110000	87780000	0	171160000	156510000	32120000	+	+	-	-	+	+	4	4	4	41.9
NaN	NaN	NaN	NaN	NaN	NaN	NaN	22.8268	NaN	NaN	21.6277	NaN	NaN	NaN	NaN	22.5758	NaN	22.8896	23.1777	NaN	0	0	0	0	0	0	0	7439700	0	0	3240400	0	0	0	0	6251700	0	7770600	9488000	0	-	-	-	-	-	-	20	20	20	41.3
NaN	21.7248	19.3768	NaN	NaN	21.3246	NaN	18.9452	NaN	NaN	NaN	NaN	NaN	NaN	23.2701	NaN	NaN	NaN	NaN	25.6466	0	3465800	680760	0	0	2626300	0	504740	0	0	0	0	0	0	10116000	0	0	0	0	52528000	+	+	-	-	+	+	32	32	32	65.1
16.4574	22.8457	18.8023	NaN	20.4804	23.3635	NaN	20.984	24.7859	NaN	20.1944	21.9164	NaN	20.2243	23.097	NaN	NaN	23.734	NaN	25.1002	89986	7537900	457160	0	1462900	10792000	0	2074000	28926000	0	1199800	3958300	0	1225000	8971800	0	0	13952000	0	35968000	+	+	-	-	+	+	19	19	19	67.5
NaN	NaN	NaN	NaN	NaN	NaN	NaN	NaN	NaN	NaN	NaN	NaN	NaN	NaN	23.9522	NaN	NaN	25.985	25.996	26.6278	0	0	0	0	0	0	0	0	0	0	0	0	0	0	16230000	0	0	66414000	66923000	103700000	+	+	-	-	+	+	22	13	13	75.5
NaN	NaN	18.6811	NaN	20.8454	NaN	NaN	22.5662	20.112	24.7248	22.3225	23.929	NaN	21.8853	25.9479	25.1692	NaN	25.785	25.9573	25.1565	0	0	420300	0	1884100	0	0	6210200	1133200	27728000	5244900	15971000	0	3873700	64730000	37730000	0	57819000	65154000	37400000	+	+	-	-	+	+	8	8	8	77.9
NaN	NaN	NaN	NaN	NaN	NaN	22.7453	NaN	NaN	24.0435	NaN	24.2816	NaN	NaN	NaN	24.6331	NaN	26.3232	25.0918	24.8324	0	0	0	0	0	0	7031200	0	0	17291000	0	20393000	0	0	0	26019000	0	83961000	35758000	29875000	-	+	-	+	-	+	11	11	11	30.7
NaN	NaN	NaN	NaN	NaN	NaN	NaN	NaN	NaN	NaN	NaN	NaN	NaN	NaN	NaN	NaN	NaN	26.3778	NaN	22.0236	0	0	0	0	0	0	0	0	0	0	0	0	0	0	0	0	0	87198000	0	4263600	-	+	-	+	-	+	7	7	7	48.4
19.7753	NaN	20.862	NaN	22.152	22.83	22.5019	22.9538	NaN	NaN	22.6093	24.57	NaN	22.5262	29.0516	26.2329	NaN	27.876	27.6501	29.0642	897330	0	1905800	0	4660400	7456100	5939400	8124200	0	0	6398500	24907000	0	6040200	556420000	78864000	0	246320000	210630000	561290000	+	+	-	-	+	+	19	19	19	81.5
NaN	NaN	NaN	NaN	NaN	NaN	NaN	NaN	NaN	NaN	NaN	NaN	NaN	NaN	NaN	NaN	NaN	NaN	NaN	NaN	0	0	0	0	0	0	0	0	0	0	0	0	0	0	0	0	0	0	0	0	-	-	-	-	-	-	23	23	23	49
NaN	NaN	NaN	NaN	NaN	NaN	24.5377	21.2601	NaN	NaN	NaN	NaN	NaN	NaN	23.3943	NaN	NaN	29.2053	29.9383	24.7409	0	0	0	0	0	0	24355000	2511400	0	0	0	0	0	0	11025000	0	0	618970000	1028800000	28038000	+	+	-	-	+	+	14	10	10	58
NaN	NaN	NaN	NaN	NaN	NaN	NaN	NaN	NaN	NaN	NaN	NaN	NaN	NaN	NaN	NaN	NaN	NaN	NaN	NaN	0	0	0	0	0	0	0	0	0	0	0	0	0	0	0	0	0	0	0	0	-	-	-	-	-	-	7	7	7	51.1
23.0023	22.8714	23.6743	NaN	25.7682	24.9173	24.0925	24.3299	NaN	25.9671	24.4118	24.1929	26.7652	23.1324	26.046	24.6951	NaN	25.9148	25.6409	27.2799	8401800	7673000	13387000	0	57147000	31684000	17888000	21087000	0	65596000	22319000	19178000	114060000	9195100	69282000	27162000	0	63260000	52320000	162950000	+	+	-	-	+	+	11	11	11	51
NaN	NaN	NaN	NaN	NaN	NaN	NaN	NaN	NaN	NaN	NaN	NaN	NaN	NaN	NaN	23.449	NaN	NaN	NaN	19.8198	0	0	0	0	0	0	0	0	0	0	0	0	0	0	0	11451000	0	0	0	925480	-	+	-	+	-	+	25	25	22	44.3
NaN	NaN	NaN	NaN	21.9073	22.4331	NaN	27.0782	NaN	NaN	NaN	28.8745	NaN	NaN	NaN	21.8353	NaN	NaN	NaN	NaN	0	0	0	0	3933300	5662800	0	141690000	0	0	0	492150000	0	0	0	3741900	0	0	0	0	-	-	-	-	-	-	32	32	32	30.4
18.5481	NaN	NaN	NaN	NaN	NaN	NaN	NaN	22.6658	NaN	NaN	NaN	NaN	NaN	24.1914	23.3644	NaN	24.3237	24.657	23.5532	383290	0	0	0	0	0	0	0	6654100	0	0	0	0	0	19157000	10799000	0	20998000	26455000	12309000	+	+	-	-	+	+	18	18	14	40
NaN	23.9908	NaN	NaN	NaN	NaN	21.2228	NaN	NaN	23.0948	NaN	NaN	NaN	NaN	20.1933	21.9183	NaN	NaN	NaN	NaN	0	16670000	0	0	0	0	2447300	0	0	8958200	0	0	0	0	1198900	3963400	0	0	0	0	+	-	+	-	-	+	31	31	31	59.8
NaN	NaN	NaN	NaN	NaN	NaN	NaN	NaN	NaN	NaN	NaN	NaN	NaN	NaN	NaN	NaN	NaN	24.6557	NaN	27.2044	0	0	0	0	0	0	0	0	0	0	0	0	0	0	0	0	0	26430000	0	154650000	-	+	-	+	-	+	11	11	10	38.3
21.5105	23.2676	18.3264	NaN	20.7444	NaN	23.7216	20.35	NaN	NaN	21.5133	NaN	24.1427	21.9124	21.1854	25.1284	NaN	25.4745	23.9398	27.1123	2987400	10098000	328700	0	1756600	0	13833000	1336500	0	0	2993300	0	18522000	3947200	2384700	36677000	0	46623000	16091000	145080000	+	+	-	-	+	+	19	19	19	59.6
NaN	NaN	18.5167	NaN	19.5316	NaN	NaN	20.3021	NaN	NaN	NaN	22.8564	NaN	19.4871	25.8093	25.1853	NaN	26.3762	27.3171	27.6534	0	0	375040	0	757850	0	0	1292800	0	0	0	7594000	0	734870	58800000	38153000	0	87099000	167210000	211110000	+	+	-	-	+	+	21	21	21	60.9
NaN	NaN	NaN	NaN	NaN	NaN	NaN	NaN	NaN	NaN	NaN	NaN	NaN	NaN	NaN	NaN	NaN	NaN	NaN	NaN	0	0	0	0	0	0	0	0	0	0	0	0	0	0	0	0	0	0	0	0	-	-	-	-	-	-	18	18	18	55
NaN	NaN	NaN	NaN	NaN	NaN	NaN	NaN	NaN	NaN	NaN	NaN	NaN	NaN	NaN	NaN	NaN	NaN	NaN	NaN	0	0	0	0	0	0	0	0	0	0	0	0	0	0	0	0	0	0	0	0	-	-	-	-	-	-	21	21	21	45
NaN	NaN	NaN	NaN	NaN	NaN	NaN	NaN	NaN	NaN	NaN	NaN	NaN	NaN	24.6478	NaN	NaN	23.0849	23.0809	23.459	0	0	0	0	0	0	0	0	0	0	0	0	0	0	26286000	0	0	8896900	8872600	11531000	+	+	-	-	+	+	11	11	11	57.3
NaN	NaN	NaN	NaN	NaN	NaN	NaN	NaN	NaN	NaN	NaN	NaN	NaN	NaN	22.1916	NaN	NaN	23.7112	NaN	22.6244	0	0	0	0	0	0	0	0	0	0	0	0	0	0	4789900	0	0	13734000	0	6465800	+	+	-	-	+	+	28	28	15	35.9
NaN	21.4876	NaN	NaN	NaN	NaN	NaN	NaN	20.7372	NaN	NaN	NaN	23.7588	NaN	NaN	22.1807	NaN	21.6631	23.9386	21.5672	0	2940400	0	0	0	0	0	0	1747900	0	0	0	14194000	0	0	4754000	0	3320700	16078000	3107200	-	+	-	+	-	+	21	21	21	40.4
NaN	21.9277	19.9347	NaN	24.8136	21.4505	25.0708	26.271	21.9675	25.3258	25.2406	26.9528	24.2378	24.9188	28.5001	28.0095	NaN	28.25	28.5096	26.0037	0	3989300	1002200	0	29487000	2865700	35241000	80977000	4101000	42055000	39643000	129900000	19784000	31719000	379650000	270210000	0	319220000	382160000	67283000	+	+	-	-	+	+	11	11	11	43.8
NaN	NaN	NaN	22.4777	NaN	NaN	NaN	NaN	NaN	NaN	19.0934	NaN	NaN	NaN	NaN	NaN	NaN	25.7936	23.7656	NaN	0	0	0	5840800	0	0	0	0	0	0	559350	0	0	0	0	0	0	58162000	14261000	0	-	-	-	-	-	-	22	22	22	52.4
NaN	NaN	16.9972	NaN	NaN	NaN	23.1186	NaN	NaN	NaN	NaN	NaN	22.9625	NaN	22.5838	NaN	NaN	NaN	NaN	24.259	0	0	130820	0	0	0	9107500	0	0	0	0	0	8173600	0	6286300	0	0	0	0	20076000	+	+	-	-	+	+	22	22	22	52.8
NaN	NaN	NaN	NaN	NaN	NaN	NaN	NaN	NaN	NaN	NaN	NaN	NaN	NaN	NaN	NaN	NaN	NaN	NaN	NaN	0	0	0	0	0	0	0	0	0	0	0	0	0	0	0	0	0	0	0	0	-	-	-	-	-	-	26	24	4	53.9
23.6937	NaN	22.97	NaN	24.6008	NaN	NaN	23.8474	NaN	NaN	23.5243	20.6333	NaN	23.4778	NaN	NaN	NaN	NaN	NaN	NaN	13568000	0	8215700	0	25443000	0	0	15093000	0	0	12065000	1626400	0	11682000	0	0	0	0	0	0	-	-	-	-	-	-	18	18	9	49.9
22.6688	NaN	25.0731	22.1951	27.4564	NaN	25.1126	NaN	NaN	NaN	NaN	20.9333	NaN	NaN	26.6287	22.3932	NaN	26.4499	26.0819	22.9364	6667900	0	35298000	4801700	184160000	0	36278000	0	0	0	0	2002400	0	0	103760000	5508200	0	91664000	71030000	8026700	+	+	-	-	+	+	21	21	21	53.7
NaN	NaN	21.883	NaN	22.869	NaN	23.9675	22.7414	NaN	22.0517	22.6629	23.9093	23.5324	23.0934	26.2366	24.8453	NaN	27.4826	26.9395	26.7589	0	0	3867600	0	7660600	0	16403000	7012000	0	4347400	6640900	15755000	12133000	8949400	79066000	30143000	0	187540000	128710000	113560000	+	+	-	-	+	+	24	24	24	55.2
NaN	NaN	NaN	NaN	NaN	20.7044	25.2227	NaN	NaN	22.974	NaN	22.8418	24.578	NaN	23.6755	NaN	NaN	25.2393	25.7576	28.0258	0	0	0	0	0	1708600	39156000	0	0	8238600	0	7517300	25044000	0	13398000	0	0	39607000	56729000	273270000	+	+	-	-	+	+	14	14	14	67.9
NaN	NaN	19.7793	NaN	NaN	NaN	NaN	NaN	NaN	NaN	NaN	NaN	NaN	NaN	NaN	NaN	NaN	NaN	NaN	24.3895	0	0	899840	0	0	0	0	0	0	0	0	0	0	0	0	0	0	0	0	21977000	-	+	-	+	-	+	13	13	13	82.9
NaN	NaN	NaN	NaN	NaN	NaN	NaN	NaN	NaN	NaN	NaN	NaN	NaN	NaN	NaN	NaN	NaN	NaN	22.4222	20.3007	0	0	0	0	0	0	0	0	0	0	0	0	0	0	0	0	0	0	5620200	1291600	-	+	-	+	-	+	22	22	22	48.7
19.2606	NaN	22.0162	NaN	NaN	NaN	23.1539	20.0895	NaN	NaN	18.1964	NaN	NaN	NaN	NaN	NaN	NaN	NaN	NaN	NaN	628100	0	4241800	0	0	0	9332800	1115700	0	0	300380	0	0	0	0	0	0	0	0	0	-	-	-	-	-	-	15	15	15	73
NaN	22.6205	NaN	21.9677	21.6394	21.3737	23.5607	23.5983	19.1515	25.2611	22.6114	23.3117	NaN	22.2266	27.1279	25.8013	NaN	27.2434	27.2669	24.5963	0	6448400	0	4101400	3266600	2717300	12373000	12700000	582330	40210000	6407900	10412000	0	4907600	146660000	58473000	0	158880000	161490000	25365000	+	+	-	-	+	+	15	15	15	73.4
19.1317	22.7994	19.3541	NaN	25.1517	21.1974	24.2542	24.8112	NaN	22.8746	23.0076	24.9246	NaN	23.8168	24.1762	24.7925	NaN	25.4584	27.3683	28.3601	574390	7299600	670160	0	37275000	2404600	20010000	29439000	0	7690000	8432900	31845000	0	14776000	18956000	29060000	0	46105000	173250000	344530000	+	+	-	-	+	+	37	2	2	100
NaN	NaN	NaN	21.4146	NaN	NaN	NaN	NaN	NaN	NaN	NaN	NaN	NaN	NaN	NaN	NaN	NaN	NaN	NaN	23.1297	0	0	0	2795300	0	0	0	0	0	0	0	0	0	0	0	0	0	0	0	9177400	-	+	-	+	-	+	13	13	13	50.2
NaN	NaN	NaN	NaN	NaN	NaN	NaN	NaN	NaN	23.7245	NaN	NaN	NaN	NaN	NaN	24.2209	NaN	NaN	NaN	23.175	0	0	0	0	0	0	0	0	0	13861000	0	0	0	0	0	19553000	0	0	0	9470300	-	+	-	+	-	+	9	9	9	72.3
NaN	23.029	NaN	NaN	NaN	19.4881	NaN	NaN	NaN	24.2965	NaN	NaN	24.1051	NaN	NaN	NaN	NaN	22.0962	NaN	23.5603	0	8558900	0	0	0	735360	0	0	0	20605000	0	0	18045000	0	0	0	0	4483600	0	12370000	-	+	-	+	-	+	15	15	13	43.2
20.1607	NaN	NaN	21.4356	23.4789	NaN	26.2098	24.4595	NaN	27.1442	23.287	26.1269	26.0941	23.4733	28.0787	25.4822	NaN	28.5652	28.8554	28.6027	1172100	0	0	2836300	11691000	0	77614000	23069000	0	148330000	10235000	73280000	71633000	11646000	283490000	46870000	0	397170000	485670000	407640000	+	+	-	-	+	+	14	14	14	40.8
17.0414	23.1954	18.6365	NaN	22.3366	23.2755	20.1894	22.7845	20.7797	23.8925	21.7125	23.609	23.5965	21.8438	24.9517	24.281	NaN	26.6752	25.6456	26.0229	134890	9605200	407530	0	5296500	10154000	1195700	7224700	1800200	15572000	3436500	12794000	12684000	3764000	32450000	20385000	0	107160000	52491000	68181000	+	+	-	-	+	+	15	15	15	68.1
20.7409	NaN	NaN	NaN	NaN	NaN	NaN	NaN	NaN	NaN	NaN	23.7594	24.6253	NaN	NaN	NaN	NaN	26.4911	25.949	24.602	1752400	0	0	0	0	0	0	0	0	0	0	14200000	25880000	0	0	0	0	94322000	64777000	25465000	-	+	-	+	-	+	12	12	12	71.4
NaN	23.5225	NaN	NaN	NaN	NaN	29.5983	NaN	26.9932	NaN	NaN	NaN	NaN	NaN	NaN	NaN	NaN	29.305	29.005	24.9812	0	12050000	0	0	0	0	812800000	0	133590000	0	0	0	0	0	0	0	0	663280000	538730000	33120000	-	+	-	+	-	+	28	5	0	83.3
NaN	NaN	NaN	NaN	NaN	NaN	23.4072	NaN	24.9425	NaN	NaN	22.7358	23.7044	NaN	27.0107	26.0668	NaN	24.9687	24.7247	24.12	0	0	0	0	0	0	11124000	0	32244000	0	0	6984700	13669000	0	135220000	70289000	0	32834000	27726000	18233000	+	+	-	-	+	+	12	12	12	57.4
NaN	NaN	NaN	NaN	NaN	NaN	NaN	NaN	NaN	NaN	NaN	NaN	NaN	NaN	NaN	24.5104	NaN	NaN	NaN	24.9883	0	0	0	0	0	0	0	0	0	0	0	0	0	0	0	23898000	0	0	0	33283000	-	+	-	+	-	+	10	10	10	60.8
25.093	NaN	25.7971	NaN	26.6337	NaN	NaN	27.3549	22.1849	NaN	27.7993	28.9235	22.3325	27.5128	30.1337	29.1341	NaN	NaN	NaN	23.5275	35789000	0	58303000	0	104120000	0	0	171650000	4767900	0	233570000	509160000	5281400	191500000	1178000000	589160000	0	0	0	12092000	+	+	-	-	+	+	19	19	19	18.7
NaN	NaN	NaN	NaN	NaN	19.8889	NaN	NaN	NaN	NaN	NaN	NaN	NaN	NaN	NaN	NaN	NaN	25.1741	24.699	25.5716	0	0	0	0	0	970880	0	0	0	0	0	0	0	0	0	0	0	37859000	27235000	49869000	-	+	-	+	-	+	13	13	13	63
18.0284	NaN	19.8359	NaN	21.9366	24.1868	23.2069	22.1213	19.9711	NaN	20.9023	24.8235	NaN	21.2633	27.4189	NaN	NaN	26.5703	26.2897	NaN	267360	0	935820	0	4014100	19096000	9682300	4562200	1027800	0	1959900	29690000	0	2517100	179440000	0	0	99647000	82032000	0	+	-	+	-	-	+	7	6	6	33.2
NaN	NaN	20.7797	NaN	20.5067	22.5772	NaN	NaN	NaN	24.0511	20.7321	NaN	NaN	NaN	23.7665	23.0431	NaN	24.4672	NaN	25.6816	0	0	1800200	0	1489800	6257600	0	0	0	17382000	1741700	0	0	0	14270000	8642800	0	23194000	0	53819000	+	+	-	-	+	+	16	16	16	80.7
NaN	NaN	NaN	NaN	NaN	NaN	NaN	NaN	NaN	NaN	NaN	NaN	NaN	NaN	NaN	22.2368	NaN	NaN	NaN	25.5587	0	0	0	0	0	0	0	0	0	0	0	0	0	0	0	4942400	0	0	0	49425000	-	+	-	+	-	+	8	7	7	29.6
NaN	24.9828	NaN	NaN	NaN	22.9256	NaN	NaN	NaN	NaN	NaN	NaN	NaN	NaN	NaN	NaN	NaN	23.3277	23.2229	23.4665	0	33157000	0	0	0	7966900	0	0	0	0	0	0	0	0	0	0	0	10528000	9789900	11591000	-	+	-	+	-	+	19	19	19	46.5
23.9214	24.5477	NaN	24.8596	22.9608	22.948	24.7535	22.3601	23.992	25.3903	21.7383	25.3286	24.1516	21.9349	25.8715	23.3733	NaN	27.4563	27.8789	25.4723	15888000	24524000	0	30442000	8163500	8091800	28285000	5383400	16685000	43979000	3498400	42138000	18636000	4009300	61390000	10866000	0	184150000	246820000	46550000	+	+	-	-	+	+	7	5	5	62.5
NaN	23.9066	NaN	NaN	NaN	NaN	NaN	NaN	NaN	26.427	NaN	NaN	NaN	NaN	22.2942	NaN	NaN	22.0937	24.5482	23.9576	0	15725000	0	0	0	0	0	0	0	90222000	0	0	0	0	5142900	0	0	4475900	24532000	16291000	+	+	-	-	+	+	27	27	27	34.3
NaN	NaN	NaN	20.711	NaN	NaN	24.74	NaN	NaN	NaN	NaN	NaN	NaN	NaN	NaN	NaN	NaN	NaN	NaN	22.8896	0	0	0	1716500	0	0	28021000	0	0	0	0	0	0	0	0	0	0	0	0	7770400	-	+	-	+	-	+	16	16	16	63.4
22.0312	NaN	NaN	22.2995	NaN	NaN	NaN	NaN	NaN	NaN	18.8192	NaN	NaN	NaN	NaN	NaN	NaN	NaN	NaN	22.6741	4286100	0	0	5161900	0	0	0	0	0	0	462540	0	0	0	0	0	0	0	0	6692600	-	+	-	+	-	+	21	21	21	54.3
NaN	NaN	NaN	NaN	NaN	NaN	NaN	NaN	NaN	NaN	NaN	21.6924	NaN	NaN	NaN	NaN	NaN	NaN	NaN	31.0105	0	0	0	0	0	0	0	0	0	0	0	3388900	0	0	0	0	0	0	0	2163100000	-	+	-	+	-	+	3	3	3	4.2
NaN	24.6729	18.5477	NaN	NaN	NaN	24.8104	19.3652	21.9722	23.5009	19.91	NaN	NaN	NaN	22.9429	23.9022	NaN	NaN	22.6567	22.2444	0	26747000	383190	0	0	0	29423000	675310	4114300	11871000	985140	0	0	0	8063000	15678000	0	0	6612000	4968600	+	+	-	-	+	+	30	30	30	53.6
21.8921	NaN	20.1584	NaN	20.001	NaN	NaN	18.9531	NaN	NaN	21.5922	NaN	NaN	NaN	26.993	NaN	NaN	22.3445	NaN	22.0062	3892000	0	1170300	0	1049300	0	0	507520	0	0	3161500	0	0	0	133570000	0	0	5325400	0	4212400	+	+	-	-	+	+	17	17	15	51.2
NaN	NaN	NaN	NaN	NaN	NaN	NaN	NaN	NaN	NaN	NaN	20.1041	NaN	NaN	26.5012	24.7295	NaN	25.6748	25.4511	NaN	0	0	0	0	0	0	0	0	0	0	0	1127000	0	0	94987000	27817000	0	53567000	45873000	0	+	-	+	-	-	+	18	18	18	46.9
NaN	NaN	NaN	NaN	NaN	NaN	NaN	NaN	NaN	NaN	21.4665	NaN	NaN	NaN	NaN	21.7277	NaN	NaN	NaN	25.0485	0	0	0	0	0	0	0	0	0	0	2897700	0	0	0	0	3472900	0	0	0	34701000	-	+	-	+	-	+	9	9	2	71.9
NaN	NaN	17.5224	NaN	NaN	NaN	NaN	21.8148	NaN	NaN	NaN	22.7912	NaN	NaN	NaN	NaN	NaN	23.5912	24.4387	21.5559	0	0	188260	0	0	0	0	3689100	0	0	0	7258100	0	0	0	0	0	12637000	22740000	3083000	-	+	-	+	-	+	19	19	19	39.8
NaN	NaN	NaN	NaN	18.8039	22.3748	NaN	NaN	23.2299	NaN	NaN	NaN	NaN	NaN	25.962	23.9124	NaN	25.7211	26.0628	27.3123	0	0	0	0	457650	5438400	0	0	9838100	0	0	0	0	0	65363000	15789000	0	55314000	70094000	166660000	+	+	-	-	+	+	19	19	19	55.5
NaN	NaN	NaN	NaN	NaN	NaN	NaN	21.5624	NaN	NaN	21.4103	20.1958	NaN	NaN	NaN	NaN	NaN	NaN	NaN	23.7885	0	0	0	0	0	0	0	3096900	0	0	2787000	1201000	0	0	0	0	0	0	0	14489000	-	+	-	+	-	+	19	19	19	58.4
NaN	NaN	NaN	NaN	NaN	21.4111	NaN	NaN	23.4556	NaN	NaN	22.6904	NaN	NaN	24.6124	27.762	NaN	24.2726	NaN	24.1576	0	0	0	0	0	2788600	0	0	11504000	0	0	6768500	0	0	25649000	227610000	0	20267000	0	18714000	+	+	-	-	+	+	21	21	21	50
NaN	20.479	21.0203	NaN	22.7557	NaN	NaN	22.6631	NaN	NaN	22.5284	22.3361	NaN	22.0448	26.0536	NaN	NaN	NaN	NaN	NaN	0	1461500	2126800	0	7081800	0	0	6641400	0	0	6049600	5294600	0	4326500	69647000	0	0	0	0	0	+	-	+	-	-	+	17	17	17	68.6
NaN	NaN	NaN	NaN	NaN	NaN	NaN	20.7411	NaN	NaN	19.906	NaN	NaN	NaN	NaN	22.231	NaN	NaN	NaN	22.9692	0	0	0	0	0	0	0	1752700	0	0	982430	0	0	0	0	4922700	0	0	0	8211500	-	+	-	+	-	+	28	28	28	41.7
NaN	21.1592	NaN	NaN	NaN	21.0012	NaN	NaN	NaN	23.3986	NaN	NaN	NaN	NaN	NaN	NaN	NaN	NaN	22.3155	22.8697	0	2341900	0	0	0	2098900	0	0	0	11058000	0	0	0	0	0	0	0	0	5219700	7664000	-	+	-	+	-	+	14	14	14	48.1
NaN	NaN	NaN	NaN	NaN	NaN	NaN	NaN	NaN	NaN	NaN	NaN	22.4058	NaN	NaN	22.4848	NaN	NaN	NaN	23.6592	0	0	0	0	0	0	0	0	0	0	0	0	5556800	0	0	5869300	0	0	0	13247000	-	+	-	+	-	+	12	12	12	68.4
NaN	NaN	NaN	25.9265	NaN	NaN	28.4419	NaN	NaN	28.4905	NaN	NaN	25.1103	NaN	21.2884	22.1173	NaN	25.3086	24.3518	24.5141	0	0	0	63774000	0	0	364630000	0	0	377130000	0	0	36221000	0	2561300	4549700	0	41556000	21410000	23960000	+	+	-	-	+	+	28	28	28	39.8
NaN	NaN	NaN	NaN	NaN	NaN	NaN	NaN	NaN	NaN	NaN	NaN	NaN	NaN	NaN	NaN	NaN	NaN	NaN	21.6077	0	0	0	0	0	0	0	0	0	0	0	0	0	0	0	0	0	0	0	3195600	-	+	-	+	-	+	17	17	17	55.2
NaN	NaN	NaN	NaN	NaN	NaN	NaN	NaN	NaN	NaN	NaN	NaN	NaN	NaN	NaN	NaN	NaN	NaN	23.3056	23.9976	0	0	0	0	0	0	0	0	0	0	0	0	0	0	0	0	0	0	10368000	16749000	-	+	-	+	-	+	11	11	11	21.6
NaN	25.1296	22.4548	NaN	22.4236	NaN	25.8692	22.2082	22.4867	23.0539	20.4587	23.1593	NaN	20.7058	25.2335	23.4983	NaN	30.1498	29.509	24.5119	0	36707000	5748500	0	5625800	0	61291000	4845400	5877300	8707900	1441100	9368000	0	1710300	39450000	11849000	0	1191200000	764010000	23923000	+	+	-	-	+	+	23	23	23	23.5
NaN	NaN	NaN	NaN	NaN	21.4132	25.5429	NaN	21.4989	24.3817	NaN	20.8814	24.856	NaN	26.1097	24.2224	NaN	24.9407	26.0361	24.9196	0	0	0	0	0	2792600	48884000	0	2963600	21859000	0	1931700	30368000	0	72413000	19573000	0	32204000	68808000	31735000	+	+	-	-	+	+	7	7	7	48.5
18.5654	NaN	NaN	NaN	NaN	NaN	NaN	NaN	NaN	NaN	NaN	NaN	NaN	NaN	21.8746	NaN	NaN	NaN	NaN	22.2715	387930	0	0	0	0	0	0	0	0	0	0	0	0	0	3845000	0	0	0	0	5062700	+	+	-	-	+	+	16	16	16	62.6
19.8895	NaN	23.1282	NaN	21.7097	NaN	NaN	24.4596	NaN	NaN	23.203	NaN	NaN	21.5723	NaN	NaN	NaN	23.4727	NaN	21.7444	971280	0	9167900	0	3429900	0	0	23071000	0	0	9656300	0	0	3118300	0	0	0	11641000	0	3513200	-	+	-	+	-	+	30	27	27	44.2
NaN	NaN	NaN	NaN	NaN	NaN	NaN	NaN	NaN	NaN	NaN	NaN	NaN	NaN	24.4364	NaN	NaN	NaN	22.607	NaN	0	0	0	0	0	0	0	0	0	0	0	0	0	0	22704000	0	0	0	6388300	0	+	-	+	-	-	+	5	5	5	23.8
NaN	23.3419	NaN	NaN	NaN	NaN	23.0682	NaN	22.8258	NaN	NaN	NaN	NaN	NaN	23.5679	NaN	NaN	NaN	24.1816	26.1792	0	10632000	0	0	0	0	8794700	0	7434700	0	0	0	0	0	12435000	0	0	0	19028000	75987000	+	+	-	-	+	+	12	12	12	40.2
NaN	NaN	NaN	NaN	NaN	NaN	NaN	NaN	NaN	24.4522	NaN	NaN	21.213	NaN	NaN	NaN	NaN	NaN	21.4436	19.6195	0	0	0	0	0	0	0	0	0	22954000	0	0	2430800	0	0	0	0	0	2852200	805470	-	+	-	+	-	+	22	22	22	35.4
NaN	NaN	NaN	22.0116	NaN	NaN	NaN	NaN	NaN	NaN	NaN	20.9076	NaN	NaN	25.2257	23.2807	NaN	NaN	NaN	23.9234	0	0	0	4228300	0	0	0	0	0	0	0	1967000	0	0	39236000	10190000	0	0	0	15910000	+	+	-	-	+	+	9	9	9	92.4
NaN	NaN	NaN	20.6748	NaN	17.8949	23.3966	NaN	NaN	NaN	17.4928	NaN	NaN	NaN	NaN	NaN	NaN	NaN	NaN	21.8168	0	0	0	1673900	0	243720	11043000	0	0	0	184440	0	0	0	0	0	0	0	0	3694000	-	+	-	+	-	+	30	30	30	62.2
NaN	NaN	NaN	NaN	20.2583	NaN	NaN	22.3893	NaN	NaN	22.7281	21.3628	NaN	22.3675	NaN	22.8147	NaN	NaN	NaN	NaN	0	0	0	0	1254200	0	0	5493600	0	0	6947900	2696800	0	5411300	0	7377700	0	0	0	0	-	-	-	-	-	-	17	17	17	37.5
NaN	NaN	NaN	NaN	NaN	NaN	NaN	NaN	NaN	24.955	NaN	20.8231	22.8867	NaN	24.8235	22.1131	NaN	NaN	NaN	26.8658	0	0	0	0	0	0	0	0	0	32525000	0	1855200	7755000	0	29691000	4536500	0	0	0	122300000	+	+	-	-	+	+	16	16	16	65.1
NaN	NaN	NaN	NaN	NaN	NaN	NaN	NaN	NaN	NaN	NaN	NaN	NaN	NaN	NaN	20.7628	NaN	NaN	NaN	24.7108	0	0	0	0	0	0	0	0	0	0	0	0	0	0	0	1779200	0	0	0	27460000	-	+	-	+	-	+	12	12	11	43.6
NaN	22.249	NaN	21.4463	21.676	20.8489	NaN	22.1957	21.1373	NaN	20.9949	22.4234	NaN	19.9908	25.8181	24.5938	NaN	26.9734	25.5275	25.8796	0	4984500	0	2857400	3350700	1888600	0	4803800	2306600	0	2089800	5624900	0	1041900	59158000	25321000	0	131770000	48365000	61736000	+	+	-	-	+	+	18	18	15	58.7
NaN	NaN	NaN	NaN	NaN	NaN	NaN	NaN	NaN	NaN	NaN	NaN	NaN	NaN	NaN	NaN	NaN	NaN	24.202	25.8047	0	0	0	0	0	0	0	0	0	0	0	0	0	0	0	0	0	0	19299000	58611000	-	+	-	+	-	+	12	12	2	31.8
NaN	NaN	NaN	NaN	NaN	NaN	NaN	NaN	NaN	NaN	NaN	19.2419	NaN	NaN	NaN	NaN	NaN	NaN	NaN	NaN	0	0	0	0	0	0	0	0	0	0	0	620000	0	0	0	0	0	0	0	0	-	-	-	-	-	-	7	7	7	50.2
NaN	NaN	NaN	NaN	NaN	NaN	NaN	NaN	NaN	NaN	NaN	NaN	NaN	NaN	NaN	NaN	NaN	NaN	NaN	21.3488	0	0	0	0	0	0	0	0	0	0	0	0	0	0	0	0	0	0	0	2670800	-	+	-	+	-	+	64	4	2	98
NaN	NaN	NaN	NaN	NaN	NaN	NaN	NaN	NaN	NaN	NaN	NaN	NaN	NaN	NaN	NaN	NaN	NaN	NaN	20.8236	0	0	0	0	0	0	0	0	0	0	0	0	0	0	0	0	0	0	0	1855800	-	+	-	+	-	+	18	13	13	44.3
19.124	23.6443	NaN	NaN	20.0824	23.6592	NaN	NaN	22.0341	NaN	NaN	22.1607	NaN	NaN	24.8351	25.4046	NaN	24.3981	24.6261	25.1301	571330	13111000	0	0	1110200	13247000	0	0	4294500	0	0	4688400	0	0	29930000	44418000	0	22108000	25893000	36720000	+	+	-	-	+	+	7	7	7	45.9
20.9822	NaN	20.447	NaN	NaN	NaN	NaN	NaN	NaN	NaN	21.9691	NaN	NaN	22.6682	23.571	NaN	NaN	24.4012	25.1059	NaN	2071500	0	1429400	0	0	0	0	0	0	0	4105500	0	0	6665200	12462000	0	0	22156000	36111000	0	+	-	+	-	-	+	23	21	21	44
22.2614	21.8662	20.3354	NaN	20.7938	21.1865	NaN	22.1688	21.2616	24.1135	23.1963	22.1637	22.2698	24.0056	23.8465	24.103	NaN	NaN	NaN	25.3999	5027300	3822900	1323000	0	1817900	2386600	0	4714800	2514000	18151000	9611200	4698300	5056900	16843000	15084000	18019000	0	0	0	44273000	+	+	-	-	+	+	8	8	8	57.8
NaN	NaN	NaN	NaN	NaN	NaN	NaN	NaN	NaN	NaN	NaN	NaN	NaN	NaN	NaN	NaN	NaN	23.8421	22.8426	25.2504	0	0	0	0	0	0	0	0	0	0	0	0	0	0	0	0	0	15038000	7521600	39915000	-	+	-	+	-	+	14	14	14	54.7
NaN	NaN	NaN	NaN	23.1271	NaN	NaN	23.9939	NaN	NaN	24.0294	NaN	23.4394	24.1106	26.4235	NaN	NaN	27.4219	27.7421	26.0895	0	0	0	0	9161300	0	0	16707000	0	0	17123000	0	11375000	18114000	90003000	0	0	179810000	224500000	71402000	+	+	-	-	+	+	8	8	8	38
NaN	NaN	19.6757	NaN	NaN	NaN	NaN	NaN	NaN	NaN	NaN	NaN	NaN	20.2222	23.1422	23.8387	NaN	NaN	NaN	23.2318	0	0	837470	0	0	0	0	0	0	0	0	0	0	1223200	9257400	15003000	0	0	0	9850700	+	+	-	-	+	+	22	22	22	33.6
NaN	19.1617	NaN	NaN	20.863	18.3148	NaN	22.3433	NaN	NaN	NaN	23.2905	NaN	NaN	NaN	NaN	NaN	25.2181	23.7243	23.5691	0	586460	0	0	1907200	326060	0	5321200	0	0	0	10260000	0	0	0	0	0	39031000	13859000	12445000	-	+	-	+	-	+	14	13	13	79.4
NaN	NaN	NaN	NaN	NaN	NaN	NaN	NaN	NaN	NaN	NaN	NaN	NaN	NaN	NaN	NaN	NaN	23.7228	24.428	19.3857	0	0	0	0	0	0	0	0	0	0	0	0	0	0	0	0	0	13844000	22571000	684970	-	+	-	+	-	+	31	29	29	32.5
NaN	NaN	NaN	NaN	20.4401	NaN	NaN	21.6705	NaN	NaN	20.1954	23.2442	NaN	19.7579	25.0192	24.0247	NaN	25.6051	26.5179	23.1956	0	0	0	0	1422600	0	0	3337800	0	0	1200700	9935600	0	886560	34003000	17067000	0	51038000	96089000	9606500	+	+	-	-	+	+	26	26	26	37.7
NaN	NaN	NaN	NaN	NaN	NaN	NaN	NaN	NaN	NaN	NaN	NaN	22.8172	NaN	NaN	NaN	NaN	NaN	NaN	NaN	0	0	0	0	0	0	0	0	0	0	0	0	7390500	0	0	0	0	0	0	0	-	-	-	-	-	-	57	2	2	99.5
NaN	22.6491	NaN	NaN	NaN	20.836	NaN	NaN	NaN	NaN	NaN	NaN	NaN	NaN	21.8275	21.6264	NaN	24.7731	24.6022	21.261	0	6577400	0	0	0	1871800	0	0	0	0	0	0	0	0	3721700	3237500	0	28672000	25469000	2513000	+	+	-	-	+	+	25	25	25	62.1
22.8421	NaN	20.8035	24.8694	22.0594	NaN	NaN	22.543	NaN	NaN	22.4816	24.3875	NaN	22.7638	26.3754	25.097	NaN	25.2576	25.2994	26.6562	7518700	0	1830100	30650000	4370500	0	0	6111200	0	0	5856500	21946000	0	7121500	87056000	35889000	0	40113000	41294000	105760000	+	+	-	-	+	+	5	5	5	94.7
NaN	20.0212	18.1771	21.221	21.9051	NaN	NaN	22.1825	NaN	NaN	21.7018	22.3663	20.8427	21.9437	25.8693	25.1668	NaN	24.7583	25.0384	23.8068	0	1064100	296380	2444300	3927200	0	0	4760000	0	0	3411200	5406600	1880500	4033800	61297000	37666000	0	28378000	34459000	14674000	+	+	-	-	+	+	11	11	11	52.1
NaN	NaN	NaN	NaN	NaN	NaN	NaN	21.6977	NaN	NaN	NaN	22.1651	NaN	NaN	23.0534	24.941	NaN	24.6232	24.9421	24.6004	0	0	0	0	0	0	0	3401300	0	0	0	4703000	0	0	8704800	32209000	0	25842000	32235000	25437000	+	+	-	-	+	+	30	30	29	42.9
NaN	NaN	NaN	21.1913	19.8803	NaN	28.1333	21.3168	NaN	28.5836	19.5472	21.6395	NaN	NaN	NaN	22.3679	NaN	NaN	NaN	23.386	0	0	0	2394500	965100	0	294410000	2612100	0	402270000	766140	3266900	0	0	0	5412800	0	0	0	10962000	-	+	-	+	-	+	21	21	21	40.5
NaN	22.0023	19.1261	NaN	19.0256	22.0359	NaN	20.2126	NaN	NaN	NaN	22.337	NaN	NaN	NaN	NaN	NaN	NaN	NaN	25.4567	0	4201100	572160	0	533670	4299900	0	1215100	0	0	0	5298100	0	0	0	0	0	0	0	46049000	-	+	-	+	-	+	32	18	17	51.6
23.8385	NaN	25.161	22.9106	26.3419	NaN	26.6269	25.4121	NaN	24.8121	25.3004	25.5733	NaN	25.6794	23.9651	25.6098	NaN	NaN	25.0114	25.2501	15000000	0	37516000	7884800	85056000	0	103630000	44649000	0	29457000	41323000	49925000	0	53737000	16376000	51204000	0	0	33820000	39905000	+	+	-	-	+	+	10	10	10	70.8
NaN	NaN	NaN	NaN	NaN	NaN	NaN	NaN	NaN	NaN	NaN	NaN	NaN	NaN	23.3465	NaN	NaN	NaN	NaN	24.3327	0	0	0	0	0	0	0	0	0	0	0	0	0	0	10666000	0	0	0	0	21128000	+	+	-	-	+	+	4	4	2	62.3
NaN	NaN	NaN	NaN	NaN	NaN	NaN	NaN	NaN	27.1406	NaN	NaN	NaN	NaN	27.1918	25.9925	NaN	23.0322	22.7991	NaN	0	0	0	0	0	0	0	0	0	147960000	0	0	0	0	153300000	66760000	0	8577800	7298000	0	+	-	+	-	-	+	9	9	7	21.2
NaN	NaN	NaN	NaN	NaN	NaN	NaN	19.9378	NaN	NaN	NaN	20.676	NaN	19.2995	25.0573	23.0963	NaN	26.3331	25.3722	26.3927	0	0	0	0	0	0	0	1004300	0	0	0	1675300	0	645270	34915000	8967500	0	84537000	43430000	88102000	+	+	-	-	+	+	10	10	10	70
20.7268	NaN	NaN	NaN	19.5444	NaN	NaN	NaN	21.2118	26.2341	20.7781	19.3298	NaN	NaN	24.6823	NaN	NaN	24.4996	22.8521	25.5612	1735300	0	0	0	764630	0	0	0	2428700	78930000	1798200	658950	0	0	26923000	0	0	23720000	7571000	49511000	+	+	-	-	+	+	18	18	18	57.7
NaN	NaN	NaN	NaN	19.9419	NaN	NaN	21.5659	18.805	NaN	21.6458	NaN	NaN	20.0343	NaN	NaN	NaN	NaN	NaN	NaN	0	0	0	0	1007200	0	0	3104400	458000	0	3281200	0	0	1073800	0	0	0	0	0	0	-	-	-	-	-	-	27	27	6	28.9
NaN	21.6125	NaN	20.737	22.4331	NaN	NaN	NaN	NaN	NaN	NaN	NaN	24.0256	NaN	NaN	21.9771	NaN	NaN	26.5059	21.5569	0	3206300	0	1747700	5662800	0	0	0	0	0	0	0	17078000	0	0	4128300	0	0	95292000	3085200	-	+	-	+	-	+	20	20	20	37.7
NaN	NaN	NaN	NaN	NaN	21.7721	NaN	NaN	21.769	NaN	NaN	NaN	NaN	19.8635	22.9547	22.2855	NaN	24.0833	24.2202	22.7617	0	0	0	0	0	3581300	0	0	3573800	0	0	0	0	953890	8129200	5112000	0	17775000	19544000	7111300	+	+	-	-	+	+	18	18	18	51.5
NaN	NaN	NaN	NaN	NaN	NaN	NaN	NaN	NaN	NaN	19.7563	NaN	NaN	NaN	NaN	NaN	NaN	NaN	NaN	23.7953	0	0	0	0	0	0	0	0	0	0	885600	0	0	0	0	0	0	0	0	14558000	-	+	-	+	-	+	9	9	6	69.1
NaN	22.7278	NaN	NaN	NaN	NaN	NaN	NaN	NaN	NaN	NaN	NaN	NaN	NaN	NaN	NaN	NaN	24.3445	NaN	25.6849	0	6946300	0	0	0	0	0	0	0	0	0	0	0	0	0	0	0	21302000	0	53940000	-	+	-	+	-	+	12	12	11	62.8
NaN	NaN	NaN	NaN	NaN	21.9111	NaN	NaN	23.6461	NaN	NaN	NaN	NaN	NaN	NaN	NaN	NaN	NaN	NaN	NaN	0	0	0	0	0	3943700	0	0	13128000	0	0	0	0	0	0	0	0	0	0	0	-	-	-	-	-	-	17	1	1	42.7
NaN	NaN	NaN	NaN	NaN	NaN	NaN	NaN	NaN	27.1314	NaN	NaN	26.6816	NaN	23.5803	23.2902	NaN	NaN	NaN	NaN	0	0	0	0	0	0	0	0	0	147020000	0	0	107640000	0	12542000	10258000	0	0	0	0	+	-	+	-	-	+	18	18	18	17.1
NaN	NaN	NaN	NaN	NaN	NaN	22.4898	NaN	NaN	NaN	NaN	NaN	24.911	NaN	24.5167	NaN	NaN	26.1847	26.0972	26.0939	0	0	0	0	0	0	5889900	0	0	0	0	0	31546000	0	24002000	0	0	76275000	71784000	71624000	+	+	-	-	+	+	13	13	13	25.9
NaN	NaN	NaN	NaN	NaN	NaN	NaN	NaN	NaN	NaN	NaN	NaN	NaN	NaN	NaN	NaN	NaN	NaN	NaN	22.2956	0	0	0	0	0	0	0	0	0	0	0	0	0	0	0	0	0	0	0	5148200	-	+	-	+	-	+	15	15	15	46.8
NaN	NaN	NaN	NaN	26.2783	NaN	NaN	26.6794	24.8739	NaN	22.4849	28.2515	NaN	26.3883	25.0688	24.2179	NaN	22.2659	NaN	23.6676	0	0	0	0	81385000	0	0	107470000	30747000	0	5869800	319560000	0	87836000	35194000	19512000	0	5043200	0	13325000	+	+	-	-	+	+	29	29	29	37.6
NaN	NaN	NaN	NaN	18.6083	NaN	NaN	19.1827	NaN	NaN	20.0457	NaN	NaN	18.6713	NaN	NaN	NaN	NaN	NaN	NaN	0	0	0	0	399640	0	0	595060	0	0	1082300	0	0	417460	0	0	0	0	0	0	-	-	-	-	-	-	7	7	7	67.1
NaN	NaN	NaN	NaN	NaN	NaN	NaN	NaN	NaN	NaN	NaN	NaN	NaN	NaN	NaN	NaN	NaN	NaN	NaN	NaN	0	0	0	0	0	0	0	0	0	0	0	0	0	0	0	0	0	0	0	0	-	-	-	-	-	-	17	17	17	38.6
18.318	19.1865	NaN	20.645	NaN	NaN	NaN	NaN	22.0854	21.8871	NaN	NaN	NaN	NaN	NaN	NaN	NaN	22.3272	22.9997	21.842	326800	596620	0	1639700	0	0	0	0	4450000	3878600	0	0	0	0	0	0	0	5262200	8386700	3759100	-	+	-	+	-	+	29	29	2	28.9
NaN	20.5989	NaN	NaN	NaN	20.8134	NaN	NaN	20.1812	NaN	NaN	NaN	NaN	20.0132	23.5733	22.8154	NaN	22.614	22.5109	22.674	0	1588100	0	0	0	1842700	0	0	1188900	0	0	0	0	1058200	12482000	7381000	0	6419200	5976600	6691900	+	+	-	-	+	+	7	7	7	44.5
NaN	NaN	19.1766	NaN	24.6121	21.0774	26.1837	25.0438	NaN	25.1855	24.1042	25.8057	NaN	23.6286	28.0648	27.6152	NaN	29.0202	28.5846	25.6836	0	0	592560	0	25644000	2212700	76222000	34588000	0	38158000	18034000	58655000	0	12969000	280770000	205590000	0	544430000	402550000	53895000	+	+	-	-	+	+	30	30	30	59.5
18.1738	20.6847	21.9224	NaN	19.8544	20.96	NaN	21.7413	18.8699	23.394	22.872	23.1915	NaN	21.7556	27.4403	26.7079	NaN	27.1277	26.6345	26.1318	295700	1685400	3974600	0	947940	2039800	0	3505800	479090	11023000	7676600	9579400	0	3540800	182120000	109620000	0	146640000	104180000	73531000	+	+	-	-	+	+	20	20	20	54.4
NaN	NaN	NaN	NaN	20.8673	NaN	23.8932	20.6118	NaN	NaN	21.3891	NaN	NaN	21.8264	22.9489	23.5399	NaN	NaN	NaN	23.9006	0	0	0	0	1912800	0	15580000	1602400	0	0	2746400	0	0	3718700	8096800	12196000	0	0	0	15660000	+	+	-	-	+	+	21	21	19	35.5
NaN	23.4081	22.7837	NaN	22.4048	24.0965	NaN	24.0702	25.0476	24.3104	24.0739	23.2511	NaN	24.4183	26.4323	25.4135	NaN	27.8955	27.195	26.6583	0	11131000	7220900	0	5552700	17938000	0	17614000	34679000	20804000	17659000	9983300	0	22420000	90556000	44692000	0	249680000	153640000	105910000	+	+	-	-	+	+	21	21	21	54.2
NaN	23.241	NaN	18.8267	21.7774	19.6799	NaN	22.6147	21.2836	NaN	NaN	22.5306	NaN	22.1368	27.2482	27.0478	NaN	26.6713	27.8544	28.8304	0	9914000	0	464960	3594700	839930	0	6422700	2552800	0	0	6058800	0	4611500	159410000	138740000	0	106870000	242660000	477310000	+	+	-	-	+	+	12	12	12	58.2
NaN	NaN	NaN	NaN	20.5651	NaN	24.0926	21.5941	NaN	23.8527	21.088	NaN	NaN	21.8776	NaN	NaN	NaN	NaN	NaN	NaN	0	0	0	0	1551400	0	17890000	3165700	0	15149000	2229000	0	0	3853000	0	0	0	0	0	0	-	-	-	-	-	-	22	22	22	37.2
NaN	NaN	NaN	20.1819	NaN	NaN	NaN	NaN	NaN	NaN	NaN	NaN	24.9237	NaN	NaN	NaN	NaN	25.8893	25.1226	NaN	0	0	0	1189500	0	0	0	0	0	0	0	0	31826000	0	0	0	0	62153000	36531000	0	-	-	-	-	-	-	27	27	27	26.3
19.6887	NaN	20.7983	NaN	21.9371	22.3077	24.7741	21.3329	NaN	NaN	NaN	NaN	NaN	NaN	NaN	21.9991	NaN	NaN	NaN	22.7597	845050	0	1823500	0	4015300	5191400	28691000	2641400	0	0	0	0	0	0	0	4191700	0	0	0	7101400	-	+	-	+	-	+	23	23	23	45.7
NaN	23.3827	19.7073	NaN	NaN	NaN	NaN	NaN	22.7171	NaN	NaN	22.0411	NaN	17.9465	NaN	NaN	NaN	22.5636	20.7169	25.0534	0	10937000	856040	0	0	0	0	0	6894800	0	0	4315600	0	252600	0	0	0	6199000	1723500	34820000	-	+	-	+	-	+	30	30	30	33.7
20.5009	23.7159	21.6877	NaN	22.9385	24.1009	NaN	22.4245	21.8564	NaN	22.3681	24.7744	NaN	22.755	NaN	NaN	NaN	NaN	NaN	26.1056	1483800	13778000	3377800	0	8038700	17993000	0	5629300	3796800	0	5413400	28698000	0	7078200	0	0	0	0	0	72206000	-	+	-	+	-	+	16	16	16	38.5
17.678	NaN	17.9497	NaN	24.2097	NaN	24.1643	25.2008	NaN	NaN	24.1517	24.4488	NaN	24.0248	27.9255	26.7336	NaN	28.2968	27.6826	26.076	209700	0	253160	0	19402000	0	18801000	38566000	0	0	18638000	22900000	0	17068000	254930000	111590000	0	329760000	215420000	70738000	+	+	-	-	+	+	32	32	32	41.4
NaN	21.9803	20.5971	22.0474	23.4619	20.6835	27.8387	24.0195	NaN	27.9802	23.738	24.0226	NaN	23.6471	27.6437	27.4544	NaN	29.2034	28.9126	25.2987	0	4137500	1586100	4334300	11554000	1684100	240040000	17005000	0	264780000	13991000	17042000	0	13137000	209690000	183910000	0	618170000	505320000	41274000	+	+	-	-	+	+	60	55	55	32.8
NaN	22.0629	NaN	NaN	22.305	NaN	24.8184	22.6225	NaN	NaN	22.0732	23.4623	23.2618	21.9843	26.126	25.988	NaN	26.9297	27.1025	23.8291	0	4381300	0	0	5181800	0	29585000	6457300	0	0	4412600	11557000	10058000	4148800	73233000	66555000	0	127830000	144100000	14903000	+	+	-	-	+	+	13	7	1	63.9
NaN	24.4235	NaN	24.4455	NaN	21.8275	22.0418	NaN	20.8411	NaN	NaN	NaN	NaN	NaN	NaN	25.1207	NaN	NaN	NaN	28.3667	0	22502000	0	22847000	0	3721500	4317700	0	1878400	0	0	0	0	0	0	36483000	0	0	0	346110000	-	+	-	+	-	+	7	7	7	72.4
NaN	NaN	NaN	NaN	NaN	NaN	NaN	NaN	22.617	NaN	21.0431	NaN	NaN	NaN	NaN	22.4933	NaN	20.366	NaN	NaN	0	0	0	0	0	0	0	0	6432600	0	2160800	0	0	0	0	5904200	0	1351400	0	0	-	-	-	-	-	-	21	16	16	66.1
23.5821	NaN	23.0677	NaN	21.2356	NaN	NaN	NaN	NaN	24.1683	NaN	21.0837	NaN	NaN	NaN	22.2071	NaN	NaN	NaN	NaN	12558000	0	8791800	0	2469200	0	0	0	0	18853000	0	2222400	0	0	0	4841900	0	0	0	0	-	-	-	-	-	-	38	38	38	23.7
NaN	NaN	NaN	NaN	20.3944	NaN	NaN	NaN	NaN	NaN	20.8159	21.5011	NaN	23.0252	25.1828	NaN	NaN	NaN	NaN	19.9293	0	0	0	0	1378200	0	0	0	0	0	1845900	2968100	0	8536300	38086000	0	0	0	0	998450	+	+	-	-	+	+	19	19	19	26.4
16.5568	NaN	18.9165	NaN	NaN	25.3255	NaN	NaN	NaN	22.1575	21.2442	NaN	NaN	NaN	NaN	23.5065	NaN	NaN	NaN	NaN	96403	0	494820	0	0	42048000	0	0	0	4678000	2484000	0	0	0	0	11917000	0	0	0	0	-	-	-	-	-	-	29	29	29	40.3
NaN	NaN	NaN	NaN	NaN	21.0786	22.4254	NaN	NaN	NaN	NaN	NaN	NaN	NaN	NaN	NaN	NaN	24.4631	NaN	26.2319	0	0	0	0	0	2214500	5632800	0	0	0	0	0	0	0	0	0	0	23127000	0	78811000	-	+	-	+	-	+	6	6	6	33.7
19.7137	22.5748	20.0141	21.4438	22.6722	21.8366	NaN	NaN	22.1531	25.5442	22.975	24.3992	24.9229	21.7873	23.9221	23.1726	NaN	21.7356	23.0928	26.8478	859860	6247500	1058900	2852500	6683400	3745200	0	0	4663900	48929000	8244600	22126000	31808000	3619300	15895000	9454400	0	3491900	8945800	120780000	+	+	-	-	+	+	15	15	15	65.4
20.0196	NaN	21.7087	NaN	NaN	NaN	NaN	21.3782	NaN	NaN	NaN	NaN	NaN	NaN	NaN	NaN	NaN	NaN	23.3112	26.882	1062900	0	3427400	0	0	0	0	2725800	0	0	0	0	0	0	0	0	0	0	10408000	123680000	-	+	-	+	-	+	12	12	12	56.1
17.7914	NaN	NaN	NaN	22.2799	NaN	NaN	23.54	NaN	NaN	22.421	NaN	NaN	22.9654	26.6407	22.4237	NaN	NaN	NaN	20.1187	226860	0	0	0	5092200	0	0	12197000	0	0	5615500	0	0	8189800	104630000	5626200	0	0	0	1138500	+	+	-	-	+	+	18	18	18	28.5
20.3818	25.0698	21.7733	23.5314	22.7347	NaN	NaN	22.6142	NaN	NaN	21.6932	NaN	NaN	22.0769	NaN	21.6021	NaN	NaN	NaN	23.2316	1366300	35217000	3584300	12124000	6979300	0	0	6420300	0	0	3390700	0	0	4423800	0	3183300	0	0	0	9849300	-	+	-	+	-	+	7	7	7	15.7
NaN	NaN	NaN	NaN	18.9451	22.48	NaN	NaN	NaN	24.3495	NaN	NaN	NaN	NaN	26.1051	26.241	NaN	28.3824	26.6814	22.6346	0	0	0	0	504710	5850000	0	0	0	21376000	0	0	0	0	72181000	79312000	0	349910000	107620000	6511900	+	+	-	-	+	+	6	6	6	29.1
NaN	22.2387	NaN	NaN	NaN	NaN	NaN	NaN	NaN	NaN	NaN	NaN	NaN	NaN	NaN	NaN	NaN	25.3988	24.5117	22.9828	0	4949000	0	0	0	0	0	0	0	0	0	0	0	0	0	0	0	44240000	23920000	8289200	-	+	-	+	-	+	12	12	12	49.3
NaN	NaN	NaN	NaN	22.4299	NaN	NaN	23.4561	NaN	NaN	23.7998	23.048	NaN	22.8814	27.6007	26.3457	NaN	26.3356	26.6958	27.7767	0	0	0	0	5650300	0	0	11508000	0	0	14603000	8672100	0	7726400	203540000	85278000	0	84682000	108700000	229950000	+	+	-	-	+	+	14	14	14	43.9
18.428	NaN	NaN	NaN	NaN	NaN	NaN	NaN	NaN	NaN	NaN	NaN	NaN	NaN	NaN	24.4414	NaN	24.7784	23.7773	NaN	352690	0	0	0	0	0	0	0	0	0	0	0	0	0	0	22782000	0	28777000	14377000	0	-	-	-	-	-	-	13	13	13	27.4
NaN	NaN	NaN	21.8709	NaN	NaN	NaN	NaN	NaN	NaN	NaN	NaN	NaN	NaN	NaN	19.6584	NaN	NaN	NaN	24.2323	0	0	0	3835200	0	0	0	0	0	0	0	0	0	0	0	827490	0	0	0	19708000	-	+	-	+	-	+	21	21	21	46.2
NaN	NaN	NaN	NaN	19.7899	NaN	22.2152	20.6325	NaN	NaN	NaN	NaN	NaN	NaN	NaN	21.8185	NaN	23.0174	24.0288	20.273	0	0	0	0	906490	0	4869000	1625500	0	0	0	0	0	0	0	3698500	0	8490500	17116000	1267000	-	+	-	+	-	+	20	20	20	43.7
NaN	NaN	NaN	NaN	22.7499	NaN	NaN	NaN	NaN	NaN	NaN	22.511	NaN	NaN	24.3456	24.9322	NaN	24.2213	24.19	21.4756	0	0	0	0	7053300	0	0	0	0	0	0	5976900	0	0	21318000	32013000	0	19559000	19139000	2916100	+	+	-	-	+	+	17	17	6	42.6
NaN	NaN	18.0783	NaN	21.7006	NaN	NaN	22.317	NaN	23.1526	22.4468	23.0358	21.0366	21.6382	24.1097	24.4552	NaN	28.6175	27.305	21.7936	0	0	276760	0	3408200	0	0	5224900	0	9324300	5716800	8599500	2151000	3264000	18103000	23001000	0	411850000	165810000	3635100	+	+	-	-	+	+	10	10	10	46.2
NaN	NaN	NaN	NaN	NaN	NaN	NaN	NaN	NaN	NaN	NaN	NaN	NaN	NaN	NaN	NaN	NaN	23.3044	22.0788	24.9631	0	0	0	0	0	0	0	0	0	0	0	0	0	0	0	0	0	10359000	4429800	32707000	-	+	-	+	-	+	10	10	10	57.3
NaN	21.1517	NaN	NaN	NaN	NaN	NaN	NaN	23.0155	NaN	NaN	NaN	NaN	NaN	NaN	NaN	NaN	NaN	NaN	NaN	0	2329700	0	0	0	0	0	0	8479100	0	0	0	0	0	0	0	0	0	0	0	-	-	-	-	-	-	10	10	10	37.9
20.0982	NaN	21.3722	NaN	NaN	NaN	NaN	22.2296	22.0596	NaN	21.3462	23.681	NaN	21.3944	NaN	NaN	NaN	NaN	23.0358	23.1274	1122400	0	2714400	0	0	0	0	4917900	4371200	0	2665900	13449000	0	2756500	0	0	0	0	8599500	9163000	-	+	-	+	-	+	25	25	24	32.1
NaN	NaN	NaN	NaN	NaN	24.8462	24.916	21.9993	NaN	23.743	22.2871	23.4375	NaN	20.8299	NaN	22.4153	NaN	26.9446	26.4634	22.2674	0	0	0	0	0	30161000	31657000	4192300	0	14040000	5117700	11360000	0	1863900	0	5593300	0	129160000	92526000	5048400	-	+	-	+	-	+	19	19	19	42.6
NaN	NaN	NaN	NaN	NaN	NaN	NaN	NaN	NaN	NaN	NaN	NaN	NaN	NaN	NaN	NaN	NaN	NaN	NaN	NaN	0	0	0	0	0	0	0	0	0	0	0	0	0	0	0	0	0	0	0	0	-	-	-	-	-	-	7	6	6	32.6
17.1333	NaN	18.9574	NaN	28.0684	NaN	NaN	28.1644	NaN	NaN	27.9404	NaN	23.5854	27.4387	28.7988	NaN	NaN	28.6223	NaN	NaN	143760	0	509040	0	281460000	0	0	300840000	0	0	257570000	0	12587000	181920000	466970000	0	0	413200000	0	0	+	-	+	-	-	+	17	17	15	16.5
24.4342	NaN	22.6872	NaN	22.3783	NaN	NaN	21.6899	NaN	NaN	NaN	NaN	NaN	21.1243	NaN	NaN	NaN	23.9001	NaN	22.2006	22668000	0	6753600	0	5451700	0	0	3383100	0	0	0	0	0	2285800	0	0	0	15655000	0	4819900	-	+	-	+	-	+	12	12	12	52.9
NaN	NaN	19.257	NaN	NaN	NaN	NaN	NaN	NaN	NaN	20.582	NaN	NaN	19.9829	NaN	26.5242	NaN	21.2882	NaN	NaN	0	0	626500	0	0	0	0	0	0	0	1569600	0	0	1036200	0	96512000	0	2560900	0	0	-	-	-	-	-	-	16	16	13	32.7
18.3652	NaN	NaN	NaN	NaN	NaN	NaN	NaN	NaN	NaN	19.5152	NaN	NaN	NaN	NaN	NaN	NaN	23.9269	24.9394	NaN	337650	0	0	0	0	0	0	0	0	0	749290	0	0	0	0	0	0	15948000	32175000	0	-	-	-	-	-	-	20	20	20	40.4
20.9193	NaN	NaN	NaN	NaN	NaN	NaN	NaN	NaN	NaN	NaN	NaN	NaN	NaN	NaN	NaN	NaN	NaN	NaN	19.6384	1983100	0	0	0	0	0	0	0	0	0	0	0	0	0	0	0	0	0	0	816090	-	+	-	+	-	+	16	16	16	45.1
NaN	18.3665	NaN	NaN	NaN	NaN	NaN	NaN	NaN	NaN	NaN	NaN	NaN	NaN	NaN	NaN	NaN	NaN	NaN	NaN	0	337970	0	0	0	0	0	0	0	0	0	0	0	0	0	0	0	0	0	0	-	-	-	-	-	-	5	5	5	54.1
NaN	NaN	NaN	NaN	NaN	NaN	NaN	19.132	NaN	NaN	NaN	NaN	NaN	NaN	23.3013	22.5963	NaN	24.0765	24.4098	26.2609	0	0	0	0	0	0	0	574540	0	0	0	0	0	0	10337000	6340900	0	17691000	22288000	80412000	+	+	-	-	+	+	4	4	4	33.8
NaN	NaN	NaN	NaN	NaN	NaN	NaN	NaN	NaN	NaN	NaN	NaN	NaN	NaN	NaN	NaN	NaN	NaN	NaN	25.9997	0	0	0	0	0	0	0	0	0	0	0	0	0	0	0	0	0	0	0	67094000	-	+	-	+	-	+	1	1	1	3.1
NaN	22.1549	NaN	NaN	22.6728	22.2757	25.8104	22.8509	24.3724	25.2079	21.722	23.6988	24.0422	22.5367	25.7691	26.4628	NaN	28.5996	27.6859	27.0413	0	4669800	0	0	6686600	5077400	58846000	7565000	21718000	38755000	3459200	13616000	17275000	6084400	57184000	92490000	0	406750000	215920000	138120000	+	+	-	-	+	+	14	14	14	47.5
NaN	NaN	NaN	NaN	NaN	20.6584	NaN	NaN	23.657	NaN	NaN	NaN	NaN	NaN	25.714	24.6525	NaN	28.6088	NaN	18.2347	0	0	0	0	0	1655000	0	0	13227000	0	0	0	0	0	55042000	26372000	0	409360000	0	308450	+	+	-	-	+	+	22	22	22	35.9
NaN	NaN	NaN	21.1021	NaN	NaN	NaN	NaN	21.0851	NaN	NaN	NaN	NaN	20.2446	21.4458	NaN	NaN	23.4593	22.3861	25.9336	0	0	0	2250900	0	0	0	0	2224500	0	0	0	0	1242300	2856400	0	0	11533000	5481500	64091000	+	+	-	-	+	+	15	15	15	46.8
18.0938	NaN	19.9123	20.9898	23.5011	NaN	21.4487	22.6288	20.1442	NaN	26.4935	NaN	NaN	23.7349	26.6327	22.4537	NaN	23.9989	23.9273	23.5958	279750	0	986720	2082400	11872000	0	2862300	6485500	1158800	0	94477000	0	0	13961000	104050000	5744400	0	16765000	15953000	12678000	+	+	-	-	+	+	20	20	20	44.4
NaN	NaN	NaN	NaN	NaN	NaN	NaN	NaN	NaN	NaN	NaN	NaN	NaN	NaN	22.1296	22.0947	NaN	NaN	24.8173	NaN	0	0	0	0	0	0	0	0	0	0	0	0	0	0	4588400	4478900	0	0	29564000	0	+	-	+	-	-	+	19	18	18	29.2
NaN	NaN	20.576	NaN	24.23	NaN	NaN	24.3527	NaN	NaN	23.8935	24.0335	NaN	24.3069	27.2992	26.1489	NaN	27.5668	27.5134	26.7407	0	0	1563100	0	19677000	0	0	21423000	0	0	15583000	17171000	0	20754000	165150000	74405000	0	198810000	191580000	112140000	+	+	-	-	+	+	15	15	15	51.7
19.6144	NaN	18.9157	NaN	NaN	NaN	NaN	NaN	NaN	NaN	NaN	NaN	NaN	NaN	NaN	23.1986	NaN	NaN	NaN	NaN	802630	0	494540	0	0	0	0	0	0	0	0	0	0	0	0	9626600	0	0	0	0	-	-	-	-	-	-	28	28	28	35.9
NaN	NaN	NaN	NaN	NaN	NaN	NaN	NaN	NaN	NaN	NaN	NaN	NaN	NaN	NaN	NaN	NaN	NaN	NaN	NaN	0	0	0	0	0	0	0	0	0	0	0	0	0	0	0	0	0	0	0	0	-	-	-	-	-	-	14	14	14	33.5
17.5999	NaN	NaN	NaN	NaN	NaN	NaN	NaN	NaN	23.8933	NaN	NaN	NaN	NaN	NaN	NaN	NaN	23.7151	NaN	27.5114	198650	0	0	0	0	0	0	0	0	15581000	0	0	0	0	0	0	0	13771000	0	191320000	-	+	-	+	-	+	22	22	22	63.8
NaN	NaN	20.4254	NaN	22.516	20.5294	26.2462	23.7939	21.6258	23.811	22.4876	24.788	NaN	22.0688	23.444	24.417	NaN	26.428	26.4875	26.1187	0	0	1408200	0	5997900	1513400	79596000	14544000	3236000	14717000	5880800	28969000	0	4399200	11412000	22400000	0	90288000	94089000	72864000	+	+	-	-	+	+	34	9	9	67.9
19.1726	NaN	NaN	NaN	NaN	NaN	NaN	NaN	NaN	NaN	NaN	NaN	NaN	NaN	NaN	25.674	NaN	NaN	NaN	NaN	590910	0	0	0	0	0	0	0	0	0	0	0	0	0	0	53537000	0	0	0	0	-	-	-	-	-	-	27	27	27	26.1
NaN	22.444	NaN	NaN	NaN	NaN	NaN	21.3784	NaN	NaN	20.1719	NaN	NaN	20.0332	23.2491	NaN	NaN	NaN	NaN	20.4467	0	5705900	0	0	0	0	0	2726100	0	0	1181300	0	0	1073000	9969900	0	0	0	0	1429100	+	+	-	-	+	+	12	12	12	31.5
NaN	NaN	NaN	NaN	NaN	NaN	NaN	NaN	NaN	23.318	NaN	NaN	NaN	NaN	NaN	NaN	NaN	23.7098	23.4972	22.5933	0	0	0	0	0	0	0	0	0	10457000	0	0	0	0	0	0	0	13720000	11840000	6328100	-	+	-	+	-	+	9	9	7	25.2
25.4681	NaN	23.1968	NaN	NaN	NaN	NaN	21.4265	NaN	NaN	NaN	19.752	NaN	NaN	NaN	24.3754	NaN	24.6417	24.8283	26.3118	46415000	0	9614800	0	0	0	0	2818500	0	0	0	882950	0	0	0	21763000	0	26175000	29789000	83302000	-	+	-	+	-	+	24	24	24	47
NaN	21.1055	NaN	NaN	23.6392	NaN	NaN	23.1339	20.163	NaN	21.5678	24.3586	24.6229	21.6105	27.0797	24.54	NaN	24.9524	25.5916	27.9786	0	2256300	0	0	13065000	0	0	9204400	1174000	0	3108600	21512000	25836000	3201800	141840000	24393000	0	32465000	50562000	264480000	+	+	-	-	+	+	10	10	10	59.8
NaN	NaN	NaN	NaN	NaN	NaN	NaN	NaN	NaN	NaN	NaN	NaN	NaN	NaN	NaN	NaN	NaN	NaN	NaN	22.5735	0	0	0	0	0	0	0	0	0	0	0	0	0	0	0	0	0	0	0	6241600	-	+	-	+	-	+	11	11	11	50.4
NaN	23.2782	NaN	22.8504	NaN	NaN	NaN	NaN	NaN	NaN	NaN	NaN	NaN	NaN	NaN	NaN	NaN	25.6199	26.6688	NaN	0	10173000	0	7562400	0	0	0	0	0	0	0	0	0	0	0	0	0	51566000	106690000	0	-	-	-	-	-	-	21	21	19	22.5
16.8016	NaN	NaN	NaN	NaN	22.1677	NaN	21.6761	NaN	NaN	21.974	NaN	NaN	21.593	24.0691	22.5458	NaN	24.3959	24.4977	26.2493	114230	0	0	0	0	4711400	0	3350900	0	0	4119300	0	0	3163200	17600000	6122900	0	22075000	23689000	79769000	+	+	-	-	+	+	4	4	3	46.1
NaN	23.6148	NaN	23.9526	21.3809	19.6801	NaN	21.0344	NaN	NaN	22.0411	23.4638	22.4722	NaN	21.323	22.0365	NaN	23.7473	19.8923	26.523	0	12846000	0	16235000	2730800	840040	0	2147700	0	0	4315600	11569000	5818500	0	2623400	4301700	0	14082000	973180	96434000	+	+	-	-	+	+	15	15	15	75.1
NaN	NaN	NaN	NaN	21.7189	NaN	NaN	NaN	NaN	24.79	NaN	NaN	NaN	NaN	NaN	NaN	NaN	NaN	NaN	NaN	0	0	0	0	3451700	0	0	0	0	29009000	0	0	0	0	0	0	0	0	0	0	-	-	-	-	-	-	9	9	7	49.5
NaN	NaN	18.2667	NaN	NaN	NaN	NaN	NaN	NaN	NaN	NaN	NaN	NaN	NaN	NaN	NaN	NaN	NaN	NaN	20.8941	0	0	315380	0	0	0	0	0	0	0	0	0	0	0	0	0	0	0	0	1948700	-	+	-	+	-	+	13	13	13	41.9
20.0589	NaN	21.3126	NaN	24.1871	NaN	NaN	24.6303	NaN	NaN	23.1824	NaN	NaN	23.7988	26.6399	25.4017	NaN	29.5769	30.1101	23.1327	1092300	0	2604600	0	19100000	0	0	25969000	0	0	9519200	0	0	14593000	104570000	44329000	0	800820000	1158900000	9196900	+	+	-	-	+	+	5	5	5	32.5
NaN	NaN	NaN	19.3015	NaN	NaN	26.6031	NaN	NaN	26.5543	NaN	22.8895	22.7522	NaN	27.9513	27.1711	NaN	27.9349	27.4573	27.3121	0	0	0	646130	0	0	101940000	0	0	98549000	0	7769900	7064700	0	259520000	151120000	0	256600000	184280000	166630000	+	+	-	-	+	+	22	22	22	44.7
NaN	22.6038	NaN	NaN	20.6761	22.2491	NaN	NaN	NaN	NaN	20.433	NaN	23.5649	22.01	NaN	23.938	NaN	25.1376	24.841	24.8298	0	6374200	0	0	1675400	4984700	0	0	0	0	1415600	0	12409000	4223400	0	16071000	0	36913000	30052000	29821000	-	+	-	+	-	+	19	19	19	39.6
[truncated: 3,390 more rows]
[truncated: 12 more columns]

## Sheet: S1_ident_protgroups
# of identified proteins in single fiber (n = 1, 5, 10, 20, 48, 96 fiber) and whole muscle proteomes related to Figure 1D
[truncated: 21 more rows]

[truncated: 2 more sheets: S1_Proteinranking, S1_GO-enrichment]
