# Supplementary material for: High-throughput proteomics fiber typing (ProFiT) for comprehensive characterization of single skeletal muscle fibers
Source: Skelet Muscle. 2020 Mar 23;10:7. doi: 10.1186/s13395-020-00226-5 (PMC7087369; doi:10.1186/s13395-020-00226-5)
Supplement: Supplementary file 8 — Additional file 8 : Table S3: Fiber profiling data and protein groups output table of type I and type IIa fibers. S3_ProFiTvsIHC: Summary of fiber-type profiling of the soleus and EDL using either ProFiT or immunohistochemistry, related to Figure 2a. S3_protein groups ProFiT: Protein groups output table of single muscle fiber proteomes analyzed by ProFiT, related to Figure 2a. S3_Summary: MaxQuant summary.txt table of the proteomics analysis of pooled soleus type I and type IIa muscle fiber, related to Figure 2b. S3_protein groups_ident: Protein groups output table for proteins identified in type I and IIa fibers, related to Figure 2b. S3_protein groups_quant: Protein groups output table for type I and IIa quantification, related to Figure 2b. S3 _1DannotEnrich: 1D protein annotation of proteins identified in soleus type I and IIa fibers, related to Fig.ure 2c. S3_TMEM_IHC: Quantification of TMEM65 signal intensities on soleus and EDL cross-sections, related to Suppl. Figureure 2E-I. S3_CSP1_IHC: Quantification of CPS1 signal intensities on soleus cross-sections related to Figure 2d-e. S3_protein groups_MTNorm: Protein groups output table of type I and IIa quantification with OXPHOS-normalized mitochondrial protein abundances, related to Suppl. Figureure3 A-B. [file 13395_2020_226_MOESM8_ESM.xlsx]

## Sheet: S3_ProFiTvsIHC
Summary of Soleus fiber profiling using either ProFiT analysis or immunohistochemical staining of muscle cryosections
Mass Spec								Histo
Mouse 1								Mouse1
MyHC-I	61	0.331522		MyHC-I	61	0.331522		Sol+Gast 4, WT3 - Sec 2
MyHC-IIa	92	0.5		MyHC-IIa	92	0.5
MyHC-IIb	0	0		Mix	31	0.168478		MyHC-1	257	0.357441
MyHC-IIx	7	0.0380435						MyHC-2a	365	0.50765
Mix	24	0.130435						Mixed	97	0.13491
Low	20
Mouse 2								Mouse2
MyHC-I	48	0.296296		MyHC-I	48	0.296296		Sol+Gast 4, WT2 - Sec 2
MyHC-IIa	81	0.5		MyHC-IIa	81	0.5
MyHC-IIb	0	0		Mix	33	0.203704		MyHC-1	321	0.434371
MyHC-IIx	13	0.0802469						MyHC-2a	399	0.539919
Mix	20	0.123457						Mixed	19	0.0257104
Low	26
Mouse 3								Mouse2
MyHC-I	76	0.493506		MyHC-I	76	0.493506		Sol+Gast 5, WT1 - Sec 3
MyHC-IIa	59	0.383117		MyHC-IIa	59	0.383117
MyHC-IIb	1	0.00649351		Mix	19	0.123377		MyHC-1	334	0.349738
MyHC-IIx	4	0.025974						MyHC-2a	518	0.542408
Mix	14	0.0909091						Mixed	103	0.107853
Low	34
Mouse 4
MyHC-I	48	0.280702		MyHC-I	48	0.280702
MyHC-IIa	96	0.561404		MyHC-IIa	96	0.561404
MyHC-IIb	1	0.00584795		Mix	27	0.157895
MyHC-IIx	9	0.0526316
Mix	17	0.0994152
Low	32
	Average	STDEV			Average	STDEV			Average	STDEV
MyHC-I	0.350507	0.0845885		MyHC-I	0.350507	0.0845885		MyHC-I	0.380517	0.0382102
MyHC-IIa	0.48613	0.0645418		MyHC-IIa	0.48613	0.0645418		MyHC-IIa	0.529992	0.0158313
MyHC-2b	0.00308536	0.0030938		Mix	0.163363	0.0286459
MyHC-2x	0.049224	0.020246
Mix	0.111054	0.016361						Mix	0.0894911	0.0464327
# Fiber	783

## Sheet: S3_protein groups ProFiT
Protein IDs	Majority protein IDs	Peptide counts (all)	Peptide counts (razor+unique)	Peptide counts (unique)	Protein names	Gene names	Fasta headers	Number of proteins	Peptides	Razor + unique peptides	Unique peptides	Peptides EDL_AS100	Peptides EDL_AS101	Peptides EDL_AS102	Peptides EDL_AS103	Peptides EDL_AS104	Peptides EDL_AS105	Peptides EDL_AS106	Peptides EDL_AS107	Peptides EDL_AS108	Peptides EDL_AS109	Peptides EDL_AS110	Peptides EDL_AS111	Peptides EDL_AS112	Peptides EDL_AS113	Peptides EDL_AS114	Peptides EDL_AS115	Peptides EDL_AS116	Peptides EDL_AS117	Peptides EDL_AS118	Peptides EDL_AS119	Peptides EDL_AS120	Peptides EDL_AS121	Peptides EDL_AS122	Peptides EDL_AS123	Peptides EDL_AS124	Peptides EDL_AS125	Peptides EDL_AS126	Peptides EDL_AS127	Peptides EDL_AS128	Peptides EDL_AS129	Peptides EDL_AS130	Peptides EDL_AS131	Peptides EDL_AS132	Peptides EDL_AS133	Peptides EDL_AS134	Peptides EDL_AS135	Peptides EDL_AS136	Peptides EDL_AS137
Q9CPN9	Q9CPN9	1	1	1		2210010C04Rik	>tr|Q9CPN9|Q9CPN9_MOUSE Protein 2210010C04Rik OS=Mus musculus GN=2210010C04Rik PE=2 SV=1	1	1	1	1	0	0	0	0	1	0	0	0	0	1	1	1	1	0	1	0	0	1	1	0	1	1	0	0	1	0	1	0	0	1	0	1	1	1	1	0	1	0
Q9CR99;Q9QUI0	Q9CR99;Q9QUI0	1;1	1;1	1;1	Transforming protein RhoA	4930544G11Rik;Rhoa	>tr|Q9CR99|Q9CR99_MOUSE Protein 4930544G11Rik OS=Mus musculus GN=4930544G11Rik PE=2 SV=1;>sp|Q9QUI0|RHOA_MOUSE Transforming protein RhoA OS=Mus musculus GN=Rhoa PE=1 SV=1	2	1	1	1	0	0	0	0	0	0	0	0	0	0	0	0	0	0	0	0	0	0	0	0	0	0	0	0	0	0	0	0	0	0	0	0	0	0	0	0	0	0
Q8BWT1	Q8BWT1	10	10	10	3-ketoacyl-CoA thiolase, mitochondrial	Acaa2	>sp|Q8BWT1|THIM_MOUSE 3-ketoacyl-CoA thiolase, mitochondrial OS=Mus musculus GN=Acaa2 PE=1 SV=3	1	10	10	10	0	0	0	0	0	0	0	0	0	0	0	0	0	0	0	0	0	0	0	0	0	0	0	0	0	0	0	0	0	0	0	0	0	0	0	0	0	0
P51174	P51174	10	10	10	Long-chain specific acyl-CoA dehydrogenase, mitochondrial	Acadl	>sp|P51174|ACADL_MOUSE Long-chain specific acyl-CoA dehydrogenase, mitochondrial OS=Mus musculus GN=Acadl PE=1 SV=2	1	10	10	10	0	0	0	1	0	0	1	0	0	0	0	0	0	0	0	0	0	0	0	0	0	0	0	0	0	0	0	0	0	0	0	0	0	0	0	0	0	0
P45952;D6RFD7	P45952	5;2	5;2	5;2	Medium-chain specific acyl-CoA dehydrogenase, mitochondrial	Acadm	>sp|P45952|ACADM_MOUSE Medium-chain specific acyl-CoA dehydrogenase, mitochondrial OS=Mus musculus GN=Acadm PE=1 SV=1	2	5	5	5	0	0	0	0	0	0	0	0	0	0	0	0	0	0	0	0	0	0	0	0	0	0	0	0	0	0	0	0	0	0	0	0	0	0	0	0	0	0
B1AR28;P50544	B1AR28;P50544	9;9	9;9	9;9	Very long-chain specific acyl-CoA dehydrogenase, mitochondrial	Acadvl	>tr|B1AR28|B1AR28_MOUSE Very long-chain-specific acyl-CoA dehydrogenase, mitochondrial OS=Mus musculus GN=Acadvl PE=1 SV=1;>sp|P50544|ACADV_MOUSE Very long-chain specific acyl-CoA dehydrogenase, mitochondrial OS=Mus musculus GN=Acadvl PE=1 SV=3	2	9	9	9	0	0	0	0	0	0	0	0	0	0	0	0	0	1	1	0	0	0	0	0	0	0	0	0	0	0	0	0	0	0	0	0	0	0	0	0	0	0
Q8QZT1	Q8QZT1	3	3	3	Acetyl-CoA acetyltransferase, mitochondrial	Acat1	>sp|Q8QZT1|THIL_MOUSE Acetyl-CoA acetyltransferase, mitochondrial OS=Mus musculus GN=Acat1 PE=1 SV=1	1	3	3	3	0	0	0	0	0	0	0	0	0	0	0	0	0	0	0	0	0	0	0	0	0	0	0	0	0	0	0	0	0	0	0	0	0	0	0	0	0	0
Q99KI0	Q99KI0	26	26	26	Aconitate hydratase, mitochondrial	Aco2	>sp|Q99KI0|ACON_MOUSE Aconitate hydratase, mitochondrial OS=Mus musculus GN=Aco2 PE=1 SV=1	1	26	26	26	0	0	0	0	0	0	1	1	0	2	0	0	1	0	0	0	3	0	0	0	0	0	0	0	0	0	0	0	0	0	0	1	0	0	1	0	2	1
D3Z041;P41216;D3YVF6;D3Z457;Q8JZR0	D3Z041;P41216	7;7;1;1;1	7;7;1;1;1	7;7;1;1;1	Long-chain-fatty-acid--CoA ligase 1	Acsl1	>tr|D3Z041|D3Z041_MOUSE Long-chain-fatty-acid--CoA ligase 1 OS=Mus musculus GN=Acsl1 PE=1 SV=1;>sp|P41216|ACSL1_MOUSE Long-chain-fatty-acid--CoA ligase 1 OS=Mus musculus GN=Acsl1 PE=1 SV=2	5	7	7	7	0	0	0	0	0	0	0	0	0	0	0	0	0	0	0	0	0	0	0	0	0	0	0	0	0	0	0	0	0	0	0	0	0	0	0	0	0	0
P68134	P68134	37	37	3	Actin, alpha skeletal muscle	Acta1	>sp|P68134|ACTS_MOUSE Actin, alpha skeletal muscle OS=Mus musculus GN=Acta1 PE=1 SV=1	1	37	37	3	9	9	8	2	9	8	3	6	8	10	10	10	10	8	9	9	9	1	8	9	10	10	6	5	10	10	8	9	7	3	10	9	11	7	9	9	10	7
P60710;P63260;E9Q1F2;E9Q5F4;G3UZ07;B1ATY1;E9Q606;G3UYG0;E9Q2D1;F8WGM8	P60710;P63260;E9Q1F2;E9Q5F4;G3UZ07	24;23;18;16;12;11;10;9;7;5	6;5;4;4;2;1;2;1;2;2	6;5;4;4;2;1;2;1;2;2	Actin, cytoplasmic 1;Actin, cytoplasmic 1, N-terminally processed;Actin, cytoplasmic 2;Actin, cytoplasmic 2, N-terminally processed	Actb;Actg1	>sp|P60710|ACTB_MOUSE Actin, cytoplasmic 1 OS=Mus musculus GN=Actb PE=1 SV=1;>sp|P63260|ACTG_MOUSE Actin, cytoplasmic 2 OS=Mus musculus GN=Actg1 PE=1 SV=1;>tr|E9Q1F2|E9Q1F2_MOUSE Actin, cytoplasmic 1 OS=Mus musculus GN=Actb PE=3 SV=1;>tr|E9Q5F4|E9Q5F4_MOUS	10	24	6	6	6	5	5	1	5	5	3	2	4	6	5	5	6	4	5	5	5	1	4	5	6	6	3	5	6	6	5	5	4	2	6	5	7	4	5	5	7	4
P68033;P62737;P63268;D3YZY0;D3Z2K3;F6WX90;V9GXQ2;E9Q3M9	P68033;P62737;P63268;D3YZY0	36;34;32;22;13;4;1;1	2;2;2;0;0;0;0;0	2;2;2;0;0;0;0;0	Actin, alpha cardiac muscle 1;Actin, aortic smooth muscle;Actin, gamma-enteric smooth muscle	Actc1;Acta2;Actg2	>sp|P68033|ACTC_MOUSE Actin, alpha cardiac muscle 1 OS=Mus musculus GN=Actc1 PE=1 SV=1;>sp|P62737|ACTA_MOUSE Actin, aortic smooth muscle OS=Mus musculus GN=Acta2 PE=1 SV=1;>sp|P63268|ACTH_MOUSE Actin, gamma-enteric smooth muscle OS=Mus musculus GN=Actg2 PE	8	36	2	2	9	8	7	2	8	7	3	5	7	9	9	9	9	7	8	8	8	1	7	8	9	9	5	5	9	9	7	8	6	3	9	8	10	6	8	8	9	6
A1BN54;Q7TPR4;E9Q2W9;D3Z761;D3Z0L8	A1BN54;Q7TPR4;E9Q2W9	14;14;9;4;4	1;1;0;0;0	1;1;0;0;0	Alpha-actinin-1	Actn1;Actn4	>tr|A1BN54|A1BN54_MOUSE Alpha actinin 1a OS=Mus musculus GN=Actn1 PE=2 SV=1;>sp|Q7TPR4|ACTN1_MOUSE Alpha-actinin-1 OS=Mus musculus GN=Actn1 PE=1 SV=1;>tr|E9Q2W9|E9Q2W9_MOUSE Alpha-actinin-4 (Fragment) OS=Mus musculus GN=Actn4 PE=4 SV=1	5	14	1	1	0	1	0	0	1	1	0	1	2	0	2	1	3	1	0	1	1	0	1	1	0	2	1	0	1	1	1	3	2	0	1	1	0	1	1	2	0	0
Q9JI91;D3YY95	Q9JI91	63;7	63;7	47;1	Alpha-actinin-2	Actn2	>sp|Q9JI91|ACTN2_MOUSE Alpha-actinin-2 OS=Mus musculus GN=Actn2 PE=1 SV=2	2	63	63	47	0	3	0	0	1	1	0	2	2	0	2	1	9	1	0	2	3	0	1	7	0	2	1	0	1	2	1	9	3	0	0	3	0	1	3	5	1	0
O88990	O88990	47	35	34	Alpha-actinin-3	Actn3	>sp|O88990|ACTN3_MOUSE Alpha-actinin-3 OS=Mus musculus GN=Actn3 PE=2 SV=1	1	47	35	34	8	4	6	0	13	4	0	3	7	6	11	8	8	3	5	8	10	0	4	5	6	6	2	4	7	6	0	10	3	1	8	7	4	8	11	2	5	1
P00329	P00329	3	3	3	Alcohol dehydrogenase 1	Adh1	>sp|P00329|ADH1_MOUSE Alcohol dehydrogenase 1 OS=Mus musculus GN=Adh1 PE=1 SV=2	1	3	3	3	0	0	0	0	0	0	0	0	0	0	0	0	0	0	0	0	0	0	0	0	0	0	0	0	0	0	0	0	0	0	0	0	0	0	0	0	0	0
P50247	P50247	1	1	1	Adenosylhomocysteinase	Ahcy	>sp|P50247|SAHH_MOUSE Adenosylhomocysteinase OS=Mus musculus GN=Ahcy PE=1 SV=3	1	1	1	1	0	0	0	0	0	0	0	0	0	0	0	0	0	0	0	0	0	0	0	0	0	0	0	0	0	0	0	0	0	0	0	0	0	0	0	0	0	0
Q9CZS1	Q9CZS1	1	1	1	Aldehyde dehydrogenase X, mitochondrial	Aldh1b1	>sp|Q9CZS1|AL1B1_MOUSE Aldehyde dehydrogenase X, mitochondrial OS=Mus musculus GN=Aldh1b1 PE=1 SV=1	1	1	1	1	0	0	0	0	0	0	0	0	0	0	0	0	0	0	0	0	0	0	0	0	0	0	0	0	0	0	0	0	0	0	0	0	0	0	0	0	0	0
A6ZI44;P05064;D3YWI1;Q9CPQ9;A6ZI46;D3Z510;D3YV98;A6ZI47;P05063;Q91Y97	A6ZI44;P05064;D3YWI1;Q9CPQ9;A6ZI46;D3Z510;D3YV98	6;6;5;4;4;3;3;2;1;1	6;6;5;4;4;3;3;2;1;1	6;6;5;4;4;3;3;2;1;1	Fructose-bisphosphate aldolase;Fructose-bisphosphate aldolase A	Aldoa;Aldoart1	>tr|A6ZI44|A6ZI44_MOUSE Fructose-bisphosphate aldolase OS=Mus musculus GN=Aldoa PE=2 SV=1;>sp|P05064|ALDOA_MOUSE Fructose-bisphosphate aldolase A OS=Mus musculus GN=Aldoa PE=1 SV=2;>tr|D3YWI1|D3YWI1_MOUSE Fructose-bisphosphate aldolase (Fragment) OS=Mus mu	10	6	6	6	0	0	0	0	0	0	0	0	0	0	0	0	0	0	0	0	0	0	0	0	0	0	0	0	0	0	0	0	0	0	0	1	0	0	0	0	0	0
S4R2K9;S4R162	S4R2K9;S4R162	2;1	2;1	2;1		Ank3	>tr|S4R2K9|S4R2K9_MOUSE Ankyrin-3 (Fragment) OS=Mus musculus GN=Ank3 PE=4 SV=1;>tr|S4R162|S4R162_MOUSE Ankyrin-3 (Fragment) OS=Mus musculus GN=Ank3 PE=4 SV=3	2	2	2	2	0	0	0	0	1	0	0	1	1	0	1	1	0	0	1	0	1	0	0	1	0	1	0	0	0	1	0	1	1	0	0	1	0	1	1	0	1	0
E9PUG3;E0CYY3;Q8C0W1	E9PUG3;E0CYY3;Q8C0W1	2;2;1	2;2;1	2;2;1	Ankyrin repeat and MYND domain-containing protein 1	Ankmy1	>tr|E9PUG3|E9PUG3_MOUSE Ankyrin repeat and MYND domain-containing protein 1 OS=Mus musculus GN=Ankmy1 PE=4 SV=1;>tr|E0CYY3|E0CYY3_MOUSE Ankyrin repeat and MYND domain containing 1 OS=Mus musculus GN=Ankmy1 PE=4 SV=1;>sp|Q8C0W1|ANMY1_MOUSE Ankyrin repeat an	3	2	2	2	1	0	0	0	0	0	0	0	0	0	0	0	0	0	0	0	0	0	0	0	0	0	0	0	0	0	1	0	0	0	0	0	0	0	0	0	0	0
D3Z482;Q811D2	D3Z482;Q811D2	1;1	1;1	1;1	Ankyrin repeat domain-containing protein 26	Ankrd26	>tr|D3Z482|D3Z482_MOUSE Ankyrin repeat domain-containing protein 26 OS=Mus musculus GN=Ankrd26 PE=1 SV=1;>sp|Q811D2|ANR26_MOUSE Ankyrin repeat domain-containing protein 26 OS=Mus musculus GN=Ankrd26 PE=1 SV=2	2	1	1	1	0	0	0	0	0	0	0	0	0	0	0	0	0	0	0	0	0	0	0	0	0	0	0	0	0	0	0	0	0	0	0	0	0	0	0	0	0	0
P10107	P10107	3	3	3	Annexin A1	Anxa1	>sp|P10107|ANXA1_MOUSE Annexin A1 OS=Mus musculus GN=Anxa1 PE=1 SV=2	1	3	3	3	0	0	0	0	0	0	0	0	0	0	0	0	0	0	0	0	0	0	0	0	0	0	0	0	0	0	0	0	0	0	0	0	0	0	0	0	0	0
P07356;B0V2N8;B0V2N7;B0V2N5	P07356;B0V2N8;B0V2N7;B0V2N5	8;5;5;4	8;5;5;4	8;5;5;4	Annexin A2;Annexin	Anxa2	>sp|P07356|ANXA2_MOUSE Annexin A2 OS=Mus musculus GN=Anxa2 PE=1 SV=2;>tr|B0V2N8|B0V2N8_MOUSE Annexin (Fragment) OS=Mus musculus GN=Anxa2 PE=1 SV=1;>tr|B0V2N7|B0V2N7_MOUSE Annexin (Fragment) OS=Mus musculus GN=Anxa2 PE=1 SV=1;>tr|B0V2N5|B0V2N5_MOUSE Annexin	4	8	8	8	0	0	0	0	0	0	1	0	0	0	0	0	0	0	0	1	0	0	0	0	0	0	0	0	1	0	0	0	0	0	0	1	1	0	0	0	1	0
F8WIT2;P14824	F8WIT2;P14824	1;1	1;1	1;1	Annexin;Annexin A6	Anxa6	>tr|F8WIT2|F8WIT2_MOUSE Annexin OS=Mus musculus GN=Anxa6 PE=1 SV=1;>sp|P14824|ANXA6_MOUSE Annexin A6 OS=Mus musculus GN=Anxa6 PE=1 SV=3	2	1	1	1	0	0	0	0	0	0	0	0	0	0	0	0	0	0	0	0	0	0	0	0	0	0	0	0	0	0	0	0	0	0	0	0	0	0	0	0	0	0
P12023	P12023	1	1	1	Amyloid beta A4 protein;N-APP;Soluble APP-alpha;Soluble APP-beta;C99;Beta-amyloid protein 42;Beta-amyloid protein 40;C83;P3(42);P3(40);C80;Gamma-secretase C-terminal fragment 59;Gamma-secretase C-terminal fragment 57;Gamma-secretase C-terminal fragment 50;C31	App	>sp|P12023|A4_MOUSE Amyloid beta A4 protein OS=Mus musculus GN=App PE=1 SV=3	1	1	1	1	0	0	0	0	0	0	0	0	0	0	0	0	0	0	0	0	0	0	0	0	0	0	0	0	0	0	0	0	0	0	0	0	0	0	0	0	0	0
Q61176	Q61176	3	3	3	Arginase-1	Arg1	>sp|Q61176|ARGI1_MOUSE Arginase-1 OS=Mus musculus GN=Arg1 PE=1 SV=1	1	3	3	3	0	0	0	0	0	0	0	0	0	0	0	0	1	0	0	0	0	1	0	0	0	0	0	1	0	0	0	0	0	0	0	0	0	0	0	0	0	0
Q8R5J9	Q8R5J9	2	2	2	PRA1 family protein 3	Arl6ip5	>sp|Q8R5J9|PRAF3_MOUSE PRA1 family protein 3 OS=Mus musculus GN=Arl6ip5 PE=1 SV=2	1	2	2	2	0	0	0	0	0	0	0	0	0	0	0	0	0	0	0	0	0	0	0	0	0	0	0	0	0	0	0	0	0	0	0	0	0	0	0	0	0	0
A2AL77;Q9CR06;A2AL78;A2AL76;A2AL71;A2AL83;A2AL79;Q6P8S1;A2AL74;A2AL75;Q3TU40;A2AL81;Q8CBM2;A2AL85;Q8BSY0	A2AL77;Q9CR06;A2AL78;A2AL76;A2AL71;A2AL83;A2AL79;Q6P8S1;A2AL74;A2AL75;Q3TU40;A2AL81;Q8CBM2;A2AL85;Q8BSY0	2;2;2;2;1;1;1;1;1;1;1;1;1;1;1	2;2;2;2;1;1;1;1;1;1;1;1;1;1;1	2;2;2;2;1;1;1;1;1;1;1;1;1;1;1	Aspartyl/asparaginyl beta-hydroxylase	Asph	>tr|A2AL77|A2AL77_MOUSE Aspartyl/asparaginyl beta-hydroxylase (Fragment) OS=Mus musculus GN=Asph PE=4 SV=1;>tr|Q9CR06|Q9CR06_MOUSE Aspartate-beta-hydroxylase, isoform CRA_a OS=Mus musculus GN=Asph PE=2 SV=1;>tr|A2AL78|A2AL78_MOUSE Aspartyl/asparaginyl beta	15	2	2	2	0	0	0	0	0	0	0	0	0	0	0	1	0	1	0	1	0	0	0	0	0	0	0	0	0	0	0	0	0	0	0	1	0	0	0	0	0	0
Q8CJ27;B1ARM8	Q8CJ27;B1ARM8	2;1	2;1	2;1	Abnormal spindle-like microcephaly-associated protein homolog	Aspm	>sp|Q8CJ27|ASPM_MOUSE Abnormal spindle-like microcephaly-associated protein homolog OS=Mus musculus GN=Aspm PE=2 SV=2;>tr|B1ARM8|B1ARM8_MOUSE Abnormal spindle-like microcephaly-associated protein homolog OS=Mus musculus GN=Aspm PE=4 SV=1	2	2	2	2	0	0	0	0	0	0	0	0	0	0	0	0	0	0	0	0	0	0	0	0	0	0	0	0	0	0	0	0	0	0	0	0	0	0	0	0	0	0
P16460	P16460	2	2	2	Argininosuccinate synthase	Ass1	>sp|P16460|ASSY_MOUSE Argininosuccinate synthase OS=Mus musculus GN=Ass1 PE=1 SV=1	1	2	2	2	0	0	0	0	0	0	0	0	0	0	0	0	0	0	0	0	0	0	0	0	0	0	0	0	0	0	0	0	0	0	0	0	0	0	0	0	0	0
D3YYN7;Q8VCE0;Q6PIC6;Q6PIE5	D3YYN7;Q8VCE0;Q6PIC6;Q6PIE5	1;1;1;1	1;1;1;1	1;1;1;1	Sodium/potassium-transporting ATPase subunit alpha-3;Sodium/potassium-transporting ATPase subunit alpha-2	Atp1a2;Atp1a3	>tr|D3YYN7|D3YYN7_MOUSE Sodium/potassium-transporting ATPase subunit alpha-2 OS=Mus musculus GN=Atp1a2 PE=3 SV=1;>tr|Q8VCE0|Q8VCE0_MOUSE ATPase, Na+/K+ transporting, alpha 3 polypeptide OS=Mus musculus GN=Atp1a3 PE=1 SV=1;>sp|Q6PIC6|AT1A3_MOUSE Sodium/pota	4	1	1	1	0	0	0	0	0	0	0	0	0	0	0	0	0	0	0	0	0	0	0	0	0	0	0	0	0	0	0	0	0	0	0	0	0	0	0	0	0	0
Q8R429;F6RQN3	Q8R429	59;3	59;3	37;3	Sarcoplasmic/endoplasmic reticulum calcium ATPase 1	Atp2a1	>sp|Q8R429|AT2A1_MOUSE Sarcoplasmic/endoplasmic reticulum calcium ATPase 1 OS=Mus musculus GN=Atp2a1 PE=2 SV=1	2	59	59	37	11	8	3	1	4	10	0	7	4	4	13	8	5	9	7	6	4	2	5	7	7	6	0	4	11	16	8	5	0	1	5	14	3	4	8	9	10	3
J3KMM5;O55143	J3KMM5;O55143	35;35	18;18	17;17	Calcium-transporting ATPase;Sarcoplasmic/endoplasmic reticulum calcium ATPase 2	Atp2a2	>tr|J3KMM5|J3KMM5_MOUSE Calcium-transporting ATPase OS=Mus musculus GN=Atp2a2 PE=1 SV=1;>sp|O55143|AT2A2_MOUSE Sarcoplasmic/endoplasmic reticulum calcium ATPase 2 OS=Mus musculus GN=Atp2a2 PE=1 SV=2	2	35	18	17	5	1	1	1	1	2	1	2	1	0	4	0	2	1	1	3	1	1	1	3	2	2	0	2	4	6	3	1	0	0	1	5	1	1	3	3	3	0
B1ATS4;B1ATS5;E9Q559;Q64518	B1ATS4;B1ATS5;E9Q559;Q64518	13;13;13;13	2;2;2;2	2;2;2;2	Calcium-transporting ATPase;Sarcoplasmic/endoplasmic reticulum calcium ATPase 3	Atp2a3	>tr|B1ATS4|B1ATS4_MOUSE Calcium-transporting ATPase OS=Mus musculus GN=Atp2a3 PE=3 SV=1;>tr|B1ATS5|B1ATS5_MOUSE Calcium-transporting ATPase OS=Mus musculus GN=Atp2a3 PE=3 SV=1;>tr|E9Q559|E9Q559_MOUSE Calcium-transporting ATPase OS=Mus musculus GN=Atp2a3 PE	4	13	2	2	2	1	0	0	0	3	0	1	1	0	4	2	1	4	1	0	1	0	1	2	2	2	0	0	3	4	0	1	0	0	1	4	0	0	0	1	4	0
Q03265;D3Z6F5;D6RJ16	Q03265;D3Z6F5	36;35;2	36;35;2	36;35;2	ATP synthase subunit alpha, mitochondrial;ATP synthase subunit alpha	Atp5a1	>sp|Q03265|ATPA_MOUSE ATP synthase subunit alpha, mitochondrial OS=Mus musculus GN=Atp5a1 PE=1 SV=1;>tr|D3Z6F5|D3Z6F5_MOUSE ATP synthase subunit alpha OS=Mus musculus GN=Atp5a1 PE=1 SV=1	3	36	36	36	0	1	2	0	0	0	0	1	0	0	0	0	0	0	0	0	0	0	0	0	0	0	0	0	0	0	0	0	0	0	0	0	0	0	0	1	0	0
P56480	P56480	28	28	28	ATP synthase subunit beta, mitochondrial	Atp5b	>sp|P56480|ATPB_MOUSE ATP synthase subunit beta, mitochondrial OS=Mus musculus GN=Atp5b PE=1 SV=2	1	28	28	28	0	0	1	0	0	0	0	0	0	1	0	0	1	0	0	0	0	0	0	0	0	0	0	0	0	1	0	0	0	0	0	0	0	0	0	1	0	0
Q8C2Q8;A2AKU9;Q91VR2;A2AKV1;A2AKV2;A2AKV3;A2AKV0	Q8C2Q8;A2AKU9;Q91VR2;A2AKV1;A2AKV2;A2AKV3	5;5;5;4;4;4;1	5;5;5;4;4;4;1	5;5;5;4;4;4;1	ATP synthase subunit gamma;ATP synthase subunit gamma, mitochondrial	Atp5c1	>tr|Q8C2Q8|Q8C2Q8_MOUSE ATP synthase subunit gamma OS=Mus musculus GN=Atp5c1 PE=1 SV=1;>tr|A2AKU9|A2AKU9_MOUSE ATP synthase subunit gamma OS=Mus musculus GN=Atp5c1 PE=1 SV=1;>sp|Q91VR2|ATPG_MOUSE ATP synthase subunit gamma, mitochondrial OS=Mus musculus GN	7	5	5	5	0	0	0	0	0	0	0	0	0	0	0	0	0	0	0	0	0	0	0	0	0	0	0	0	0	0	0	0	0	0	0	0	0	0	0	0	0	0
Q9CQQ7	Q9CQQ7	6	6	6	ATP synthase F(0) complex subunit B1, mitochondrial	Atp5f1	>sp|Q9CQQ7|AT5F1_MOUSE ATP synthase F(0) complex subunit B1, mitochondrial OS=Mus musculus GN=Atp5f1 PE=1 SV=1	1	6	6	6	0	0	0	0	0	0	0	0	0	0	0	0	0	0	0	0	0	0	0	0	0	0	0	0	0	0	0	0	0	0	0	0	0	0	0	0	0	0
Q06185;Q8BTB6	Q06185;Q8BTB6	2;1	2;1	2;1	ATP synthase subunit e, mitochondrial	Atp5i;Atp5k	>sp|Q06185|ATP5I_MOUSE ATP synthase subunit e, mitochondrial OS=Mus musculus GN=Atp5i PE=1 SV=2;>tr|Q8BTB6|Q8BTB6_MOUSE ATP synthase subunit e, mitochondrial OS=Mus musculus GN=Atp5k PE=2 SV=1	2	2	2	2	0	0	0	0	0	0	0	0	0	0	0	0	0	0	0	0	0	0	0	0	0	0	0	0	0	0	0	0	0	0	0	0	0	0	0	0	0	0
P56135;F8WHP8	P56135;F8WHP8	2;1	2;1	2;1	ATP synthase subunit f, mitochondrial	Atp5j2	>sp|P56135|ATPK_MOUSE ATP synthase subunit f, mitochondrial OS=Mus musculus GN=Atp5j2 PE=1 SV=3;>tr|F8WHP8|F8WHP8_MOUSE ATP synthase subunit f, mitochondrial OS=Mus musculus GN=Atp5j2 PE=4 SV=1	2	2	2	2	0	0	0	0	0	0	0	0	0	0	0	0	0	0	0	0	0	0	0	0	0	0	0	0	0	0	0	0	0	0	0	0	0	0	0	0	0	0
Q9DB20;F6XVM5;F7D3P8	Q9DB20	3;1;1	3;1;1	3;1;1	ATP synthase subunit O, mitochondrial	Atp5o	>sp|Q9DB20|ATPO_MOUSE ATP synthase subunit O, mitochondrial OS=Mus musculus GN=Atp5o PE=1 SV=1	3	3	3	3	0	0	0	0	0	0	0	0	0	0	0	0	0	0	0	0	0	0	0	0	0	0	0	0	0	0	0	0	0	0	0	0	0	0	0	0	0	0
B7FAU7;Q3TKX1;Q9R1Q9;B7FAU3	B7FAU7;Q3TKX1;Q9R1Q9;B7FAU3	2;2;2;1	2;2;2;1	2;2;2;1	V-type proton ATPase subunit S1	Atp6ap1	>tr|B7FAU7|B7FAU7_MOUSE ATPase, H+ transporting, lysosomal accessory protein (Fragment) OS=Mus musculus GN=Atp6ap1 PE=4 SV=1;>tr|Q3TKX1|Q3TKX1_MOUSE ATPase, H+ transporting, lysosomal accessory protein OS=Mus musculus GN=Atp6ap1 PE=2 SV=1;>sp|Q9R1Q9|VAS1_M	4	2	2	2	0	0	0	0	0	0	0	0	0	0	0	0	0	0	0	0	0	0	0	0	0	0	0	0	0	1	0	0	0	0	0	0	0	0	0	0	0	0
F6RXI4	F6RXI4	1	1	1		BC067074	>tr|F6RXI4|F6RXI4_MOUSE Protein BC067074 (Fragment) OS=Mus musculus GN=BC067074 PE=4 SV=1	1	1	1	1	0	0	0	0	0	0	0	0	0	0	0	0	0	0	0	0	0	0	0	0	0	0	0	0	0	0	0	0	0	0	0	0	0	0	0	0	0	0
Q80XN0	Q80XN0	3	3	3	D-beta-hydroxybutyrate dehydrogenase, mitochondrial	Bdh1	>sp|Q80XN0|BDH_MOUSE D-beta-hydroxybutyrate dehydrogenase, mitochondrial OS=Mus musculus GN=Bdh1 PE=1 SV=2	1	3	3	3	0	0	0	0	0	0	0	0	0	0	0	0	0	0	0	0	0	0	0	0	0	0	0	0	0	0	0	0	0	0	0	0	0	0	0	0	0	0
Q62210	Q62210	1	1	1	Baculoviral IAP repeat-containing protein 2	Birc2	>sp|Q62210|BIRC2_MOUSE Baculoviral IAP repeat-containing protein 2 OS=Mus musculus GN=Birc2 PE=1 SV=1	1	1	1	1	0	0	0	0	0	0	0	0	0	0	0	0	0	0	0	0	0	0	0	0	0	0	0	0	0	0	0	0	0	0	0	0	0	0	0	0	0	0
E9PY26;Q8R016	E9PY26;Q8R016	2;2	2;2	2;2	Bleomycin hydrolase	Blmh	>tr|E9PY26|E9PY26_MOUSE Bleomycin hydrolase (Fragment) OS=Mus musculus GN=Blmh PE=4 SV=1;>sp|Q8R016|BLMH_MOUSE Bleomycin hydrolase OS=Mus musculus GN=Blmh PE=1 SV=1	2	2	2	2	0	0	0	0	0	0	0	0	0	0	0	0	0	0	0	0	0	0	0	0	0	0	0	0	0	0	0	0	0	0	0	0	0	0	0	0	0	0
D6RDQ7;E9Q6L8;E9Q6Y9;Q80X66	D6RDQ7;E9Q6L8;E9Q6Y9;Q80X66	1;1;1;1	1;1;1;1	1;1;1;1	BTB/POZ domain-containing protein 10	Btbd10	>tr|D6RDQ7|D6RDQ7_MOUSE BTB/POZ domain-containing protein 10 OS=Mus musculus GN=Btbd10 PE=4 SV=1;>tr|E9Q6L8|E9Q6L8_MOUSE BTB/POZ domain-containing protein 10 OS=Mus musculus GN=Btbd10 PE=4 SV=1;>tr|E9Q6Y9|E9Q6Y9_MOUSE BTB/POZ domain-containing protein 10 O	4	1	1	1	0	0	0	0	0	0	0	0	0	0	0	0	0	0	0	0	0	0	0	0	0	0	0	0	0	0	0	0	0	0	0	0	0	0	0	0	0	0
Q8R5L1;O35658	Q8R5L1;O35658	3;3	3;3	3;3	Complement component 1 Q subcomponent-binding protein, mitochondrial	C1qbp	>tr|Q8R5L1|Q8R5L1_MOUSE Complement component 1 Q subcomponent-binding protein, mitochondrial OS=Mus musculus GN=C1qbp PE=1 SV=1;>sp|O35658|C1QBP_MOUSE Complement component 1 Q subcomponent-binding protein, mitochondrial OS=Mus musculus GN=C1qbp PE=1 SV=1	2	3	3	3	0	0	0	0	0	0	0	0	0	0	0	0	0	0	0	0	0	0	0	0	0	0	0	0	0	0	0	0	0	0	0	0	0	0	0	0	0	0
P16015	P16015	1	1	1	Carbonic anhydrase 3	Ca3	>sp|P16015|CAH3_MOUSE Carbonic anhydrase 3 OS=Mus musculus GN=Ca3 PE=1 SV=3	1	1	1	1	0	0	0	0	0	0	0	0	0	0	0	0	0	0	0	0	0	0	0	0	0	0	0	0	0	0	0	0	0	0	0	0	0	0	0	0	0	0
E9Q1X8;O08532	E9Q1X8;O08532	2;2	2;2	2;2	Voltage-dependent calcium channel subunit alpha-2/delta-1;Voltage-dependent calcium channel subunit alpha-2-1;Voltage-dependent calcium channel subunit delta-1	Cacna2d1	>tr|E9Q1X8|E9Q1X8_MOUSE Voltage-dependent calcium channel subunit alpha-2/delta-1 OS=Mus musculus GN=Cacna2d1 PE=1 SV=2;>sp|O08532|CA2D1_MOUSE Voltage-dependent calcium channel subunit alpha-2/delta-1 OS=Mus musculus GN=Cacna2d1 PE=1 SV=1	2	2	2	2	0	0	0	0	0	0	0	0	0	0	0	0	0	0	0	0	0	0	0	0	0	0	0	0	0	0	0	0	0	0	0	0	0	0	0	0	0	0
P62204;Q3UKW2;Q9D6P8	P62204;Q3UKW2;Q9D6P8	2;1;1	2;1;1	2;1;1	Calmodulin;Calmodulin-like protein 3	Calm1;Calml3	>sp|P62204|CALM_MOUSE Calmodulin OS=Mus musculus GN=Calm1 PE=1 SV=2;>tr|Q3UKW2|Q3UKW2_MOUSE Calmodulin OS=Mus musculus GN=Calm1 PE=1 SV=1;>sp|Q9D6P8|CALL3_MOUSE Calmodulin-like protein 3 OS=Mus musculus GN=Calml3 PE=2 SV=1	3	2	2	2	0	0	0	0	0	0	0	0	0	0	0	0	0	0	0	0	0	0	0	0	0	0	0	0	0	0	0	0	0	0	0	0	0	0	0	0	0	0
P47754;D6RCW7	P47754;D6RCW7	2;1	2;1	2;1	F-actin-capping protein subunit alpha-2	Capza2	>sp|P47754|CAZA2_MOUSE F-actin-capping protein subunit alpha-2 OS=Mus musculus GN=Capza2 PE=1 SV=3;>tr|D6RCW7|D6RCW7_MOUSE F-actin-capping protein subunit alpha-2 OS=Mus musculus GN=Capza2 PE=4 SV=1	2	2	2	2	0	0	0	0	0	0	0	0	0	0	0	0	0	0	0	0	0	0	0	0	0	0	0	0	0	0	0	0	0	0	0	0	0	0	0	0	0	0
A2AMW0;P47757	A2AMW0;P47757	1;1	1;1	1;1	F-actin-capping protein subunit beta	Capzb	>tr|A2AMW0|A2AMW0_MOUSE Capping protein (Actin filament) muscle Z-line, beta, isoform CRA_a OS=Mus musculus GN=Capzb PE=1 SV=1;>sp|P47757|CAPZB_MOUSE F-actin-capping protein subunit beta OS=Mus musculus GN=Capzb PE=1 SV=3	2	1	1	1	0	0	0	0	0	0	0	0	0	0	0	0	0	0	0	0	0	0	0	0	0	0	0	0	0	0	0	0	0	0	0	0	0	0	0	0	0	0
O09165;E9Q489	O09165	14;5	14;5	14;5	Calsequestrin-1	Casq1	>sp|O09165|CASQ1_MOUSE Calsequestrin-1 OS=Mus musculus GN=Casq1 PE=1 SV=3	2	14	14	14	2	1	0	0	2	2	3	0	1	1	3	1	1	2	4	2	3	0	1	0	2	3	1	0	4	1	2	6	2	0	0	2	0	2	1	2	3	1
F6QYE1;O09161;E9PZ67	F6QYE1;O09161;E9PZ67	10;10;8	10;10;8	10;10;8	Calsequestrin;Calsequestrin-2	Casq2	>tr|F6QYE1|F6QYE1_MOUSE Calsequestrin OS=Mus musculus GN=Casq2 PE=3 SV=1;>sp|O09161|CASQ2_MOUSE Calsequestrin-2 OS=Mus musculus GN=Casq2 PE=1 SV=3;>tr|E9PZ67|E9PZ67_MOUSE Calsequestrin (Fragment) OS=Mus musculus GN=Casq2 PE=3 SV=1	3	10	10	10	0	0	0	0	0	0	0	0	0	0	0	0	0	0	0	0	0	0	0	0	0	0	0	0	0	0	0	0	0	0	0	0	0	0	0	0	0	0
Q08857	Q08857	1	1	1	Platelet glycoprotein 4	Cd36	>sp|Q08857|CD36_MOUSE Platelet glycoprotein 4 OS=Mus musculus GN=Cd36 PE=1 SV=2	1	1	1	1	0	0	0	0	0	0	0	0	0	0	0	0	0	0	0	0	0	0	0	0	0	0	0	0	0	0	0	0	0	0	0	0	0	0	0	0	0	0
P18760;F8WGL3	P18760;F8WGL3	2;1	2;1	2;1	Cofilin-1	Cfl1	>sp|P18760|COF1_MOUSE Cofilin-1 OS=Mus musculus GN=Cfl1 PE=1 SV=3;>tr|F8WGL3|F8WGL3_MOUSE Cofilin-1 OS=Mus musculus GN=Cfl1 PE=1 SV=1	2	2	2	2	0	0	0	0	0	0	0	0	0	0	0	0	0	0	0	0	0	0	0	0	0	0	0	0	0	0	0	0	0	0	0	0	0	0	0	0	0	0
F7C528;E9Q614;B1AR17	F7C528;E9Q614;B1AR17	1;1;1	1;1;1	1;1;1		Chd3	>tr|F7C528|F7C528_MOUSE Protein Chd3 (Fragment) OS=Mus musculus GN=Chd3 PE=4 SV=1;>tr|E9Q614|E9Q614_MOUSE Protein Chd3 OS=Mus musculus GN=Chd3 PE=4 SV=1;>tr|B1AR17|B1AR17_MOUSE Protein Chd3 OS=Mus musculus GN=Chd3 PE=4 SV=1	3	1	1	1	0	0	0	0	0	1	1	0	0	0	0	0	0	0	0	0	0	0	0	0	0	0	0	1	0	0	0	0	0	1	0	0	0	0	0	0	0	0
P07310;Q04447	P07310	20;2	20;2	20;2	Creatine kinase M-type	Ckm	>sp|P07310|KCRM_MOUSE Creatine kinase M-type OS=Mus musculus GN=Ckm PE=1 SV=1	2	20	20	20	0	0	0	0	0	0	0	0	0	0	0	0	0	0	0	0	0	0	0	0	0	0	0	0	0	1	0	0	0	0	0	2	0	0	1	0	0	0
Q6P8J7;P30275	Q6P8J7	15;2	15;2	15;2	Creatine kinase S-type, mitochondrial	Ckmt2	>sp|Q6P8J7|KCRS_MOUSE Creatine kinase S-type, mitochondrial OS=Mus musculus GN=Ckmt2 PE=1 SV=1	2	15	15	15	0	0	0	0	0	0	0	0	1	0	0	0	0	0	0	0	0	0	1	0	0	0	0	0	0	0	0	0	0	0	0	1	0	0	0	0	0	0
P16330	P16330	1	1	1	2,3-cyclic-nucleotide 3-phosphodiesterase	Cnp	>sp|P16330|CN37_MOUSE 2,3-cyclic-nucleotide 3-phosphodiesterase OS=Mus musculus GN=Cnp PE=1 SV=3	1	1	1	1	0	0	0	0	0	0	0	0	0	0	0	0	0	0	0	0	0	0	0	0	0	0	0	0	0	0	0	0	0	0	0	0	0	0	0	0	0	0
P11087	P11087	5	5	5	Collagen alpha-1(I) chain	Col1a1	>sp|P11087|CO1A1_MOUSE Collagen alpha-1(I) chain OS=Mus musculus GN=Col1a1 PE=1 SV=4	1	5	5	5	0	1	1	3	0	1	4	0	0	0	0	1	1	0	0	0	0	0	0	0	0	0	0	0	0	0	0	1	0	0	1	0	1	0	1	0	0	0
Q01149	Q01149	3	3	3	Collagen alpha-2(I) chain	Col1a2	>sp|Q01149|CO1A2_MOUSE Collagen alpha-2(I) chain OS=Mus musculus GN=Col1a2 PE=2 SV=2	1	3	3	3	0	0	0	2	0	0	3	1	0	1	0	0	1	0	0	1	0	1	0	1	0	1	0	0	0	0	0	0	0	0	0	0	1	0	2	0	0	0
J3QQ16;A0A087WS16;E9PWQ3	J3QQ16;A0A087WS16;E9PWQ3	1;1;1	1;1;1	1;1;1		Col6a3	>tr|J3QQ16|J3QQ16_MOUSE Protein Col6a3 OS=Mus musculus GN=Col6a3 PE=4 SV=1;>tr|A0A087WS16|A0A087WS16_MOUSE Protein Col6a3 OS=Mus musculus GN=Col6a3 PE=4 SV=1;>tr|E9PWQ3|E9PWQ3_MOUSE Protein Col6a3 OS=Mus musculus GN=Col6a3 PE=1 SV=2	3	1	1	1	0	0	0	0	0	0	0	0	0	0	0	0	0	0	0	0	0	0	0	0	0	0	0	0	0	0	0	0	0	0	0	0	0	0	0	0	0	0
P19783	P19783	2	2	2	Cytochrome c oxidase subunit 4 isoform 1, mitochondrial	Cox4i1	>sp|P19783|COX41_MOUSE Cytochrome c oxidase subunit 4 isoform 1, mitochondrial OS=Mus musculus GN=Cox4i1 PE=1 SV=2	1	2	2	2	0	0	0	0	0	0	0	0	0	0	0	0	0	0	0	0	0	0	0	0	0	0	0	0	0	0	0	0	0	0	0	0	0	0	0	0	0	0
P12787	P12787	4	4	4	Cytochrome c oxidase subunit 5A, mitochondrial	Cox5a	>sp|P12787|COX5A_MOUSE Cytochrome c oxidase subunit 5A, mitochondrial OS=Mus musculus GN=Cox5a PE=1 SV=2	1	4	4	4	0	0	0	0	0	0	0	0	0	0	0	0	0	0	0	0	0	0	0	0	1	0	0	0	0	0	0	0	0	0	0	0	0	0	0	0	0	0
Q9CPQ1	Q9CPQ1	1	1	1	Cytochrome c oxidase subunit 6C	Cox6c	>sp|Q9CPQ1|COX6C_MOUSE Cytochrome c oxidase subunit 6C OS=Mus musculus GN=Cox6c PE=1 SV=3	1	1	1	1	0	0	0	0	0	0	0	0	0	0	0	0	0	0	0	0	0	0	0	0	0	0	0	0	0	0	0	0	0	0	0	0	0	0	0	0	0	0
Q8C196	Q8C196	16	16	16	Carbamoyl-phosphate synthase [ammonia], mitochondrial	Cps1	>sp|Q8C196|CPSM_MOUSE Carbamoyl-phosphate synthase [ammonia], mitochondrial OS=Mus musculus GN=Cps1 PE=1 SV=2	1	16	16	16	0	0	0	0	0	0	0	0	0	1	0	0	0	0	0	0	0	0	0	0	0	0	0	0	0	0	0	0	0	0	0	0	0	0	0	0	0	0
Q924X2	Q924X2	2	2	2	Carnitine O-palmitoyltransferase 1, muscle isoform	Cpt1b	>sp|Q924X2|CPT1B_MOUSE Carnitine O-palmitoyltransferase 1, muscle isoform OS=Mus musculus GN=Cpt1b PE=2 SV=1	1	2	2	2	0	0	0	0	0	0	0	0	0	0	0	0	0	0	0	0	0	0	0	0	0	0	0	0	0	0	0	0	0	0	0	0	0	0	0	0	0	0
P23927	P23927	4	4	4	Alpha-crystallin B chain	Cryab	>sp|P23927|CRYAB_MOUSE Alpha-crystallin B chain OS=Mus musculus GN=Cryab PE=1 SV=2	1	4	4	4	0	0	0	0	0	0	0	0	0	0	0	0	0	0	0	0	0	0	0	0	0	0	0	0	0	0	0	0	0	0	0	0	0	0	0	0	0	0
Q9CZU6;Q80X68	Q9CZU6;Q80X68	6;3	6;3	6;3	Citrate synthase, mitochondrial;Citrate synthase	Cs;Csl	>sp|Q9CZU6|CISY_MOUSE Citrate synthase, mitochondrial OS=Mus musculus GN=Cs PE=1 SV=1;>tr|Q80X68|Q80X68_MOUSE Citrate synthase OS=Mus musculus GN=Csl PE=1 SV=1	2	6	6	6	0	0	0	0	0	0	0	0	0	0	0	0	0	0	0	0	0	0	0	0	0	0	0	0	0	0	0	0	0	0	0	0	0	0	0	0	0	0
Q9D0M3	Q9D0M3	3	3	3	Cytochrome c1, heme protein, mitochondrial	Cyc1	>sp|Q9D0M3|CY1_MOUSE Cytochrome c1, heme protein, mitochondrial OS=Mus musculus GN=Cyc1 PE=1 SV=1	1	3	3	3	0	0	0	0	0	0	0	0	0	0	0	0	0	0	0	0	0	0	0	0	0	0	0	0	0	0	0	0	0	0	0	0	0	0	0	0	0	0
Q9CQ62	Q9CQ62	2	2	2	2,4-dienoyl-CoA reductase, mitochondrial	Decr1	>sp|Q9CQ62|DECR_MOUSE 2,4-dienoyl-CoA reductase, mitochondrial OS=Mus musculus GN=Decr1 PE=1 SV=1	1	2	2	2	0	0	0	0	0	0	0	0	0	0	0	0	0	0	0	0	0	0	0	0	0	0	0	0	0	0	0	0	0	0	0	0	0	0	0	0	0	0
P31001	P31001	11	7	7	Desmin	Des	>sp|P31001|DESM_MOUSE Desmin OS=Mus musculus GN=Des PE=1 SV=3	1	11	7	7	0	0	0	0	0	0	0	0	0	0	0	0	0	0	0	0	0	0	0	0	0	0	0	0	0	0	0	0	1	0	0	0	0	0	0	0	0	0
Q8BMF4	Q8BMF4	7	7	7	Dihydrolipoyllysine-residue acetyltransferase component of pyruvate dehydrogenase complex, mitochondrial	Dlat	>sp|Q8BMF4|ODP2_MOUSE Dihydrolipoyllysine-residue acetyltransferase component of pyruvate dehydrogenase complex, mitochondrial OS=Mus musculus GN=Dlat PE=1 SV=2	1	7	7	7	0	0	0	0	0	1	0	0	0	0	0	0	1	0	0	0	0	0	0	0	0	0	0	0	0	0	0	0	0	0	0	0	0	0	0	0	0	1
O08749	O08749	6	6	6	Dihydrolipoyl dehydrogenase, mitochondrial	Dld	>sp|O08749|DLDH_MOUSE Dihydrolipoyl dehydrogenase, mitochondrial OS=Mus musculus GN=Dld PE=1 SV=2	1	6	6	6	0	0	0	0	0	0	0	0	0	0	0	0	0	0	0	0	0	0	0	0	0	0	0	0	0	0	0	0	0	0	0	0	0	0	0	0	0	0
Q9D2G2	Q9D2G2	9	9	9	Dihydrolipoyllysine-residue succinyltransferase component of 2-oxoglutarate dehydrogenase complex, mitochondrial	Dlst	>sp|Q9D2G2|ODO2_MOUSE Dihydrolipoyllysine-residue succinyltransferase component of 2-oxoglutarate dehydrogenase complex, mitochondrial OS=Mus musculus GN=Dlst PE=1 SV=1	1	9	9	9	0	0	0	0	0	0	0	0	0	0	0	0	0	0	0	0	0	0	0	0	0	0	0	0	0	0	0	0	0	0	0	0	0	0	0	0	0	0
E9QPU2;Q3V0Q1	E9QPU2;Q3V0Q1	2;2	2;2	2;2	Dynein heavy chain 12, axonemal	Dnah12	>tr|E9QPU2|E9QPU2_MOUSE Dynein heavy chain 12, axonemal (Fragment) OS=Mus musculus GN=Dnah12 PE=4 SV=1;>sp|Q3V0Q1|DYH12_MOUSE Dynein heavy chain 12, axonemal OS=Mus musculus GN=Dnah12 PE=1 SV=2	2	2	2	2	0	0	0	0	0	0	0	0	0	0	0	0	0	0	0	0	0	0	0	0	0	0	0	0	0	0	0	0	0	0	0	0	0	0	0	0	0	0
Q61495;Q7TSF1	Q61495;Q7TSF1	1;1	1;1	1;1	Desmoglein-1-alpha;Desmoglein-1-beta	Dsg1a;Dsg1b	>sp|Q61495|DSG1A_MOUSE Desmoglein-1-alpha OS=Mus musculus GN=Dsg1a PE=2 SV=2;>sp|Q7TSF1|DSG1B_MOUSE Desmoglein-1-beta OS=Mus musculus GN=Dsg1b PE=1 SV=1	2	1	1	1	0	0	0	0	1	0	1	0	0	0	0	0	0	0	1	1	0	1	0	0	0	0	1	1	0	0	0	0	1	1	0	0	0	0	0	0	1	0
E9Q557;E9PZW0	E9Q557;E9PZW0	25;21	25;21	25;21	Desmoplakin	Dsp	>sp|E9Q557|DESP_MOUSE Desmoplakin OS=Mus musculus GN=Dsp PE=1 SV=1;>tr|E9PZW0|E9PZW0_MOUSE Desmoplakin OS=Mus musculus GN=Dsp PE=1 SV=1	2	25	25	25	0	0	0	0	1	1	2	1	0	0	0	0	0	0	0	3	0	1	0	0	0	0	1	2	0	0	0	0	3	7	0	0	0	0	0	0	7	0
P42125	P42125	2	2	2	Enoyl-CoA delta isomerase 1, mitochondrial	Eci1	>sp|P42125|ECI1_MOUSE Enoyl-CoA delta isomerase 1, mitochondrial OS=Mus musculus GN=Eci1 PE=1 SV=2	1	2	2	2	0	0	0	0	0	0	0	0	0	0	0	0	0	0	0	0	0	0	0	0	0	0	0	0	0	0	0	0	0	0	0	0	0	0	0	0	0	0
P10126;D3Z3I8;D3YZ68	P10126;D3Z3I8;D3YZ68	7;4;4	7;4;4	2;1;1	Elongation factor 1-alpha 1	Eef1a1	>sp|P10126|EF1A1_MOUSE Elongation factor 1-alpha 1 OS=Mus musculus GN=Eef1a1 PE=1 SV=3;>tr|D3Z3I8|D3Z3I8_MOUSE Elongation factor 1-alpha 1 (Fragment) OS=Mus musculus GN=Eef1a1 PE=1 SV=1;>tr|D3YZ68|D3YZ68_MOUSE Elongation factor 1-alpha 1 (Fragment) OS=Mus	3	7	7	2	0	0	0	0	0	0	0	0	0	0	0	0	0	0	0	0	0	0	0	0	0	0	0	0	0	0	0	0	0	0	0	0	0	0	0	0	0	0
D3YY68;E9QN08;Q91VK2;Q80T06;F6ZFU0;P57776	D3YY68;E9QN08;Q91VK2;Q80T06;F6ZFU0;P57776	1;1;1;1;1;1	1;1;1;1;1;1	1;1;1;1;1;1	Elongation factor 1-delta	Eef1d	>tr|D3YY68|D3YY68_MOUSE Elongation factor 1-delta OS=Mus musculus GN=Eef1d PE=1 SV=1;>tr|E9QN08|E9QN08_MOUSE Elongation factor 1-delta (Fragment) OS=Mus musculus GN=Eef1d PE=1 SV=1;>tr|Q91VK2|Q91VK2_MOUSE Eef1d protein OS=Mus musculus GN=Eef1d PE=1 SV=1;>t	6	1	1	1	0	0	0	0	0	0	0	0	0	0	0	0	0	0	0	0	0	0	0	0	0	0	0	0	0	0	0	0	0	0	0	0	0	0	0	0	0	0
P58252	P58252	4	4	4	Elongation factor 2	Eef2	>sp|P58252|EF2_MOUSE Elongation factor 2 OS=Mus musculus GN=Eef2 PE=1 SV=2	1	4	4	4	0	0	0	0	0	0	0	0	0	0	0	0	0	0	0	0	0	0	0	0	0	0	0	0	0	0	0	0	0	0	0	0	0	0	0	0	0	0
E9Q561;Q8BTU6;P60843;P10630	E9Q561;Q8BTU6;P60843;P10630	1;1;1;1	1;1;1;1	1;1;1;1	Eukaryotic initiation factor 4A-I;Eukaryotic initiation factor 4A-II;Eukaryotic initiation factor 4A-II, N-terminally processed	Eif4a2;Eif4a1	>tr|E9Q561|E9Q561_MOUSE Eukaryotic initiation factor 4A-II OS=Mus musculus GN=Eif4a2 PE=3 SV=1;>tr|Q8BTU6|Q8BTU6_MOUSE Eukaryotic initiation factor 4A-II OS=Mus musculus GN=Eif4a2 PE=2 SV=1;>sp|P60843|IF4A1_MOUSE Eukaryotic initiation factor 4A-I OS=Mus mu	4	1	1	1	0	0	0	0	0	0	0	0	0	0	0	0	0	0	0	0	0	0	0	0	0	0	0	0	0	0	0	0	0	0	0	0	0	0	0	0	0	0
Q9WUK2	Q9WUK2	1	1	1	Eukaryotic translation initiation factor 4H	Eif4h	>sp|Q9WUK2|IF4H_MOUSE Eukaryotic translation initiation factor 4H OS=Mus musculus GN=Eif4h PE=1 SV=3	1	1	1	1	0	0	0	0	0	0	0	0	0	0	0	0	0	0	0	0	0	0	0	0	0	0	0	0	0	0	0	0	0	0	0	0	0	0	0	0	0	0
A0A0A0MQM0;P63242	A0A0A0MQM0;P63242	1;1	1;1	1;1	Eukaryotic translation initiation factor 5A;Eukaryotic translation initiation factor 5A-1	Eif5a	>tr|A0A0A0MQM0|A0A0A0MQM0_MOUSE Eukaryotic translation initiation factor 5A-1 (Fragment) OS=Mus musculus GN=Eif5a PE=4 SV=1;>sp|P63242|IF5A1_MOUSE Eukaryotic translation initiation factor 5A-1 OS=Mus musculus GN=Eif5a PE=1 SV=2	2	1	1	1	0	0	0	0	0	0	0	0	0	0	0	0	0	0	0	0	0	0	0	0	0	0	0	0	0	0	0	0	0	0	0	0	0	0	0	0	0	0
P17182;Q6PHC1;B0QZL1;B1ARR7;B1ARR6	P17182;Q6PHC1	11;10;5;2;1	11;10;5;2;1	8;8;3;1;0	Alpha-enolase	Eno1	>sp|P17182|ENOA_MOUSE Alpha-enolase OS=Mus musculus GN=Eno1 PE=1 SV=3;>tr|Q6PHC1|Q6PHC1_MOUSE Alpha-enolase OS=Mus musculus GN=Eno1 PE=1 SV=1	5	11	11	8	0	0	0	1	0	0	0	0	0	0	0	0	0	0	0	0	0	0	0	0	0	0	0	0	0	0	0	0	0	0	0	0	0	0	0	0	0	0
P21550;Q5SX59;Q5SX60;P17183;Q5SX61;D3Z2S4;J3QPZ9;D3Z6E4;D3YVD3	P21550;Q5SX59	11;7;5;4;3;3;3;3;2	8;5;4;1;2;1;2;1;1	8;5;4;1;2;1;2;1;1	Beta-enolase;Enolase	Eno3	>sp|P21550|ENOB_MOUSE Beta-enolase OS=Mus musculus GN=Eno3 PE=1 SV=3;>tr|Q5SX59|Q5SX59_MOUSE Enolase (Fragment) OS=Mus musculus GN=Eno3 PE=3 SV=1	9	11	8	8	0	0	0	1	0	0	0	0	0	0	0	0	0	0	0	0	0	0	0	0	0	0	0	0	0	0	0	0	0	0	0	0	0	0	0	0	0	0
Q99LC5	Q99LC5	7	7	7	Electron transfer flavoprotein subunit alpha, mitochondrial	Etfa	>sp|Q99LC5|ETFA_MOUSE Electron transfer flavoprotein subunit alpha, mitochondrial OS=Mus musculus GN=Etfa PE=1 SV=2	1	7	7	7	0	0	0	0	0	0	0	0	0	0	0	0	0	0	0	0	0	0	0	0	0	0	0	0	1	0	1	0	1	0	0	0	0	0	0	0	0	0
Q9DCW4	Q9DCW4	11	11	11	Electron transfer flavoprotein subunit beta	Etfb	>sp|Q9DCW4|ETFB_MOUSE Electron transfer flavoprotein subunit beta OS=Mus musculus GN=Etfb PE=1 SV=3	1	11	11	11	0	0	0	0	0	0	0	0	0	0	0	0	0	0	0	0	0	0	0	0	0	1	0	0	0	0	0	0	0	0	0	0	0	0	0	0	0	0
Q6PF96;Q921G7	Q6PF96;Q921G7	2;2	2;2	2;2	Electron transfer flavoprotein-ubiquinone oxidoreductase, mitochondrial	Etfdh	>tr|Q6PF96|Q6PF96_MOUSE Electron transfer flavoprotein-ubiquinone oxidoreductase, mitochondrial OS=Mus musculus GN=Etfdh PE=1 SV=1;>sp|Q921G7|ETFD_MOUSE Electron transfer flavoprotein-ubiquinone oxidoreductase, mitochondrial OS=Mus musculus GN=Etfdh PE=1 S	2	2	2	2	0	0	0	0	0	0	0	0	0	0	0	0	0	0	0	0	0	0	0	0	0	0	0	0	0	0	0	0	0	0	0	0	0	0	0	0	0	0
P12710	P12710	3	3	3	Fatty acid-binding protein, liver	Fabp1	>sp|P12710|FABPL_MOUSE Fatty acid-binding protein, liver OS=Mus musculus GN=Fabp1 PE=1 SV=2	1	3	3	3	0	0	0	0	0	0	0	0	0	0	0	0	0	0	0	0	0	0	0	0	0	0	0	0	0	0	0	0	0	0	0	0	0	0	0	0	0	0
P04117	P04117	2	2	2	Fatty acid-binding protein, adipocyte	Fabp4	>sp|P04117|FABP4_MOUSE Fatty acid-binding protein, adipocyte OS=Mus musculus GN=Fabp4 PE=1 SV=3	1	2	2	2	0	0	0	0	0	0	0	0	0	0	0	0	0	0	0	0	0	0	0	0	0	0	0	0	0	0	0	0	0	0	0	0	0	0	0	0	0	0
Q8BQN5;F6ZXE6;F6SII3	Q8BQN5;F6ZXE6;F6SII3	2;1;1	2;1;1	2;1;1	Protein FAM78B	Fam78b	>sp|Q8BQN5|FA78B_MOUSE Protein FAM78B OS=Mus musculus GN=Fam78b PE=2 SV=2;>tr|F6ZXE6|F6ZXE6_MOUSE Protein FAM78B (Fragment) OS=Mus musculus GN=Fam78b PE=4 SV=1;>tr|F6SII3|F6SII3_MOUSE Protein FAM78B (Fragment) OS=Mus musculus GN=Fam78b PE=4 SV=1	3	2	2	2	0	0	0	0	0	0	0	0	0	0	0	0	0	0	0	0	0	0	0	0	0	0	0	0	0	0	0	0	0	0	0	0	0	0	0	0	0	0
F6YS63;Q9QXD6	F6YS63;Q9QXD6	2;2	2;2	2;2	Fructose-1,6-bisphosphatase 1	Fbp1	>tr|F6YS63|F6YS63_MOUSE Fructose-1,6-bisphosphatase 1 (Fragment) OS=Mus musculus GN=Fbp1 PE=1 SV=1;>sp|Q9QXD6|F16P1_MOUSE Fructose-1,6-bisphosphatase 1 OS=Mus musculus GN=Fbp1 PE=1 SV=3	2	2	2	2	0	0	0	0	0	0	0	0	0	0	0	0	0	0	0	0	0	0	0	0	0	0	0	0	0	0	0	0	0	0	0	0	0	0	0	0	0	0
Q3TNB8;O88842	Q3TNB8;O88842	2;2	2;2	2;2	FYVE, RhoGEF and PH domain-containing protein 3	Fgd3	>tr|Q3TNB8|Q3TNB8_MOUSE FYVE, RhoGEF and PH domain containing 3, isoform CRA_b OS=Mus musculus GN=Fgd3 PE=1 SV=1;>sp|O88842|FGD3_MOUSE FYVE, RhoGEF and PH domain-containing protein 3 OS=Mus musculus GN=Fgd3 PE=1 SV=1	2	2	2	2	0	1	0	0	0	0	0	0	0	0	0	0	1	0	0	0	0	0	0	0	0	0	0	0	0	0	1	0	0	0	0	0	0	0	1	0	0	0
P97807;H3BKG7	P97807	6;1	6;1	6;1	Fumarate hydratase, mitochondrial	Fh	>sp|P97807|FUMH_MOUSE Fumarate hydratase, mitochondrial OS=Mus musculus GN=Fh PE=1 SV=3	2	6	6	6	0	1	1	1	0	0	1	1	1	1	1	1	1	1	0	1	0	1	0	1	1	1	0	1	0	1	1	1	1	1	0	1	1	1	0	0	1	0
B7FAV1;B7FAU9;Q8BTM8	B7FAV1;B7FAU9;Q8BTM8	2;2;2	1;1;1	1;1;1	Filamin-A	Flna	>tr|B7FAV1|B7FAV1_MOUSE Filamin, alpha (Fragment) OS=Mus musculus GN=Flna PE=1 SV=1;>tr|B7FAU9|B7FAU9_MOUSE Filamin, alpha OS=Mus musculus GN=Flna PE=1 SV=1;>sp|Q8BTM8|FLNA_MOUSE Filamin-A OS=Mus musculus GN=Flna PE=1 SV=5	3	2	1	1	0	0	0	0	0	0	0	0	0	0	0	0	0	0	0	0	0	0	0	0	0	0	0	0	0	0	0	0	0	0	0	0	0	0	0	0	0	0
D3YW87;D3Z576;Q8VHX6;Q80X90;F6XC15	D3YW87;D3Z576;Q8VHX6	17;17;17;2;1	17;17;17;2;1	16;16;16;1;0	Filamin-C	Flnc	>tr|D3YW87|D3YW87_MOUSE Filamin-C OS=Mus musculus GN=Flnc PE=1 SV=1;>tr|D3Z576|D3Z576_MOUSE Filamin-C OS=Mus musculus GN=Flnc PE=1 SV=1;>sp|Q8VHX6|FLNC_MOUSE Filamin-C OS=Mus musculus GN=Flnc PE=1 SV=3	5	17	17	16	0	0	0	0	0	0	0	0	0	0	0	1	0	0	0	0	0	0	0	0	0	0	0	0	0	0	0	0	0	0	0	0	0	0	0	0	0	0
P70419	P70419	1	1	1	Polypeptide N-acetylgalactosaminyltransferase 3	Galnt3	>sp|P70419|GALT3_MOUSE Polypeptide N-acetylgalactosaminyltransferase 3 OS=Mus musculus GN=Galnt3 PE=2 SV=3	1	1	1	1	0	0	0	0	0	0	0	0	0	0	0	0	0	0	0	0	0	0	0	0	0	0	0	0	0	0	0	0	0	0	0	0	0	0	0	0	0	0
S4R257;S4R1W1;A0A0A0MQF6;P16858;S4R1W8;D3YYI5;D3Z0Z9	S4R257;S4R1W1;A0A0A0MQF6;P16858	5;5;5;5;2;2;2	5;5;5;5;2;2;2	4;4;4;4;2;1;1	Glyceraldehyde-3-phosphate dehydrogenase	Gapdh;Gm3839	>tr|S4R257|S4R257_MOUSE Glyceraldehyde-3-phosphate dehydrogenase (Fragment) OS=Mus musculus GN=Gapdh PE=3 SV=1;>tr|S4R1W1|S4R1W1_MOUSE Glyceraldehyde-3-phosphate dehydrogenase OS=Mus musculus GN=Gm3839 PE=3 SV=1;>tr|A0A0A0MQF6|A0A0A0MQF6_MOUSE Glyceraldehy	7	5	5	4	0	0	0	0	0	0	0	0	0	0	0	0	0	0	0	0	0	0	0	0	0	0	0	0	1	1	0	0	0	0	0	0	0	0	0	0	0	0
Q7TMG8;O55126	Q7TMG8;O55126	1;1	1;1	1;1	Protein NipSnap homolog 2	Gbas	>tr|Q7TMG8|Q7TMG8_MOUSE Glioblastoma amplified sequence OS=Mus musculus GN=Gbas PE=2 SV=1;>sp|O55126|NIPS2_MOUSE Protein NipSnap homolog 2 OS=Mus musculus GN=Gbas PE=2 SV=1	2	1	1	1	0	0	0	0	0	0	0	0	0	0	0	0	0	0	0	0	0	0	0	0	0	0	0	0	0	0	0	0	0	0	0	0	0	0	0	0	0	0
G3XA10;Q8VEK3	G3XA10;Q8VEK3	2;2	2;2	2;2	Heterogeneous nuclear ribonucleoprotein U	Gm28062;Hnrnpu	>tr|G3XA10|G3XA10_MOUSE Heterogeneous nuclear ribonucleoprotein U, isoform CRA_b OS=Mus musculus GN=Hnrpu PE=1 SV=1;>sp|Q8VEK3|HNRPU_MOUSE Heterogeneous nuclear ribonucleoprotein U OS=Mus musculus GN=Hnrnpu PE=1 SV=1	2	2	2	2	0	0	0	0	0	0	0	0	0	0	0	0	0	0	0	0	0	0	0	0	0	0	0	0	0	0	0	0	0	0	0	0	0	0	0	0	0	0
D3YVN7;Q8BFR5	D3YVN7;Q8BFR5	2;2	2;2	2;2	Elongation factor Tu;Elongation factor Tu, mitochondrial	Gm9755;Tufm	>tr|D3YVN7|D3YVN7_MOUSE Elongation factor Tu OS=Mus musculus GN=Gm9755 PE=3 SV=1;>sp|Q8BFR5|EFTU_MOUSE Elongation factor Tu, mitochondrial OS=Mus musculus GN=Tufm PE=1 SV=1	2	2	2	2	0	0	0	0	0	0	0	0	0	0	0	0	0	0	0	0	0	0	0	0	0	0	0	0	0	0	0	0	0	0	0	0	0	0	0	0	0	0
P05202	P05202	15	15	15	Aspartate aminotransferase, mitochondrial	Got2	>sp|P05202|AATM_MOUSE Aspartate aminotransferase, mitochondrial OS=Mus musculus GN=Got2 PE=1 SV=1	1	15	15	15	0	0	0	0	0	0	0	0	0	0	0	0	0	0	0	0	0	0	0	1	0	0	0	0	0	0	0	0	0	0	0	0	0	0	0	0	0	0
P46425;P19157	P46425;P19157	1;1	1;1	1;1	Glutathione S-transferase P 2;Glutathione S-transferase P 1	Gstp2;Gstp1	>sp|P46425|GSTP2_MOUSE Glutathione S-transferase P 2 OS=Mus musculus GN=Gstp2 PE=2 SV=2;>sp|P19157|GSTP1_MOUSE Glutathione S-transferase P 1 OS=Mus musculus GN=Gstp1 PE=1 SV=2	2	1	1	1	0	0	0	0	0	0	0	0	0	0	0	0	0	0	0	0	0	0	0	0	0	0	0	0	0	0	0	0	0	0	0	0	0	0	0	0	0	0
D3Z0Q6;Q9Z1E4	D3Z0Q6;Q9Z1E4	1;1	1;1	1;1	Glycogen [starch] synthase, muscle	Gys1	>tr|D3Z0Q6|D3Z0Q6_MOUSE Glycogen [starch] synthase, muscle OS=Mus musculus GN=Gys1 PE=4 SV=1;>sp|Q9Z1E4|GYS1_MOUSE Glycogen [starch] synthase, muscle OS=Mus musculus GN=Gys1 PE=1 SV=2	2	1	1	1	0	0	0	0	0	0	0	0	0	0	0	0	0	0	0	0	0	0	0	0	0	0	0	0	0	0	0	0	0	0	0	0	0	0	0	0	0	0
E0CZ27;P84244;P02301;F8WI35	E0CZ27;P84244;P02301;F8WI35	3;3;3;2	1;1;1;0	1;1;1;0	Histone H3;Histone H3.3;Histone H3.3C	H3f3a;H3f3c	>tr|E0CZ27|E0CZ27_MOUSE Histone H3 (Fragment) OS=Mus musculus GN=H3f3a PE=3 SV=1;>sp|P84244|H33_MOUSE Histone H3.3 OS=Mus musculus GN=H3f3a PE=1 SV=2;>sp|P02301|H3C_MOUSE Histone H3.3C OS=Mus musculus GN=H3f3c PE=3 SV=3;>tr|F8WI35|F8WI35_MOUSE Histone H3 O	4	3	1	1	0	0	0	0	0	0	0	0	0	0	0	0	0	0	0	0	0	0	0	0	0	0	0	0	0	0	0	0	0	0	0	0	0	0	0	0	0	0
Q8BMS1	Q8BMS1	13	13	13	Trifunctional enzyme subunit alpha, mitochondrial;Long-chain enoyl-CoA hydratase;Long chain 3-hydroxyacyl-CoA dehydrogenase	Hadha	>sp|Q8BMS1|ECHA_MOUSE Trifunctional enzyme subunit alpha, mitochondrial OS=Mus musculus GN=Hadha PE=1 SV=1	1	13	13	13	0	0	0	0	0	0	0	0	0	0	0	0	0	0	0	0	0	0	0	0	0	0	0	0	0	0	0	0	0	0	0	0	0	0	0	0	0	0
Q99JY0;D3YXU1	Q99JY0	10;3	10;3	10;3	Trifunctional enzyme subunit beta, mitochondrial;3-ketoacyl-CoA thiolase	Hadhb	>sp|Q99JY0|ECHB_MOUSE Trifunctional enzyme subunit beta, mitochondrial OS=Mus musculus GN=Hadhb PE=1 SV=1	2	10	10	10	0	0	0	0	0	0	0	0	0	0	1	0	0	0	0	0	0	0	0	0	0	0	0	0	0	0	0	0	0	0	0	0	0	0	0	0	0	0
Q91VB8;P01942	Q91VB8;P01942	3;3	3;3	2;2	Hemoglobin subunit alpha	haemaglobin alpha 2;Hba	>tr|Q91VB8|Q91VB8_MOUSE Alpha globin 1 OS=Mus musculus GN=Hba-a1 PE=1 SV=1;>sp|P01942|HBA_MOUSE Hemoglobin subunit alpha OS=Mus musculus GN=Hba PE=1 SV=2	2	3	3	2	0	1	1	1	1	1	0	1	1	1	0	1	1	1	1	1	1	0	0	0	1	1	0	1	0	0	0	0	0	0	0	0	1	1	1	1	1	0
A8DUK4;E9Q223;P02088;P02089;P02104	A8DUK4;E9Q223;P02088;P02089	5;4;4;3;1	5;4;4;3;1	4;3;3;2;0	Hemoglobin subunit beta-1;Hemoglobin subunit beta-2	Hbbt1;Hbb-bs;Hbb-b1;Hbb-b2	>tr|A8DUK4|A8DUK4_MOUSE Beta-globin OS=Mus musculus GN=Hbbt1 PE=3 SV=1;>tr|E9Q223|E9Q223_MOUSE Protein Hbb-bs (Fragment) OS=Mus musculus GN=Hbb-bs PE=3 SV=1;>sp|P02088|HBB1_MOUSE Hemoglobin subunit beta-1 OS=Mus musculus GN=Hbb-b1 PE=1 SV=2;>sp|P02089|HBB2	5	5	5	4	0	0	0	0	0	0	1	0	0	0	0	0	0	0	0	1	0	0	0	0	0	0	0	0	0	0	0	0	0	0	0	0	0	0	0	0	0	0
P15864;P43277;I7HFT9;Q07133;P43275	P15864;P43277	3;3;1;1;1	3;3;1;1;1	1;1;0;0;0	Histone H1.2;Histone H1.3	Hist1h1c;Hist1h1d	>sp|P15864|H12_MOUSE Histone H1.2 OS=Mus musculus GN=Hist1h1c PE=1 SV=2;>sp|P43277|H13_MOUSE Histone H1.3 OS=Mus musculus GN=Hist1h1d PE=1 SV=2	5	3	3	1	0	0	0	0	0	0	0	0	0	0	0	0	0	0	0	0	0	0	0	0	0	0	0	0	0	0	0	0	0	0	0	0	0	0	0	0	0	0
F8WIX8;Q8CGP4;Q8CGP6;Q8R1M2;Q64523;Q8CGP7;Q8CGP5;Q8BFU2;Q6GSS7;P22752;Q3THW5;P0C0S6;P27661;G3UWL7;Q8R029;Q3UA95;Q64522	F8WIX8;Q8CGP4;Q8CGP6;Q8R1M2;Q64523;Q8CGP7;Q8CGP5;Q8BFU2;Q6GSS7;P22752;Q3THW5;P0C0S6;P27661	3;3;3;3;3;3;3;3;3;3;2;2;2;1;1;1;1	3;3;3;3;3;3;3;3;3;3;2;2;2;1;1;1;1	3;3;3;3;3;3;3;3;3;3;2;2;2;1;1;1;1	Histone H2A;Histone H2A type 1-H;Histone H2A.J;Histone H2A type 2-C;Histone H2A type 1-K;Histone H2A type 1-F;Histone H2A type 3;Histone H2A type 2-A;Histone H2A type 1;Histone H2A.V;Histone H2A.Z;Histone H2AX	Hist1h2al;Hist1h2aa;Hist1h2ah;H2afj;Hist2h2ac;Hist1h2ak;Hist1h2af;Hist3h2a;Hist2h2aa1;Hist1h2ab;H2afv;H2afz;H2afx	>tr|F8WIX8|F8WIX8_MOUSE Histone H2A OS=Mus musculus GN=Hist1h2al PE=3 SV=1;>tr|Q8CGP4|Q8CGP4_MOUSE Histone H2A OS=Mus musculus GN=Hist1h2aa PE=2 SV=1;>sp|Q8CGP6|H2A1H_MOUSE Histone H2A type 1-H OS=Mus musculus GN=Hist1h2ah PE=1 SV=3;>sp|Q8R1M2|H2AJ_MOUSE H	17	3	3	3	0	0	0	0	0	0	0	0	0	0	0	0	0	0	0	0	0	0	0	0	0	0	0	0	0	0	0	0	0	0	1	0	0	0	1	0	0	0
Q8CBB6;Q9D2U9;Q8CGP2;Q8CGP1;Q8CGP0;Q6ZWY9;Q64525;Q64524;Q64478;Q64475;P10854;P10853;G3X9D5;P70696	Q8CBB6;Q9D2U9;Q8CGP2;Q8CGP1;Q8CGP0;Q6ZWY9;Q64525;Q64524;Q64478;Q64475;P10854;P10853;G3X9D5;P70696	2;2;2;2;2;2;2;2;2;2;2;2;1;1	2;2;2;2;2;2;2;2;2;2;2;2;1;1	2;2;2;2;2;2;2;2;2;2;2;2;1;1	Histone H2B;Histone H2B type 3-A;Histone H2B type 1-P;Histone H2B type 1-K;Histone H2B type 3-B;Histone H2B type 1-C/E/G;Histone H2B type 2-B;Histone H2B type 2-E;Histone H2B type 1-H;Histone H2B type 1-B;Histone H2B type 1-M;Histone H2B type 1-F/J/L;Histone H2B type 1-A	Hist1h2br;Hist3h2ba;Hist1h2bp;Hist1h2bk;Hist3h2bb;Hist1h2bc;Hist2h2bb;Hist2h2be;Hist1h2bh;Hist1h2bb;Hist1h2bm;Hist1h2bf;Hist1h2ba	>tr|Q8CBB6|Q8CBB6_MOUSE Histone H2B OS=Mus musculus GN=Hist1h2bq PE=2 SV=1;>sp|Q9D2U9|H2B3A_MOUSE Histone H2B type 3-A OS=Mus musculus GN=Hist3h2ba PE=1 SV=3;>sp|Q8CGP2|H2B1P_MOUSE Histone H2B type 1-P OS=Mus musculus GN=Hist1h2bp PE=1 SV=3;>sp|Q8CGP1|H2B1	14	2	2	2	0	0	0	0	0	0	0	0	0	0	0	0	0	0	0	0	0	0	0	0	0	0	0	0	0	0	0	0	0	0	0	0	0	0	0	0	0	0
P84228	P84228	3	3	1	Histone H3.2	Hist1h3b	>sp|P84228|H32_MOUSE Histone H3.2 OS=Mus musculus GN=Hist1h3b PE=1 SV=2	1	3	3	1	0	0	0	0	0	0	0	0	0	0	0	0	0	0	0	0	0	0	0	0	0	0	0	0	0	0	0	0	0	0	0	0	0	0	0	0	0	0
P62806	P62806	5	5	5	Histone H4	Hist1h4a	>sp|P62806|H4_MOUSE Histone H4 OS=Mus musculus GN=Hist1h4a PE=1 SV=2	1	5	5	5	0	0	0	0	0	0	0	0	0	0	0	0	0	0	0	0	0	0	0	0	0	0	0	0	0	0	0	0	0	0	2	0	0	0	0	0	0	0
D3Z2Q7;D3YXG0	D3Z2Q7;D3YXG0	2;2	2;2	2;2		Hmcn1	>tr|D3Z2Q7|D3Z2Q7_MOUSE Protein Hmcn1 OS=Mus musculus GN=Hmcn1 PE=4 SV=1;>tr|D3YXG0|D3YXG0_MOUSE Protein Hmcn1 OS=Mus musculus GN=Hmcn1 PE=4 SV=1	2	2	2	2	0	0	0	0	0	0	0	0	0	0	0	0	0	0	0	0	0	0	0	0	0	0	0	0	1	0	0	0	0	0	0	1	0	1	0	0	0	0
Q5EBP8;P49312	Q5EBP8;P49312	3;3	3;3	3;3	Heterogeneous nuclear ribonucleoprotein A1;Heterogeneous nuclear ribonucleoprotein A1, N-terminally processed	Hnrnpa1	>tr|Q5EBP8|Q5EBP8_MOUSE Heterogeneous nuclear ribonucleoprotein A1 OS=Mus musculus GN=Hnrnpa1 PE=1 SV=1;>sp|P49312|ROA1_MOUSE Heterogeneous nuclear ribonucleoprotein A1 OS=Mus musculus GN=Hnrnpa1 PE=1 SV=2	2	3	3	3	0	0	0	0	0	0	0	0	0	0	0	0	0	0	0	0	0	0	0	0	0	0	0	0	0	0	0	0	0	0	0	0	0	0	0	0	0	0
O88569	O88569	2	2	2	Heterogeneous nuclear ribonucleoproteins A2/B1	Hnrnpa2b1	>sp|O88569|ROA2_MOUSE Heterogeneous nuclear ribonucleoproteins A2/B1 OS=Mus musculus GN=Hnrnpa2b1 PE=1 SV=2	1	2	2	2	0	0	0	0	0	0	0	0	0	0	0	0	0	0	0	0	0	0	0	0	0	0	0	0	0	0	0	0	0	0	0	0	0	0	0	0	0	0
Q9Z204	Q9Z204	2	2	2	Heterogeneous nuclear ribonucleoproteins C1/C2	Hnrnpc	>sp|Q9Z204|HNRPC_MOUSE Heterogeneous nuclear ribonucleoproteins C1/C2 OS=Mus musculus GN=Hnrnpc PE=1 SV=1	1	2	2	2	0	0	0	0	0	0	0	0	0	0	0	0	0	0	0	0	0	0	0	0	0	0	0	0	0	0	0	0	0	0	0	0	0	0	0	0	0	0
H3BK96;H3BKD0;H3BLL4;D3Z5X4;B2M1R6;D3YWG1;P61979;H3BJS9;H3BKI8;H3BLP7	H3BK96;H3BKD0;H3BLL4;D3Z5X4;B2M1R6;D3YWG1;P61979;H3BJS9;H3BKI8;H3BLP7	2;2;2;2;2;2;2;1;1;1	2;2;2;2;2;2;2;1;1;1	2;2;2;2;2;2;2;1;1;1	Heterogeneous nuclear ribonucleoprotein K	Hnrnpk;Gm7964	>tr|H3BK96|H3BK96_MOUSE Heterogeneous nuclear ribonucleoprotein K (Fragment) OS=Mus musculus GN=Hnrnpk PE=1 SV=3;>tr|H3BKD0|H3BKD0_MOUSE Heterogeneous nuclear ribonucleoprotein K (Fragment) OS=Mus musculus GN=Hnrnpk PE=1 SV=1;>tr|H3BLL4|H3BLL4_MOUSE Hetero	10	2	2	2	0	0	0	0	0	0	0	0	0	0	0	0	0	0	0	0	0	0	0	0	0	0	0	0	0	0	0	0	0	0	0	0	0	0	0	0	0	0
G3UY38;G5E924;Q8R081	G3UY38;G5E924;Q8R081	1;1;1	1;1;1	1;1;1	Heterogeneous nuclear ribonucleoprotein L	Hnrnpl	>tr|G3UY38|G3UY38_MOUSE Heterogeneous nuclear ribonucleoprotein L OS=Mus musculus GN=Hnrnpl PE=4 SV=1;>tr|G5E924|G5E924_MOUSE Heterogeneous nuclear ribonucleoprotein L (Fragment) OS=Mus musculus GN=Hnrnpl PE=4 SV=1;>sp|Q8R081|HNRPL_MOUSE Heterogeneous nucl	3	1	1	1	0	0	0	0	0	0	0	0	0	0	0	0	0	0	0	0	0	0	0	0	0	0	0	0	0	0	0	0	0	0	0	0	0	0	0	0	0	0
P11499;P07901;E9Q3D6;D3Z1R1;E9PX27;B7ZC50;P08113	P11499;P07901	6;3;2;1;1;1;1	6;3;2;1;1;1;1	6;3;2;1;1;1;1	Heat shock protein HSP 90-beta;Heat shock protein HSP 90-alpha	Hsp90ab1;Hsp90aa1	>sp|P11499|HS90B_MOUSE Heat shock protein HSP 90-beta OS=Mus musculus GN=Hsp90ab1 PE=1 SV=3;>sp|P07901|HS90A_MOUSE Heat shock protein HSP 90-alpha OS=Mus musculus GN=Hsp90aa1 PE=1 SV=4	7	6	6	6	0	0	0	0	0	0	0	0	0	0	0	0	0	0	0	0	0	0	0	0	0	0	0	0	0	0	0	0	0	0	0	0	0	0	0	0	0	0
P20029	P20029	2	1	1	78 kDa glucose-regulated protein	Hspa5	>sp|P20029|GRP78_MOUSE 78 kDa glucose-regulated protein OS=Mus musculus GN=Hspa5 PE=1 SV=3	1	2	1	1	0	0	0	0	0	0	0	0	0	0	0	0	0	0	0	0	0	0	0	0	0	0	0	0	0	0	0	0	0	0	0	0	0	0	0	0	0	0
Q504P4;P63017;D3Z5E2;D3YW43	Q504P4;P63017;D3Z5E2;D3YW43	3;3;2;2	3;3;2;2	1;1;1;1	Heat shock cognate 71 kDa protein	Hspa8	>tr|Q504P4|Q504P4_MOUSE Heat shock cognate 71 kDa protein OS=Mus musculus GN=Hspa8 PE=1 SV=1;>sp|P63017|HSP7C_MOUSE Heat shock cognate 71 kDa protein OS=Mus musculus GN=Hspa8 PE=1 SV=1;>tr|D3Z5E2|D3Z5E2_MOUSE Heat shock cognate 71 kDa protein (Fragment) OS	4	3	3	1	0	0	0	0	0	0	0	0	0	0	0	0	0	0	0	0	0	0	0	0	0	0	0	0	0	0	0	0	0	0	0	0	0	1	0	1	0	0
P38647	P38647	3	3	3	Stress-70 protein, mitochondrial	Hspa9	>sp|P38647|GRP75_MOUSE Stress-70 protein, mitochondrial OS=Mus musculus GN=Hspa9 PE=1 SV=3	1	3	3	3	0	0	0	0	0	0	0	0	0	0	0	0	0	0	0	0	0	0	0	0	0	0	0	0	0	0	0	0	0	0	0	0	0	0	0	0	0	0
P63038;D3Z2F2;D3Z7J9	P63038	7;3;2	7;3;2	7;3;2	60 kDa heat shock protein, mitochondrial	Hspd1	>sp|P63038|CH60_MOUSE 60 kDa heat shock protein, mitochondrial OS=Mus musculus GN=Hspd1 PE=1 SV=1	3	7	7	7	0	0	0	0	0	0	0	0	0	0	0	0	0	0	0	0	0	0	0	0	0	0	0	0	0	0	0	0	0	0	0	0	0	0	0	0	0	0
P54071;D6RIL6	P54071	14;6	14;6	14;6	Isocitrate dehydrogenase [NADP], mitochondrial	Idh2	>sp|P54071|IDHP_MOUSE Isocitrate dehydrogenase [NADP], mitochondrial OS=Mus musculus GN=Idh2 PE=1 SV=3	2	14	14	14	0	0	0	0	0	0	0	0	0	0	0	0	0	0	0	0	0	0	0	0	0	0	0	0	0	0	0	0	0	1	0	0	0	0	0	0	0	0
Q9D6R2	Q9D6R2	5	5	5	Isocitrate dehydrogenase [NAD] subunit alpha, mitochondrial	Idh3a	>sp|Q9D6R2|IDH3A_MOUSE Isocitrate dehydrogenase [NAD] subunit alpha, mitochondrial OS=Mus musculus GN=Idh3a PE=1 SV=1	1	5	5	5	0	0	1	0	0	0	0	0	0	0	0	0	0	0	0	0	0	0	0	0	0	0	0	0	0	0	0	0	0	0	0	0	0	0	0	1	0	0
Q91VA7	Q91VA7	3	3	3	Isocitrate dehydrogenase [NAD] subunit, mitochondrial	Idh3b	>tr|Q91VA7|Q91VA7_MOUSE Isocitrate dehydrogenase [NAD] subunit, mitochondrial OS=Mus musculus GN=Idh3b PE=2 SV=1	1	3	3	3	0	0	0	0	0	0	0	0	0	0	0	0	0	0	0	0	0	0	0	0	0	0	0	0	0	0	0	0	0	0	0	0	0	0	0	0	0	0
P70404	P70404	2	2	2	Isocitrate dehydrogenase [NAD] subunit gamma 1, mitochondrial	Idh3g	>sp|P70404|IDHG1_MOUSE Isocitrate dehydrogenase [NAD] subunit gamma 1, mitochondrial OS=Mus musculus GN=Idh3g PE=1 SV=1	1	2	2	2	0	0	0	0	0	0	0	0	0	0	0	0	0	0	0	0	0	0	0	0	0	0	0	0	0	0	0	0	0	0	0	0	0	0	0	0	0	0
E9Q800;Q8CAQ8;E9QAY6;Q3TZK4	E9Q800;Q8CAQ8;E9QAY6	4;4;3;1	4;4;3;1	4;4;3;1	MICOS complex subunit Mic60	Immt	>tr|E9Q800|E9Q800_MOUSE MICOS complex subunit Mic60 OS=Mus musculus GN=Immt PE=1 SV=1;>sp|Q8CAQ8|MIC60_MOUSE MICOS complex subunit Mic60 OS=Mus musculus GN=Immt PE=1 SV=1;>tr|E9QAY6|E9QAY6_MOUSE MICOS complex subunit Mic60 OS=Mus musculus GN=Immt PE=1 SV=1	4	4	4	4	0	0	0	0	0	0	0	0	0	0	0	0	0	0	0	0	0	0	0	0	0	1	0	1	0	0	0	0	0	1	0	1	0	0	1	0	0	0
Q02257;E9Q6A9;Q02248	Q02257	13;1;1	13;1;1	13;1;1	Junction plakoglobin	Jup	>sp|Q02257|PLAK_MOUSE Junction plakoglobin OS=Mus musculus GN=Jup PE=1 SV=3	3	13	13	13	0	0	0	0	0	1	3	0	0	0	0	0	0	0	0	0	0	1	0	0	0	1	0	1	0	0	0	1	2	6	0	0	0	0	0	0	2	0
A2AUC9	A2AUC9	6	6	6	Kelch-like protein 41	Klhl41	>sp|A2AUC9|KLH41_MOUSE Kelch-like protein 41 OS=Mus musculus GN=Klhl41 PE=1 SV=1	1	6	6	6	0	0	0	0	0	0	0	0	0	0	0	0	0	0	0	0	0	0	0	0	0	0	0	0	0	0	0	0	0	0	0	0	0	0	0	0	0	0
Q3UV17	Q3UV17	11	1	1	Keratin, type II cytoskeletal 2 oral	Krt76	>sp|Q3UV17|K22O_MOUSE Keratin, type II cytoskeletal 2 oral OS=Mus musculus GN=Krt76 PE=2 SV=1	1	11	1	1	0	0	0	1	1	6	3	2	1	1	1	2	2	0	2	4	1	2	1	0	0	4	2	4	1	0	0	2	0	4	1	0	1	1	0	1	3	1
Q99M73	Q99M73	6	2	0	Keratin, type II cuticular Hb4	Krt84	>sp|Q99M73|KRT84_MOUSE Keratin, type II cuticular Hb4 OS=Mus musculus GN=Krt84 PE=2 SV=2	1	6	2	0	0	0	0	0	0	3	1	1	0	0	0	0	1	0	1	2	1	1	0	0	0	2	2	2	0	0	0	1	0	2	1	0	1	1	0	1	1	1
Q60675	Q60675	1	1	1	Laminin subunit alpha-2	Lama2	>sp|Q60675|LAMA2_MOUSE Laminin subunit alpha-2 OS=Mus musculus GN=Lama2 PE=1 SV=2	1	1	1	1	0	0	0	0	0	0	0	0	0	0	0	0	0	0	0	0	0	0	0	0	0	0	0	0	0	0	0	0	0	0	0	0	0	0	0	0	0	0
E9PYJ9;Q9JKS4	E9PYJ9;Q9JKS4	3;3	3;3	3;3	LIM domain-binding protein 3	Ldb3	>tr|E9PYJ9|E9PYJ9_MOUSE LIM domain-binding protein 3 OS=Mus musculus GN=Ldb3 PE=4 SV=1;>sp|Q9JKS4|LDB3_MOUSE LIM domain-binding protein 3 OS=Mus musculus GN=Ldb3 PE=1 SV=1	2	3	3	3	0	0	0	0	0	0	0	0	0	0	0	0	0	0	0	0	0	0	0	0	0	0	1	0	0	0	0	0	1	0	0	0	0	0	0	0	0	0
G5E8N5;P06151;D3Z736;D3YZQ9	G5E8N5;P06151;D3Z736;D3YZQ9	5;5;3;3	5;5;3;3	5;5;3;3	L-lactate dehydrogenase;L-lactate dehydrogenase A chain	Ldha	>tr|G5E8N5|G5E8N5_MOUSE L-lactate dehydrogenase OS=Mus musculus GN=Ldha PE=1 SV=1;>sp|P06151|LDHA_MOUSE L-lactate dehydrogenase A chain OS=Mus musculus GN=Ldha PE=1 SV=3;>tr|D3Z736|D3Z736_MOUSE L-lactate dehydrogenase OS=Mus musculus GN=Ldha PE=1 SV=1;>tr|	4	5	5	5	0	0	0	0	0	0	0	0	0	0	0	0	0	0	0	0	0	0	0	0	0	0	0	0	0	0	0	0	0	0	0	0	0	0	0	0	0	0
P16125;D3Z7F0	P16125;D3Z7F0	6;3	6;3	6;3	L-lactate dehydrogenase B chain;L-lactate dehydrogenase	Ldhb	>sp|P16125|LDHB_MOUSE L-lactate dehydrogenase B chain OS=Mus musculus GN=Ldhb PE=1 SV=2;>tr|D3Z7F0|D3Z7F0_MOUSE L-lactate dehydrogenase (Fragment) OS=Mus musculus GN=Ldhb PE=3 SV=1	2	6	6	6	0	0	0	0	0	0	0	0	0	0	0	0	0	0	0	0	0	0	0	0	0	0	0	0	0	0	0	0	0	0	0	0	0	0	0	0	0	0
P48678	P48678	2	2	2	Prelamin-A/C;Lamin-A/C	Lmna	>sp|P48678|LMNA_MOUSE Prelamin-A/C OS=Mus musculus GN=Lmna PE=1 SV=2	1	2	2	2	0	0	0	0	0	0	0	0	0	0	0	0	0	0	0	0	0	0	0	0	0	0	0	0	0	0	0	0	0	0	0	0	0	0	0	0	0	0
P17897	P17897	1	1	1	Lysozyme C-1	Lyz1	>sp|P17897|LYZ1_MOUSE Lysozyme C-1 OS=Mus musculus GN=Lyz1 PE=1 SV=1	1	1	1	1	0	0	0	0	0	0	0	0	0	0	0	0	0	0	0	1	0	0	0	0	0	0	0	1	0	0	0	0	0	1	0	0	0	0	0	0	0	0
P14873	P14873	2	2	2	Microtubule-associated protein 1B;MAP1B heavy chain;MAP1 light chain LC1	Map1b	>sp|P14873|MAP1B_MOUSE Microtubule-associated protein 1B OS=Mus musculus GN=Map1b PE=1 SV=2	1	2	2	2	0	0	0	0	0	0	0	0	0	0	0	0	0	0	0	0	0	0	0	0	0	0	0	0	0	0	0	1	0	0	0	0	0	0	0	0	0	0
P08249	P08249	20	20	20	Malate dehydrogenase, mitochondrial	Mdh2	>sp|P08249|MDHM_MOUSE Malate dehydrogenase, mitochondrial OS=Mus musculus GN=Mdh2 PE=1 SV=3	1	20	20	20	0	0	0	0	0	0	0	0	0	0	0	0	0	0	0	0	0	0	0	0	0	0	0	1	0	0	0	0	0	0	0	0	0	0	0	0	0	0
Q80WQ8	Q80WQ8	2	2	2	Mis18-binding protein 1	Mis18bp1	>sp|Q80WQ8|M18BP_MOUSE Mis18-binding protein 1 OS=Mus musculus GN=Mis18bp1 PE=1 SV=1	1	2	2	2	0	0	0	0	0	0	0	0	0	0	0	0	0	0	0	0	0	0	0	0	0	0	0	0	0	0	0	0	0	0	0	0	0	0	0	0	0	0
P26041	P26041	1	1	1	Moesin	Msn	>sp|P26041|MOES_MOUSE Moesin OS=Mus musculus GN=Msn PE=1 SV=3	1	1	1	1	0	0	0	0	0	0	0	0	0	0	0	0	0	0	0	0	0	0	0	0	0	0	0	0	0	0	0	0	0	0	0	0	0	0	0	0	0	0
Q9MD68;P00397	Q9MD68;P00397	2;2	2;2	2;2	Cytochrome c oxidase subunit 1	mt-Co1;Mtco1	>tr|Q9MD68|Q9MD68_MOUSE Cytochrome c oxidase subunit 1 OS=Mus musculus GN=mt-Co1 PE=2 SV=1;>sp|P00397|COX1_MOUSE Cytochrome c oxidase subunit 1 OS=Mus musculus GN=Mtco1 PE=3 SV=1	2	2	2	2	0	0	0	0	0	0	0	0	0	0	0	0	0	0	0	0	0	0	0	0	0	0	0	0	0	0	0	0	0	0	0	0	0	0	0	0	0	0
Q7JCZ1;P00405	Q7JCZ1;P00405	3;3	3;3	3;3	Cytochrome c oxidase subunit 2	mt-Co2;Mtco2	>tr|Q7JCZ1|Q7JCZ1_MOUSE Cytochrome c oxidase subunit 2 OS=Mus musculus GN=mt-Co2 PE=2 SV=1;>sp|P00405|COX2_MOUSE Cytochrome c oxidase subunit 2 OS=Mus musculus GN=Mtco2 PE=1 SV=1	2	3	3	3	0	0	0	0	0	0	0	0	0	0	0	0	0	0	0	0	0	0	0	0	0	0	0	0	0	0	0	0	0	0	0	0	0	0	0	0	0	0
Q6P6L5;D3YU50;F6RQD1;F7D574	Q6P6L5;D3YU50;F6RQD1	38;38;21;12	36;36;21;12	36;36;21;12		Mybpc1	>tr|Q6P6L5|Q6P6L5_MOUSE Protein Mybpc1 OS=Mus musculus GN=Mybpc1 PE=2 SV=1;>tr|D3YU50|D3YU50_MOUSE Protein Mybpc1 OS=Mus musculus GN=Mybpc1 PE=4 SV=1;>tr|F6RQD1|F6RQD1_MOUSE Protein Mybpc1 (Fragment) OS=Mus musculus GN=Mybpc1 PE=4 SV=1	4	38	36	36	1	1	0	0	1	0	0	3	1	1	1	0	4	1	0	0	3	0	0	1	0	1	0	1	1	0	0	2	1	1	0	1	0	0	2	1	1	0
Q5XKE0	Q5XKE0	43	43	41	Myosin-binding protein C, fast-type	Mybpc2	>sp|Q5XKE0|MYPC2_MOUSE Myosin-binding protein C, fast-type OS=Mus musculus GN=Mybpc2 PE=1 SV=1	1	43	43	41	5	0	3	0	4	3	0	0	3	5	4	3	4	3	1	2	4	0	1	1	1	1	0	2	2	0	0	3	1	0	0	0	0	3	2	1	3	0
Q5SX40;Q1WNQ6	Q5SX40	206;9	69;2	31;2	Myosin-1	Myh1	>sp|Q5SX40|MYH1_MOUSE Myosin-1 OS=Mus musculus GN=Myh1 PE=2 SV=1	2	206	69	31	29	32	24	8	32	33	1	47	40	31	42	31	42	36	37	30	33	10	26	49	35	33	29	27	35	31	29	45	24	4	27	36	24	30	25	44	38	30
B1AR69	B1AR69	73	4	3		Myh13	>tr|B1AR69|B1AR69_MOUSE Protein Myh13 OS=Mus musculus GN=Myh13 PE=4 SV=1	1	73	4	3	7	7	6	2	6	8	0	10	12	6	9	6	9	9	9	7	7	3	5	10	11	6	7	5	9	5	5	11	4	0	6	9	7	7	4	9	9	7
K3W4R2;Q6URW6;D3Z5V8	K3W4R2;Q6URW6	3;3;1	2;2;1	2;2;1	Myosin-14	Myh14	>tr|K3W4R2|K3W4R2_MOUSE Myosin-14 OS=Mus musculus GN=Myh14 PE=4 SV=1;>sp|Q6URW6|MYH14_MOUSE Myosin-14 OS=Mus musculus GN=Myh14 PE=1 SV=1	3	3	2	2	1	2	1	0	1	0	0	0	1	1	1	2	1	1	0	2	1	1	1	1	1	0	0	2	1	2	1	1	0	0	1	0	1	0	1	2	1	0
G3UW82	G3UW82	201	54	41		Myh2	>tr|G3UW82|G3UW82_MOUSE MCG140437, isoform CRA_d OS=Mus musculus GN=Myh2 PE=4 SV=1	1	201	54	41	25	25	20	7	28	29	2	35	33	28	34	28	32	33	34	29	28	11	22	34	31	28	26	25	31	27	24	38	23	4	24	30	22	26	21	33	33	26
P13541;M0QWL0	P13541	76;11	3;0	2;0	Myosin-3	Myh3	>sp|P13541|MYH3_MOUSE Myosin-3 OS=Mus musculus GN=Myh3 PE=2 SV=2	2	76	3	2	17	15	15	6	17	18	1	17	18	16	18	15	18	16	18	15	16	6	14	17	17	15	15	14	17	13	13	18	13	2	15	16	12	15	15	15	14	16
Q5SX39	Q5SX39	234	234	65	Myosin-4	Myh4	>sp|Q5SX39|MYH4_MOUSE Myosin-4 OS=Mus musculus GN=Myh4 PE=1 SV=1	1	234	234	65	51	49	41	9	51	58	4	56	60	56	65	54	50	61	63	53	58	18	45	39	61	53	44	49	58	47	50	64	42	8	46	50	37	51	40	36	52	48
Q91Z83;B8JJH1;E9Q264;Q1WNP4;E9QPE7;O08638;Q5SV64;Q3UH59;Q61879	Q91Z83	186;5;3;2;2;2;1;1;1	125;5;1;2;0;0;0;0;0	50;5;0;0;0;0;0;0;0	Myosin-7	Myh7	>sp|Q91Z83|MYH7_MOUSE Myosin-7 OS=Mus musculus GN=Myh7 PE=1 SV=1	9	186	125	50	11	12	11	4	13	13	1	13	12	15	13	12	11	14	15	12	13	4	12	14	17	13	12	14	14	10	13	15	9	3	12	13	12	15	10	11	13	10
P13542;Q8BGE8	P13542	146;3	4;0	4;0	Myosin-8	Myh8	>sp|P13542|MYH8_MOUSE Myosin-8 OS=Mus musculus GN=Myh8 PE=2 SV=2	2	146	4	4	21	22	17	2	24	26	0	30	24	23	29	21	25	27	28	23	23	7	19	26	26	22	20	23	24	20	22	32	21	3	19	26	19	24	19	25	26	20
Q8VDD5	Q8VDD5	3	2	2	Myosin-9	Myh9	>sp|Q8VDD5|MYH9_MOUSE Myosin-9 OS=Mus musculus GN=Myh9 PE=1 SV=4	1	3	2	2	0	0	0	0	0	0	0	0	0	0	0	0	0	0	0	0	0	0	0	0	0	0	0	0	0	0	0	0	0	0	0	0	0	0	0	0	0	0
E9PWG4	E9PWG4	17	1	1		Myl1	>tr|E9PWG4|E9PWG4_MOUSE Myosin light chain 1/3, skeletal muscle isoform OS=Mus musculus GN=Myl1 PE=4 SV=1	1	17	1	1	5	2	2	0	3	2	0	3	4	5	3	2	5	3	3	5	4	1	2	3	3	1	2	1	7	4	2	5	2	1	1	3	2	7	4	3	3	0
P05977;E0CZ30;A0A087WRZ7	P05977;E0CZ30	23;17;8	23;17;8	7;6;1	Myosin light chain 1/3, skeletal muscle isoform	Myl1	>sp|P05977|MYL1_MOUSE Myosin light chain 1/3, skeletal muscle isoform OS=Mus musculus GN=Myl1 PE=1 SV=2;>tr|E0CZ30|E0CZ30_MOUSE Myosin light chain 1/3, skeletal muscle isoform (Fragment) OS=Mus musculus GN=Myl1 PE=4 SV=1	3	23	23	7	5	2	2	0	3	2	0	3	4	5	3	2	5	3	3	5	4	1	2	3	3	1	2	1	6	4	2	5	2	1	1	3	2	7	4	3	3	0
P51667;E9Q8Y0;D3YUI7;D3Z0I3;D3YW14;F6RBQ5;E9QNY3;Q62082;D3Z1V1;F6XCE3	P51667;E9Q8Y0;D3YUI7;D3Z0I3;D3YW14;F6RBQ5	17;14;12;9;9;9;4;4;2;1	17;14;12;9;9;9;4;4;2;1	17;14;12;9;9;9;4;4;2;1	Myosin regulatory light chain 2, ventricular/cardiac muscle isoform	Myl2	>sp|P51667|MLRV_MOUSE Myosin regulatory light chain 2, ventricular/cardiac muscle isoform OS=Mus musculus GN=Myl2 PE=1 SV=3;>tr|E9Q8Y0|E9Q8Y0_MOUSE Myosin regulatory light chain 2, ventricular/cardiac muscle isoform OS=Mus musculus GN=Myl2 PE=4 SV=1;>tr|D3	10	17	17	17	0	0	0	0	1	0	0	0	0	0	1	0	0	1	0	0	0	0	0	0	0	0	0	0	0	0	0	0	0	0	0	1	0	0	0	0	0	0
P09542	P09542	19	17	16	Myosin light chain 3	Myl3	>sp|P09542|MYL3_MOUSE Myosin light chain 3 OS=Mus musculus GN=Myl3 PE=1 SV=4	1	19	17	16	2	0	0	0	1	0	0	1	1	2	0	0	2	1	1	1	1	0	0	1	0	0	0	0	1	2	0	2	1	0	0	0	0	2	0	0	1	0
Q8CI43;Q60605	Q8CI43	3;1	3;1	3;1	Myosin light chain 6B	Myl6b	>sp|Q8CI43|MYL6B_MOUSE Myosin light chain 6B OS=Mus musculus GN=Myl6b PE=2 SV=1	2	3	3	3	0	0	0	0	0	0	0	0	0	0	0	0	0	0	0	0	0	0	0	0	0	0	0	0	0	0	0	0	0	0	0	0	0	0	0	0	0	0
P97457;F6ULR7	P97457;F6ULR7	20;10	20;10	20;10	Myosin regulatory light chain 2, skeletal muscle isoform	Mylpf	>sp|P97457|MLRS_MOUSE Myosin regulatory light chain 2, skeletal muscle isoform OS=Mus musculus GN=Mylpf PE=1 SV=3;>tr|F6ULR7|F6ULR7_MOUSE Myosin regulatory light chain 2, skeletal muscle isoform (Fragment) OS=Mus musculus GN=Mylpf PE=1 SV=3	2	20	20	20	2	0	1	1	1	1	2	1	0	1	3	2	1	2	2	4	2	1	0	2	1	0	0	1	1	0	1	1	2	1	1	0	1	1	1	2	2	0
Q5SYD0	Q5SYD0	2	2	2	Unconventional myosin-Id	Myo1d	>sp|Q5SYD0|MYO1D_MOUSE Unconventional myosin-Id OS=Mus musculus GN=Myo1d PE=1 SV=1	1	2	2	2	0	0	0	0	0	0	0	0	0	0	0	0	0	0	0	0	0	0	0	0	0	0	0	0	0	0	0	0	0	0	0	0	0	0	0	0	0	0
Z4YJF5;Q62234	Z4YJF5;Q62234	28;28	28;28	28;28	Myomesin-1	Myom1	>tr|Z4YJF5|Z4YJF5_MOUSE Myomesin-1 OS=Mus musculus GN=Myom1 PE=4 SV=1;>sp|Q62234|MYOM1_MOUSE Myomesin-1 OS=Mus musculus GN=Myom1 PE=1 SV=2	2	28	28	28	0	1	0	1	0	0	0	0	0	0	0	0	0	0	0	0	0	0	0	0	0	0	0	0	0	0	0	1	0	0	0	0	0	0	0	0	0	0
Q14BI5	Q14BI5	55	55	55		Myom2	>tr|Q14BI5|Q14BI5_MOUSE Myomesin 2 OS=Mus musculus GN=Myom2 PE=2 SV=1	1	55	55	55	0	1	1	0	0	0	0	1	0	0	1	1	2	0	0	0	0	0	0	0	0	0	0	0	0	0	0	2	0	0	0	1	0	0	0	0	0	0
A2ABU4	A2ABU4	6	6	6	Myomesin-3	Myom3	>sp|A2ABU4|MYOM3_MOUSE Myomesin-3 OS=Mus musculus GN=Myom3 PE=1 SV=1	1	6	6	6	0	0	0	0	0	0	0	0	0	0	0	0	0	0	0	0	0	0	0	0	0	0	0	0	0	0	0	0	0	0	0	0	0	0	0	0	0	0
Q9JIF9	Q9JIF9	2	2	2	Myotilin	Myot	>sp|Q9JIF9|MYOTI_MOUSE Myotilin OS=Mus musculus GN=Myot PE=1 SV=1	1	2	2	2	0	0	0	0	0	0	0	0	0	0	0	0	0	0	0	0	0	0	0	0	0	0	0	0	0	0	0	0	0	0	0	0	0	0	0	0	0	0
Q29SA9;Q6NZK2;E9QAE1	Q29SA9;Q6NZK2;E9QAE1	2;2;2	2;2;2	2;2;2		Nckap5	>tr|Q29SA9|Q29SA9_MOUSE Peripheral clock protein 1 OS=Mus musculus GN=Nckap5 PE=2 SV=1;>tr|Q6NZK2|Q6NZK2_MOUSE Peripheral clock protein 2 OS=Mus musculus GN=Nckap5 PE=2 SV=1;>tr|E9QAE1|E9QAE1_MOUSE Protein Nckap5 OS=Mus musculus GN=Nckap5 PE=4 SV=1	3	2	2	2	0	0	0	0	0	1	2	1	1	0	0	0	0	0	1	0	0	0	0	1	0	1	0	1	0	1	0	2	1	1	0	0	0	0	0	1	0	0
P09405	P09405	2	2	2	Nucleolin	Ncl	>sp|P09405|NUCL_MOUSE Nucleolin OS=Mus musculus GN=Ncl PE=1 SV=2	1	2	2	2	0	0	0	0	0	0	0	0	0	0	0	0	0	0	0	0	0	0	0	0	0	0	0	0	0	0	0	0	0	0	0	0	0	0	0	0	0	0
Q99LC3	Q99LC3	2	2	2	NADH dehydrogenase [ubiquinone] 1 alpha subcomplex subunit 10, mitochondrial	Ndufa10	>sp|Q99LC3|NDUAA_MOUSE NADH dehydrogenase [ubiquinone] 1 alpha subcomplex subunit 10, mitochondrial OS=Mus musculus GN=Ndufa10 PE=1 SV=1	1	2	2	2	0	0	0	0	0	0	0	0	0	0	0	0	0	0	0	0	0	0	0	0	0	0	0	0	0	0	0	0	0	0	0	0	0	0	0	0	0	0
Q62425	Q62425	4	4	4	Cytochrome c oxidase subunit NDUFA4	Ndufa4	>sp|Q62425|NDUA4_MOUSE Cytochrome c oxidase subunit NDUFA4 OS=Mus musculus GN=Ndufa4 PE=1 SV=2	1	4	4	4	0	0	0	0	0	0	0	0	0	0	0	0	0	0	0	0	0	0	0	0	0	0	0	0	0	0	0	0	0	0	0	0	0	0	0	0	0	0
Q9DCJ5	Q9DCJ5	2	2	2	NADH dehydrogenase [ubiquinone] 1 alpha subcomplex subunit 8	Ndufa8	>sp|Q9DCJ5|NDUA8_MOUSE NADH dehydrogenase [ubiquinone] 1 alpha subcomplex subunit 8 OS=Mus musculus GN=Ndufa8 PE=1 SV=3	1	2	2	2	0	0	0	0	0	0	0	0	0	0	0	0	0	0	0	0	0	0	0	0	0	0	0	0	0	0	0	0	0	0	0	0	0	0	0	0	0	0
D3Z568;F6Y6V5;D3YX99;D3Z6W9;Q9CQH3	D3Z568;F6Y6V5;D3YX99;D3Z6W9;Q9CQH3	1;1;1;1;1	1;1;1;1;1	1;1;1;1;1	NADH dehydrogenase [ubiquinone] 1 beta subcomplex subunit 5, mitochondrial	Ndufb5	>tr|D3Z568|D3Z568_MOUSE NADH dehydrogenase (Ubiquinone) 1 beta subcomplex, 5, isoform CRA_e OS=Mus musculus GN=Ndufb5 PE=4 SV=1;>tr|F6Y6V5|F6Y6V5_MOUSE NADH dehydrogenase [ubiquinone] 1 beta subcomplex subunit 5, mitochondrial (Fragment) OS=Mus musculus GN	5	1	1	1	0	0	0	0	0	0	0	0	0	0	0	0	0	0	0	0	0	0	0	0	0	0	0	0	0	0	0	0	0	0	0	0	0	0	0	0	0	0
Q91VD9;A0A087WQ77;A0A087WQR0	Q91VD9	4;1;1	4;1;1	4;1;1	NADH-ubiquinone oxidoreductase 75 kDa subunit, mitochondrial	Ndufs1	>sp|Q91VD9|NDUS1_MOUSE NADH-ubiquinone oxidoreductase 75 kDa subunit, mitochondrial OS=Mus musculus GN=Ndufs1 PE=1 SV=2	3	4	4	4	0	0	0	0	0	0	0	0	0	0	0	0	0	0	0	0	0	0	0	0	0	0	0	0	0	0	0	0	0	0	0	0	0	0	0	0	0	0
D3YXT0;Q91WD5	D3YXT0;Q91WD5	2;2	2;2	2;2	NADH dehydrogenase [ubiquinone] iron-sulfur protein 2, mitochondrial	Ndufs2	>tr|D3YXT0|D3YXT0_MOUSE NADH dehydrogenase [ubiquinone] iron-sulfur protein 2, mitochondrial OS=Mus musculus GN=Ndufs2 PE=1 SV=1;>sp|Q91WD5|NDUS2_MOUSE NADH dehydrogenase [ubiquinone] iron-sulfur protein 2, mitochondrial OS=Mus musculus GN=Ndufs2 PE=1 SV=1	2	2	2	2	0	0	0	0	0	0	0	0	0	0	0	0	0	0	0	0	0	0	0	0	0	0	0	0	0	0	0	0	0	0	0	0	0	0	0	0	0	0
Q9DCT2	Q9DCT2	3	3	3	NADH dehydrogenase [ubiquinone] iron-sulfur protein 3, mitochondrial	Ndufs3	>sp|Q9DCT2|NDUS3_MOUSE NADH dehydrogenase [ubiquinone] iron-sulfur protein 3, mitochondrial OS=Mus musculus GN=Ndufs3 PE=1 SV=2	1	3	3	3	0	0	0	0	0	0	0	0	0	0	0	0	0	0	0	0	0	0	0	0	0	0	0	0	0	0	0	0	0	0	0	0	0	0	0	0	0	0
D6RG60;D3YUM1;Q91YT0	D6RG60;D3YUM1;Q91YT0	2;2;2	2;2;2	2;2;2	NADH dehydrogenase [ubiquinone] flavoprotein 1, mitochondrial	Ndufv1	>tr|D6RG60|D6RG60_MOUSE NADH dehydrogenase [ubiquinone] flavoprotein 1, mitochondrial OS=Mus musculus GN=Ndufv1 PE=1 SV=1;>tr|D3YUM1|D3YUM1_MOUSE NADH dehydrogenase [ubiquinone] flavoprotein 1, mitochondrial OS=Mus musculus GN=Ndufv1 PE=1 SV=1;>sp|Q91YT0|N	3	2	2	2	0	0	0	0	0	0	0	0	0	0	0	0	0	0	0	0	0	0	0	0	0	0	0	0	0	0	0	0	0	0	0	0	0	0	0	0	0	0
Q9D6J6;M0QWP9	Q9D6J6;M0QWP9	2;1	2;1	2;1	NADH dehydrogenase [ubiquinone] flavoprotein 2, mitochondrial	Ndufv2	>sp|Q9D6J6|NDUV2_MOUSE NADH dehydrogenase [ubiquinone] flavoprotein 2, mitochondrial OS=Mus musculus GN=Ndufv2 PE=1 SV=2;>tr|M0QWP9|M0QWP9_MOUSE NADH dehydrogenase [ubiquinone] flavoprotein 2, mitochondrial (Fragment) OS=Mus musculus GN=Ndufv2 PE=4 SV=1	2	2	2	2	0	0	0	0	0	0	0	1	0	0	1	0	0	0	0	0	1	0	0	0	0	0	0	0	1	0	0	0	0	0	0	0	0	0	0	0	0	0
A2AQB2	A2AQB2	75	13	12		Neb	>tr|A2AQB2|A2AQB2_MOUSE Protein Neb OS=Mus musculus GN=Neb PE=4 SV=1	1	75	13	12	1	1	0	0	2	2	0	0	0	1	1	0	2	1	0	1	0	0	0	1	2	0	0	0	2	1	0	3	0	0	1	3	0	0	3	2	2	0
E9Q1W3;A2AQA9;F6X9B6;G3UWS1	E9Q1W3;A2AQA9	175;168;8;4	175;168;8;4	74;74;0;0		Neb	>tr|E9Q1W3|E9Q1W3_MOUSE Protein Neb OS=Mus musculus GN=Neb PE=4 SV=1;>tr|A2AQA9|A2AQA9_MOUSE Protein Neb OS=Mus musculus GN=Neb PE=4 SV=1	4	175	175	74	2	2	0	0	3	3	0	1	0	1	3	1	8	1	3	1	2	0	0	2	2	1	0	0	3	4	0	7	1	0	5	5	0	1	4	3	3	0
F6RDH3	F6RDH3	42	1	1		Neb	>tr|F6RDH3|F6RDH3_MOUSE Protein Neb (Fragment) OS=Mus musculus GN=Neb PE=4 SV=3	1	42	1	1	0	1	0	0	0	1	0	1	0	0	2	1	3	1	2	0	2	0	0	1	1	1	0	0	1	2	0	3	0	0	4	1	0	1	2	1	1	0
E9Q8F4;Q8C9V5;Q8BGK0;Q61941	E9Q8F4;Q8C9V5;Q8BGK0;Q61941	5;5;5;5	5;5;5;5	5;5;5;5	NAD(P) transhydrogenase, mitochondrial	Nnt	>tr|E9Q8F4|E9Q8F4_MOUSE NAD(P) transhydrogenase, mitochondrial OS=Mus musculus GN=Nnt PE=1 SV=1;>tr|Q8C9V5|Q8C9V5_MOUSE NAD(P) transhydrogenase, mitochondrial OS=Mus musculus GN=Nnt PE=1 SV=1;>tr|Q8BGK0|Q8BGK0_MOUSE NAD(P) transhydrogenase, mitochondrial O	4	5	5	5	0	0	0	0	0	0	0	0	0	0	0	0	0	0	0	0	0	0	0	0	0	0	0	0	0	0	0	0	0	0	0	0	0	0	0	0	0	0
Q9DAY9;Q5SQB0;Q5SQB5;Q61937	Q9DAY9;Q5SQB0;Q5SQB5;Q61937	1;1;1;1	1;1;1;1	1;1;1;1	Nucleophosmin	Npm1	>tr|Q9DAY9|Q9DAY9_MOUSE Nucleophosmin OS=Mus musculus GN=Npm1 PE=1 SV=1;>tr|Q5SQB0|Q5SQB0_MOUSE Nucleophosmin OS=Mus musculus GN=Npm1 PE=1 SV=1;>tr|Q5SQB5|Q5SQB5_MOUSE Nucleophosmin OS=Mus musculus GN=Npm1 PE=1 SV=1;>sp|Q61937|NPM_MOUSE Nucleophosmin OS=Mu	4	1	1	1	0	0	0	0	0	0	0	0	0	0	0	0	0	0	0	0	0	0	0	0	0	0	0	0	0	0	0	0	0	0	0	0	0	0	0	0	0	0
Q60597;Z4YJV4;E9Q7L0	Q60597;Z4YJV4	6;5;2	6;5;2	6;5;2	2-oxoglutarate dehydrogenase, mitochondrial	Ogdh	>sp|Q60597|ODO1_MOUSE 2-oxoglutarate dehydrogenase, mitochondrial OS=Mus musculus GN=Ogdh PE=1 SV=3;>tr|Z4YJV4|Z4YJV4_MOUSE 2-oxoglutarate dehydrogenase, mitochondrial OS=Mus musculus GN=Ogdh PE=1 SV=1	3	6	6	6	0	0	0	0	0	0	0	0	0	0	0	0	0	0	0	0	0	0	0	0	0	0	0	0	0	0	0	0	0	0	0	0	0	0	0	0	0	0
P35486	P35486	7	7	7	Pyruvate dehydrogenase E1 component subunit alpha, somatic form, mitochondrial	Pdha1	>sp|P35486|ODPA_MOUSE Pyruvate dehydrogenase E1 component subunit alpha, somatic form, mitochondrial OS=Mus musculus GN=Pdha1 PE=1 SV=1	1	7	7	7	0	0	0	0	0	0	0	0	0	0	0	0	0	0	0	0	0	0	0	0	0	0	0	0	0	0	0	0	0	0	0	0	0	0	0	0	0	0
Q9D051	Q9D051	7	7	7	Pyruvate dehydrogenase E1 component subunit beta, mitochondrial	Pdhb	>sp|Q9D051|ODPB_MOUSE Pyruvate dehydrogenase E1 component subunit beta, mitochondrial OS=Mus musculus GN=Pdhb PE=1 SV=1	1	7	7	7	0	0	0	0	0	0	0	0	0	0	0	0	0	0	0	0	0	0	0	0	0	0	0	0	0	0	0	0	0	0	0	0	0	0	0	0	0	0
Q8BKZ9	Q8BKZ9	1	1	1	Pyruvate dehydrogenase protein X component, mitochondrial	Pdhx	>sp|Q8BKZ9|ODPX_MOUSE Pyruvate dehydrogenase protein X component, mitochondrial OS=Mus musculus GN=Pdhx PE=1 SV=1	1	1	1	1	0	0	0	0	0	0	0	0	0	0	0	0	0	0	0	0	0	0	0	0	0	0	0	0	0	0	0	0	0	0	0	0	0	0	0	0	0	0
Q922R8;Q3TML0	Q922R8;Q3TML0	2;1	2;1	2;1	Protein disulfide-isomerase A6	Pdia6	>sp|Q922R8|PDIA6_MOUSE Protein disulfide-isomerase A6 OS=Mus musculus GN=Pdia6 PE=1 SV=3;>tr|Q3TML0|Q3TML0_MOUSE Protein disulfide-isomerase A6 OS=Mus musculus GN=Pdia6 PE=2 SV=1	2	2	2	2	0	0	0	0	0	0	0	0	0	0	0	0	0	0	0	0	0	0	0	0	0	0	0	0	0	0	0	0	0	0	0	0	0	0	0	0	0	0
P47857	P47857	2	2	2	ATP-dependent 6-phosphofructokinase, muscle type	Pfkm	>sp|P47857|PFKAM_MOUSE ATP-dependent 6-phosphofructokinase, muscle type OS=Mus musculus GN=Pfkm PE=1 SV=3	1	2	2	2	0	0	0	0	0	0	0	0	0	0	0	0	0	0	0	0	0	0	0	0	0	0	0	0	0	0	0	0	0	0	0	1	0	0	0	0	0	0
P52480;E9Q509;G3X925;P53657	P52480	8;1;1;1	8;1;1;1	8;1;1;1	Pyruvate kinase PKM	Pkm	>sp|P52480|KPYM_MOUSE Pyruvate kinase PKM OS=Mus musculus GN=Pkm PE=1 SV=4	4	8	8	8	0	0	0	0	0	0	0	0	0	0	0	0	0	0	0	0	0	0	0	0	0	0	0	0	0	0	0	0	0	0	0	1	0	0	0	0	0	0
Q3USB7;Q8K394	Q3USB7	3;1	3;1	3;1	Inactive phospholipase C-like protein 1	Plcl1	>sp|Q3USB7|PLCL1_MOUSE Inactive phospholipase C-like protein 1 OS=Mus musculus GN=Plcl1 PE=1 SV=3	2	3	3	3	1	1	1	1	1	0	0	1	1	1	1	1	1	0	1	1	1	0	1	1	1	1	0	1	1	0	0	1	0	1	0	0	1	1	0	0	0	0
E9Q3W4;Q9QXS1;F6R059	E9Q3W4;Q9QXS1;F6R059	4;4;3	4;4;3	4;4;3	Plectin	Plec	>tr|E9Q3W4|E9Q3W4_MOUSE Plectin OS=Mus musculus GN=Plec PE=1 SV=1;>sp|Q9QXS1|PLEC_MOUSE Plectin OS=Mus musculus GN=Plec PE=1 SV=3;>tr|F6R059|F6R059_MOUSE Plectin (Fragment) OS=Mus musculus GN=Plec PE=1 SV=1	3	4	4	4	0	0	0	0	0	0	0	0	0	0	0	0	0	0	1	0	0	1	0	0	1	0	0	0	0	0	0	1	1	1	0	0	0	0	0	0	0	0
B1AX58;Q99K51;Q61233;Q3V0K9	B1AX58;Q99K51	3;3;1;1	3;3;1;1	3;3;1;1	Plastin-3	Pls3	>tr|B1AX58|B1AX58_MOUSE Plastin-3 OS=Mus musculus GN=Pls3 PE=4 SV=1;>sp|Q99K51|PLST_MOUSE Plastin-3 OS=Mus musculus GN=Pls3 PE=1 SV=3	4	3	3	3	0	0	0	0	0	0	0	0	0	0	0	0	0	0	0	0	0	0	0	0	0	0	0	0	0	0	0	0	0	0	0	0	0	0	0	0	0	0
Q9WVQ0	Q9WVQ0	2	2	2	Polyamine-modulated factor 1-binding protein 1	Pmfbp1	>sp|Q9WVQ0|PMFBP_MOUSE Polyamine-modulated factor 1-binding protein 1 OS=Mus musculus GN=Pmfbp1 PE=2 SV=1	1	2	2	2	0	0	0	0	0	0	0	0	0	0	0	0	0	0	0	0	0	0	0	0	0	0	0	0	0	0	0	0	0	0	0	0	0	0	0	0	0	0
Q8K4L4	Q8K4L4	1	1	1	Protein POF1B	Pof1b	>sp|Q8K4L4|POF1B_MOUSE Protein POF1B OS=Mus musculus GN=Pof1b PE=2 SV=3	1	1	1	1	0	0	0	0	0	0	0	0	0	0	0	0	0	0	0	0	0	0	0	0	0	0	0	0	0	0	0	0	0	0	0	0	0	0	0	0	0	0
P17742;V9GXC1;V9GX31;F8VPN3	P17742;V9GXC1;V9GX31;F8VPN3	2;1;1;1	2;1;1;1	2;1;1;1	Peptidyl-prolyl cis-trans isomerase A;Peptidyl-prolyl cis-trans isomerase A, N-terminally processed;Peptidyl-prolyl cis-trans isomerase	Ppia;Gm12728;Gm5160	>sp|P17742|PPIA_MOUSE Peptidyl-prolyl cis-trans isomerase A OS=Mus musculus GN=Ppia PE=1 SV=2;>tr|V9GXC1|V9GXC1_MOUSE Uncharacterized protein OS=Mus musculus GN=Gm12728 PE=3 SV=1;>tr|V9GX31|V9GX31_MOUSE Uncharacterized protein OS=Mus musculus GN=Gm12728 PE	4	2	2	2	0	0	0	0	0	0	0	0	0	0	0	0	0	0	0	0	0	0	0	0	0	0	0	0	0	0	0	0	0	0	0	0	0	0	0	0	0	0
G5E898;Q9R269	G5E898;Q9R269	5;5	5;5	5;5	Periplakin	Ppl	>tr|G5E898|G5E898_MOUSE Periplakin OS=Mus musculus GN=Ppl PE=1 SV=1;>sp|Q9R269|PEPL_MOUSE Periplakin OS=Mus musculus GN=Ppl PE=1 SV=1	2	5	5	5	0	0	0	0	0	0	0	0	0	0	0	0	0	0	0	0	0	0	0	0	0	0	0	0	0	0	0	0	0	0	0	0	0	0	0	0	0	0
G3UZ30;A5A4Y9;Q8K1L5	G3UZ30;A5A4Y9;Q8K1L5	2;2;2	2;2;2	2;2;2	Protein phosphatase 1 regulatory subunit 11	Ppp1r11	>tr|G3UZ30|G3UZ30_MOUSE Protein phosphatase 1 regulatory subunit 11 (Fragment) OS=Mus musculus GN=Ppp1r11 PE=4 SV=2;>tr|A5A4Y9|A5A4Y9_MOUSE Protein phosphatase 1 regulatory subunit 11 OS=Mus musculus GN=Ppp1r11 PE=2 SV=1;>sp|Q8K1L5|PP1RB_MOUSE Protein phos	3	2	2	2	0	1	1	2	2	0	2	2	1	0	0	1	1	0	1	0	0	0	0	0	1	1	2	0	0	0	1	0	0	0	2	0	0	0	1	1	0	2
Q61171	Q61171	1	1	1	Peroxiredoxin-2	Prdx2	>sp|Q61171|PRDX2_MOUSE Peroxiredoxin-2 OS=Mus musculus GN=Prdx2 PE=1 SV=3	1	1	1	1	0	0	0	0	0	0	0	0	0	0	0	0	0	0	0	0	0	0	0	0	0	0	0	0	0	0	0	0	0	0	0	0	0	0	0	0	1	0
P32848	P32848	11	11	11	Parvalbumin alpha	Pvalb	>sp|P32848|PRVA_MOUSE Parvalbumin alpha OS=Mus musculus GN=Pvalb PE=1 SV=3	1	11	11	11	0	0	0	0	0	0	0	0	0	0	0	0	0	0	0	0	0	0	0	0	0	0	0	0	0	0	0	0	0	0	0	0	0	0	0	0	0	0
E9PUM3;Q9WUB3;Q3UEJ6;Q8CI94;Q9ET01	E9PUM3;Q9WUB3	21;21;2;2;2	21;21;2;2;2	21;21;2;2;2	Alpha-1,4 glucan phosphorylase;Glycogen phosphorylase, muscle form	Pygm	>tr|E9PUM3|E9PUM3_MOUSE Alpha-1,4 glucan phosphorylase OS=Mus musculus GN=Pygm PE=1 SV=1;>sp|Q9WUB3|PYGM_MOUSE Glycogen phosphorylase, muscle form OS=Mus musculus GN=Pygm PE=1 SV=3	5	21	21	21	0	0	0	0	0	1	0	0	0	0	0	1	1	0	0	0	0	0	0	0	0	0	0	0	0	2	0	1	0	0	0	2	0	0	0	0	0	0
P18911	P18911	1	1	1	Retinoic acid receptor gamma	Rarg	>sp|P18911|RARG_MOUSE Retinoic acid receptor gamma OS=Mus musculus GN=Rarg PE=1 SV=3	1	1	1	1	0	0	0	0	0	0	0	0	0	0	0	0	0	0	0	0	0	0	0	0	0	0	0	0	0	0	0	0	0	0	0	0	0	0	0	0	0	0
Z4YLJ7;Z4YMC8;Q5SPX3	Z4YLJ7;Z4YMC8;Q5SPX3	1;1;1	1;1;1	1;1;1	RING finger protein 215	Rnf215	>tr|Z4YLJ7|Z4YLJ7_MOUSE RING finger protein 215 (Fragment) OS=Mus musculus GN=Rnf215 PE=4 SV=2;>tr|Z4YMC8|Z4YMC8_MOUSE RING finger protein 215 (Fragment) OS=Mus musculus GN=Rnf215 PE=4 SV=1;>sp|Q5SPX3|RN215_MOUSE RING finger protein 215 OS=Mus musculus GN=	3	1	1	1	0	0	0	0	0	0	0	0	0	0	0	0	0	0	0	0	0	0	0	0	0	0	0	0	0	0	0	0	0	0	0	0	0	0	0	0	0	0
Q9CR57	Q9CR57	1	1	1	60S ribosomal protein L14	Rpl14	>sp|Q9CR57|RL14_MOUSE 60S ribosomal protein L14 OS=Mus musculus GN=Rpl14 PE=1 SV=3	1	1	1	1	0	0	0	0	0	0	0	0	0	0	0	0	0	0	0	0	0	0	0	0	0	0	0	0	0	0	0	0	0	0	0	0	0	0	0	0	0	0
P62717	P62717	2	2	2	60S ribosomal protein L18a	Rpl18a	>sp|P62717|RL18A_MOUSE 60S ribosomal protein L18a OS=Mus musculus GN=Rpl18a PE=1 SV=1	1	2	2	2	0	0	0	0	0	0	0	0	0	0	0	0	0	0	0	0	0	0	0	0	0	0	0	0	0	0	0	0	0	0	0	0	0	0	0	0	0	0
P62830	P62830	1	1	1	60S ribosomal protein L23	Rpl23	>sp|P62830|RL23_MOUSE 60S ribosomal protein L23 OS=Mus musculus GN=Rpl23 PE=1 SV=1	1	1	1	1	0	0	0	0	0	0	0	0	0	0	0	0	0	0	0	0	0	0	0	0	0	0	0	0	0	0	0	0	0	0	0	0	0	0	0	0	0	0
P47955	P47955	2	2	2	60S acidic ribosomal protein P1	Rplp1	>sp|P47955|RLA1_MOUSE 60S acidic ribosomal protein P1 OS=Mus musculus GN=Rplp1 PE=2 SV=1	1	2	2	2	0	0	0	0	0	0	0	0	0	0	0	0	0	0	0	0	0	0	0	0	0	0	0	0	0	0	0	0	0	0	0	0	0	0	0	0	0	0
P99027	P99027	1	1	1	60S acidic ribosomal protein P2	Rplp2	>sp|P99027|RLA2_MOUSE 60S acidic ribosomal protein P2 OS=Mus musculus GN=Rplp2 PE=1 SV=3	1	1	1	1	0	0	0	0	0	0	0	0	0	0	0	0	0	0	0	0	0	0	0	0	0	0	0	0	0	0	0	0	0	0	0	0	0	0	0	0	0	0
P62843	P62843	1	1	1	40S ribosomal protein S15	Rps15	>sp|P62843|RS15_MOUSE 40S ribosomal protein S15 OS=Mus musculus GN=Rps15 PE=2 SV=2	1	1	1	1	0	0	0	0	0	0	0	0	0	0	0	0	0	0	0	0	0	0	0	0	0	0	0	0	0	0	0	0	0	0	0	0	0	0	0	0	0	0
P62855	P62855	1	1	1	40S ribosomal protein S26	Rps26	>sp|P62855|RS26_MOUSE 40S ribosomal protein S26 OS=Mus musculus GN=Rps26 PE=2 SV=3	1	1	1	1	0	0	0	0	0	0	0	0	0	0	0	0	0	0	0	0	0	0	0	0	0	0	0	0	0	0	0	0	0	0	0	0	0	0	0	0	0	0
P97351	P97351	1	1	1	40S ribosomal protein S3a	Rps3a	>sp|P97351|RS3A_MOUSE 40S ribosomal protein S3a OS=Mus musculus GN=Rps3a PE=1 SV=3	1	1	1	1	0	0	0	0	0	0	0	0	0	0	0	0	0	0	0	0	0	0	0	0	0	0	0	0	0	0	0	0	0	0	0	0	0	0	0	0	0	0
P62242	P62242	1	1	1	40S ribosomal protein S8	Rps8	>sp|P62242|RS8_MOUSE 40S ribosomal protein S8 OS=Mus musculus GN=Rps8 PE=1 SV=2	1	1	1	1	0	0	0	0	0	0	0	0	0	0	0	0	0	0	0	0	0	0	0	0	0	0	0	0	0	0	0	0	0	0	0	0	0	0	0	0	0	0
O70622	O70622	1	1	1	Reticulon-2	Rtn2	>sp|O70622|RTN2_MOUSE Reticulon-2 OS=Mus musculus GN=Rtn2 PE=1 SV=1	1	1	1	1	1	0	0	0	0	0	0	0	0	0	1	0	0	0	0	0	0	0	0	0	0	0	0	0	1	0	0	0	0	0	0	0	0	0	0	0	0	0
K3W4M2;E9PZQ0	K3W4M2;E9PZQ0	6;6	6;6	6;6	Ryanodine receptor 1	Ryr1	>tr|K3W4M2|K3W4M2_MOUSE Ryanodine receptor 1 OS=Mus musculus GN=Ryr1 PE=4 SV=1;>sp|E9PZQ0|RYR1_MOUSE Ryanodine receptor 1 OS=Mus musculus GN=Ryr1 PE=1 SV=1	2	6	6	6	0	0	0	0	0	0	0	0	0	0	0	0	0	0	0	0	0	0	0	0	0	0	0	0	0	0	0	0	0	0	0	0	0	0	0	0	0	0
Q8K2B3	Q8K2B3	2	2	2	Succinate dehydrogenase [ubiquinone] flavoprotein subunit, mitochondrial	Sdha	>sp|Q8K2B3|SDHA_MOUSE Succinate dehydrogenase [ubiquinone] flavoprotein subunit, mitochondrial OS=Mus musculus GN=Sdha PE=1 SV=1	1	2	2	2	0	0	0	0	0	0	0	0	0	0	0	0	0	0	0	0	0	0	0	0	0	0	0	0	0	0	0	0	0	0	0	0	0	0	0	0	0	0
Q9CQA3	Q9CQA3	2	2	2	Succinate dehydrogenase [ubiquinone] iron-sulfur subunit, mitochondrial	Sdhb	>sp|Q9CQA3|SDHB_MOUSE Succinate dehydrogenase [ubiquinone] iron-sulfur subunit, mitochondrial OS=Mus musculus GN=Sdhb PE=1 SV=1	1	2	2	2	0	0	0	0	0	0	0	0	0	0	0	0	0	0	0	0	0	0	0	0	0	0	0	0	0	0	0	0	0	0	0	0	0	0	0	0	0	0
Q3TZ89	Q3TZ89	2	2	2	Protein transport protein Sec31B	Sec31b	>sp|Q3TZ89|SC31B_MOUSE Protein transport protein Sec31B OS=Mus musculus GN=Sec31b PE=2 SV=2	1	2	2	2	0	0	0	0	0	0	0	0	0	0	0	0	0	0	0	0	0	1	0	0	0	0	0	0	0	0	0	0	0	0	0	0	0	0	0	0	0	0
A0A087WQM9;P70124	A0A087WQM9;P70124	2;1	2;1	2;1	Serpin B5	Serpinb5	>tr|A0A087WQM9|A0A087WQM9_MOUSE Serpin B5 (Fragment) OS=Mus musculus GN=Serpinb5 PE=4 SV=1;>sp|P70124|SPB5_MOUSE Serpin B5 OS=Mus musculus GN=Serpinb5 PE=2 SV=1	2	2	2	2	0	0	0	0	0	0	0	0	0	0	0	0	0	0	0	0	0	0	0	0	0	0	0	0	0	0	0	0	0	0	0	0	0	0	0	0	0	0
A2BE92;A2BE93;Q9EQU5	A2BE92;A2BE93;Q9EQU5	1;1;1	1;1;1	1;1;1	Protein SET	Set	>tr|A2BE92|A2BE92_MOUSE Protein SET (Fragment) OS=Mus musculus GN=Set PE=1 SV=1;>tr|A2BE93|A2BE93_MOUSE Protein SET (Fragment) OS=Mus musculus GN=Set PE=1 SV=1;>sp|Q9EQU5|SET_MOUSE Protein SET OS=Mus musculus GN=Set PE=1 SV=1	3	1	1	1	0	0	0	0	0	0	0	0	0	0	0	0	0	0	0	0	0	0	0	0	0	0	0	0	0	0	0	0	0	0	0	0	0	0	0	0	0	0
Q9CR62	Q9CR62	1	1	1	Mitochondrial 2-oxoglutarate/malate carrier protein	Slc25a11	>sp|Q9CR62|M2OM_MOUSE Mitochondrial 2-oxoglutarate/malate carrier protein OS=Mus musculus GN=Slc25a11 PE=1 SV=3	1	1	1	1	0	0	0	0	0	0	0	0	0	0	0	0	0	0	0	0	0	0	0	0	0	0	0	0	0	0	0	0	0	0	0	0	0	0	0	0	0	0
Q8BH59;V9GXX9	Q8BH59	9;1	9;1	7;1	Calcium-binding mitochondrial carrier protein Aralar1	Slc25a12	>sp|Q8BH59|CMC1_MOUSE Calcium-binding mitochondrial carrier protein Aralar1 OS=Mus musculus GN=Slc25a12 PE=1 SV=1	2	9	9	7	0	0	0	0	0	0	0	0	0	0	0	0	0	0	0	0	0	0	0	0	0	0	0	0	0	0	0	0	0	0	0	0	0	0	0	0	0	0
G5E902;Q8VEM8	G5E902;Q8VEM8	9;9	9;9	9;9	Phosphate carrier protein, mitochondrial	Slc25a3	>tr|G5E902|G5E902_MOUSE MCG10343, isoform CRA_b OS=Mus musculus GN=Slc25a3 PE=1 SV=1;>sp|Q8VEM8|MPCP_MOUSE Phosphate carrier protein, mitochondrial OS=Mus musculus GN=Slc25a3 PE=1 SV=1	2	9	9	9	0	0	0	0	0	0	0	0	0	0	0	0	0	0	0	1	0	0	0	0	0	0	0	0	0	0	0	0	0	0	0	0	0	0	0	0	0	0
P48962;P51881;Q3V132	P48962	23;11;4	23;11;4	23;11;4	ADP/ATP translocase 1	Slc25a4	>sp|P48962|ADT1_MOUSE ADP/ATP translocase 1 OS=Mus musculus GN=Slc25a4 PE=1 SV=4	3	23	23	23	0	0	0	0	0	1	1	0	0	0	1	1	1	1	0	0	0	0	1	1	1	1	0	0	1	2	0	1	1	0	0	3	0	0	0	0	2	0
F8WGV3;Q5EBI0	F8WGV3;Q5EBI0	2;1	2;1	2;1	Solute carrier family 26 member 10	Slc26a10	>tr|F8WGV3|F8WGV3_MOUSE Solute carrier family 26 member 10 OS=Mus musculus GN=Slc26a10 PE=4 SV=1;>sp|Q5EBI0|S2610_MOUSE Solute carrier family 26 member 10 OS=Mus musculus GN=Slc26a10 PE=2 SV=1	2	2	2	2	0	0	0	0	0	0	0	0	0	0	0	0	0	0	1	0	0	0	0	0	0	0	0	0	0	1	0	0	0	0	0	0	0	1	0	1	0	0
E9Q1Q0;E9Q585;E9PX68	E9Q1Q0;E9Q585;E9PX68	1;1;1	1;1;1	1;1;1		Slc4a1ap	>tr|E9Q1Q0|E9Q1Q0_MOUSE Protein Slc4a1ap OS=Mus musculus GN=Slc4a1ap PE=1 SV=1;>tr|E9Q585|E9Q585_MOUSE Protein Slc4a1ap OS=Mus musculus GN=Slc4a1ap PE=1 SV=1;>tr|E9PX68|E9PX68_MOUSE Protein Slc4a1ap OS=Mus musculus GN=Slc4a1ap PE=1 SV=1	3	1	1	1	0	0	0	0	0	0	0	0	0	0	0	0	0	0	0	0	0	0	0	0	0	0	0	0	0	0	0	0	0	0	0	0	0	0	0	0	0	0
Q8BMV4;P97443	Q8BMV4;P97443	1;1	1;1	1;1	Histone-lysine N-methyltransferase Smyd1	Smyd1	>tr|Q8BMV4|Q8BMV4_MOUSE Histone-lysine N-methyltransferase Smyd1 OS=Mus musculus GN=Smyd1 PE=2 SV=1;>sp|P97443|SMYD1_MOUSE Histone-lysine N-methyltransferase Smyd1 OS=Mus musculus GN=Smyd1 PE=1 SV=3	2	1	1	1	0	0	0	0	0	0	0	0	0	0	0	0	0	0	0	0	0	0	0	0	0	0	0	0	0	0	0	0	0	0	0	0	0	0	0	0	0	0
P09671	P09671	2	2	2	Superoxide dismutase [Mn], mitochondrial	Sod2	>sp|P09671|SODM_MOUSE Superoxide dismutase [Mn], mitochondrial OS=Mus musculus GN=Sod2 PE=1 SV=3	1	2	2	2	0	0	0	0	0	0	0	0	0	0	0	0	0	0	0	0	0	0	0	0	0	0	0	0	0	0	0	0	0	0	0	0	0	0	0	0	0	0
Q7TQ48	Q7TQ48	23	23	23	Sarcalumenin	Srl	>sp|Q7TQ48|SRCA_MOUSE Sarcalumenin OS=Mus musculus GN=Srl PE=1 SV=1	1	23	23	23	0	0	0	0	0	1	1	0	0	1	0	0	2	0	0	0	2	0	0	0	0	2	0	1	1	1	1	2	0	1	0	0	0	1	1	0	0	0
Q9Z2I9	Q9Z2I9	7	7	7	Succinyl-CoA ligase [ADP-forming] subunit beta, mitochondrial	Sucla2	>sp|Q9Z2I9|SUCB1_MOUSE Succinyl-CoA ligase [ADP-forming] subunit beta, mitochondrial OS=Mus musculus GN=Sucla2 PE=1 SV=2	1	7	7	7	0	0	0	0	0	0	0	0	1	0	0	0	1	0	0	0	0	0	0	0	0	0	0	0	0	0	0	0	0	0	0	0	0	0	0	0	0	0
F7B2D1;A2AE45;O89104	F7B2D1;A2AE45;O89104	2;2;2	2;2;2	2;2;2	Synaptophysin-like protein 2	Sypl2	>tr|F7B2D1|F7B2D1_MOUSE Synaptophysin-like protein 2 (Fragment) OS=Mus musculus GN=Sypl2 PE=4 SV=1;>tr|A2AE45|A2AE45_MOUSE Synaptophysin-like protein 2 (Fragment) OS=Mus musculus GN=Sypl2 PE=4 SV=1;>sp|O89104|SYPL2_MOUSE Synaptophysin-like protein 2 OS=Mus	3	2	2	2	0	0	0	0	0	0	0	0	0	0	0	0	0	0	0	0	0	0	0	0	0	0	0	0	0	0	0	0	0	0	0	0	0	1	0	0	0	0
F2Z483;P11983	F2Z483;P11983	1;1	1;1	1;1	T-complex protein 1 subunit alpha	Tcp1	>tr|F2Z483|F2Z483_MOUSE T-complex protein 1 subunit alpha OS=Mus musculus GN=Tcp1 PE=3 SV=1;>sp|P11983|TCPA_MOUSE T-complex protein 1 subunit alpha OS=Mus musculus GN=Tcp1 PE=1 SV=3	2	1	1	1	0	0	0	0	0	0	0	0	0	0	0	0	0	0	0	0	0	0	0	0	0	0	0	0	0	0	0	0	0	0	0	0	0	0	0	0	0	0
Q9JLF6	Q9JLF6	2	2	2	Protein-glutamine gamma-glutamyltransferase K	Tgm1	>sp|Q9JLF6|TGM1_MOUSE Protein-glutamine gamma-glutamyltransferase K OS=Mus musculus GN=Tgm1 PE=1 SV=2	1	2	2	2	0	0	0	0	0	0	0	0	0	0	0	0	0	0	0	0	0	0	0	0	0	0	0	0	0	0	0	0	0	0	0	0	0	0	0	0	0	0
Q9JLH8	Q9JLH8	1	1	1	Tropomodulin-4	Tmod4	>sp|Q9JLH8|TMOD4_MOUSE Tropomodulin-4 OS=Mus musculus GN=Tmod4 PE=2 SV=1	1	1	1	1	0	0	0	0	0	0	0	0	0	0	0	0	0	0	0	0	0	0	0	0	0	0	0	0	0	0	0	0	0	0	0	0	0	0	0	0	0	0
P19123;E9Q8P0	P19123;E9Q8P0	8;4	8;4	8;4	Troponin C, slow skeletal and cardiac muscles	Tnnc1	>sp|P19123|TNNC1_MOUSE Troponin C, slow skeletal and cardiac muscles OS=Mus musculus GN=Tnnc1 PE=2 SV=1;>tr|E9Q8P0|E9Q8P0_MOUSE Troponin C, slow skeletal and cardiac muscles OS=Mus musculus GN=Tnnc1 PE=4 SV=1	2	8	8	8	1	0	0	0	0	0	0	1	1	0	0	1	0	0	0	0	0	0	0	0	1	0	0	0	1	0	1	0	0	0	0	0	0	0	0	0	0	0
P20801	P20801	12	12	12	Troponin C, skeletal muscle	Tnnc2	>sp|P20801|TNNC2_MOUSE Troponin C, skeletal muscle OS=Mus musculus GN=Tnnc2 PE=1 SV=2	1	12	12	12	2	1	0	0	1	2	0	0	2	2	1	1	1	1	1	1	3	0	0	0	3	1	0	1	1	2	1	2	0	0	0	0	0	1	0	0	1	0
D3YUN3;F6QC77;Q9WUZ5;D3YTL4	D3YUN3;F6QC77;Q9WUZ5	8;8;8;2	8;8;8;2	8;8;8;2	Troponin I, slow skeletal muscle	Tnni1	>tr|D3YUN3|D3YUN3_MOUSE Troponin I, slow skeletal muscle OS=Mus musculus GN=Tnni1 PE=4 SV=1;>tr|F6QC77|F6QC77_MOUSE Troponin I, slow skeletal muscle (Fragment) OS=Mus musculus GN=Tnni1 PE=4 SV=1;>sp|Q9WUZ5|TNNI1_MOUSE Troponin I, slow skeletal muscle OS=Mu	4	8	8	8	1	1	0	0	0	0	0	0	0	0	0	0	0	0	0	0	0	0	0	0	0	0	0	0	0	0	1	0	0	0	0	0	0	0	0	0	0	0
A2A6J8;P13412;A2A6K0	A2A6J8;P13412;A2A6K0	9;9;8	9;9;8	9;9;8	Troponin I, fast skeletal muscle	Tnni2	>tr|A2A6J8|A2A6J8_MOUSE Troponin I, fast skeletal muscle (Fragment) OS=Mus musculus GN=Tnni2 PE=4 SV=1;>sp|P13412|TNNI2_MOUSE Troponin I, fast skeletal muscle OS=Mus musculus GN=Tnni2 PE=1 SV=2;>tr|A2A6K0|A2A6K0_MOUSE Troponin I, fast skeletal muscle (Frag	3	9	9	9	0	0	1	0	1	1	0	0	1	0	1	1	1	1	1	0	1	0	0	1	1	1	0	0	0	0	1	1	0	0	0	0	0	0	1	0	1	0
E9Q688;O88346;J3QPC8;E9QA86;E9PZB4;E9Q0G9;E9PVN9;A0A087WQP1;A0A087WRX3;K3W4R6;K3W4R7;Q6P3Z7;J3QQ13;P50752	E9Q688;O88346;J3QPC8;E9QA86;E9PZB4;E9Q0G9	17;17;16;13;9;9;8;1;1;1;1;1;1;1	14;14;13;10;6;6;5;1;1;1;1;1;1;1	14;14;13;10;6;6;5;1;1;1;1;1;1;1	Troponin T, slow skeletal muscle	Tnnt1	>tr|E9Q688|E9Q688_MOUSE Troponin T, slow skeletal muscle OS=Mus musculus GN=Tnnt1 PE=4 SV=1;>sp|O88346|TNNT1_MOUSE Troponin T, slow skeletal muscle OS=Mus musculus GN=Tnnt1 PE=2 SV=3;>tr|J3QPC8|J3QPC8_MOUSE Troponin T, slow skeletal muscle OS=Mus musculus	14	17	14	14	2	1	1	0	1	1	0	1	1	1	1	1	1	2	2	1	2	2	2	2	1	2	1	2	2	1	1	2	1	0	1	2	1	1	2	2	1	1
A2A6I8;A2A6J0;A2A6J1;A2A6H6;Z4YKF8;Z4YKG3;Z4YKG8;Z4YJU0;Z4YNB2;Q9QZ47;Z4YKH8;Z4YKE7;J3QP61;F6RL36;A2A6J2	A2A6I8;A2A6J0;A2A6J1;A2A6H6;Z4YKF8;Z4YKG3;Z4YKG8;Z4YJU0;Z4YNB2;Q9QZ47;Z4YKH8;Z4YKE7;J3QP61;F6RL36;A2A6J2	18;18;18;18;18;18;18;18;18;18;16;16;16;15;11	18;18;18;18;18;18;18;18;18;18;16;16;16;15;11	3;3;3;3;3;3;3;3;3;3;3;3;3;0;0	Troponin T, fast skeletal muscle	Tnnt3	>tr|A2A6I8|A2A6I8_MOUSE Troponin T, fast skeletal muscle OS=Mus musculus GN=Tnnt3 PE=4 SV=1;>tr|A2A6J0|A2A6J0_MOUSE Troponin T, fast skeletal muscle OS=Mus musculus GN=Tnnt3 PE=4 SV=1;>tr|A2A6J1|A2A6J1_MOUSE Troponin T, fast skeletal muscle OS=Mus musculus	15	18	18	3	5	3	3	0	5	4	0	4	4	5	6	6	5	5	5	5	5	6	5	5	2	6	2	4	6	2	5	7	1	0	3	5	4	5	7	5	3	4
A2A6I3;A2A6I5;A2A6I0;Z4YKD9	A2A6I3;A2A6I5;A2A6I0;Z4YKD9	18;17;17;17	3;2;2;2	3;2;2;2		Tnnt3	>tr|A2A6I3|A2A6I3_MOUSE Troponin T, fast skeletal muscle OS=Mus musculus GN=Tnnt3 PE=4 SV=1;>tr|A2A6I5|A2A6I5_MOUSE Troponin T, fast skeletal muscle OS=Mus musculus GN=Tnnt3 PE=4 SV=1;>tr|A2A6I0|A2A6I0_MOUSE Troponin T, fast skeletal muscle OS=Mus musculus	4	18	3	3	4	3	3	0	4	4	0	4	3	4	5	5	4	4	4	4	5	5	5	4	2	5	2	3	5	2	4	6	1	0	2	4	3	4	6	5	3	4
P58771;Q8BSH3;E9Q452;E9Q454;Q8BP43;F8WID5;E9Q450;B7ZNL3;S4R2U0;G5E8R0;G5E8R1;E9Q455;E9Q456;E9Q448;E9Q453;G5E8R2	P58771;Q8BSH3;E9Q452;E9Q454;Q8BP43;F8WID5;E9Q450;B7ZNL3;S4R2U0;G5E8R0;G5E8R1;E9Q455;E9Q456;E9Q448	40;39;37;37;36;34;33;25;23;22;22;22;21;21;18;18	40;39;37;37;36;34;33;25;23;22;22;22;21;21;18;18	18;17;15;15;15;12;12;12;5;10;10;10;10;9;7;7	Tropomyosin alpha-1 chain	Tpm1	>sp|P58771|TPM1_MOUSE Tropomyosin alpha-1 chain OS=Mus musculus GN=Tpm1 PE=1 SV=1;>tr|Q8BSH3|Q8BSH3_MOUSE Tropomyosin alpha-1 chain OS=Mus musculus GN=Tpm1 PE=2 SV=1;>tr|E9Q452|E9Q452_MOUSE Tropomyosin alpha-1 chain OS=Mus musculus GN=Tpm1 PE=3 SV=1;>tr|E9	16	40	40	18	2	0	0	0	1	1	1	2	0	3	2	3	4	3	3	2	2	3	2	2	2	2	0	0	3	2	1	3	1	1	1	2	1	3	4	1	2	0
P21107;Q8K0Z5;E9Q5J9	P21107;Q8K0Z5;E9Q5J9	31;26;26	12;8;8	4;4;4	Tropomyosin alpha-3 chain	Tpm3	>sp|P21107|TPM3_MOUSE Tropomyosin alpha-3 chain OS=Mus musculus GN=Tpm3 PE=1 SV=3;>tr|Q8K0Z5|Q8K0Z5_MOUSE Tropomyosin 3, gamma OS=Mus musculus GN=Tpm3 PE=2 SV=1;>tr|E9Q5J9|E9Q5J9_MOUSE Tropomyosin alpha-3 chain OS=Mus musculus GN=Tpm3 PE=3 SV=1	3	31	12	4	2	0	0	0	1	1	1	1	0	1	1	1	2	1	2	2	2	1	0	2	1	2	0	0	2	2	1	2	1	1	1	1	1	2	1	1	1	0
E9Q7Q3;D3Z6I8;D3Z2H9;D3YVR0	E9Q7Q3;D3Z6I8;D3Z2H9	21;19;15;5	1;1;0;0	1;1;0;0		Tpm3;Tpm3-rs7	>tr|E9Q7Q3|E9Q7Q3_MOUSE Tropomyosin alpha-3 chain OS=Mus musculus GN=Tpm3 PE=3 SV=1;>tr|D3Z6I8|D3Z6I8_MOUSE Tropomyosin alpha-3 chain OS=Mus musculus GN=Tpm3 PE=3 SV=1;>tr|D3Z2H9|D3Z2H9_MOUSE Uncharacterized protein OS=Mus musculus GN=Tpm3-rs7 PE=3 SV=1	4	21	1	1	2	0	0	0	1	1	1	1	0	1	1	1	2	1	2	2	2	1	0	2	1	2	0	0	2	2	1	2	1	1	1	1	1	2	1	1	1	0
E9Q9K5	E9Q9K5	4	4	4	Triadin	Trdn	>sp|E9Q9K5|TRDN_MOUSE Triadin OS=Mus musculus GN=Trdn PE=1 SV=1	1	4	4	4	0	0	0	0	0	0	0	0	0	0	0	0	0	0	1	0	0	0	0	0	0	0	0	0	0	1	0	0	0	0	0	0	0	0	0	0	0	0
Q792Z1	Q792Z1	2	2	2		Try10	>tr|Q792Z1|Q792Z1_MOUSE MCG140784 OS=Mus musculus GN=Try10 PE=2 SV=1	1	2	2	2	1	1	1	1	1	2	1	1	2	2	1	1	1	2	2	2	2	2	1	1	2	1	1	1	1	1	1	0	2	1	1	1	1	1	1	1	2	1
E9Q8N1;E9Q8K5;A2ASS6;F7CR78;A2AT70;A2AT68;F6RSJ3;A2AT67;A2AT66;A2AT65;A2AT64;A2AT62;F6Q6Z0;REV__Q8K1T1	E9Q8N1;E9Q8K5;A2ASS6	930;930;930;92;36;5;5;4;4;4;3;2;1;1	930;930;930;92;36;5;5;4;4;4;3;2;1;1	930;930;930;92;36;5;5;4;4;4;3;2;1;1	Titin	Ttn	>tr|E9Q8N1|E9Q8N1_MOUSE Titin OS=Mus musculus GN=Ttn PE=1 SV=1;>tr|E9Q8K5|E9Q8K5_MOUSE Titin OS=Mus musculus GN=Ttn PE=1 SV=1;>sp|A2ASS6|TITIN_MOUSE Titin OS=Mus musculus GN=Ttn PE=1 SV=1	14	930	930	930	126	34	3	0	36	89	2	30	90	77	160	49	99	133	136	14	102	2	5	27	99	40	5	13	184	85	57	78	13	4	18	164	1	87	21	91	116	11
P68373;P05213;P68369;P05214;A0A0A0MQA5;P68368;Q9JJZ2	P68373;P05213;P68369;P05214;A0A0A0MQA5;P68368;Q9JJZ2	8;8;7;5;4;4;4	8;8;7;5;4;4;4	8;8;7;5;4;4;4	Tubulin alpha-1C chain;Tubulin alpha-1B chain;Tubulin alpha-1A chain;Tubulin alpha-3 chain;Tubulin alpha-4A chain;Tubulin alpha-8 chain	Tuba1c;Tuba1b;Tuba1a;Tuba3a;Tuba4a;Tuba8	>sp|P68373|TBA1C_MOUSE Tubulin alpha-1C chain OS=Mus musculus GN=Tuba1c PE=1 SV=1;>sp|P05213|TBA1B_MOUSE Tubulin alpha-1B chain OS=Mus musculus GN=Tuba1b PE=1 SV=2;>sp|P68369|TBA1A_MOUSE Tubulin alpha-1A chain OS=Mus musculus GN=Tuba1a PE=1 SV=1;>sp|P05214	7	8	8	8	0	0	0	0	0	0	0	0	0	0	0	0	0	0	0	0	0	0	0	0	0	0	0	0	0	0	0	0	0	0	1	0	0	0	0	0	0	0
P99024;Q9D6F9;P68372;Q9CWF2;Q7TMM9;Q9ERD7;Q922F4	P99024;Q9D6F9;P68372;Q9CWF2;Q7TMM9	5;4;4;3;3;2;1	5;4;4;3;3;2;1	5;4;4;3;3;2;1	Tubulin beta-5 chain;Tubulin beta-4A chain;Tubulin beta-4B chain;Tubulin beta-2B chain;Tubulin beta-2A chain	Tubb5;Tubb4a;Tubb4b;Tubb2b;Tubb2a	>sp|P99024|TBB5_MOUSE Tubulin beta-5 chain OS=Mus musculus GN=Tubb5 PE=1 SV=1;>sp|Q9D6F9|TBB4A_MOUSE Tubulin beta-4A chain OS=Mus musculus GN=Tubb4a PE=1 SV=3;>sp|P68372|TBB4B_MOUSE Tubulin beta-4B chain OS=Mus musculus GN=Tubb4b PE=1 SV=1;>sp|Q9CWF2|TBB2B	7	5	5	5	0	0	0	0	0	0	0	0	0	0	0	0	0	0	0	0	0	0	0	0	0	0	0	0	0	0	0	0	0	0	0	0	0	0	0	0	0	0
E9Q9J0;E9Q4P0;E9Q5F6;E9QNP0;Q5SX22;P62984;P62983;P0CG49;P0CG50;J3QK04;D3YYZ2	E9Q9J0;E9Q4P0;E9Q5F6;E9QNP0;Q5SX22;P62984;P62983;P0CG49;P0CG50;J3QK04	3;3;3;3;3;3;3;3;3;2;1	3;3;3;3;3;3;3;3;3;2;1	3;3;3;3;3;3;3;3;3;2;1	Ubiquitin-60S ribosomal protein L40;Ubiquitin;60S ribosomal protein L40;Ubiquitin-40S ribosomal protein S27a;Ubiquitin;40S ribosomal protein S27a;Polyubiquitin-B;Ubiquitin;Polyubiquitin-C;Ubiquitin;Ubiquitin-related 1;Ubiquitin-related 2	Uba52;Kxd1;Ubc;Ubb;Rps27a;Gm7808	>tr|E9Q9J0|E9Q9J0_MOUSE Ubiquitin-60S ribosomal protein L40 (Fragment) OS=Mus musculus GN=Uba52 PE=1 SV=1;>tr|E9Q4P0|E9Q4P0_MOUSE KxDL motif-containing protein 1 (Fragment) OS=Mus musculus GN=Kxd1 PE=4 SV=1;>tr|E9Q5F6|E9Q5F6_MOUSE Polyubiquitin-C (Fragment	11	3	3	3	0	1	1	0	1	1	2	1	1	0	1	1	1	1	0	1	1	1	1	1	0	1	0	1	0	0	1	1	1	0	1	2	0	1	0	0	1	0
Q9CQB4;Q9D855	Q9CQB4;Q9D855	2;2	2;2	2;2	Cytochrome b-c1 complex subunit 7	Uqcrb	>tr|Q9CQB4|Q9CQB4_MOUSE Cytochrome b-c1 complex subunit 7 OS=Mus musculus GN=Uqcrb PE=1 SV=1;>sp|Q9D855|QCR7_MOUSE Cytochrome b-c1 complex subunit 7 OS=Mus musculus GN=Uqcrb PE=1 SV=3	2	2	2	2	0	0	0	0	0	0	0	0	0	0	0	0	0	0	0	0	0	0	0	0	0	0	0	0	0	0	0	0	0	0	0	0	0	0	0	0	0	0
Q9CZ13	Q9CZ13	7	7	7	Cytochrome b-c1 complex subunit 1, mitochondrial	Uqcrc1	>sp|Q9CZ13|QCR1_MOUSE Cytochrome b-c1 complex subunit 1, mitochondrial OS=Mus musculus GN=Uqcrc1 PE=1 SV=2	1	7	7	7	0	0	0	0	0	0	0	0	0	0	0	0	0	0	0	0	0	0	0	0	0	0	0	0	0	0	0	0	0	0	0	0	0	0	0	0	0	1
Q9DB77	Q9DB77	7	7	7	Cytochrome b-c1 complex subunit 2, mitochondrial	Uqcrc2	>sp|Q9DB77|QCR2_MOUSE Cytochrome b-c1 complex subunit 2, mitochondrial OS=Mus musculus GN=Uqcrc2 PE=1 SV=1	1	7	7	7	0	0	0	0	0	0	0	0	0	0	0	0	0	0	0	0	0	0	0	0	0	0	0	0	0	0	0	0	0	0	0	0	0	0	0	0	0	0
Q01853	Q01853	1	1	1	Transitional endoplasmic reticulum ATPase	Vcp	>sp|Q01853|TERA_MOUSE Transitional endoplasmic reticulum ATPase OS=Mus musculus GN=Vcp PE=1 SV=4	1	1	1	1	0	0	0	0	0	0	0	0	0	0	0	0	0	0	0	0	0	0	0	0	0	0	0	0	0	0	0	0	0	0	0	0	0	0	0	0	0	0
Q60932	Q60932	14	14	4	Voltage-dependent anion-selective channel protein 1	Vdac1	>sp|Q60932|VDAC1_MOUSE Voltage-dependent anion-selective channel protein 1 OS=Mus musculus GN=Vdac1 PE=1 SV=3	1	14	14	4	0	0	0	0	0	0	0	0	0	0	0	0	0	0	0	0	0	0	0	0	0	0	0	0	0	0	0	0	0	0	0	1	0	0	0	0	0	0
G3UX26;Q60930;D3YUN8;D3YZT5	G3UX26;Q60930;D3YUN8;D3YZT5	2;2;1;1	2;2;1;1	2;2;1;1	Voltage-dependent anion-selective channel protein 2	Vdac2	>tr|G3UX26|G3UX26_MOUSE Voltage-dependent anion-selective channel protein 2 (Fragment) OS=Mus musculus GN=Vdac2 PE=1 SV=1;>sp|Q60930|VDAC2_MOUSE Voltage-dependent anion-selective channel protein 2 OS=Mus musculus GN=Vdac2 PE=1 SV=2;>tr|D3YUN8|D3YUN8_MOUSE	4	2	2	2	0	0	0	0	0	0	0	0	0	0	0	0	0	0	0	0	0	0	0	0	0	0	0	0	0	0	0	0	0	0	0	0	0	0	0	0	0	0
J3QMG3;Q60931	J3QMG3;Q60931	4;4	4;4	4;4	Voltage-dependent anion-selective channel protein 3	Vdac3	>tr|J3QMG3|J3QMG3_MOUSE Voltage-dependent anion-selective channel protein 3 OS=Mus musculus GN=Vdac3 PE=1 SV=1;>sp|Q60931|VDAC3_MOUSE Voltage-dependent anion-selective channel protein 3 OS=Mus musculus GN=Vdac3 PE=1 SV=1	2	4	4	4	0	0	0	0	0	0	0	0	0	0	0	0	0	0	0	0	0	0	0	0	0	0	0	0	0	0	0	0	0	0	0	0	0	0	0	0	0	0
P20152;G5E846;G3X981;P03995;P15331;A2AKJ2;D3YZ35;P46660;P08551;P08553;P19246	P20152	12;3;3;3;3;1;1;1;1;1;1	10;3;3;1;3;1;1;1;1;1;1	6;2;2;0;2;1;0;0;0;0;0	Vimentin	Vim	>sp|P20152|VIME_MOUSE Vimentin OS=Mus musculus GN=Vim PE=1 SV=3	11	12	10	6	0	0	0	0	0	1	0	0	0	0	0	0	0	0	0	0	0	0	0	0	0	0	1	0	0	0	0	0	1	0	0	0	0	0	0	0	1	0
Q3U3V8	Q3U3V8	2	2	2	X-ray radiation resistance-associated protein 1	Xrra1	>sp|Q3U3V8|XRRA1_MOUSE X-ray radiation resistance-associated protein 1 OS=Mus musculus GN=Xrra1 PE=2 SV=1	1	2	2	2	1	0	0	0	1	0	0	0	1	1	0	1	1	0	1	0	0	1	0	1	1	0	0	0	1	1	0	0	0	0	0	1	0	0	0	0	1	0
Q9CQV8	Q9CQV8	3	1	1	14-3-3 protein beta/alpha;14-3-3 protein beta/alpha, N-terminally processed	Ywhab	>sp|Q9CQV8|1433B_MOUSE 14-3-3 protein beta/alpha OS=Mus musculus GN=Ywhab PE=1 SV=3	1	3	1	1	0	0	0	0	0	0	0	0	0	0	0	0	0	0	0	0	0	0	0	0	0	0	0	0	0	0	0	0	0	0	0	0	0	0	0	0	0	0
P61982	P61982	3	1	1	14-3-3 protein gamma;14-3-3 protein gamma, N-terminally processed	Ywhag	>sp|P61982|1433G_MOUSE 14-3-3 protein gamma OS=Mus musculus GN=Ywhag PE=1 SV=2	1	3	1	1	0	0	0	0	0	0	0	0	0	0	0	0	0	0	0	0	0	0	0	0	0	0	0	0	0	0	0	0	0	0	0	0	0	0	0	0	0	0
P63101	P63101	4	4	2	14-3-3 protein zeta/delta	Ywhaz	>sp|P63101|1433Z_MOUSE 14-3-3 protein zeta/delta OS=Mus musculus GN=Ywhaz PE=1 SV=1	1	4	4	2	0	0	0	0	0	0	0	0	0	0	0	0	0	0	0	0	0	0	0	0	0	0	0	0	0	0	0	0	0	0	0	0	0	0	0	0	0	0
E9QMD3;Q61329;E9Q5A7;H3BLK8;Q9JJN2	E9QMD3;Q61329;E9Q5A7;H3BLK8;Q9JJN2	2;2;1;1;1	2;2;1;1;1	2;2;1;1;1	Zinc finger homeobox protein 3;Zinc finger homeobox protein 4	Zfhx3;Zfhx4	>tr|E9QMD3|E9QMD3_MOUSE Zinc finger homeobox protein 3 OS=Mus musculus GN=Zfhx3 PE=4 SV=1;>sp|Q61329|ZFHX3_MOUSE Zinc finger homeobox protein 3 OS=Mus musculus GN=Zfhx3 PE=1 SV=1;>tr|E9Q5A7|E9Q5A7_MOUSE Zinc finger homeobox protein 4 OS=Mus musculus GN=Zfh	5	2	2	2	1	0	0	0	0	0	0	0	0	0	0	1	0	0	1	1	0	0	0	0	0	1	0	1	1	1	0	1	0	0	0	0	1	1	0	1	0	0
[truncated: 3,805 more columns]

## Sheet: S3_Summary
Maxquant summary table of Soleus type I and type IIa proteome analysis
Raw file	Experiment	Fraction	Enzyme	Enzyme mode	Enzyme first search	Enzyme mode first search	Use enzyme first search	Variable modifications	Multi modifications	Variable modifications first search	Use variable modifications first search	Requantify	Multiplicity	Max. missed cleavages	Labels0	LC-MS run type	Time-dependent recalibration	MS	MS/MS	MS3	MS/MS Submitted	MS/MS Submitted (SIL)	MS/MS Submitted (ISO)	MS/MS Submitted (PEAK)	MS/MS Identified	MS/MS Identified (SIL)	MS/MS Identified (ISO)	MS/MS Identified (PEAK)	MS/MS Identified [%]	MS/MS Identified (SIL) [%]	MS/MS Identified (ISO) [%]	MS/MS Identified (PEAK) [%]	Peptide Sequences Identified	Peaks	Peaks Sequenced	Peaks Sequenced [%]	Peaks Repeatedly Sequenced	Peaks Repeatedly Sequenced [%]	Isotope Patterns	Isotope Patterns Sequenced	Isotope Patterns Sequenced (z>1)	Isotope Patterns Sequenced [%]	Isotope Patterns Sequenced (z>1) [%]	Isotope Patterns Repeatedly Sequenced	Isotope Patterns Repeatedly Sequenced [%]	Recalibrated	Av. Absolute Mass Deviation [ppm]	Mass Standard Deviation [ppm]	Av. Absolute Mass Deviation [mDa]
20170505_LA_ColID_342_Library_randomPooledFibers_SolEDLGastTAQuad_AW_11_01	Library	1	Trypsin/P	Specific			FALSE	Oxidation (M);Acetyl (Protein N-term)			FALSE	FALSE	1	2		Standard		20171	24891	0	28932	20850	0	8082	822	810	0	12	2.84	3.88	NaN	0.15	585	1802083	21137	1.17	2511	11.88	132368	17287	16922	13.06	30.19	2776	16.06	+	0.69646	0.89369	0.5196
20170505_LA_ColID_342_Library_randomPooledFibers_SolEDLGastTAQuad_AW_11_02	Library	2	Trypsin/P	Specific			FALSE	Oxidation (M);Acetyl (Protein N-term)			FALSE	FALSE	1	2		Standard		15512	45509	0	49003	42015	0	6988	6798	6731	0	67	13.87	16.02	NaN	0.96	3978	1450994	38672	2.67	5185	13.41	146538	34450	34106	23.51	35.09	6020	17.47	+	0.63254	0.83709	0.41205
20170505_LA_ColID_342_Library_randomPooledFibers_SolEDLGastTAQuad_AW_11_03	Library	3	Trypsin/P	Specific			FALSE	Oxidation (M);Acetyl (Protein N-term)			FALSE	FALSE	1	2		Standard		14074	52010	0	55139	48881	0	6258	15189	15004	0	185	27.55	30.69	NaN	2.96	8032	1396579	43857	3.14	6112	13.94	160879	39635	39373	24.64	33.01	7114	17.95	+	0.51061	0.73001	0.33776
20170505_LA_ColID_342_Library_randomPooledFibers_SolEDLGastTAQuad_AW_11_04	Library	4	Trypsin/P	Specific			FALSE	Oxidation (M);Acetyl (Protein N-term)			FALSE	FALSE	1	2		Standard		14007	52375	0	55695	49055	0	6640	16777	16554	0	223	30.12	33.75	NaN	3.36	8532	1296501	44219	3.41	5925	13.4	157423	39747	39440	25.25	32.85	6940	17.46	+	0.46718	0.68713	0.31184
20170505_LA_ColID_342_Library_randomPooledFibers_SolEDLGastTAQuad_AW_11_05	Library	5	Trypsin/P	Specific			FALSE	Oxidation (M);Acetyl (Protein N-term)			FALSE	FALSE	1	2		Standard		15099	47253	0	50869	43637	0	7232	15455	15195	0	260	30.38	34.82	NaN	3.6	7608	1211016	39087	3.23	5361	13.72	146530	34429	34207	23.5	30.54	6236	18.11	+	0.47249	0.6954	0.3213
20170505_LA_ColID_342_Library_randomPooledFibers_SolEDLGastTAQuad_AW_11_06	Library	6	Trypsin/P	Specific			FALSE	Oxidation (M);Acetyl (Protein N-term)			FALSE	FALSE	1	2		Standard		13899	53290	0	56212	50368	0	5844	19221	19002	0	219	34.19	37.73	NaN	3.75	9288	1295373	44916	3.47	6314	14.06	164462	40493	40245	24.62	31.46	7515	18.56	+	0.45234	0.67498	0.30984
20170505_LA_ColID_342_Library_randomPooledFibers_SolEDLGastTAQuad_AW_11_07	Library	7	Trypsin/P	Specific			FALSE	Oxidation (M);Acetyl (Protein N-term)			FALSE	FALSE	1	2		Standard		14577	50217	0	53647	46787	0	6860	17368	17070	0	298	32.37	36.48	NaN	4.34	7802	1249439	41769	3.34	5789	13.86	154492	37109	36873	24.02	30.97	6704	18.07	+	0.44955	0.6581	0.30728
20170505_LA_ColID_342_Library_randomPooledFibers_SolEDLGastTAQuad_AW_11_08	Library	8	Trypsin/P	Specific			FALSE	Oxidation (M);Acetyl (Protein N-term)			FALSE	FALSE	1	2		Standard		14222	52016	0	55407	48625	0	6782	18292	17953	0	339	33.01	36.92	NaN	5	8279	1285580	43910	3.42	5790	13.19	165237	39235	38934	23.74	30.67	6836	17.42	+	0.45536	0.67818	0.31536
20170505_LA_ColID_342_Library_wholeMuscleLysates_SolEDLGastTAQuad_AW_12_01	Library	1	Trypsin/P	Specific			FALSE	Oxidation (M);Acetyl (Protein N-term)			FALSE	FALSE	1	2		Standard		20644	22486	0	25641	19329	0	6312	1195	1182	0	13	4.66	6.12	NaN	0.21	671	1486088	19536	1.31	1965	10.06	110564	16467	16219	14.89	32.69	2168	13.17	+	0.66213	0.85009	0.52108
20170505_LA_ColID_342_Library_wholeMuscleLysates_SolEDLGastTAQuad_AW_12_02	Library	2	Trypsin/P	Specific			FALSE	Oxidation (M);Acetyl (Protein N-term)			FALSE	FALSE	1	2		Standard		18116	33954	0	37119	30789	0	6330	2655	2643	0	12	7.15	8.58	NaN	0.19	1848	1336366	30234	2.26	2752	9.1	117320	26897	26689	22.93	36.96	3198	11.89	+	0.6398	0.8297	0.41047
20170505_LA_ColID_342_Library_wholeMuscleLysates_SolEDLGastTAQuad_AW_12_03	Library	3	Trypsin/P	Specific			FALSE	Oxidation (M);Acetyl (Protein N-term)			FALSE	FALSE	1	2		Standard		15449	45416	0	48384	42448	0	5936	7301	7231	0	70	15.09	17.03	NaN	1.18	4806	1320012	40630	3.08	3688	9.08	142820	37054	36835	25.94	35.14	4423	11.94	+	0.62486	0.8162	0.39751
20170505_LA_ColID_342_Library_wholeMuscleLysates_SolEDLGastTAQuad_AW_12_04	Library	4	Trypsin/P	Specific			FALSE	Oxidation (M);Acetyl (Protein N-term)			FALSE	FALSE	1	2		Standard		14012	51726	0	54585	48867	0	5718	13875	13735	0	140	25.42	28.11	NaN	2.45	8432	1318104	46304	3.51	4272	9.23	160259	42525	42262	26.54	33.95	5162	12.14	+	0.56734	0.77842	0.36849
20170505_LA_ColID_342_Library_wholeMuscleLysates_SolEDLGastTAQuad_AW_12_05	Library	5	Trypsin/P	Specific			FALSE	Oxidation (M);Acetyl (Protein N-term)			FALSE	FALSE	1	2		Standard		14093	52447	0	55775	49119	0	6656	19402	19061	0	341	34.79	38.81	NaN	5.12	9590	1318400	44997	3.41	5117	11.37	172890	40408	40166	23.37	30.13	6092	15.08	+	0.46552	0.68058	0.31651
20170505_LA_ColID_342_Library_wholeMuscleLysates_SolEDLGastTAQuad_AW_12_06	Library	6	Trypsin/P	Specific			FALSE	Oxidation (M);Acetyl (Protein N-term)			FALSE	FALSE	1	2		Standard		13500	54235	0	57133	51337	0	5796	17349	17173	0	176	30.37	33.45	NaN	3.04	9973	1247747	47439	3.8	5264	11.1	163383	43320	43056	26.51	33.47	6360	14.68	+	0.50719	0.72176	0.33599
20170505_LA_ColID_342_Library_wholeMuscleLysates_SolEDLGastTAQuad_AW_12_07	Library	7	Trypsin/P	Specific			FALSE	Oxidation (M);Acetyl (Protein N-term)			FALSE	FALSE	1	2		Standard		14217	51807	0	55213	48401	0	6812	18714	18462	0	252	33.89	38.14	NaN	3.7	8571	1240190	44009	3.55	5375	12.21	160714	39369	39141	24.5	30.24	6326	16.07	+	0.45624	0.66758	0.3124
20170505_LA_ColID_342_Library_wholeMuscleLysates_SolEDLGastTAQuad_AW_12_08	Library	8	Trypsin/P	Specific			FALSE	Oxidation (M);Acetyl (Protein N-term)			FALSE	FALSE	1	2		Standard		14169	52634	0	55794	49474	0	6320	18901	18577	0	324	33.88	37.55	NaN	5.13	7656	1290192	44660	3.46	5604	12.55	167995	40111	39829	23.88	29.87	6676	16.64	+	0.43836	0.66001	0.31126
20170505_LA_ColID_342_Soleus_Type1_AX_1_01	Soleus_Type1_01	1	Trypsin/P	Specific			FALSE	Oxidation (M);Acetyl (Protein N-term)			FALSE	FALSE	1	2		Standard		20238	24216	0	27717	20715	0	7002	321	303	0	18	1.16	1.46	NaN	0.26	231	1644604	21699	1.32	1515	6.98	118853	18456	18150	15.53	34.71	1597	8.65	+	0.68541	0.85722	0.47884
20170505_LA_ColID_342_Soleus_Type1_AX_1_02	Soleus_Type1_01	2	Trypsin/P	Specific			FALSE	Oxidation (M);Acetyl (Protein N-term)			FALSE	FALSE	1	2		Standard		17920	34698	0	38566	30830	0	7736	1407	1390	0	17	3.65	4.51	NaN	0.22	1061	1450787	30575	2.11	2587	8.46	126429	26629	26320	21.06	34.44	2840	10.67	+	0.70568	0.8952	0.4441
20170505_LA_ColID_342_Soleus_Type1_AX_1_03	Soleus_Type1_01	3	Trypsin/P	Specific			FALSE	Oxidation (M);Acetyl (Protein N-term)			FALSE	FALSE	1	2		Standard		17121	38036	0	41260	34812	0	6448	3911	3840	0	71	9.48	11.03	NaN	1.1	2763	1280903	34397	2.69	2404	6.99	121996	30978	30790	25.39	37.58	2834	9.15	+	0.66558	0.85617	0.41038
20170505_LA_ColID_342_Soleus_Type1_AX_1_04	Soleus_Type1_01	4	Trypsin/P	Specific			FALSE	Oxidation (M);Acetyl (Protein N-term)			FALSE	FALSE	1	2		Standard		14770	48023	0	51241	44805	0	6436	8985	8843	0	142	17.53	19.74	NaN	2.21	5864	1264723	43609	3.45	3089	7.08	147312	39870	39622	27.07	35.9	3678	9.22	+	0.63031	0.84462	0.40787
20170505_LA_ColID_342_Soleus_Type1_AX_1_05	Soleus_Type1_01	5	Trypsin/P	Specific			FALSE	Oxidation (M);Acetyl (Protein N-term)			FALSE	FALSE	1	2		Standard		14533	48862	0	52191	45533	0	6658	9972	9810	0	162	19.11	21.54	NaN	2.43	6162	1213414	43668	3.6	3404	7.8	147896	39785	39530	26.9	34.62	4062	10.21	+	0.60385	0.8266	0.38766
20170505_LA_ColID_342_Soleus_Type1_AX_1_06	Soleus_Type1_01	6	Trypsin/P	Specific			FALSE	Oxidation (M);Acetyl (Protein N-term)			FALSE	FALSE	1	2		Standard		14884	47580	0	50831	44329	0	6502	9152	9025	0	127	18	20.36	NaN	1.95	6025	1321619	43329	3.28	2958	6.83	149905	39606	39309	26.42	36.27	3621	9.14	+	0.64978	0.86064	0.41804
20170505_LA_ColID_342_Soleus_Type1_AX_1_07	Soleus_Type1_01	7	Trypsin/P	Specific			FALSE	Oxidation (M);Acetyl (Protein N-term)			FALSE	FALSE	1	2		Standard		14029	51252	0	54507	47997	0	6510	11207	11005	0	202	20.56	22.93	NaN	3.1	6659	1291358	46161	3.57	3666	7.94	159059	42228	41921	26.55	35.13	4417	10.46	+	0.58071	0.79519	0.38215
20170505_LA_ColID_342_Soleus_Type1_AX_1_08	Soleus_Type1_01	8	Trypsin/P	Specific			FALSE	Oxidation (M);Acetyl (Protein N-term)			FALSE	FALSE	1	2		Standard		20339	24153	0	27521	20785	0	6736	83	82	0	1	0.3	0.39	NaN	0.01	74	2308948	21821	0.95	1343	6.15	186979	18705	18272	10	25.99	1427	7.63	+	0.86867	1.1176	0.63799
20170505_LA_ColID_342_Soleus_Type1_AX_2_01	Soleus_Type1_02	1	Trypsin/P	Specific			FALSE	Oxidation (M);Acetyl (Protein N-term)			FALSE	FALSE	1	2		Standard		21368	19224	0	22282	16166	0	6116	261	253	0	8	1.17	1.57	NaN	0.13	192	1634324	17029	1.04	1217	7.15	104119	14270	13981	13.71	34.27	1261	8.84	+	0.63093	0.78544	0.42856
20170505_LA_ColID_342_Soleus_Type1_AX_2_02	Soleus_Type1_02	2	Trypsin/P	Specific			FALSE	Oxidation (M);Acetyl (Protein N-term)			FALSE	FALSE	1	2		Standard		17362	37083	0	40780	33386	0	7394	2099	2077	0	22	5.15	6.22	NaN	0.3	1537	1488783	32571	2.19	2769	8.5	131062	28739	28379	21.93	34.98	3078	10.71	+	0.71032	0.91672	0.44106
20170505_LA_ColID_342_Soleus_Type1_AX_2_03	Soleus_Type1_02	3	Trypsin/P	Specific			FALSE	Oxidation (M);Acetyl (Protein N-term)			FALSE	FALSE	1	2		Standard		15206	46254	0	49528	42980	0	6548	7821	7709	0	112	15.79	17.94	NaN	1.71	5128	1340051	41639	3.11	3109	7.47	145354	37876	37611	26.06	35.66	3680	9.72	+	0.62001	0.82025	0.39113
20170505_LA_ColID_342_Soleus_Type1_AX_2_04	Soleus_Type1_02	4	Trypsin/P	Specific			FALSE	Oxidation (M);Acetyl (Protein N-term)			FALSE	FALSE	1	2		Standard		14319	49922	0	53139	46703	0	6436	10948	10784	0	164	20.6	23.09	NaN	2.55	6851	1291350	45083	3.49	3333	7.39	154306	41322	41052	26.78	34.96	3979	9.63	+	0.58582	0.79657	0.37413
20170505_LA_ColID_342_Soleus_Type1_AX_2_05	Soleus_Type1_02	5	Trypsin/P	Specific			FALSE	Oxidation (M);Acetyl (Protein N-term)			FALSE	FALSE	1	2		Standard		14231	50198	0	53456	46940	0	6516	11263	11133	0	130	21.07	23.72	NaN	2	6917	1266529	45112	3.56	3463	7.68	154191	41179	40938	26.71	34.79	4208	10.22	+	0.57456	0.7878	0.36842
20170505_LA_ColID_342_Soleus_Type1_AX_2_06	Soleus_Type1_02	6	Trypsin/P	Specific			FALSE	Oxidation (M);Acetyl (Protein N-term)			FALSE	FALSE	1	2		Standard		14170	50800	0	54183	47417	0	6766	11723	11629	0	94	21.64	24.52	NaN	1.39	7189	1394354	45929	3.29	3396	7.39	164328	42009	41662	25.56	35.41	4076	9.7	+	0.57709	0.78492	0.37435
20170505_LA_ColID_342_Soleus_Type1_AX_2_07	Soleus_Type1_02	7	Trypsin/P	Specific			FALSE	Oxidation (M);Acetyl (Protein N-term)			FALSE	FALSE	1	2		Standard		14651	48605	0	51700	45510	0	6190	9461	9318	0	143	18.3	20.47	NaN	2.31	5890	1258538	44454	3.53	2962	6.66	149351	40820	40568	27.33	35.81	3618	8.86	+	0.62328	0.82891	0.40733
20170505_LA_ColID_342_Soleus_Type1_AX_2_08	Soleus_Type1_02	8	Trypsin/P	Specific			FALSE	Oxidation (M);Acetyl (Protein N-term)			FALSE	FALSE	1	2		Standard		13372	54653	0	57980	51326	0	6654	14287	14013	0	274	24.64	27.3	NaN	4.12	6723	1304457	48564	3.72	4213	8.68	172385	44315	44057	25.71	32.36	5061	11.42	+	0.47862	0.69943	0.33208
20170505_LA_ColID_342_Soleus_Type2a_AX_3_01	Soleus_Type2a_01	1	Trypsin/P	Specific			FALSE	Oxidation (M);Acetyl (Protein N-term)			FALSE	FALSE	1	2		Standard		24398	4376	0	5125	3627	0	1498	159	157	0	2	3.1	4.33	NaN	0.13	141	636881	4013	0.63	215	5.36	35191	3353	3326	9.53	29.82	238	7.1	+	0.52485	0.68496	0.39108
20170505_LA_ColID_342_Soleus_Type2a_AX_3_02	Soleus_Type2a_01	2	Trypsin/P	Specific			FALSE	Oxidation (M);Acetyl (Protein N-term)			FALSE	FALSE	1	2		Standard		17681	35887	0	39339	32433	0	6906	2778	2752	0	26	7.06	8.49	NaN	0.38	1918	1376713	31490	2.29	2737	8.69	124800	27854	27616	22.32	35.38	3073	11.03	+	0.66397	0.86708	0.41095
20170505_LA_ColID_342_Soleus_Type2a_AX_3_03	Soleus_Type2a_01	3	Trypsin/P	Specific			FALSE	Oxidation (M);Acetyl (Protein N-term)			FALSE	FALSE	1	2		Standard		15537	44954	0	48403	41505	0	6898	7728	7585	0	143	15.97	18.27	NaN	2.07	4955	1440925	40200	2.79	3178	7.91	150195	36439	36128	24.26	36.24	3673	10.08	+	0.62668	0.8325	0.39338
20170505_LA_ColID_342_Soleus_Type2a_AX_3_04	Soleus_Type2a_01	4	Trypsin/P	Specific			FALSE	Oxidation (M);Acetyl (Protein N-term)			FALSE	FALSE	1	2		Standard		14374	49978	0	53218	46738	0	6480	11542	11360	0	182	21.69	24.31	NaN	2.81	6998	1357514	44687	3.29	3617	8.09	160139	40826	40509	25.49	34.91	4302	10.54	+	0.56047	0.75967	0.3552
20170505_LA_ColID_342_Soleus_Type2a_AX_3_05	Soleus_Type2a_01	5	Trypsin/P	Specific			FALSE	Oxidation (M);Acetyl (Protein N-term)			FALSE	FALSE	1	2		Standard		14656	48369	0	51591	45147	0	6444	10435	10301	0	134	20.23	22.82	NaN	2.08	6253	1260259	42948	3.41	3534	8.23	149457	39020	38750	26.11	34.46	4275	10.96	+	0.56742	0.77156	0.35754
20170505_LA_ColID_342_Soleus_Type2a_AX_3_06	Soleus_Type2a_01	6	Trypsin/P	Specific			FALSE	Oxidation (M);Acetyl (Protein N-term)			FALSE	FALSE	1	2		Standard		14565	49201	0	52307	46095	0	6212	11373	11215	0	158	21.74	24.33	NaN	2.54	7005	1341618	44530	3.32	3264	7.33	156597	40807	40526	26.06	35.28	3972	9.73	+	0.56697	0.77508	0.35861
20170505_LA_ColID_342_Soleus_Type2a_AX_3_07	Soleus_Type2a_01	7	Trypsin/P	Specific			FALSE	Oxidation (M);Acetyl (Protein N-term)			FALSE	FALSE	1	2		Standard		15042	47256	0	50333	44179	0	6154	11434	11263	0	171	22.72	25.49	NaN	2.78	6548	1153808	42664	3.7	3154	7.39	140696	39014	38775	27.73	36.12	3853	9.88	+	0.51716	0.71248	0.33511
20170505_LA_ColID_342_Soleus_Type2a_AX_3_08	Soleus_Type2a_01	8	Trypsin/P	Specific			FALSE	Oxidation (M);Acetyl (Protein N-term)			FALSE	FALSE	1	2		Standard		14846	48050	0	51159	44941	0	6218	9338	9161	0	177	18.25	20.38	NaN	2.85	5236	1276968	43242	3.39	3300	7.63	151032	39558	39308	26.19	34.62	3992	10.09	+	0.54831	0.74264	0.35126
20170505_LA_ColID_342_Soleus_Type2a_AX_4_01	Soleus_Type2a_02	1	Trypsin/P	Specific			FALSE	Oxidation (M);Acetyl (Protein N-term)			FALSE	FALSE	1	2		Standard		20956	21151	0	24494	17806	0	6688	341	323	0	18	1.39	1.81	NaN	0.27	230	1755202	18800	1.07	1285	6.84	120741	15735	15433	13.03	33.1	1347	8.56	+	0.6542	0.81842	0.46434
20170505_LA_ColID_342_Soleus_Type2a_AX_4_02	Soleus_Type2a_02	2	Trypsin/P	Specific			FALSE	Oxidation (M);Acetyl (Protein N-term)			FALSE	FALSE	1	2		Standard		17474	36768	0	40648	32888	0	7760	2547	2523	0	24	6.27	7.67	NaN	0.31	1703	1526798	31940	2.09	2867	8.98	135961	27862	27503	20.49	33.62	3197	11.47	+	0.68732	0.89265	0.41539
20170505_LA_ColID_342_Soleus_Type2a_AX_4_03	Soleus_Type2a_02	3	Trypsin/P	Specific			FALSE	Oxidation (M);Acetyl (Protein N-term)			FALSE	FALSE	1	2		Standard		17108	38319	0	41603	35035	0	6568	4377	4306	0	71	10.52	12.29	NaN	1.08	2910	1424298	34228	2.4	2650	7.74	132544	30723	30464	23.18	36.14	3050	9.93	+	0.6305	0.81987	0.38161
20170505_LA_ColID_342_Soleus_Type2a_AX_4_04	Soleus_Type2a_02	4	Trypsin/P	Specific			FALSE	Oxidation (M);Acetyl (Protein N-term)			FALSE	FALSE	1	2		Standard		15465	45364	0	48708	42018	0	6690	8065	7948	0	117	16.56	18.92	NaN	1.75	5189	1399367	40679	2.91	3123	7.68	149137	36941	36624	24.77	35.68	3684	9.97	+	0.64131	0.84535	0.40331
20170505_LA_ColID_342_Soleus_Type2a_AX_4_05	Soleus_Type2a_02	5	Trypsin/P	Specific			FALSE	Oxidation (M);Acetyl (Protein N-term)			FALSE	FALSE	1	2		Standard		15053	46532	0	50054	43010	0	7044	9317	9126	0	191	18.61	21.22	NaN	2.71	5318	1265276	40772	3.22	3613	8.86	145771	36686	36408	25.17	34.05	4233	11.54	+	0.5763	0.78095	0.36307
20170505_LA_ColID_342_Soleus_Type2a_AX_4_06	Soleus_Type2a_02	6	Trypsin/P	Specific			FALSE	Oxidation (M);Acetyl (Protein N-term)			FALSE	FALSE	1	2		Standard		14750	48356	0	51688	45024	0	6664	10304	10141	0	163	19.93	22.52	NaN	2.45	6385	1328800	43370	3.26	3422	7.89	151675	39494	39205	26.04	35.47	4025	10.19	+	0.59603	0.80498	0.37948
20170505_LA_ColID_342_Soleus_Type2a_AX_4_07	Soleus_Type2a_02	7	Trypsin/P	Specific			FALSE	Oxidation (M);Acetyl (Protein N-term)			FALSE	FALSE	1	2		Standard		14842	47966	0	51149	44783	0	6366	10926	10766	0	160	21.36	24.04	NaN	2.51	6496	1259727	43093	3.42	3384	7.85	146005	39292	39021	26.91	36.08	4077	10.38	+	0.56425	0.76705	0.36475
20170505_LA_ColID_342_Soleus_Type2a_AX_4_08	Soleus_Type2a_02	8	Trypsin/P	Specific			FALSE	Oxidation (M);Acetyl (Protein N-term)			FALSE	FALSE	1	2		Standard		13789	52933	0	56114	49752	0	6362	16254	16001	0	253	28.97	32.16	NaN	3.98	7424	1222621	46560	3.81	4417	9.49	161803	42289	42075	26.14	32.79	5388	12.74	+	0.45784	0.67098	0.31377
20170602_LA_ColID_366_Soleus_type1_2ndrun_AX_1_1	Soleus_Type1_01	1	Trypsin/P	Specific			FALSE	Oxidation (M);Acetyl (Protein N-term)			FALSE	FALSE	1	2		Standard		23331	10002	0	12605	7399	0	5206	126	126	0	0	1	1.7	NaN	0	86	1323703	8125	0.61	1027	12.64	82769	5681	5511	6.86	19.14	1061	18.68	+	0.656	0.80148	0.58094
20170602_LA_ColID_366_Soleus_type1_2ndrun_AX_1_2	Soleus_Type1_01	2	Trypsin/P	Specific			FALSE	Oxidation (M);Acetyl (Protein N-term)			FALSE	FALSE	1	2		Standard		16289	41974	0	46599	37349	0	9250	540	524	0	16	1.16	1.4	NaN	0.17	370	1417415	35141	2.48	4658	13.26	135775	30106	29679	22.17	30.16	5184	17.22	+	0.66891	0.90563	0.45844
20170602_LA_ColID_366_Soleus_type1_2ndrun_AX_1_3	Soleus_Type1_01	3	Trypsin/P	Specific			FALSE	Oxidation (M);Acetyl (Protein N-term)			FALSE	FALSE	1	2		Standard		23014	11645	0	14429	8861	0	5568	103	102	0	1	0.71	1.15	NaN	0.02	75	1492117	9378	0.63	1273	13.57	92773	6906	6671	7.44	25.79	1235	17.88	+	0.58546	0.72815	0.42592
20170602_LA_ColID_366_Soleus_type1_2ndrun_AX_1_4	Soleus_Type1_01	4	Trypsin/P	Specific			FALSE	Oxidation (M);Acetyl (Protein N-term)			FALSE	FALSE	1	2		Standard		20949	21538	0	26330	16746	0	9584	336	333	0	3	1.28	1.99	NaN	0.03	231	1703633	17284	1.01	2575	14.9	120204	12814	12334	10.66	26.26	2548	19.88	+	0.66277	0.79596	0.44292
20170602_LA_ColID_366_Soleus_type1_2ndrun_AX_1_5	Soleus_Type1_01	5	Trypsin/P	Specific			FALSE	Oxidation (M);Acetyl (Protein N-term)			FALSE	FALSE	1	2		Standard		17881	35057	0	39623	30491	0	9132	3154	3074	0	80	7.96	10.08	NaN	0.88	1816	1671945	27581	1.65	4620	16.75	136011	22853	22520	16.8	30.25	4946	21.64	+	0.69666	0.92387	0.46648
20170602_LA_ColID_366_Soleus_type1_2ndrun_AX_1_6	Soleus_Type1_01	6	Trypsin/P	Specific			FALSE	Oxidation (M);Acetyl (Protein N-term)			FALSE	FALSE	1	2		Standard		17099	38667	0	43189	34145	0	9044	4579	4486	0	93	10.6	13.14	NaN	1.03	2634	1522341	31048	2.04	5060	16.3	131051	26036	25635	19.87	31.45	5536	21.26	+	0.66498	0.86574	0.43486
20170602_LA_ColID_366_Soleus_type1_2ndrun_AX_1_7	Soleus_Type1_01	7	Trypsin/P	Specific			FALSE	Oxidation (M);Acetyl (Protein N-term)			FALSE	FALSE	1	2		Standard		16725	40192	0	44860	35524	0	9336	5791	5661	0	130	12.91	15.94	NaN	1.39	3053	1441990	31870	2.21	5311	16.66	132675	26629	26382	20.07	29.93	5872	22.05	+	0.63526	0.84868	0.42149
20170602_LA_ColID_366_Soleus_type1_2ndrun_AX_1_8	Soleus_Type1_01	8	Trypsin/P	Specific			FALSE	Oxidation (M);Acetyl (Protein N-term)			FALSE	FALSE	1	2		Standard		17560	36358	0	40733	31983	0	8750	2945	2899	0	46	7.23	9.06	NaN	0.53	1760	1546308	29095	1.88	4647	15.97	127694	24309	23968	19.04	32.23	5120	21.06	+	0.69411	0.88934	0.49214
20170602_LA_ColID_366_Soleus_type1_2ndrun_AX_2_1	Soleus_Type1_02	1	Trypsin/P	Specific			FALSE	Oxidation (M);Acetyl (Protein N-term)			FALSE	FALSE	1	2		Standard		16458	41555	0	45606	37504	0	8102	5795	5676	0	119	12.71	15.13	NaN	1.47	3091	1459283	33229	2.28	5614	16.89	132826	28332	28047	21.33	32.43	6288	22.19	+	0.63061	0.8412	0.44459
20170602_LA_ColID_366_Soleus_type1_2ndrun_AX_2_2	Soleus_Type1_02	2	Trypsin/P	Specific			FALSE	Oxidation (M);Acetyl (Protein N-term)			FALSE	FALSE	1	2		Standard		21345	19014	0	22520	15508	0	7012	26	26	0	0	0.12	0.17	NaN	0	19	2312645	15980	0.69	1766	11.05	171339	12656	12193	7.39	21.65	1893	14.96	+	0.72327	1.0483	0.55094
20170602_LA_ColID_366_Soleus_type1_2ndrun_AX_2_3	Soleus_Type1_02	3	Trypsin/P	Specific			FALSE	Oxidation (M);Acetyl (Protein N-term)			FALSE	FALSE	1	2		Standard		22428	14605	0	17931	11279	0	6652	134	132	0	2	0.75	1.17	NaN	0.03	88	1653130	11480	0.69	1668	14.53	96757	8511	8192	8.8	28.09	1629	19.14	+	0.55864	0.67073	0.35887
20170602_LA_ColID_366_Soleus_type1_2ndrun_AX_2_4	Soleus_Type1_02	4	Trypsin/P	Specific			FALSE	Oxidation (M);Acetyl (Protein N-term)			FALSE	FALSE	1	2		Standard		19434	28347	0	33096	23598	0	9498	950	943	0	7	2.87	4	NaN	0.07	581	1636006	22034	1.35	3664	16.63	114456	17426	17029	15.23	30.3	3782	21.7	+	0.61317	0.77162	0.37933
20170602_LA_ColID_366_Soleus_type1_2ndrun_AX_2_5	Soleus_Type1_02	5	Trypsin/P	Specific			FALSE	Oxidation (M);Acetyl (Protein N-term)			FALSE	FALSE	1	2		Standard		16778	40051	0	44319	35783	0	8536	4725	4642	0	83	10.66	12.97	NaN	0.97	2668	1496123	31352	2.1	5594	17.84	130033	26410	26143	20.31	30.54	6052	22.92	+	0.60913	0.79831	0.39312
20170602_LA_ColID_366_Soleus_type1_2ndrun_AX_2_6	Soleus_Type1_02	6	Trypsin/P	Specific			FALSE	Oxidation (M);Acetyl (Protein N-term)			FALSE	FALSE	1	2		Standard		16313	42111	0	46200	38022	0	8178	7543	7422	0	121	16.33	19.52	NaN	1.48	3978	1402715	33328	2.38	5756	17.27	129820	28279	28023	21.78	30.37	6416	22.69	+	0.57085	0.76343	0.37124
20170602_LA_ColID_366_Soleus_type1_2ndrun_AX_2_7	Soleus_Type1_02	7	Trypsin/P	Specific			FALSE	Oxidation (M);Acetyl (Protein N-term)			FALSE	FALSE	1	2		Standard		16414	41746	0	45959	37533	0	8426	8236	8084	0	152	17.92	21.54	NaN	1.8	4170	1367817	32342	2.36	5971	18.46	124789	27196	26979	21.79	30.29	6541	24.05	+	0.55945	0.76007	0.36447
Library																																	24323
Soleus_Type1_01																																	12754
Soleus_Type1_02																																	14526
Soleus_Type2a_01																																	14231
Soleus_Type2a_02																																	14234
Total																		1046828	2544147	0	2761362	2326922	0	434440	494116	486655	0	7461	17.89	20.91	NaN	1.72	27899	88773352					8828115	1955360	1937436	22.15	33.1	264465	13.53		0.54462	0.7578	0.35806
[truncated: 2 more columns]

## Sheet: S3_protein groups_ident
MaxQuant protein groups table of identified protein groups in soleus type I and type IIa fibers
Soleus_Type1_01	Soleus_Type1_02	Soleus_Type2a_01	Soleus_Type2a_02	N: Peptides	N: Unique peptides	N: Sequence coverage [%]	N: Unique sequence coverage [%]	N: Mol. weight [kDa]	N: Q-value	N: Score	N: Intensity	N: MS/MS Count	N: iBAQ Soleus_Type1_01	N: iBAQ Soleus_Type1_02	N: iBAQ Soleus_Type2a_01	N: iBAQ Soleus_Type2a_02	T: Majority protein IDs	T: Protein names	T: Gene names	T: id
23.7109	22.9538	23.2374	23.3228	3	3	16.8	16.8	13.117	0	9.2106	211440000	18	14507000	8697500	8191500	14054000	A0A140T8M0;A0A0B4J1I0;A0A075B5K8;F6XWB2;A0A140T8N1;P01631	Ig kappa chain V-II region 26-10	Igkv1-110;Igkv1-99;Igkv1-115	1
25.3762	26.0572	24.9362	25.9565	7	7	56.1	56.1	11.778	0	41.253	1149900000	84	34351000	28948000	34479000	74591000	A0A075B5P2;P01837	Ig kappa chain C region	Igkc	2
NaN	NaN	NaN	NaN	2	2	18.8	18.8	19.642	0.0017691	2.7193	49582000	3	0	0	0	0	A0A0A6YVP0;A0A075B5P3;P01867	Ig gamma-2B chain C region	Ighg2b;Igh-3	3
23.2136	23.8263	23.8476	23.7578	3	3	12	12	35.633	0	4.1589	181500000	26	1753700	2663500	4043300	3511400	A0A075B5P4;A0A0A6YWR2;P01868;P01869	Ig gamma-1 chain C region secreted form;Ig gamma-1 chain C region, membrane-bound form	Ighg1	4
20.7547	NaN	NaN	NaN	1	1	22.4	22.4	11.089	0.0030329	2.545	2043300	1	408660	0	0	0	A0A075B5S1;A0A0B4J1P3;A0A0B4J1J5;A0A0B4J1J4		Ighv9-1;Ighv9-3;Ighv9-2	5
NaN	NaN	NaN	NaN	4	4	22.6	22.6	24.196	0	19.303	41638000	4	0	0	0	0	A0A087WNP6;Q4VAA2	Protein CDV3	Cdv3	6
22.5102	22.7964	22.3935	21.724	6	6	76.8	76.8	10.657	0	46.087	405220000	33	1524900	3080100	1950600	2255400	A0A087WQE6;A0A087WNT1;P83940;A0A087WPE4	Transcription elongation factor B polypeptide 1	Tceb1	7
NaN	20.8763	NaN	19.3781	4	1	1.5	0.3	315.42	0	4.0926	125200000	7	0	250380	0	106950	A0A087WNU5;G3X971;S4R1X7;S4R2C1;S4R187;S4R2F5;S4R2J6;S4R165;S4R236		Ank3	8
18.8868	NaN	NaN	NaN	2	2	6.5	6.5	37.022	0.00045537	3.0351	8218200	2	483430	0	0	0	A0A087WSF5;G5E8E1;A0A087WNU6;E9Q9T1;A0A087WPK3;Q3UZ39;A0A0G2JGZ1;A0A0G2JDR6;A0A1L1SVG1;A0A0R4J169;A0A1L1SQW1;E9QN52;A0A0G2JEP4;A0A0G2JFV5;A0A1L1SSC0;Q91WK0	Leucine-rich repeat flightless-interacting protein 1;Leucine-rich repeat flightless-interacting protein 2	Lrrfip1;Lrrfip2	9
20.5853	19.672	19.9365	19.8096	4	4	3.5	3.5	137.63	0	6.4646	100790000	13	52014	131180	63967	105850	A0A087WQF8;A0A087WP48;A0A087WS04;A0A087WS29;A0A087WQG4;A0A087WQD0;A0A087WNW3;A0A087WQI3;A0A087WPW5;A0A087WS23;A0A087WQ25;A0A087WRS1;A0A087WQQ5;A0A087WP85;A0A087WP14;A0A087WPX0;F8VQC7;Q61595	Kinectin	Ktn1	10
NaN	NaN	NaN	16.5105	3	3	33.3	33.3	12.032	0	36.264	282080000	4	59999	281180	0	47078	A0A087WRP7;A0A087WNZ5;P0CW02	Lymphocyte antigen 6C1	Ly6c1	11
19.8549	NaN	NaN	NaN	4	4	4.3	4.3	134.21	0	39.039	39251000	4	259310	0	0	0	A0A087WP83;Q8VDJ3;A0A087WPC5;A0A087WS92;A0A087WQY9	Vigilin	Hdlbp	12
NaN	17.1682	NaN	NaN	5	5	35.1	35.1	18.398	0	7.4822	56365000	6	0	63164	0	0	A0A087WPF8;A0A087WSR2;E9QN99;A0A087WP24;A0A087WRJ2;Q8VCR7	Alpha/beta hydrolase domain-containing protein 14B	Abhd14b	13
21.0659	20.7727	20.7136	20.5292	3	3	2.4	2.4	128.93	0.0058188	2.1672	48223000	4	114960	87723	204740	358020	A0A087WPT7;Q6P549;A0A1B0GST7	Phosphatidylinositol 3,4,5-trisphosphate 5-phosphatase 2	Inppl1	14
NaN	NaN	NaN	21.8617	3	3	2	2	190.97	0	3.9328	57065000	5	0	0	0	139140	E9QAN4;G3UW47;Q6TA13;E9Q9G6;A0A087WQE8;P33173	Kinesin-like protein;Kinesin-like protein KIF1A	Kif1a	15
22.3057	22.571	20.7466	NaN	3	3	39.8	39.8	11.157	0	265.95	445760000	7	1240800	3719100	3824900	3152800	A0A087WQH8		Slc35a4	16
21.1088	21.0769	NaN	21.1335	2	2	35.5	35.5	11.1	0.0042481	2.3466	257790000	4	671270	989590	0	1093700	A0A087WQS5;Q9CR84;P56384;P56383	ATP synthase F(0) complex subunit C1, mitochondrial;ATP synthase F(0) complex subunit C3, mitochondrial;ATP synthase F(0) complex subunit C2, mitochondrial	Atp5g2;Atp5g1;Atp5g3	17
NaN	NaN	NaN	18.0884	2	2	33.7	33.7	9.0532	0.00045851	3.0927	35476000	3	129460	0	288480	264570	A0A087WQY7;A2AMZ4	Uncharacterized protein C17orf89 homolog	1810043H04Rik	18
NaN	NaN	NaN	NaN	2	2	3.3	3.3	106.42	0	20.421	89891000	7	0	0	0	0	Q3UKG2;A0A087WR45		Prob1	20
NaN	NaN	NaN	NaN	2	2	1.3	1.3	239.72	0	4.4506	68354000	3	0	0	0	0	B7ZNJ1;A0A087WS56;B9EHT6;A0A087WSN6;Q3UHL6;A0A087WR50;P11276;A0A087WS99;Q4KL80	Fibronectin;Anastellin	Fn1	21
NaN	19.0735	NaN	NaN	4	4	17.8	17.8	21.248	0.00045767	3.0855	34370000	4	22607	64845	0	31626	A0A087WRE5;Q6P3D0	U8 snoRNA-decapping enzyme	Nudt16	22
24.8558	24.4764	24.4102	24.431	11	11	31.7	31.7	49.039	0	32.591	638680000	45	6308000	3671100	4414700	4941800	A0A087WRE7;Q8R0N6	Hydroxyacid-oxoacid transhydrogenase, mitochondrial	Adhfe1	23
24.8034	25.0845	25.3728	25.8304	1	1	3.1	3.1	35.616	0.0062086	2.1396	8139200000	43	10049000	33390000	16168000	41922000	A0A087WRX7;O35618	Protein Mdm4	Mdm4	24
25.8863	25.5336	24.7934	26.1361	90	90	39.3	39.3	288.69	0	323.31	56217000000	594	974920	4798600	700390	8834500	J3QQ16;A0A087WS16;E9PWQ3;D3YWD1		Col6a3	25
21.18	20.5228	20.9804	20.6704	4	3	32.6	26.6	20.136	0	8.4309	132300000	7	475040	789600	934940	483200	A0A087WS46;O70251	Elongation factor 1-beta	Eef1b2;Eef1b	26
17.0029	NaN	NaN	NaN	3	3	22.8	22.8	18.601	0	3.2027	50487000	3	57624	0	0	0	A0A087WSN7;P49138;Q3UMW7	MAP kinase-activated protein kinase 2;MAP kinase-activated protein kinase 3	Mapkapk2;Mapkapk3	27
24.3492	24.1761	24.5544	24.2438	10	10	38	38	49.57	0	48.461	1107200000	44	4133500	4326100	6639000	7979700	A0A0A0MQ68;Q60759	Glutaryl-CoA dehydrogenase, mitochondrial	Gcdh	28
22.5332	23.9117	22.7758	22.9033	3	3	7.9	7.9	33.027	0	6.1067	999980000	26	600710	21837000	3419000	10912000	A0A0A0MQ97;G3X9C2	F-box only protein 50	Nccrp1	29
26.7008	27.1983	26.4517	26.2421	25	4	58.1	11.3	52.793	0	323.31	17338000000	358	12904000	43119000	18319000	28710000	A0A0A0MQA5;P68368	Tubulin alpha-4A chain	Tuba4a	30
18.563	NaN	NaN	NaN	7	7	12.3	12.3	76.259	0	10.606	141910000	8	18385	37344	11359	0	A0A0A0MQC7;A2A5Y6;P10637	Microtubule-associated protein;Microtubule-associated protein tau	Mapt	31
21.1333	21.279	21.2594	21.7265	5	5	24.3	24.3	23.6	0	17.617	608790000	13	545550	1364100	1836000	1384800	A0A0A0MQD3;Q8VHW3	Voltage-dependent calcium channel gamma subunit;Voltage-dependent calcium channel gamma-6 subunit	Cacng6	32
NaN	NaN	NaN	NaN	2	2	25.2	25.2	14.645	0	11.688	78381000	3	0	0	0	0	A0A0A0MQE1;D3Z1U7	Transmembrane protein 233	Tmem233	33
NaN	NaN	NaN	NaN	4	4	12.9	12.9	37.187	0	7.5594	52563000	4	0	0	0	0	A0A0A0MQF5;Q8K2H2	OTU domain-containing protein 6B	Otud6b	34
22.5141	21.6433	21.862	22.3028	5	5	25.4	25.4	27.146	0	38.787	187950000	11	610570	1124400	2929900	2337900	A0A0A6YVR9;P09925;V9GXE6	Surfeit locus protein 1	Surf1	36
21.1386	22.229	22.327	22.1949	4	4	16.5	16.5	22.283	0	42.383	626040000	16	1077400	3021800	3203500	1103400	A0A0A6YVS2;Q921L3	Transmembrane and coiled-coil domain-containing protein 1	Tmco1	37
NaN	19.4942	NaN	NaN	3	3	10.8	10.8	42.147	0	34.744	185440000	4	0	288640	0	0	A0A0A6YVU8;Q9JKV1;D3YUD8	Proteasomal ubiquitin receptor ADRM1	Gm9774;Adrm1	38
NaN	NaN	NaN	NaN	2	2	6	6	19.667	0	5.4982	457410000	3	0	0	0	0	A0A0A6YXP3;A0A0A6YXE3;A0A0A6YWB0;G3X9Q0;A0A0A6YVV8;Q9JKP5	Muscleblind-like protein 1	Mbnl1	39
21.5867	19.1714	21.1822	21.437	1	1	25.6	25.6	9.22	0	14.115	275310000	8	2157800	707120	2637300	4252200	A0A0A6YW87;Q9CX13	Protein cornichon homolog 4	Cnih4	41
19.3668	19.4064	20.0642	19.6958	3	3	31.5	31.5	14.273	0	20.949	63162000	7	329310	228730	1132600	250390	F6QN75;A0A0A6YX25;D3Z4P2;P59481	VIP36-like protein	Lman2l	42
24.1378	23.8036	23.8749	22.8737	14	14	50.8	50.8	43.165	0	176.9	2033300000	55	4142400	3319600	2853700	1881000	A0A0A6YX73;Q8K1M3;P12367;A0A0A6YY28	cAMP-dependent protein kinase type II-alpha regulatory subunit	Prkar2a	43
19.7489	NaN	NaN	NaN	8	8	34.2	34.2	32.079	0	13.522	326240000	8	190150	210930	325370	475250	A0A0A6YXR4;P47199;V9GXY8;A0A0A6YVS7;D3YUG9	Quinone oxidoreductase	Cryz	45
NaN	18.9715	NaN	NaN	6	4	11.6	9.1	68.03	0	54.956	282180000	7	73449	66757	0	0	A0A0B4J1E7;O35343;D3YTN1	Importin subunit alpha-3	Kpna4	46
21.5935	21.6113	20.6524	21.1245	3	3	6.6	6.6	62.697	0	8.1316	121370000	10	228930	1425800	190860	687510	A0A0G2JDI9;P55096	ATP-binding cassette sub-family D member 3	Abcd3	47
21.4937	20.7379	21.2545	20.7772	6	6	18.4	18.4	31.315	0	4.6815	101320000	12	397110	348020	1788000	366890	A0A0G2JDP0;O35387;A0A0G2JEE6;A0A0G2JE46;A0A0G2JFF9;A0A0G2JFE1	HCLS1-associated protein X-1	Hax1	48
22.9975	23.4367	22.4236	21.9629	4	2	40.2	14.6	9.2327	0	10.855	566500000	28	4022300	17262000	7449200	23113000	A0A0G2JDW7;Q6ZWU9;A0A0G2JG29	40S ribosomal protein S27	Rps27	49
NaN	NaN	19.6998	NaN	2	1	31.8	18.2	14.731	0	68.912	129980000	1	0	0	1495900	0	A0A0G2JE32;A0A0G2JGL0;P62838;P61079	Ubiquitin-conjugating enzyme E2 D2;Ubiquitin-conjugating enzyme E2 D3	Ube2d2;Ube2d3	50
NaN	NaN	NaN	17.8325	2	2	24	24	14.502	0.0030159	2.4932	21615000	2	53716	0	0	117700	A0A0G2JEA9;A0A0G2JFX7;Q9CWZ3;A0A0N4SUH6	RNA-binding protein 8A	Rbm8a	51
21.2642	20.5264	20.0931	20.1385	4	4	10.7	10.7	44.303	0	3.6852	90584000	6	539100	394040	456330	254820	A0A0G2JEC4;Q9JK48	Endophilin-B1	Sh3glb1	52
NaN	18.1842	NaN	NaN	3	3	21.9	21.9	13.582	0.010024	1.8788	152490000	5	0	147670	0	0	A0A0G2JEK2;P63254	Cysteine-rich protein 1	Crip1	53
NaN	18.1213	NaN	NaN	2	2	4.3	4.3	74.482	0	5.0664	23333000	2	0	32249	0	0	A0A0G2JF72;Q8JZN2;Q91W50;A0A0G2JDJ7;A0A0G2JE62	Cold shock domain-containing protein E1	Csde1	54
NaN	23.4819	NaN	NaN	23	13	19.7	12.8	152.67	0	80.393	1605000000	37	0	5860900	46948	0	A0A0G2JFH2			55
22.5337	21.7501	21.662	21.7881	8	8	46.5	46.5	22.346	0	44.123	1003100000	31	1623000	1135700	1576700	785040	A0A0G2JGJ1;Q8BVI4;D3YWR7;D3Z1A1;D3Z099;A0A0G2JGY0	Dihydropteridine reductase	Qdpr	56
19.0583	19.4526	22.6429	23.4909	8	4	17.6	8.4	57.748	0	4.312	1875800000	20	80149	999830	1636300	16206000	E9Q1W0;E9Q1T1;A0A0G2JGS4;E9Q1V9;Q6PHZ2;Q8CCM0	Calcium/calmodulin-dependent protein kinase type II subunit delta	Camk2d	57
NaN	NaN	NaN	17.5156	1	1	6.6	6.6	14.725	0.005453	2.2502	48018000	2	383860	144130	327010	267400	A0A0G2JGU1;Q64302	Transmembrane 4 L6 family member 1	Tm4sf1	58
21.9835	21.8739	21.9534	22.0904	4	4	36.4	36.4	14.188	0	27.847	157620000	9	1351300	2786700	917580	3650600	A0A0G2JH03;Q9EPR2	Group XIIA secretory phospholipase A2	Pla2g12a	59
20.383	20.1539	19.9045	20.1314	5	5	31.9	31.9	21.009	0	5.0422	340380000	7	518120	973890	542200	271710	A0A0G2JH04;P63073;A0A0G2JFB4;A0A0G2JGT5	Eukaryotic translation initiation factor 4E	Eif4e	60
23.5011	20.9259	23.8207	23.7086	40	1	92.6	5.1	35.108	0	39	4208900000	37	2612900	389570	4082300	5930400	A0A0J9YKD4			61
NaN	NaN	NaN	19.2392	3	3	35.8	35.8	10.829	0	4.4656	55777000	4	0	0	332440	734330	A0A0J9YTR2			62
NaN	NaN	NaN	NaN	1	1	5.6	5.6	22.589	0.0081367	1.9975	14455000	1	0	0	0	0	A0A0J9YTU2;E9Q585;E9PX68		Slc4a1ap	63
23.4289	23.0651	23.0478	22.8968	10	10	53.8	53.8	19.774	0	55.347	2750000000	49	7996300	6697800	8128100	3715600	A0A0J9YUD8;A0A0J9YUZ4;P63158;D3YZ18	High mobility group protein B1	Hmgb1	64
NaN	NaN	NaN	NaN	1	1	4.5	4.5	35.231	0	3.2762	24539000	2	0	0	0	0	A0A0J9YUK0;O08759	Ubiquitin-protein ligase E3A	Ube3a	65
NaN	NaN	NaN	NaN	6	6	6.4	6.4	145.31	0	14.545	296490000	7	0	0	0	0	A0A0J9YUS5;E9PVC6;E9Q9E1;E9PVC5;Q6NZJ6	Eukaryotic translation initiation factor 4 gamma 1	Eif4g1	66
21.3905	21.1343	21.8702	21.4316	4	4	18.3	18.3	32.173	0	4.3373	123590000	7	755430	750590	1038500	1443800	A0A0M3HEP3;Q99M04	Lipoyl synthase, mitochondrial	Lias	67
24.0571	23.5561	23.6835	23.7538	7	6	22	18.9	53.051	0	29.85	816560000	30	2505400	2118300	1355300	2417800	J3QMN4;A0A0U1RPV8;A0A0U1RQA4;J3QMQ8;A0A0M3HEQ0;Q9JLT4;D3Z0K8;A0A0U1RPC6;A0A0M3HEP9	Thioredoxin reductase 2, mitochondrial	Txnrd2	68
22.5799	22.7135	22.1744	22.7422	6	6	29.3	29.3	28.654	0	12.417	386160000	24	1392700	2608700	1809300	2590100	A0A0N4SUH8;Q9QZ23;D3Z285	NFU1 iron-sulfur cluster scaffold homolog, mitochondrial	Nfu1	69
21.8727	21.9562	21.4985	22.309	24	24	15.8	15.8	237.19	0	73.746	2019800000	66	97985	593190	154840	925220	E9QL12;E9PXU9;A0A0N4SWH3;A0A0N4SUN3;A0A0N4SVX9;Q9ESD7;A0A0N4SUJ2;E9Q423;A0A0N4SWG7;A0A0N4SV63	Dysferlin	Dysf	70
20.4564	20.5154	19.9587	19.6086	7	7	28.2	28.2	39.644	0	122.66	713880000	36	306500	354350	256980	194320	A0A0N4SV32;Q3UMP4;Q9CY58;A0A0N4SWH2;A0A0N4SUQ1;A0A0N4SUN8	Plasminogen activator inhibitor 1 RNA-binding protein	Serbp1	71
26.2884	25.3088	NaN	NaN	5	1	56.3	23	13.66	0	84.368	235560000	37	18688000	6516500	0	0	A0A0N4SV66;C0HKE9;C0HKE8;C0HKE7;C0HKE6;C0HKE5;C0HKE4;C0HKE3;C0HKE2;C0HKE1;Q8CGP6;Q8R1M2;Q8CGP7;Q8CGP5;Q8BFU2;Q8CGP4;P27661	Histone H2A type 1-H;Histone H2A.J;Histone H2A type 1-K;Histone H2A type 1-F;Histone H2A type 3;Histone H2A;Histone H2AX	Hist1h2ah;H2afj;Hist1h2ak;Hist1h2af;Hist3h2a;Hist1h2aa;H2afx	72
20.0938	NaN	NaN	NaN	2	2	4.9	4.9	43.725	0.0017544	2.6384	85097000	2	203720	259570	59144	102720	A0A0N4SVA6;Q3U3K9;P70295	Ancient ubiquitous protein 1	Aup1	73
NaN	NaN	NaN	NaN	5	5	3.8	3.8	184.23	0	6.87	128280000	5	0	0	0	0	A0A0N4SVK8;Q8BGK2;E9Q4C0	[Protein ADP-ribosylarginine] hydrolase-like protein 1	Adprhl1	74
20.7394	20.195	20.4038	20.455	4	4	17.7	17.7	32.547	0	9.1163	95451000	7	541850	374410	468770	188460	A0A0N4SVL9;Q9CQR6	Serine/threonine-protein phosphatase 6 catalytic subunit;Serine/threonine-protein phosphatase 6 catalytic subunit, N-terminally processed	Ppp6c	75
NaN	NaN	NaN	NaN	5	1	34.5	8.2	18.799	0.0088817	1.9451	10964000	1	0	0	0	0	A0A0N4SVS6			76
21.9574	21.0483	21.4654	21.5733	5	5	84.6	84.6	7.1971	0	9.5502	258730000	11	1325000	1191400	1657800	3963800	A0A0N4SVT3;A0A0N4SW28;Q9DAS9	Guanine nucleotide-binding protein G(I)/G(S)/G(O) subunit gamma-12	Gng12	77
20.928	19.9402	20.5829	20.8554	2	2	33.3	33.3	8.6402	0	13.565	190870000	10	2298800	1503600	3706400	2619000	A0A0N4SW94;O35682	Myeloid-associated differentiation marker	Myadm	80
NaN	18.9453	NaN	NaN	7	6	42.1	37.6	22.769	0	17.556	199400000	10	103950	196400	0	47623	G5E8Q5;G5E8Q6;A0A0N4SW97;Q8BZJ7;A0A0N4SW71	DCN1-like protein;DCN1-like protein 2	Dcun1d2	81
NaN	NaN	NaN	14.7226	5	5	13.4	13.4	52.252	0	15.554	61623000	5	0	0	22628	3408.5	A0A0N4SWB9;F8WJ98;Q69ZZ6	Transmembrane and coiled-coil domains protein 1	Tmcc1	82
20.5009	19.9319	19.9502	20.8167	4	4	27.9	27.9	10.469	0	8.729	119100000	8	714660	223100	1705000	3945600	A0A0R3P9C4;Q8C1Q6	Small integral membrane protein 4	Smim4	83
27.7726	28.2454	28.4675	28.6722	25	25	70.5	70.5	42.121	0	323.31	48599000000	454	28881000	73769000	77052000	131510000	A0A0R3P9C8;Q9DC69	NADH dehydrogenase [ubiquinone] 1 alpha subcomplex subunit 9, mitochondrial	Ndufa9	84
22.9003	22.5871	22.1725	22.5493	8	7	42.9	40.3	28.406	0	131.55	1227200000	30	1716800	4293600	2413500	1291800	A0A0R4IZW8;O88456;A0A0R4J1C2	Calpain small subunit 1	Capns1	85
22.2617	21.911	22.3872	21.8527	6	6	42	42	23.991	0	40.381	375070000	18	1480000	2076800	2958900	1480000	A0A0R4IZW9;Q9DCT5	Stromal cell-derived factor 2	Sdf2	86
21.5739	19.8158	19.0204	21.1361	10	10	17	17	78.026	0	11.37	310370000	14	291000	60598	97746	129170	A0A0R4IZY0;Q8C1A5	Thimet oligopeptidase	Thop1	87
NaN	NaN	17.9089	NaN	1	1	3.4	3.4	43.149	0.0042717	2.3992	36042000	1	264830	0	247020	0	A0A0R4J004;Q5U419	Major facilitator superfamily domain-containing protein 3	Mfsd3	88
19.5786	NaN	NaN	NaN	3	3	10.1	10.1	38.387	0	7.3455	125460000	5	159040	0	0	254860	A0A0R4J005;E9QP62;Q99JW4;Q9D7B2;Q91XD2	LIM and senescent cell antigen-like-containing domain protein 1;LIM and senescent cell antigen-like-containing domain protein 2	Lims1;Lims2	89
25.7246	25.6195	26.4007	26.3322	13	13	40.8	40.8	33.338	0	199.79	3405700000	111	9574500	13428000	30236000	21341000	A0A0R4J023;Q9JLZ3;F6RT60;F6R307	Methylglutaconyl-CoA hydratase, mitochondrial	Auh	90
NaN	NaN	NaN	18.4263	10	8	13.4	11.4	95.94	0	10.936	315390000	11	0	0	0	32924	A0A0R4J036;P08553;D3YZ35	Neurofilament medium polypeptide	Nefm	91
NaN	NaN	NaN	NaN	10	9	25.4	23.5	53.204	0	32.034	875910000	17	0	0	0	0	D3YTY9;A0A0R4J038;O08677	Kininogen-1;Kininogen-1 heavy chain;Bradykinin;Kininogen-1 light chain	Kng1	92
21.3372	20.3885	21.181	20.4223	3	3	11	11	35.54	0.0017536	2.6375	38632000	3	817300	476690	433980	503970	A0A0R4J058;A0A0R4J242;Q922Q9;A0A1B0GSH5;D3YWG2;G8JL55	Chitinase domain-containing protein 1	Chid1	93
NaN	NaN	18.6639	NaN	2	2	6.7	6.7	56.459	0	16.939	42920000	1	31872	0	86289	0	A0A0R4J078;Q8VCH8	UBX domain-containing protein 4	Ubxn4	94
23.5121	23.2701	23.7554	24.0027	15	15	40.5	40.5	37.782	0	56.797	855470000	43	1979100	2393400	4899100	4133900	A2AQ17;A0A0R4J081;Q9CWX2	Complex I intermediate-associated protein 30, mitochondrial	Ndufaf1	95
32.019	31.6304	32.1479	32.0213	25	25	48.4	48.4	47.896	0	323.31	196830000000	1337	806150000	877890000	1039700000	1298200000	A0A0R4J083;P51174	Long-chain specific acyl-CoA dehydrogenase, mitochondrial	Acadl	96
25.1821	24.8642	25.0623	25.3681	12	12	52.1	52.1	34.676	0	127.86	2536400000	63	9339900	10949000	15507000	12380000	A0A0R4J094;Q3TC72	Fumarylacetoacetate hydrolase domain-containing protein 2A	Fahd2	97
22.3852	23.0036	21.7605	21.7018	2	2	3.5	3.5	63.018	0.0030211	2.5027	101610000	1	746890	1632400	497430	225710	A0A0R4J0B2;Q8VCI0;A0A0N4SV60	Phospholipase B-like 1;Phospholipase B-like 1 chain A;Phospholipase B-like 1 chain B;Phospholipase B-like 1 chain C	Plbd1	98
NaN	NaN	NaN	16.7379	3	3	12.4	12.4	38.705	0	51.48	131670000	5	0	74849	88599	18373	A0A0R4J0D1;Q8R3Q0	Store-operated calcium entry-associated regulatory factor	Saraf	99
NaN	20.1803	NaN	18.7474	5	5	7.7	7.7	93.314	0	11.405	450040000	9	137540	305410	44349	470960	A0A0R4J0D3;Q3TDQ1	Dolichyl-diphosphooligosaccharide--protein glycosyltransferase subunit STT3B	Stt3b	100
23.137	23.6812	23.2325	21.9594	8	8	21.8	21.8	42.956	0	10.416	275230000	18	1610600	2005500	1987800	1248800	A0A0R4J0F2;Q8VDB8	Leucine-rich repeat-containing protein 2	Lrrc2	101
21.671	NaN	21.2866	21.6161	20	18	51	47.4	46.672	0	323.31	17415000000	114	709630	555940	326610	553500	A0A0R4J0I1;P07759	Serine protease inhibitor A3K	Serpina3k	102
NaN	18.8493	20.7029	19.8541	4	4	5.9	5.9	87.347	0	3.205	72263000	4	48257	74310	125710	856650	A0A0R4J0I6;Q80XL6;D3YTQ5;A0A087WSI8	Acyl-CoA dehydrogenase family member 11	Acad11	103
18.4952	18.769	19.0592	17.8924	3	3	21	21	17.731	0	4.866	103120000	9	71114	170130	315030	63083	A0A0R4J0K1;Q9ERR7	15 kDa selenoprotein	2019-09-15	104
20.3451	20.8138	21.158	20.9548	3	3	12.8	12.8	35.917	0	9.6147	234330000	11	108560	430140	822610	966460	A0A0R4J0L6;Q8BJZ4	28S ribosomal protein S35, mitochondrial	Mrps35	105
17.2159	NaN	16.5025	NaN	1	1	1	1	134.44	0.0073409	2.0363	2859300	1	37406	0	4034.2	0	A0A0R4J0M9;Q8CDG3	Deubiquitinating protein VCIP135	Vcpip1	106
25.1516	25.3403	25.8829	25.2539	21	21	63.7	63.7	45.091	0	145.84	4394000000	139	4850200	8427200	14224000	14426000	A0A0R4J0P1;Q9D7B6;D3YTT4	Isobutyryl-CoA dehydrogenase, mitochondrial	Acad8	107
25.5907	25.3793	26.2454	26.2664	14	14	43.9	43.9	43.399	0	59.343	2880400000	112	7934900	9807900	17819000	27965000	A0A0R4J0S3;Q924D0	Reticulon-4-interacting protein 1, mitochondrial	Rtn4ip1	108
21.4166	21.8294	22.2816	22.3547	5	5	24.8	24.8	26.673	0	6.4391	195260000	9	311900	990140	2467600	2270900	A0A0R4J0T0;Q8K3A0;F6UL52	Iron-sulfur cluster co-chaperone protein HscB, mitochondrial	Hscb	109
NaN	NaN	23.453	NaN	18	7	52.1	19.6	45.854	0	323.31	10837000000	52	2441000	2998100	3203700	447600	A0A0R4J0X5;A0A0A0MQA3;P07758;Q00896	Alpha-1-antitrypsin 1-1;Alpha-1-antitrypsin 1-3	Serpina1a;Serpina1c	110
24.0948	23.6201	23.099	23.4681	12	12	22.8	22.8	72.369	0	16.818	517670000	39	1482000	1712600	1078600	1131800	A0A0R4J0Z1;P08003	Protein disulfide-isomerase A4	Pdia4	111
24.3711	25.8829	19.8184	19.9618	1	1	1.4	1.4	135.44	0.0099167	1.8299	335340000	6	2659500	4315700	20651	87400	A0A0R4J1K4;A0A0R4J1K9;A0A0R4J101;P13808	Anion exchange protein 2	Slc4a2	112
23.3438	22.215	22.0707	22.1778	10	10	16.9	16.9	79.704	0	12.112	480940000	19	1461100	507900	548700	180550	A0A0R4J107;Q8R146	Acylamino-acid-releasing enzyme	Apeh	113
NaN	NaN	NaN	NaN	3	3	16.9	16.9	27.915	0	7.2946	26985000	4	0	0	0	0	A2AQZ2;A2AQZ7;A0A0R4J137;Q9DB26;D6RIQ3;D6RI61;A0A0A0MQG9;A2AQZ5	Phytanoyl-CoA dioxygenase domain-containing protein 1	Phyhd1	114
NaN	NaN	NaN	NaN	3	3	32.8	32.8	20.224	0	7.4657	48477000	3	0	0	0	0	A0A0R4J139;Q8BU85;D3YUC9	Methionine-R-sulfoxide reductase B3, mitochondrial	Msrb3	115
26.4985	26.6501	26.6457	26.0598	19	19	36.4	36.4	69.603	0	71.532	3600500000	179	13930000	20378000	11468000	17873000	A0A0R4J166;Q9D783	Kelch-like protein 40	Klhl40	116
22.0585	21.674	22.2201	22.3686	6	6	14.3	14.3	49.772	0	9.4905	380660000	16	510040	399340	594390	1873600	A0A0R4J174;Q9QZH6;J3KMM6	Evolutionarily conserved signaling intermediate in Toll pathway, mitochondrial	Ecsit	117
NaN	20.7301	22.5682	NaN	25	2	68.5	14.6	30.152	0	220.82	921470000	7	0	842930	6088900	1157900	A0A0R4J1A8			118
30.873	31.5142	33.02	33.4667	27	0	69	0	29.346	0	323.31	609830000000	1686	1752900000	2586400000	6173500000	5867200000	A0A0R4J1B1			119
22.6856	22.5943	22.9485	22.895	7	7	34.6	34.6	34.287	0	13.824	346130000	22	1558700	1980500	3757800	1518200	A0A0R4J1C5;Q91YY4	ATP synthase mitochondrial F1 complex assembly factor 2	Atpaf2	120
NaN	21.6969	NaN	NaN	3	3	16.7	16.7	29.802	0	5.8671	139300000	3	478250	489730	133850	192780	A0A0R4J1E8;Q6P8M1	Putative deoxyribonuclease TATDN1	Tatdn1	121
22.0257	21.7167	21.2147	21.9975	6	6	31.6	31.6	27.363	0	10.264	389260000	15	969190	1444900	1306800	1988300	A0A0R4J1H0;Q3KNM2	E3 ubiquitin-protein ligase MARCH5	2019-03-05	122
18.3004	NaN	19.1383	NaN	1	1	7.7	7.7	15.57	0.0013321	2.76	28213000	2	156280	0	460330	0	A0A0R4J1J1			123
19.9366	19.9014	19.4117	19.9	2	2	1.7	1.7	202.52	0	22.163	354870000	9	45554	66890	59765	16121	G5E8J2;B7ZW98;E9QNT8;D3YTV8;A0A0R4J1N7;Q02357;Q0VGY9	Ankyrin-1	Ank1	125
NaN	19.7179	NaN	NaN	4	4	14.7	14.7	32.367	0.001766	2.7064	35418000	4	0	217790	143770	0	A0A0R4J1N8;Q8CEE7;D3YVJ8	Retinol dehydrogenase 13	Rdh13	126
25.4057	25.1168	25.464	25.7558	13	13	54.8	54.8	23.384	0	104.04	2658700000	99	10776000	15768000	20896000	17559000	A0A0R4J1N9;P40630;D3Z0F3	Transcription factor A, mitochondrial	Tfam	127
NaN	NaN	19.7269	NaN	3	1	40.8	19.4	11.74	0	5.402	34606000	3	167170	0	380120	67087	A0A0R4J1R7			128
NaN	NaN	NaN	NaN	5	5	12	12	69.575	0	4.5356	72532000	4	0	0	0	0	A0A0R4J1W0;B7ZWM6;Q3UTJ2;B2RXQ9;Z4YJR7;A0A0R4J1T1;B9EKP8;D3Z080	Sorbin and SH3 domain-containing protein 2	Sorbs2	129
21.4904	20.7923	22.222	21.1837	4	4	14.2	14.2	36.083	0	27.81	269650000	18	455690	577730	1710200	630780	A0A0R4J1Y7;E9PXX7;Q91W90	Thioredoxin domain-containing protein 5	Txndc5	130
20.2092	19.58	19.3699	19.0456	3	3	11.4	11.4	27.932	0.0073831	2.077	84269000	5	247030	390000	520150	179840	A0A0R4J1Z3;Q9CR67	Transmembrane protein 33	Tmem33	131
NaN	NaN	NaN	NaN	1	1	15.9	15.9	6.5453	0.0099761	1.8584	8261800	1	0	0	0	0	G3UYK5;A0A0R4J256;P28076	Proteasome subunit beta type-9	Psmb9	132
19.2352	NaN	NaN	NaN	1	1	1.4	1.4	95.128	0.0004562	3.0499	10463000	1	261570	0	0	0	A0A0R4J257;B2RUP2	Protein unc-13 homolog D	Unc13d	133
19.8816	21.0145	21.5228	20.9341	7	5	17.3	12.9	58.751	0	11.826	235620000	14	184340	326110	316780	219730	G3UZI2;A0A0R4J259;G3V018;Q7TMK9;G3UXJ6;G3UZ48	Heterogeneous nuclear ribonucleoprotein Q	Syncrip	134
20.2982	19.7847	21.2296	18.9828	3	3	10.9	10.9	31.737	0.0042699	2.3981	213260000	5	254100	450320	1114000	488930	A0A0R4J263;O35083	1-acyl-sn-glycerol-3-phosphate acyltransferase alpha	Agpat1	135
21.3918	21.3089	NaN	21.3099	2	2	7.9	7.9	28.402	0.0026155	2.5807	213120000	7	360560	1240000	0	533110	A0A0R4J272;Q921N7	Transmembrane protein 70, mitochondrial	Tmem70	136
28.1064	28.5441	29.1455	28.8709	12	12	75.8	75.8	17.633	0	232.03	26788000000	417	121410000	186980000	295570000	249500000	A0A0R4J275;Q7TMF3	NADH dehydrogenase [ubiquinone] 1 alpha subcomplex subunit 12	Ndufa12	137
23.2342	24.3102	23.6584	22.5641	9	9	11.9	11.9	89.795	0	12.75	615740000	40	375780	9230500	1878800	1591900	A0A0R4J293;Q9JLF6	Protein-glutamine gamma-glutamyltransferase K	Tgm1	138
NaN	NaN	16.7966	NaN	2	2	29.4	29.4	11.777	0.0089069	1.9641	288710000	3	0	218300	399940	0	A0A0R4J2A1;F6UR10;Q9D958	Signal peptidase complex subunit 1	Spcs1	139
NaN	NaN	NaN	NaN	1	1	14.1	14.1	15.942	0.0058358	2.1886	6353600	1	0	0	0	0	A0A0U1RQ09;A0A0U1RNJ2;Q60753	Cardiotrophin-1	Ctf1	140
24.7653	24.3047	25.0641	24.936	9	9	33.1	33.1	37.98	0	97.006	1349800000	47	5336400	3457400	8919800	9709000	A0A0U1RNL7;A0A0U1RPT4;O55028;D3Z7R0;A0A0U1RQ97	[3-methyl-2-oxobutanoate dehydrogenase [lipoamide]] kinase, mitochondrial	Bckdk	141
NaN	NaN	NaN	16.1272	1	1	15.7	15.7	9.2848	0.0026121	2.5734	19606000	1	102440	307870	193320	113250	A0A0U1RP87;Q9Z2P8	Vesicle-associated membrane protein 5	Vamp5	143
18.6852	19.1169	22.3698	22.4415	25	2	100	7.4	16.881	0	53.266	604270000	23	28686	90772	3566500	8597300	A0A0U1RP93			144
25.8006	25.6085	25.5527	25.988	1	1	17.9	17.9	7.6016	0	20.602	1477300000	38	132480000	211180000	141120000	157370000	A0A0U1RPI1;Q9Z239	Phospholemman	Fxyd1	145
NaN	NaN	NaN	18.1311	5	2	17	7.8	38.003	0	5.5179	180120000	6	0	0	0	112470	A0A0U1RPX4;Q63844;D3Z3G6;D3Z6D8	Mitogen-activated protein kinase 3;Mitogen-activated protein kinase	Mapk3	146
20.6101	21.2441	21.4367	22.158	3	3	14.4	14.4	27.821	0	3.3035	183400000	8	418080	1306400	947690	1276200	A0A0X1KG66;A0A0X1KG67;Q3TAS6	ER membrane protein complex subunit 10	Emc10	147
20.6841	20.4259	20.4338	21.2305	5	4	22.7	19.2	28.455	0	6.625	239800000	22	133280	563900	673220	420310	A0A140LHG8;Q9CYN2;A0A140LIK0;A0A140LJ01;A0A140LHR3	Signal peptidase complex subunit 2	Spcs2	148
18.5104	NaN	NaN	NaN	5	5	17.1	17.1	39.425	0	15.031	247740000	5	32717	0	0	0	A0A140LHL5;Q8VDQ8	NAD-dependent protein deacetylase sirtuin-2	Sirt2	149
22.3869	22.1321	22.0846	22.1503	2	2	10	10	27.479	0	4.3284	179970000	8	2403100	2972900	3660700	352280	D3YY42;A0A140LHN0;Q9CX30;D3Z5F9	Protein YIF1B	Yif1b	150
22.0543	21.3409	22.4098	22.4902	4	4	36.3	36.3	12.954	0	7.4813	220140000	18	1225400	1700000	4101700	2743400	A0A140LHT6;E9QPQ8;Q8JZS9;A0A140LI38;A0A140LHD4	39S ribosomal protein L48, mitochondrial	Mrpl48	151
21.5708	22.2135	21.4506	19.2415	3	3	29.9	29.9	8.3494	0	3.7093	66048000	4	1122100	1663500	2802600	287560	A0A140LIS7;A0A140LIT5;P0DJE0	Protein PET100 homolog, mitochondrial	Pet100	152
28.0709	25.4721	28.3519	27.8025	2	2	25.8	25.8	9.8272	0	31.976	8828100000	82	66631000	100460000	187820000	205660000	A0A140LIU4;P56392	Cytochrome c oxidase subunit 7A1, mitochondrial	Cox7a1	153
NaN	NaN	NaN	NaN	1	1	25.5	25.5	11.341	0	29.196	24986000	1	0	0	0	0	A0A140LIU9;P50637	Translocator protein	Tspo	154
NaN	NaN	NaN	NaN	1	1	5	5	28.187	0.00045351	3.002	16305000	1	0	0	0	0	A0A140LJ98;Q4FCQ7;J3QNU1;A0A1L1SQ41;Q9Z2A5	Arginyl-tRNA--protein transferase 1	Ate1	155
20.2116	21.5585	19.7511	19.6166	6	6	15.4	15.4	55.034	0	8.5201	325150000	7	441540	278650	234900	518960	A0A140LJB7;Q3MIA8;G3UXW9;Q99LD4;B1ATU4	COP9 signalosome complex subunit 1	Gps1	157
21.1165	21.602	21.9261	20.7779	5	5	7	7	81.472	0	7.8152	307950000	24	385680	340990	452430	1167300	A0A140T8J1;Q8BZ52	Fibronectin type III and SPRY domain-containing protein 2	Fsd2	159
NaN	19.983	NaN	18.471	4	4	28.6	28.6	12.254	0	5.4619	97718000	3	0	17002000	0	3180900	Q6ZWZ4;A0A140T8K6;P47964	60S ribosomal protein L36	Rpl36	160
23.3414	23.5298	24.2921	23.2978	10	7	44.2	32.1	17.698	0	22.408	1309100000	49	3323900	17951000	18025000	6453600	A0A140T8M7;P62751	60S ribosomal protein L23a	Rpl23a	161
29.2257	29.6499	30.2349	29.8023	16	16	63.3	63.3	30.695	0	323.31	64230000000	590	200490000	362110000	388450000	452660000	A0A140T8V3;Q60931;J3QMG3	Voltage-dependent anion-selective channel protein 3	Vdac3	162
19.909	21.0709	20.3341	19.6545	4	4	10.4	10.4	36.567	0	3.9142	135180000	4	133820	572380	229010	178850	A0A171KXD3;Q9JIF0;A0A140LJ70;A0A140LI33;A0A140LHF7;A0A140LHS4	Protein arginine N-methyltransferase 1	Prmt1	163
NaN	20.9297	20.5244	22.3253	7	7	44.7	44.7	18.101	0	21.839	928640000	14	0	20092000	385830	34144000	A0A1B0GQU8;P35980;A0A1B0GSS8;A0A1B0GSF7;A0A1B0GSA8	60S ribosomal protein L18	Rpl18	164
18.463	17.7208	19.0297	NaN	1	1	8	8	15.901	0.00089206	2.8046	113780000	4	140750	118670	447710	0	A0A1B0GT97;A0A1B0GQW0;Q9CQM2;Q99JH8	ER lumen protein-retaining receptor 2;ER lumen protein-retaining receptor 1	Kdelr2;Kdelr1	165
20.4626	21.3629	21.7369	20.6131	2	2	27.7	27.7	11.89	0	52.262	124480000	10	977900	2009200	2839200	1666100	A0A1B0GQZ1;A0A1B0GSZ9;O35972	39S ribosomal protein L23, mitochondrial	Mrpl23	166
21.3631	21.1931	NaN	21.5654	8	8	21.7	21.7	42.151	0	9.707	685690000	22	626980	909990	136880	1168800	A0A1B0GR11;Q93092	Transaldolase	Taldo1	167
NaN	20.283	20.5508	19.7428	3	3	15.3	15.3	28.991	0	13.755	123730000	6	0	528980	1359900	162020	A0A1B0GR51;Q8CBG9;F6UDR6;D3Z7W3;E9PUJ5;D3Z0A0	E3 ubiquitin-protein ligase RNF170	Rnf170	168
25.5925	25.3118	26.406	26.1026	16	16	20.9	20.9	88.93	0	253.19	2905800000	120	4930400	8114600	11721000	14492000	A0A1B0GRA5;P70302;A0A1B0GR78	Stromal interaction molecule 1	Stim1	169
23.823	24.0872	26.5456	26.8701	2	2	1.5	1.5	115.16	0	4.8123	21845000000	79	1021300	9757700	17236000	66701000	A0A1B0GRM4;P60469	Liprin-alpha-3	Ppfia3	170
23.1846	22.9823	23.3856	23.4315	7	7	24.8	24.8	36.061	0	16.218	818670000	32	2070900	2175800	4088000	3183200	A0A1B0GRP7;Q9Z2Y8;A0A1B0GSP5;Q6P8V7	Proline synthase co-transcribed bacterial homolog protein	Prosc	171
19.3802	NaN	NaN	NaN	1	1	2.3	2.3	105.53	0.00045746	3.0826	788090	1	23179	0	0	0	A0A1B0GRU8;Q9R1C7	Pre-mRNA-processing factor 40 homolog A	Prpf40a	172
19.6408	NaN	19.7711	20.2129	5	5	17.3	17.3	34.973	0	5.46	145750000	8	372650	61819	68878	109330	A0A1B0GRV0;Q9Z0S1;D3Z0E6	3(2),5-bisphosphate nucleotidase 1	Bpnt1	173
19.7263	20.5933	21.3591	22.7341	15	2	67.4	7	20.237	0.0030356	2.5607	268570000	5	213810	649130	2228100	9556300	A0A1B0GRY8			174
20.5098	21.2372	21.4443	20.4026	4	4	19.6	19.6	22.345	0.00045579	3.0397	122460000	8	366010	875490	1016800	829460	A0A1B0GRZ8;Q8BGF6	ELMO domain-containing protein 2	Elmod2	175
18.6736	19.4035	18.8519	18.5836	3	3	2.1	2.1	226.81	0	3.3168	38312000	2	17888	20051	14543	18129	Q8K4L2;E9Q3Z5;A0A1B0GS91;Q8K4L3;F6R6A4	Supervillin	Svil	177
NaN	NaN	NaN	NaN	1	1	32.1	32.1	3.0315	0.00998	1.8604	33895000	1	0	0	0	0	A0A1B0GT19;A0A1B0GSC4			178
21.3478	NaN	NaN	NaN	10	10	24.8	24.8	53.926	0	81.883	1204900000	21	393630	0	130120	814490	A0A1B0GSG5;Q91VI7	Ribonuclease inhibitor	Rnh1	179
23.111	23.6209	24.119	23.9313	15	15	56.3	56.3	39.288	0	253.87	4984800000	112	1384600	2429900	5554900	9437900	A0A1B0GSX6;O70209	PDZ and LIM domain protein 3	Pdlim3	180
20.0426	19.831	19.9687	20.0343	5	5	29.5	29.5	19.38	0.0042735	2.407	48621000	7	112040	425550	221570	178730	A0A1B0GT26;O55003	BCL2/adenovirus E1B 19 kDa protein-interacting protein 3	Bnip3	181
22.2347	21.535	23.2792	23.6169	7	7	22.5	22.5	51	0	28.605	1195200000	35	440980	693530	2320800	6141300	A0A1B0GT63;G3X9F4;Q8VD26	Transmembrane protein 143	Tmem143	182
28.0527	27.901	27.4677	27.4957	30	30	53.3	53.3	76.623	0	323.31	22311000000	407	23124000	56024000	29841000	76892000	A0A1B0GT92;Q9Z1E4	Glycogen [starch] synthase, muscle	Gys1	183
21.9432	20.7942	20.8077	21.2662	9	9	14.6	14.6	70.642	0	9.3677	216250000	15	367330	106520	245580	329930	A0A1C7CYV0;B1AX58;Q99K51	Plastin-3	Pls3	184
NaN	NaN	NaN	NaN	3	3	20.6	20.6	22.304	0.004268	2.3844	80997000	3	0	0	0	0	A0A1C7ZMZ5;P46412;A0A1C7ZMZ7	Glutathione peroxidase 3	Gpx3	185
22.6242	NaN	NaN	NaN	4	4	2.5	2.5	222.44	0.0042608	2.3716	5211000000	8	169810	47355	550670	1206500	E9QKV6;A0A1D5RLD1;E9PWZ6;E9PZW8;Q9QY06;A0A1D5RLW4	Unconventional myosin-IXb	Myo9b	186
NaN	NaN	NaN	NaN	30	1	90.4	4.2	35.812	0	3.2549	443770000	4	0	0	0	0	A0A1D5RLD8			187
19.1457	18.9537	20.1788	19.4817	5	5	20.1	20.1	31.891	0	5.3046	85178000	6	34465	163440	282950	211990	A0A1D5RLF1;Q8BGH4	Receptor expression-enhancing protein 1	Reep1	188
22.3469	22.6159	21.6342	21.5579	2	2	6.2	6.2	45.24	0	3.4164	108910000	10	699360	1052400	467320	591080	A0A1D5RMC1;A0A1D5RM94;Q6PDL0	Cytoplasmic dynein 1 light intermediate chain 2	Dync1li2	190
23.6134	23.3919	24.3389	24.4702	13	13	29.5	29.5	59.932	0	22.618	529360000	31	1525700	1069100	1768300	4821700	A0A1D5RMC8;Q3URE1	Acyl-CoA synthetase family member 3, mitochondrial	Acsf3	191
NaN	NaN	NaN	NaN	6	4	2.8	2	271.66	0	13.611	61628000	3	0	0	0	0	E9PUM4;A0A1L1SQ51;Q71LX4;Q8CDM9;A0A1L1SRI1;A0A1L1SQP9	Talin-2	Tln2	192
23.0577	23.3202	23.3745	22.744	3	3	30.1	30.1	10.309	0	5.4045	913820000	40	4855400	9458800	10112000	5713800	A0A1L1SQA8;P62852	40S ribosomal protein S25	Rps25	193
20.0868	21.606	NaN	17.5096	7	3	8.6	4.5	89.567	0.010012	1.869	16503000	4	134440	295320	0	28648	A0A1L1SRX2;O08739	AMP deaminase 3	Ampd3	195
NaN	NaN	NaN	NaN	2	1	42.2	26.7	10.245	0	9.8678	56139000	4	0	0	0	0	J3QN87;A0A1L1SSA3;Q9CXU9;P48024	Eukaryotic translation initiation factor 1b;Eukaryotic translation initiation factor 1	Eif1;Eif1b	196
22.3867	23.3357	21.624	NaN	3	3	19.1	19.1	19.612	0.00045331	2.9953	97745000	10	1851800	5940000	624640	0	A0A1L1SSA8;Q91XE8	Transmembrane protein 205	Tmem205	197
19.5709	20.1241	19.205	19.4149	3	3	9.5	9.5	53.788	0	6.9443	45079000	6	95327	191380	90404	373830	Q3UDS7;A0A1L1SSF2;Q8VDL4	ADP-dependent glucokinase	Adpgk	198
30.8916	30.8869	31.6091	31.8496	24	24	52.3	52.3	41.52	0	323.31	178110000000	1066	340550000	443210000	857080000	767370000	A0A1L1STE6;Q9D6R2	Isocitrate dehydrogenase [NAD] subunit alpha, mitochondrial	Idh3a	199
NaN	NaN	NaN	NaN	2	2	18.5	18.5	20.628	0	39.032	202710000	4	0	0	0	0	A0A1L1STZ1;Q9D1P4;A0A1L1STQ1;A0A1L1SSG7;A0A1L1SU22	Cysteine and histidine-rich domain-containing protein 1	Chordc1	200
20.9456	20.508	20.1587	20.501	2	1	12.9	8.2	19.568	0.0030238	2.5136	131510000	6	671510	608020	415280	897320	A0A1L1SU40;A0A1L1SS87			201
NaN	19.1724	19.6587	19.6882	6	6	15.6	15.6	46.063	0	16.122	1808700000	20	223750	199230	410720	337960	Q9D1F9;A0A1L1SUI3;A0A1L1SUV7		Slc37a4	202
NaN	NaN	NaN	18.2516	3	3	28.8	28.8	14.038	0	7.0588	197920000	4	214000	0	0	190860	A0A1L1SUX8;P01831	Thy-1 membrane glycoprotein	Thy1	203
20.0556	20.3861	NaN	NaN	6	2	43.4	13.2	17.005	0	11.369	262800000	14	318230	325480	187940	0	A0A1W2P6F6;A0A1W2P7Q9;Q60605	Myosin light polypeptide 6	Myl6	204
NaN	NaN	NaN	NaN	5	1	52.5	19.4	15.448	0	20.835	15073000	1	0	0	0	0	A0A1W2P6G5			205
25.8955	26.2089	27.2172	27.2929	6	1	32.6	17.7	20.246	0	323.31	27053000000	138	49055000	157270000	95502000	121550000	A0A1W2P768;P84228	Histone H3.2	Hist1h3b	206
25.0098	24.7471	25.7785	25.4783	11	11	52.5	52.5	24.923	0	145.17	3634500000	81	4012900	11085000	16438000	11248000	A0A1W2P7G5;A0A1W2P7J1;E9Q3H6		Coq10a	207
NaN	NaN	NaN	NaN	1	1	23.9	23.9	8.2033	0.0054507	2.2455	4230700	1	0	0	0	0	A0A1W2P7H9;A0A1W2P7T3;G3UW85;P84089	Enhancer of rudimentary homolog	Erh	208
NaN	NaN	16.1596	NaN	2	2	14.8	14.8	20.733	0	4.4262	41246000	3	0	0	36966	0	A0A1W2P7J9;Q61133;A0A1W2P6L1	Glutathione S-transferase theta-2	Gstt2	209
NaN	NaN	19.5067	NaN	5	5	7.5	7.5	83.665	0	7.4271	198810000	10	16636	41161	104980	185570	A0JNY3;Q8BUV3	Gephyrin;Molybdopterin adenylyltransferase;Molybdopterin molybdenumtransferase	Gphn	211
28.6664	28.7693	28.1778	28.4547	37	10	39.1	12.7	102.72	0	323.31	32382000000	362	43385000	57123000	44331000	68752000	A1BN54;Q7TPR4	Alpha-actinin-1	Actn1	212
NaN	19.9989	NaN	NaN	4	4	27.3	27.3	14.957	0	5.0407	68332000	4	397130	597870	130180	258130	A8XY17;A2A4J8;Q9CQ80;A2A4K0	Vacuolar protein-sorting-associated protein 25	Vps25	213
24.805	24.7003	25.0167	24.8687	20	14	49.3	39.4	52.576	0	167.77	5852800000	117	3597400	5494900	7977100	5036900	A2A542;A2A545;A0A0R4J194;A2A543;Q8R3Z5	Voltage-dependent L-type calcium channel subunit beta-1	Cacnb1	215
21.0288	21.7921	22.2198	21.5579	5	5	25.3	25.3	23.247	0	38.601	809900000	28	1684600	8041600	2735500	18513000	A2A547;P84099	Ribosomal protein L19;60S ribosomal protein L19	Rpl19	216
19.8107	19.5391	21.8239	NaN	26	0	67.7	0	29.344	0	5.0309	22399000000	58	798500	130290	2137100	97898	A2A6I3		Tnnt3	217
NaN	NaN	NaN	NaN	25	0	67.8	0	28.337	0	79.028	305590000	2	0	0	0	0	A2A6I8		Tnnt3	218
NaN	NaN	17.8655	19.2005	25	1	68.4	11.1	28.951	0	43.866	716560000	5	0	0	209750	322400	A2A6J0		Tnnt3	219
24.2036	20.4779	26.7389	26.6374	25	0	69.2	0	29.759	0	315.63	3145800000	20	5532100	397470	80993000	76181000	A2A6J1		Tnnt3	220
NaN	NaN	NaN	21.9727	10	1	70.1	26.2	13.05	0	36.108	17620000	1	0	0	0	4405000	A2A6J2		Tnnt3	221
18.4269	NaN	NaN	NaN	2	2	11.2	11.2	25.968	0	3.2748	30086000	2	173850	0	0	0	A2A6M1;Q9CZ28	Vacuolar-sorting protein SNF8	Snf8	222
20.0514	20.1016	NaN	NaN	7	5	46.1	35.6	21.045	0	9.2352	163230000	7	179830	395910	0	0	A2A6Q8;Q9CZ19;P09541	Myosin light chain 4	Myl4	223
NaN	20.6279	21.7634	22.606	2	2	8.9	8.9	28.151	0.0062138	2.142	487040000	5	0	3030400	3553700	13609000	A2A723;P39098	alpha-1,2-Mannosidase;Mannosyl-oligosaccharide 1,2-alpha-mannosidase IB	Man1a2	224
NaN	NaN	NaN	20.0024	4	4	6.3	6.3	89.909	0	5.3219	40738000	1	46912	27776	43644	134930	A2A7A7;Q8CFX1	GDH/6PGL endoplasmic bifunctional protein;Glucose 1-dehydrogenase;6-phosphogluconolactonase	H6pd	225
22.7217	22.3661	21.809	21.8184	14	14	26.1	26.1	63.001	0	17.64	532990000	19	503070	563170	369040	336840	A2A7S7;Q91WQ3	Tyrosine--tRNA ligase;Tyrosine--tRNA ligase, cytoplasmic;Tyrosine--tRNA ligase, cytoplasmic, N-terminally processed	Yars	227
20.9577	NaN	NaN	NaN	3	3	7	7	72.423	0	12.835	28525000	4	63570	0	0	0	A2A839;A2A838;A2AD32;A2A841;P48193;A0A1D5RLV1;A2A842	Protein 4.1	Epb4.1;Epb41	228
26.1231	26.2689	26.01	25.5614	19	19	35.2	35.2	70.03	0	58.867	1645500000	134	7436800	10947000	6180400	6234600	A2A848;Q9R0H0	Peroxisomal acyl-coenzyme A oxidase 1	Acox1	229
NaN	NaN	NaN	NaN	1	1	9.7	9.7	19.571	0	3.2089	9666600	1	0	0	0	0	A2A9I0;O35166	Golgi SNAP receptor complex member 2	Gosr2	230
30.5178	30.6204	30.4397	30.3035	224	2	40	0.3	966.36	0	323.31	125860000000	2703	11521000	32297000	16273000	39897000	A2AAJ9	Obscurin	Obscn	231
18.6967	NaN	NaN	NaN	1	1	2.2	2.2	65.952	0.0058406	2.1935	22613000	5	51018	54355	0	68194	A2AAN2;Q8BMA6	Signal recognition particle subunit SRP68	Srp68	232
31.3672	31.3063	31.1542	31.314	83	83	64.4	64.4	161.78	0	323.31	97044000000	1877	133080000	216150000	139340000	260090000	A2ABU4	Myomesin-3	Myom3	233
24.8997	24.775	24.6743	25.1326	11	11	22.9	22.9	67.501	0	60.913	1887600000	55	3490400	5253700	4035500	5971700	A2ACG7;Q9DBG6	Dolichyl-diphosphooligosaccharide--protein glycosyltransferase subunit 2	Rpn2	234
22.211	21.4141	22.4851	22.6252	6	6	16.3	16.3	38.839	0	7.298	343200000	15	1177500	632730	1177100	2410200	F6WHL0;A2ADH1;Q9CQY5;F6TBV1	Magnesium transporter protein 1	Magt1	235
28.3782	27.7955	27.6444	27.2243	24	24	72.6	72.6	33.563	0	323.31	48507000000	461	59462000	87255000	74671000	47904000	A2AEX8;A2AEX6;P97447;A2AEY1;A2AEY2;A2AEX7	Four and a half LIM domains protein 1	Fhl1	236
NaN	NaN	17.1082	NaN	3	3	13.6	13.6	32.705	0	4.9497	71918000	3	0	9552.9	29351	0	A2AFI3;Q91VM5;Q9WV02;A2AFI4	RNA binding motif protein, X-linked-like-1;RNA-binding motif protein, X chromosome;RNA-binding motif protein, X chromosome, N-terminally processed	Rbmx;Rbmxl1	237
NaN	NaN	NaN	NaN	2	2	9.4	9.4	26.48	0	4.7895	60902000	4	0	0	0	0	F6ZLC6;A2AFI9;A2AFJ1;Q60973;Q60972	Histone-binding protein RBBP7;Histone-binding protein RBBP4	Rbbp7;Rbbp4	238
NaN	16.3582	NaN	16.5473	4	4	0.8	0.8	482.69	0.004223	2.3033	68507000	4	0	26705	0	14217	A2AFQ0;Q7TMY8;F6XP90	E3 ubiquitin-protein ligase HUWE1	Huwe1	240
21.406	21.0482	20.6455	20.9849	5	5	17.5	17.5	43.018	0	13.189	218140000	9	396340	509630	499120	409190	A2AG30;O89114	DnaJ homolog subfamily B member 5	Dnajb5	241
15.6174	NaN	NaN	NaN	1	1	6.6	6.6	16.243	0.0073892	2.0807	2556200	1	28930	0	0	0	A2AG83;Q9Z2X2	26S proteasome non-ATPase regulatory subunit 10	Psmd10	242
26.2462	25.3981	25.6795	25.532	32	32	32	32	135.6	0	284.39	8851000000	143	2310200	5737700	4165100	6418700	A2AI89;A2AI88;A2AI87;P18826;A2AI91	Phosphorylase b kinase regulatory subunit alpha, skeletal muscle isoform	Phka1	244
19.1907	19.002	20.3872	20.4351	5	5	18	18	38.362	0	16.754	245950000	9	129500	390770	374940	236160	A2AIL4	NADH dehydrogenase (ubiquinone) complex I, assembly factor 6	Ndufaf6	245
24.6643	24.5369	25.2763	25.6108	18	18	40.3	40.3	63.835	0	237.2	3623700000	112	1990200	3399400	7578100	8357700	A2AJP9;A8Y5Q0;A2AJQ0;Q3UV70	[Pyruvate dehydrogenase [acetyl-transferring]]-phosphatase 1, mitochondrial	Pdp1	246
NaN	NaN	NaN	NaN	4	4	18.3	18.3	30.569	0	8.8405	250990000	7	0	0	0	0	A2AJY7;A2AJY5;A2AJY2;O35206	Collagen alpha-1(XV) chain;Restin	Col15a1	247
17.4525	NaN	NaN	NaN	15	14	32.3	30.9	53.282	0	49.384	1768900000	37	15720	0	37182	43100	A2AKD7;Q61234	Alpha-1-syntrophin	Snta1	248
31.0235	30.8568	31.4623	31.4819	16	16	50.2	50.2	32.77	0	261.81	98456000000	671	699440000	921940000	1130100000	1105300000	A2AKU9;Q8C2Q8;Q91VR2;A2AKV2;A2AKV3;A2AKV1	ATP synthase subunit gamma;ATP synthase subunit gamma, mitochondrial	Atp5c1	249
NaN	NaN	NaN	19.6207	2	2	8.2	8.2	22.072	0.0058115	2.164	161860000	4	0	0	0	287600	G3UYJ3;A2AKV9;A2AKW0;Q5HZI9	Solute carrier family 25 member 51	Slc25a51	250
21.7745	21.8092	21.2515	20.4859	4	4	7.6	7.6	63.841	0	3.5074	55264000	6	392550	392450	218850	232900	H3BKN2;A2AL50;Q8C0I1;A2AL49	Alkyldihydroxyacetonephosphate synthase, peroxisomal	Agps	251
26.8188	28.6275	27.4937	27.1358	4	3	19.3	10.6	22.74	0	4.7195	8472500000	41	116160000	292710000	190730000	168240000	Q9CR06;A2AL78;A2AL77;A2AL76		Asph	252
24.8374	24.9747	24.728	25.0216	5	4	9.3	6.5	75.127	0	44.038	1132100000	100	7021000	9659900	12337000	7039700	Q8CBM2;A2AL85;Q8BSY0	Aspartyl/asparaginyl beta-hydroxylase	Asph	253
NaN	NaN	20.9909	NaN	3	3	9	9	41.937	0.0042626	2.377	120040000	3	130580	429060	915180	448340	A2ALW5	DnaJ homolog subfamily C member 25	Dnajc25	254
23.735	24.2161	23.3031	23.3094	7	7	22.4	22.4	41.008	0	24.381	1005700000	38	2012600	7922000	4180300	2363600	A2AMM0	Muscle-related coiled-coil protein	Murc	255
20.7485	21.0556	20.7611	20.9623	2	2	24	24	14.931	0	7.2182	89342000	12	1108800	3184200	596680	4937900	Q6PBC0;A2AMQ5;Q99L43	Phosphatidate cytidylyltransferase;Phosphatidate cytidylyltransferase 2	Cds2	256
21.3903	21.1848	20.656	20.9464	3	3	27.5	27.5	11.141	0	8.329	700840000	16	966170	1713700	1192200	794130	A2APX3;P21460	Cystatin-C	Cst3	257
22.928	22.7257	22.1849	21.6667	8	8	28.3	28.3	38.404	0	12.821	386030000	17	921140	1487000	1604900	819520	A2APY7	NADH dehydrogenase [ubiquinone] 1 alpha subcomplex assembly factor 5	Ndufaf5	258
23.3336	23.8418	23.3473	22.2969	487	0	74.4	0	800.56	0	4.5977	515240000	14	34733	163780	146380	212220	A2AQA9		Neb	259
27.2439	28.4145	28.1518	28.8644	217	16	71.5	5.8	353.16	0	251.73	103790000000	525	3209100	47589000	10481000	47529000	A2AQB2		Neb	260
20.6257	20.5631	NaN	19.3184	5	5	13.9	13.9	46.913	0	3.5984	127530000	7	452980	320110	0	449370	A2AQE4;P61202	COP9 signalosome complex subunit 2	Cops2	261
18.3054	25.7552	20.3596	NaN	29	7	9.1	4	221.49	0	39.371	3917600000	24	3651.1	1581900	290640	444060	A2AQP0	Myosin-7B	Myh7b	262
21.7029	21.3202	21.8724	22.2656	6	6	21.4	21.4	42.235	0	27.606	579400000	12	786690	741280	968150	2120000	A2AQY8;Q8BTY1;A2AQY9	Kynurenine--oxoglutarate transaminase 1	Ccbl1	263
27.3547	27.523	27.5845	27.4658	1	1	7.5	7.5	14.694	0.0054393	2.2223	6313000000	37	83140000	472880000	199150000	224040000	G3UYV5;A2ARA8	Integrin alpha-8;Integrin alpha-8 heavy chain;Integrin alpha-8 light chain	Itga8	264
NaN	NaN	NaN	NaN	1	1	10.4	10.4	20.522	0.0088889	1.9487	6995300	0	0	0	0	0	A2ARI0;Q8C0L0	Thioredoxin-related transmembrane protein 4	Tmx4	265
24.7058	24.8729	24.929	24.699	11	11	27.4	27.4	41.984	0	23.724	1033100000	54	3365400	7686700	9139700	6450600	A2ASL8;Q7TQ95;A2ASM0;A2ASM1	Protein lunapark	Lnp	266
35.1846	35.8184	35.5475	35.81	2291	2	67.3	0.1	3906.4	0	323.31	11145000000000	66792	69468000	577800000	180430000	538560000	A2ASS6	Titin	Ttn	267
29.6014	29.6002	29.5548	29.1803	30	30	54.6	54.6	68.189	0	323.31	35773000000	527	91192000	144580000	91916000	151580000	A2AUC9	Kelch-like protein 41	Klhl41	268
20.6648	NaN	19.2321	19.518	8	8	38.9	38.9	25.067	0	16.468	99501000	11	416840	0	292120	251130	A2AUD5;F6VQ81;V9GWU5;Q3TAI4;Q9CYZ2;Q3TUJ9;Q8BKP1	Tumor protein D54	Tpd52l2	269
20.8408	20.8611	20.7866	20.7615	4	4	21.3	21.3	15.819	0	7.7451	186830000	9	669920	1320200	930100	1312300	A2AUE1;G5E8T0;P60904	DnaJ homolog subfamily C member 5	Dnajc5	270
20.034	20.0028	NaN	NaN	3	3	11.2	11.2	35.855	0	9.6405	208650000	5	169670	222590	0	0	A2AUR3;Q60866;A2AUR5	Phosphotriesterase-related protein	Pter	271
21.3184	NaN	21.1234	21.2054	4	4	12.7	12.7	29.543	0	3.7277	496860000	7	749430	304150	1276500	798220	A2AUR7;Q9D031;Q01730	Ras suppressor protein 1	Rsu1	272
NaN	NaN	NaN	NaN	1	1	2.2	2.2	63.899	0.0065952	2.1134	0	1	0	0	0	0	A2AWN8;P59326;Q8BYK6	YTH domain-containing family protein 1;YTH domain-containing family protein 3	Ythdf1;Ythdf3	273
22.5378	NaN	NaN	NaN	1	1	21.2	21.2	17.584	0	298.85	438950000	1	1014900	0	0	0	A2BE92;A2BE93;Q9EQU5	Protein SET	Set	274
24.355	23.7805	24.0737	24.1496	8	8	18.3	18.3	68.265	0	25.231	632390000	51	3785100	3370300	3016700	3958500	A2BFF8;Q3TPJ8;A2BFF5;A2BFF9;O88487	Cytoplasmic dynein 1 intermediate chain 2	Dync1i2	275
NaN	NaN	17.5962	NaN	1	1	14.1	14.1	9.3679	0	4.7387	22592000	3	0	0	148520	0	A2BGN7;Q9D8X0	Protein MANBAL	Manbal	276
22.767	22.0019	21.2054	NaN	7	7	45.6	45.6	20.681	0	26.856	143760000	12	1449700	1880600	777580	0	A2BIN1;Q4FZE8;B8JI96;A2CEK7;A2AKN9;A2AKN8;A2BIM8;P11589;P02762;P04938;A2BIN0;Q58EV3;A9R9W0;A2CEL1;A9C497;E9PVW0;A9C496;B5X0G2;P11588;L7MUC7;A2CEK6;E9QA79;A2CEL0	Major urinary protein 2;Major urinary protein 6;Major urinary proteins 11 and 8;Major urinary protein 17;Major urinary protein 1	Mup10;Mup1;Mup14;Mup4;Mup8;Mup9;Mup2;Mup6;Mup11;Mup15;Mup19;Mup17;Mup7;Mup13	277
25.0151	25.0679	24.2989	24.4022	17	17	29.1	29.1	67.852	0	40.79	1220100000	61	3353600	3736000	2413600	4971200	Q91YZ8;D3Z5M2;A3KFU5;A3KFU8;Q6PHQ9	Polyadenylate-binding protein	Pabpc4;Gm10110	278
NaN	NaN	NaN	NaN	9	9	31.2	31.2	40.678	0	7.2615	195200000	10	0	0	0	0	A3KFX0	Cytosolic 5-nucleotidase 1A	Nt5c1a	279
23.0061	22.6386	21.7475	22.1588	2	2	12.6	12.6	9.3114	0	3.6578	180120000	12	6008000	2708500	6641700	11863000	E9Q2Z4;Q5XK38;J3QM43;A3KGL9;B7ZCQ3;F6W687;P09602	Non-histone chromosomal protein HMG-17	Gm16494;Hmgn2;Gm6594	280
24.0621	22.8102	23.6333	21.6779	41	41	19.8	19.8	282.89	0	88.945	3220700000	76	389340	280030	343150	2820300	A3KGU5;A3KGU7;E9Q447;A3KGU9;P16546	Spectrin alpha chain, non-erythrocytic 1	Sptan1	281
NaN	NaN	NaN	NaN	1	1	2.6	2.6	52.223	0	4.5988	24418000	1	0	0	0	0	A3KMP2	Tetratricopeptide repeat protein 38	Ttc38	282
20.6501	NaN	NaN	18.9128	7	7	30.8	30.8	29.051	0	11.273	386130000	14	440720	0	0	90766	A4QPC5;P21844	Chymase	Cma1	284
21.0037	20.5561	21.1724	20.7335	4	4	5.3	5.3	80.851	0	4.0215	87678000	9	77363	145700	290110	163180	A6H611	Mitochondrial intermediate peptidase	Mipep	285
NaN	NaN	NaN	NaN	3	3	6.6	6.6	50.548	0.007368	2.0585	37382000	2	0	0	0	0	A6H630	Protein-glutamate O-methyltransferase	Armt1	286
24.5749	24.3811	22.908	22.7594	18	17	22	20.5	110.97	0	62.592	1104500000	61	1236100	1729300	568280	591880	A6H644;Q8BG95	Protein phosphatase 1 regulatory subunit;Protein phosphatase 1 regulatory subunit 12B	Ppp1r12b	287
30.9261	30.2261	30.0033	29.7999	16	5	95.2	31.3	15.748	0	323.31	186350000000	870	288520000	507520000	548370000	309380000	A8DUK4;E9Q223		Hbbt1;Hbb-bs	288
NaN	NaN	NaN	NaN	3	3	25.7	25.7	15.677	0	3.2368	16485000	3	0	0	0	0	A8Y5E9;B2KGA7;Q505B7	Protein archease	Zbtb8os	289
18.423	22.111	21.6895	20.5437	1	1	13.2	13.2	7.559	0	5.4857	297340000	16	79355	31494000	6799700	9560300	G5E8D1;A9JTY7;O70562;O70558;O70555;O70554;O70559	Small proline-rich protein 2K;Small proline-rich protein 2G;Small proline-rich protein 2D;Small proline-rich protein 2B;Small proline-rich protein 2H	Sprr2k;Sprr2b;Sprr2g;Sprr2d;Sprr2h	290
24.4908	24.8359	24.9795	24.8917	13	1	75.6	6.3	23.935	0	5.8395	3123000000	37	8840200	13227000	12675000	18807000	B0QZL1	Enolase	Eno1	291
22.0234	22.1083	22.1361	22.45	2	2	60.9	60.9	4.6893	0	19.891	504580000	8	3634600	7383100	7722300	3633300	H3BJY1;H3BKF4;H3BIZ8;B0QZP8;O55101;H3BJ78	Synaptogyrin-2	Syngr2;Gm20708	293
NaN	NaN	17.5899	NaN	3	3	49.4	49.4	9.5948	0	7.6313	63999000	4	111130	94117	198020	0	B0R029;E9Q8A1;B0R030;Q9D3L3;O09044	Synaptosomal-associated protein;Synaptosomal-associated protein 23	Snap23	294
22.0641	22.0446	21.9591	22.0195	7	7	48.2	48.2	21.997	0	20.678	261540000	24	750860	2256800	2380300	1102400	B0R091;P61022	Calcineurin B homologous protein 1	Chp1	295
18.915	NaN	18.9908	19.0758	6	6	43.8	43.8	23.223	0	88.269	713100000	28	216760	401660	309020	81643	B1AQF4;Q9D7X3;H3BKL8;Q3V2Y9	Dual specificity protein phosphatase 3	Dusp3	297
22.8265	23.566	23.1869	20.97	6	6	50.4	50.4	13.155	0	22.878	1486500000	28	2495400	5244600	5081200	616100	Z4YKM2;B2RWE3;B1AR13	CDGSH iron-sulfur domain-containing protein 3, mitochondrial	Cisd3	298
NaN	NaN	NaN	NaN	1	1	0.5	0.5	512.36	0.0062163	2.1435	5476100000	1	0	0	0	0	B1AR51		Dnah9	299
NaN	NaN	23.1865	NaN	96	4	30.6	3.8	223.56	0	13.481	2116900000	7	0	0	933870	26070	B1AR69		Myh13	300
20.3497	19.4019	NaN	20.4945	2	2	5.5	5.5	81.917	0	25.123	89852000	4	225850	89248	0	116320	B1ARB3;Q08481	Platelet endothelial cell adhesion molecule	Pecam1	301
NaN	19.3617	NaN	NaN	7	7	35	35	23.587	0	6.7809	191970000	7	72092	205940	201510	57773	B1AT92;Q60631	Growth factor receptor-bound protein 2	Grb2	302
19.7535	19.7261	19.7816	NaN	3	3	7.4	7.4	54.33	0	3.76	51693000	3	111500	100370	284040	147670	B1AV77;B1ATI0;P47740	Aldehyde dehydrogenase;Fatty aldehyde dehydrogenase	Aldh3a2	303
29.5843	28.4862	30.631	30.7475	17	2	13.3	2.3	107.6	0	323.31	151230000000	157	92242000	136600000	171320000	259380000	B1ATS4;B1ATS5;E9Q559;Q64518	Calcium-transporting ATPase;Sarcoplasmic/endoplasmic reticulum calcium ATPase 3	Atp2a3	304
28.6084	28.1811	28.8241	29.1274	27	27	48.8	48.8	66.113	0	323.31	15770000000	403	45453000	48192000	57781000	84064000	B1AU25;Q9Z0X1	Apoptosis-inducing factor 1, mitochondrial	Aifm1	305
NaN	18.026	NaN	NaN	2	2	16.5	16.5	19.57	0	3.7805	27178000	2	0	66166	0	0	B1AUY9;B1AUZ1;Q3V4D5;B1AUY7;Q9QY36;Q9CQX6;B1AUY8;Q3UX61	N-alpha-acetyltransferase 10;N-alpha-acetyltransferase 11	Naa10;Gm16286;Naa11	306
20.6838	20.9164	20.5414	21.0313	5	5	10.1	10.1	65.962	0	8.05	139530000	7	150790	386210	120360	164730	B1AW21;Q9Z2C5	Myotubularin	Mtm1	307
20.4282	20.0232	21.3328	21.0904	2	2	55.8	55.8	6.3702	0	3.9157	85702000	7	718210	753040	3129800	3219900	Q3TFT3;B1AXC7;B1AXC5;B1AXC8;Q8K2Q5	Coiled-coil-helix-coiled-coil-helix domain-containing protein 7	Chchd7	308
NaN	16.1796	NaN	NaN	7	4	13.5	8.6	80.669	0	8.3901	154790000	6	0	5363.5	0	0	B1AXN9;P18654	Ribosomal protein S6 kinase alpha-3	Rps6ka3	309
20.749	21.9216	22.7506	21.2724	3	3	31.4	31.4	6.0372	0.0046374	2.2959	359500000	16	98551	1262100	11134000	1012400	B1AXP6	Mitochondrial import receptor subunit TOM5 homolog	Tomm5	310
NaN	19.4568	NaN	NaN	3	3	4.6	4.6	91.622	0	4.1724	87527000	3	10852	65904	0	38229	B2C3G8;P42232;P42230	Signal transducer and activator of transcription;Signal transducer and activator of transcription 5B;Signal transducer and activator of transcription 5A	Stat5a;Stat5b	311
22.5838	22.1421	22.4585	22.7116	14	14	38.6	38.6	48.562	0	61.957	1702300000	37	812960	1646500	782880	905730	B2M1R6;P61979;H3BKD0;H3BLL4;H3BK96;H3BKI8	Heterogeneous nuclear ribonucleoprotein K	Hnrnpk	312
23.4716	23.5855	23.6001	24.0044	3	3	25.7	25.7	19.183	0	30.398	563270000	37	3739400	6768200	6514800	6718900	D3Z5B1;B2RPU8;Q9D1L0	Coiled-coil-helix-coiled-coil-helix domain-containing protein 2	Zbed5;Chchd2	313
21.9291	20.9682	21.41	21.7852	12	11	19.9	19.1	103.27	0	59.809	1238400000	34	347490	365470	237240	380050	B2RQK7;Q8BWB1;D3YU08	Synaptopodin 2-like protein	Synpo2l	314
20.2613	21.3609	21.6876	21.6946	10	10	17.7	17.7	77.731	0	9.6056	162100000	13	398330	436860	692260	508780	B2RQS1;Q9ERG2	Striatin-3	Strn3	315
25.7956	26.0887	26.4251	25.9807	21	2	12.7	0.8	230.99	0	47.539	3767400000	55	409750	3862200	9046700	13212000	K3W4L0;B2RRE2;E9QAX2;Q9JMH9;E9Q405;A0A1C7ZN10	Unconventional myosin-XVIIIa	Myo18a	316
NaN	22.3071	NaN	NaN	1	1	4.4	4.4	25.845	0.010004	1.8644	315770000	3	2447200	3775700	3479200	3105200	B2RVY9	Transmembrane protein 182	Tmem182	317
19.7219	NaN	NaN	NaN	6	6	23.4	23.4	36.609	0	32.065	550600000	12	214190	0	0	270100	B2RXM2;J3QNY1;A2AL12;Q8BG05	Heterogeneous nuclear ribonucleoprotein A3	Gm6793;Gm9242;Hnrnpa3	319
25.1255	25.0851	24.5189	24.444	1	1	1.1	1.1	164.36	0.00089127	2.7926	1973700000	20	1193500	2680700	1423400	2026600	B2RXS8;B9EKR1	Protein-tyrosine-phosphatase;Receptor-type tyrosine-protein phosphatase zeta	Ptprz1	320
22.3984	23.2374	24.1248	20.7103	38	25	18.7	14.3	274.63	0	61.015	1560300000	33	191450	1025800	69243	291090	B7FAV1;B7FAU9;Q8BTM8	Filamin-A	Flna	321
NaN	20.5352	NaN	NaN	8	3	53.8	20.8	19.339	0	13.345	915280000	21	263260	479800	180260	65852	B7ZBY7;E9PY39;Q9CZY3;B7ZBY6	Ubiquitin-conjugating enzyme E2 variant 1	Ube2v1;Gm20431	322
21.9054	22.0181	22.1804	22.0701	5	5	13.1	13.1	50.395	0	7.0925	253490000	12	526580	618050	1012500	583570	B7ZCF1;O88685;F6Q2E3;A0A087WPH7;A2AGN7	26S protease regulatory subunit 6A	Psmc3	323
20.8349	20.773	20.6423	NaN	2	2	6.8	6.8	35.925	0.0013351	2.783	36015000	4	294280	390020	492620	0	B7ZNK6;Q64191	N(4)-(beta-N-acetylglucosaminyl)-L-asparaginase;Glycosylasparaginase alpha chain;Glycosylasparaginase beta chain	Aga	324
23.0034	22.7979	22.8849	22.8598	10	9	31.9	29.3	43.934	0	41.447	749900000	28	1240400	1314700	2917800	2388400	B7ZNL2;Q78ZA7;A0A140LJB5	Nucleosome assembly protein 1-like 4	Nap1l4	325
21.878	21.8322	21.6651	23.0317	38	2	69.7	3.9	32.637	0	8.9005	611810000	8	594200	146040	619030	3558700	B7ZNL3;E9Q448		Tpm1	326
20.9484	20.3664	20.732	20.8543	3	3	13.4	13.4	26.69	0	4.0182	162030000	9	364440	532280	811460	486280	B8JJ66;B8JJ69;F6X1P1		2310061I04Rik	327
NaN	NaN	17.4298	NaN	7	7	16.2	16.2	68.161	0	39.846	146430000	9	0	0	14354	0	B8JK33;B8JK32;Q9D0E1	Heterogeneous nuclear ribonucleoprotein M	Hnrnpm	328
24.46	23.7901	23.1049	24.6557	4	4	8.1	8.1	28.523	0	6.0944	3509700000	47	6882400	28473000	3910000	33311000	B9EHK9;Q9QY80	Very-long-chain (3R)-3-hydroxyacyl-CoA dehydratase 1	Hacd1	329
24.1751	24.208	24.0656	24.0777	8	7	20.1	17.6	48.22	0	11.67	631200000	44	5052200	4668700	4333300	15234000	B9EIZ7;Q920M5	Coronin;Coronin-6	Coro6	330
18.9428	NaN	NaN	NaN	1	1	9.5	9.5	13.716	0.0081334	1.9879	5826900	1	290000	0	0	0	D3YTP4;Q3TSA8;Q8K021	Secretory carrier-associated membrane protein 1	Scamp1	409
21.1916	21.4158	21.6946	21.8886	3	3	16.5	16.5	19.569	0	4.1052	272320000	11	497230	1125500	3164300	1166800	D3YWT0;D3Z569;D3YTS1;Q9R0P6	Signal peptidase complex catalytic subunit SEC11;Signal peptidase complex catalytic subunit SEC11A	Sec11a	411
22.4239	22.045	21.6518	22.1678	11	11	22.1	22.1	62.779	0	20.465	353490000	14	599770	570070	919770	1020000	D3YU17;Q8VCM8	Nicalin	Ncln	413
26.2253	25.9104	24.9465	24.2025	83	2	71.4	4.5	126.56	0	99.603	2049800000	65	3707000	7368800	1575900	1167600	D3YU50;F6RQD1		Mybpc1	414
24.1721	24.6081	22.0206	20.6056	19	0	95.7	0	13.236	0	34.718	225860000	24	6980600	15509000	2409700	514960	D3YUI7;D3YW14		Myl2	415
30.6327	30.0599	30.7244	31.2287	29	29	76	76	49.913	0	323.31	85144000000	819	279720000	294530000	425170000	635000000	D3YUM1;Q91YT0;D3Z1U9	NADH dehydrogenase [ubiquinone] flavoprotein 1, mitochondrial	Ndufv1	416
33.5001	33.6651	31.0194	30.6343	18	17	55.6	51.5	19.843	0	323.31	177230000000	1074	5606900000	8167800000	1203400000	716350000	D3YUN3;F6QC77;Q9WUZ5	Troponin I, slow skeletal muscle	Tnni1	417
NaN	NaN	NaN	NaN	2	2	6.9	6.9	70.322	0	6.5574	14304000	2	0	0	0	0	D3YUP1;Q9WVG6;D6RFA7	Histone-arginine methyltransferase CARM1	Carm1	418
16.1695	NaN	NaN	NaN	2	2	1.2	1.2	180.11	0	7.356	35599000	3	421.77	0	0	0	D3YUT2;Q924C5	Alpha-protein kinase 3	Alpk3	419
NaN	NaN	NaN	NaN	4	4	12.2	12.2	47.573	0	60.804	125470000	6	0	0	0	0	D3YVS1;D3Z3Q3;Q921U8	Smoothelin	Smtn	421
NaN	NaN	NaN	20.9072	2	2	13.1	13.1	9.1651	0.009984	1.8609	28359000	2	1081100	2226400	1619900	8806100	D3YVS7;Q8K353	Cysteine-rich and transmembrane domain-containing protein 1	Cystm1	422
21.7141	NaN	19.0783	NaN	9	9	47.3	47.3	28.036	0	13.529	1309100000	18	668130	145370	453880	52662	D3YWF6;Q7TQI3	Ubiquitin thioesterase OTUB1	Otub1	423
19.8285	19.4534	19.9586	18.4328	3	3	17.9	17.9	18.049	0	4.0345	70452000	7	337440	593360	680530	212460	D3YWI4;E9Q1I6;F8WHT5;G3UVW1;P19258	Protein Mpv17	Mpv17	424
NaN	18.9855	19.644	19.6869	2	2	7.5	7.5	31.865	0.0073469	2.0468	24055000	2	0	111640	576990	471050	D3YX52;P58749	Transmembrane 6 superfamily member 1	Tm6sf1	425
22.8375	NaN	NaN	NaN	1	1	2.1	2.1	73.47	0	8.8572	229250000	2	13485000	0	0	0	D3YY38;Q8BXR1	Probable cationic amino acid transporter	Slc7a14	426
NaN	NaN	NaN	17.8556	1	1	5.9	5.9	27.153	0.0026076	2.568	17098000	1	127540	0	0	72522	D3YY50;F8WHX2;Q9D8X1	Copper homeostasis protein cutC homolog	Cutc	427
20.9103	20.215	20.6192	20.4605	4	4	23.6	23.6	24.258	0	60.949	210420000	10	658140	183660	484230	807090	F6WYM0;D3YYB1;D3Z3C0;E9Q3V6;P42208;F6UKN5;D3YZU7;D3Z1S1	Septin-2	2019-09-02	428
NaN	21.1434	NaN	NaN	6	5	33.5	29.6	29.425	0	10.201	112520000	6	0	353530	111760	0	D3YYK8;E9Q6X0;Q8R001;Q3TG90	Microtubule-associated protein RP/EB family member 2	Mapre2	429
20.8893	20.9504	21.7346	21.125	6	6	19.1	19.1	35.256	0	16.407	339990000	11	469740	527830	900510	396690	E9Q3B9;D3YYS6;O35678;Q3UFN1	Monoglyceride lipase	Mgll	430
NaN	19.3885	NaN	NaN	1	1	13.1	13.1	10.843	0	3.2262	18102000	1	0	415760	0	0	D3Z7G3;F8WHN9;D3YYX8;D3Z2E9;Q9D882	Uncharacterized protein C10orf35 homolog	2010107G23Rik	431
NaN	NaN	NaN	NaN	3	3	11.5	11.5	33.532	0	5.1713	71104000	3	0	0	0	0	D3YZA5;O55222	Integrin-linked protein kinase	Ilk	432
NaN	15.0182	NaN	NaN	5	5	39.6	39.6	15.242	0	3.8316	108180000	9	0	7058.8	0	0	D3Z442;D3YZD8;Q8R0P4;D3Z1Q3;D3YWY5	Mth938 domain-containing protein	Aamdc	433
NaN	NaN	NaN	NaN	2	2	51.9	51.9	9.0151	0	5.1751	19993000	2	0	0	0	0	D3YZM4;E9Q5B2;E9Q7K5;G5E8X1;Q9DCS2	UPF0585 protein C16orf13 homolog	0610011F06Rik	434
20.1782	19.9616	20.0479	20.7895	4	4	8.9	8.9	75.002	0	15.691	95147000	7	120310	129820	203150	139730	D3YZN4;D3Z1Z1;Q3ULF4;D3YXB7;F6W695	Paraplegin	Spg7	435
23.5838	23.1706	22.8405	22.6526	5	5	33.5	33.5	21.276	0	11.514	578670000	34	2669400	4732200	4176300	2751200	E9Q7G1;D3YZZ5		Tmed7	436
30.7774	30.7375	30.9526	31.0178	43	43	62.9	62.9	78.034	0	323.31	103000000000	1243	140470000	277730000	253160000	413300000	D3Z041;P41216	Long-chain-fatty-acid--CoA ligase 1	Acsl1	437
21.3733	21.2996	23.3069	23.4364	3	3	2.4	2.4	135.84	0	22.421	1098700000	24	337420	847320	1436000	2549800	F6XC54;D3Z074;E9PXV7;E9PV41;O08808	Protein diaphanous homolog 1	Diap1;Diaph1	438
21.925	21.3011	21.0935	NaN	3	3	14.8	14.8	33.591	0	6.556	115220000	7	772110	871140	1131000	0	D3Z0F5;O88545	COP9 signalosome complex subunit 6	Cops6	439
23.1435	23.2325	20.5744	20.1536	16	1	100	22.6	10.622	0.005848	2.1999	72848000	2	2314200	5806900	1691000	594680	D3Z0I3;A0A0G2JE15		Myl2	440
NaN	NaN	NaN	NaN	1	1	9.6	9.6	19.302	0.0073439	2.0451	15922000	1	0	0	0	0	D3Z124;F6QA74;P28352	DNA-(apurinic or apyrimidinic site) lyase;DNA-(apurinic or apyrimidinic site) lyase, mitochondrial	Apex1	442
20.3166	20.1704	19.2779	19.2243	2	2	15.4	15.4	17.603	0.00045065	2.9476	24528000	4	386010	1010800	445280	90090	D3Z637;D3Z125;E9PUA7;D3Z7X7;F8WHQ1;Q62393	Tumor protein D52	Tpd52	443
21.1014	20.4334	20.457	NaN	5	4	6.9	5.9	85.054	0.0085262	1.9813	85478000	5	193380	142250	106290	55671	D3Z158;Q8BML9		Qars	444
NaN	20.9009	NaN	NaN	2	2	22.9	22.9	7.6478	0.00089366	2.8182	106870000	4	414240	1683700	1616000	132330	D3Z1K5;D3Z1Z0;Q9Z0V8	Mitochondrial import inner membrane translocase subunit Tim17-A	Timm17a	445
NaN	NaN	17.7845	NaN	1	1	4.7	4.7	29.178	0	3.8871	17959000	2	31469	0	89581	0	D3Z220;P97821	Dipeptidyl peptidase 1;Dipeptidyl peptidase 1 exclusion domain chain;Dipeptidyl peptidase 1 heavy chain;Dipeptidyl peptidase 1 light chain	Ctsc	446
18.8152	20.0258	19.1499	18.9255	3	3	30.3	30.3	14.279	0	6.0636	67210000	9	70007	1071300	505380	454990	D3Z2K2;Q9CR88	28S ribosomal protein S14, mitochondrial	Mrps14	447
21.8773	22.0074	22.0884	21.2455	11	11	10.8	10.8	148	0	23.901	526620000	22	183580	456470	318050	645680	D3Z3M7;D3Z2Z1;F8WIA1;Q922J3;F6RCU2	CAP-Gly domain-containing linker protein 1	Clip1	448
18.2185	NaN	NaN	NaN	2	2	14.1	14.1	25.37	0.00089566	2.8383	22363000	2	87772	0	0	0	D3Z315;O89079;F6YFR7	Coatomer subunit epsilon	Cope	449
24.3601	24.0085	24.34	23.3956	5	5	18.3	18.3	27.847	0	39.953	981420000	38	5444900	6068900	8399000	1323200	D3Z316;Q9CQF4	Uncharacterized protein C6orf203 homolog	1700021F05Rik	450
20.7067	20.6476	20.5564	20.5749	1	1	15.5	15.5	11.896	0.0017707	2.7211	29572000	1	3130700	702380	793120	1288300	D3Z3B2;E9Q9C5;P63082	V-type proton ATPase 16 kDa proteolipid subunit	Atp6v0c	451
NaN	NaN	NaN	NaN	1	1	9.4	9.4	15.265	0.0017683	2.712	41197000	4	0	0	0	0	D3Z3E6;Q8CGF5	Transmembrane protein 56	Tmem56	452
NaN	18.3711	NaN	NaN	2	2	10.9	10.9	29.776	0.0042589	2.371	35338000	3	73875	131910	82727	0	D3Z3G5;Q91W19;E9QNL5;P52840;D3Z2P8	Sulfotransferase;Sulfotransferase 1A1	Sult1a1	453
NaN	NaN	NaN	NaN	1	1	2.6	2.6	57.792	0.0081268	1.986	2720500	1	0	0	0	0	D3Z3L3		Trim12c	454
NaN	NaN	NaN	17.2749	3	3	26.2	26.2	13.752	0	4.0668	57841000	5	0	234150	319470	119960	D3Z3L7;F8WJ99;D3Z4D7;Q9QZJ6	Microfibrillar-associated protein 5	Mfap5	455
24.8169	22.9439	24.2232	24.8879	4	2	8.9	5.4	54.395	0.00046168	3.1643	1390100000	21	1871200	1845800	5191900	4206100	D3Z3Z3;P54285	Voltage-dependent L-type calcium channel subunit beta-3	Cacnb3	456
21.1471	20.4968	21.7942	NaN	5	5	21.4	21.4	33.994	0	13.347	196470000	5	387920	478470	1175900	0	D3Z456;Q99N95;F6W7C7	39S ribosomal protein L3, mitochondrial	Mrpl3	457
20.2519	19.9302	20.0734	19.9452	2	2	9.6	9.6	25.369	0	3.7805	47006000	11	458840	409890	355950	451270	D3Z7J6;D3Z487;Q99LD9	Translation initiation factor eIF-2B subunit beta	Eif2b2	458
NaN	NaN	17.3299	NaN	2	2	18.8	18.8	12.652	0	3.5182	41217000	4	0	0	98788	0	D3Z497;Q9WTZ1	RING-box protein 2	Gm7075;Rnf7	459
NaN	NaN	NaN	17.8502	5	5	15.9	15.9	39.366	0	5.6787	60089000	6	88454	97232	104300	48170	D3Z4B2;Q9CWZ7	Gamma-soluble NSF attachment protein	Napg	460
NaN	NaN	18.7815	NaN	2	2	10.3	10.3	20.041	0.00044944	2.8972	42614000	3	99740	0	357580	0	D3Z6H3;D3Z4E5;Q9WUB4;F6XWI6	Dynactin subunit 6	Dctn6	461
NaN	NaN	NaN	NaN	2	2	10.6	10.6	24.822	0.00046104	3.1553	32518000	2	0	0	0	0	D3Z4I3;Q62176;G3UXG4;G3UWQ8;G3UXN1;G3UWX7	RNA-binding protein 24;RNA-binding protein 38	Rbm24;Rbm38	462
NaN	NaN	19.1954	NaN	13	13	20.1	20.1	88.327	0	45.894	593870000	17	29027	62841	56128	47637	D3Z4J9;Q05BC3;D6RII3	Echinoderm microtubule-associated protein-like 1	Eml1	463
NaN	16.9996	NaN	NaN	1	1	7.1	7.1	16.037	0.0026144	2.5785	12053000	1	40007	70428	0	0	D3Z4S3	Putative peptidyl-tRNA hydrolase PTRHD1	Ptrhd1	464
19.352	18.8906	19.4158	19.5818	1	1	6.5	6.5	20.614	0.007359	2.0549	12734000	3	353490	212940	652390	903530	D6RG85;D3Z5V7;Q3TQB2	FAD-dependent oxidoreductase domain-containing protein 1	Foxred1	466
25.1184	24.8151	25.2967	25.544	11	11	40.4	40.4	37.985	0	72.826	2496600000	109	6806500	7438300	13110000	13511000	D3Z636;Q91VM9	Inorganic pyrophosphatase 2, mitochondrial	Ppa2	467
22.5035	22.7076	22.3297	22.1181	7	7	50	50	16.137	0	8.6687	316650000	21	1088300	3018100	2232300	787810	D3Z645;Q9QZ88;D3YYD5;D3YW98	Vacuolar protein sorting-associated protein 29	Vps29	468
19.4235	NaN	NaN	NaN	4	4	19.2	19.2	25.774	0	3.3428	89911000	3	105270	16469	0	30815	D3Z6A7;Q9Z2Y3;E9Q0I8;E9Q0I7	Homer protein homolog 1	Homer1	469
19.5021	NaN	NaN	NaN	3	3	3.5	3.5	88.896	0.0013339	2.7693	30505000	4	96998	488980	0	36569	D3Z6B9;Q8K009	Mitochondrial 10-formyltetrahydrofolate dehydrogenase	Aldh1l2	470
16.7979	NaN	NaN	NaN	4	3	15.8	12	30.364	0	5.5591	40628000	3	28103	0	0	0	D3Z6G3;Q6PER3;A0A0J9YVB9	Microtubule-associated protein RP/EB family member 3	Mapre3	472
NaN	NaN	NaN	NaN	8	8	26	26	38.272	0	31.543	161880000	9	0	0	0	0	P0DMN7;D3Z6H8	S-adenosylmethionine decarboxylase proenzyme 1;S-adenosylmethionine decarboxylase 1 alpha chain;S-adenosylmethionine decarboxylase 1 beta chain;S-adenosylmethionine decarboxylase proenzyme 2;S-adenosylmethionine decarboxylase 2 alpha chain;S-adenosylmethionine decarboxylase 2 beta chain	Amd1;Amd2	473
23.7879	22.8758	23.0479	22.1047	1	1	5.8	5.8	40.63	0	3.6675	441710000	8	2336500	3113000	2183100	774050	D3Z6P4;Q6NZJ5;E9Q3I8;E9Q3I9;E9Q3I4;E9Q3I5;E9Q0N0;Q9Z0R4	Intersectin-1	Itsn1	474
NaN	17.4415	NaN	NaN	4	4	33.8	33.8	14.766	0	5.1529	82846000	5	0	95666	97573	47377	D3Z789;D3Z6Z0;Q78ZM0;O70492	Sorting nexin-3	Snx3	475
NaN	NaN	17.4843	NaN	5	5	11.8	11.8	62.352	0	7.4275	208630000	4	127360	0	47185	0	D3Z780;Q61749	Translation initiation factor eIF-2B subunit delta	Eif2b4	476
NaN	NaN	NaN	NaN	2	2	41.5	41.5	6.0139	0	4.2304	95810000	3	0	0	0	0	H7BWX9;D3Z794;P61957;G3UZX6;G3UZ60;G3UWI9;G3UWX9;G3UZA7;Q9Z172	Small ubiquitin-related modifier 2;Small ubiquitin-related modifier;Small ubiquitin-related modifier 3	Sumo2;Sumo3	477
20.6315	21.0132	20.85	20.8704	4	4	25.3	25.3	19.378	0	6.0055	139950000	10	517480	1182700	752130	772980	D3Z7C0;Q9Z2Q5	39S ribosomal protein L40, mitochondrial	Mrpl40	478
NaN	18.6435	NaN	NaN	4	4	36.9	36.9	14.982	0	3.9396	107070000	5	183090	147610	155870	0	D3Z7C6;Q9R0Q7	Prostaglandin E synthase 3	Ptges3	480
18.2069	NaN	NaN	NaN	3	3	16.2	16.2	27.215	0	5.9701	55091000	3	116090	0	0	0	D3Z7F7;Q8BFS6	Serine/threonine-protein phosphatase CPPED1	Cpped1	481
18.4889	NaN	NaN	NaN	10	10	11.1	11.1	125.93	0	36.154	1173800000	18	25079	9763.5	0	6416.3	D3Z7H8		Cilp2	482
21.9235	21.6972	22.1778	22.258	6	6	12.9	12.9	73.963	0	53.477	368530000	20	391280	398760	439960	517410	D3Z7P3;D3Z7P4	Glutaminase kidney isoform, mitochondrial	Gls	483
20.7933	21.2351	21.01	20.1917	3	3	33.3	33.3	7.818	0	4.6499	102930000	8	432140	1677900	1813700	1940200	D3Z7Q2		Smim20	484
NaN	NaN	NaN	NaN	2	2	11.7	11.7	21.985	0.00046019	3.1321	7326400	2	0	0	0	0	D3Z7Q5;P56812	Programmed cell death protein 5	Pdcd5	485
NaN	NaN	NaN	NaN	1	1	14.8	14.8	20.33	0	21.97	13643000	1	0	0	0	0	D3Z7U4		Mecp2	486
28.1864	27.4618	27.0475	27.3734	22	5	38.8	9.2	50.103	0	144.44	4230200000	212	31253000	28390000	21780000	22663000	F6UV57;F6YCM8;F8WIH0;D3Z7V3;H7BX64;Q3URD3	Sarcolemmal membrane-associated protein	Slmap	487
26.2237	25.427	26.5861	26.6411	19	8	33.3	12.6	61.389	0	80.947	3673400000	106	8498800	6194000	12208000	23567000	D3Z7X0		Acad12	488
NaN	NaN	NaN	20.0604	1	1	9.1	9.1	16.453	0	9.3961	89452000	1	527800	795980	1405200	827030	D5MCW4;Q9CQ89	Protein CutA	Cuta	489
NaN	21.6963	21.3331	23.7665	1	1	1.7	1.7	74.152	0.0058382	2.1899	1255800000	8	0	3646700	1229100	16316000	D6RCU5;D6RGU5;Q80WJ6	Multidrug resistance-associated protein 9	Abcc12	490
NaN	NaN	NaN	NaN	1	1	8.2	8.2	22.491	0.0030264	2.5188	14124000	1	0	0	0	0	D6RDC7;Q9ERF3	WD repeat-containing protein 61;WD repeat-containing protein 61, N-terminally processed	Wdr61	491
NaN	18.9163	19.3082	NaN	1	1	24.2	24.2	7.4085	0.0026189	2.5909	36143000	2	0	705780	1520400	0	D6RE20;Q8CET7;Q80TA1	Ethanolaminephosphotransferase 1	Ept1	492
23.5132	23.4728	23.168	23.3431	6	6	63.2	63.2	9.4381	0	25.472	447700000	16	3654600	4615600	4413200	4269900	D6REH1;Q5D073;P42925	Peroxisomal membrane protein 2	Pxmp2	493
NaN	NaN	19.5452	NaN	3	1	27.8	13.9	8.9142	0.0088997	1.9581	104330000	2	207990	0	789180	0	D6RFU9		Sypl	494
NaN	NaN	18.7086	NaN	2	2	18.4	18.4	16.254	0	37.329	201840000	7	0	85581	186670	0	D6RI20;Q9CR20;J3QMQ2	Immediate early response 3-interacting protein 1	Hdhd2;Ier3ip1;Gm10784	495
NaN	17.4766	NaN	NaN	5	1	31.1	6.3	23.563	0	3.2922	33033000	1	0	56642	0	0	E0CX43		Phkb	496
NaN	NaN	NaN	NaN	2	2	13.7	13.7	21.047	0.0099404	1.8424	20049000	2	0	0	0	0	G8JL35;E0CYJ0;E0CXA9;Q6PEB6	MOB-like protein phocein	Mob4	497
24.1287	23.0883	23.5165	23.9974	27	25	76.7	71.2	35.231	0	323.31	25126000000	208	2595600	2588900	2164400	3348700	E0CXN5;P13707	Glycerol-3-phosphate dehydrogenase [NAD(+)];Glycerol-3-phosphate dehydrogenase [NAD(+)], cytoplasmic	Gpd1	498
NaN	NaN	NaN	NaN	2	2	32.1	32.1	6.3586	0.00045956	3.1268	222680000	4	0	0	0	0	E0CY07;Q9CR64	Protein kish;Protein kish-A	Tmem167;Tmem167a	499
22.5641	NaN	22.1453	19.2719	5	5	16.1	16.1	35.878	0	19.283	183840000	12	557670	162260	579520	113280	E0CYB9;Q6PCP5;F7BC60;F7CTF8;E0CYI3	Mitochondrial fission factor	Mff	501
22.8987	22.4358	21.1394	22.2652	6	6	9.3	9.3	67.718	0	6.4601	247930000	17	907410	751580	242840	886160	E0CYT5;Q9D4H8	Cullin-2	Cul2	503
23.1747	22.5321	23.4229	23.5152	8	8	35.8	35.8	29.167	0	130.44	1461300000	42	2087700	1470200	4215800	2580800	F7D432;E9PWE0;E0CYV0;P23506;F6V9F1	Protein-L-isoaspartate O-methyltransferase;Protein-L-isoaspartate(D-aspartate) O-methyltransferase	Pcmt1	504
21.8204	22.1716	22.9845	21.9947	7	7	31.1	31.1	27.735	0	20.176	239800000	12	800350	1887800	4549400	845910	E0CYX9;Q3TC33;E0CYP1	Coiled-coil domain-containing protein 127	Ccdc127	505
22.1114	NaN	NaN	NaN	6	1	49.6	26.9	13.322	0	323.31	848150000	6	1308200	0	0	0	E0CZ27;P84244;P02301	Histone H3;Histone H3.3;Histone H3.3C	H3f3a;H3f3c	506
22.1858	18.1144	19.8522	NaN	11	4	27.6	10.5	56.098	0	6.806	315640000	7	664320	320420	783750	149780	E9Q6P2;G3X8U7;E0CZ78;P48453	Serine/threonine-protein phosphatase;Serine/threonine-protein phosphatase 2B catalytic subunit beta isoform	Ppp3cb	507
NaN	18.9762	NaN	NaN	5	5	13.1	13.1	57.619	0	11.833	159220000	6	0	46741	30660	16026	E0CZE0;Q8VBW6	NEDD8-activating enzyme E1 regulatory subunit	Nae1	508
25.2994	25.6262	26.0947	25.4616	25	25	41.3	41.3	79.532	0	91.346	3209500000	182	3323200	5282100	5035500	6756100	E9PUD2;Q8K1M6	Dynamin-1-like protein	Dnm1l	509
NaN	17.6936	NaN	NaN	6	6	4	4	172.8	0	5.5858	161670000	5	26064	148750	9058.7	197230	E9PUE8;P70170	ATP-binding cassette sub-family C member 9	Abcc9	510
NaN	NaN	NaN	NaN	1	1	1	1	123.9	0.0017513	2.6272	0	1	0	0	0	0	E9PUW7;Q9EPK7	Exportin-7	Xpo7	511
24.0576	23.5789	23.3404	23.4646	18	18	23.9	23.9	95.85	0	25.486	950190000	37	1394300	945970	710730	1588700	E9PV12;G3X914;Q9D5V5;E9Q6Z0	Cullin-5	Cul5	512
16.4205	NaN	NaN	NaN	5	5	9.4	9.4	87.428	0	13.345	106290000	6	11441	0	0	0	E9PV24	Fibrinogen alpha chain;Fibrinopeptide A;Fibrinogen alpha chain	Fga	513
NaN	NaN	NaN	19.0247	2	2	25.7	25.7	8.7887	0.00045496	3.0291	18975000	3	132890	119050	191880	551600	E9PV44;O35143	ATPase inhibitor, mitochondrial	Atpif1	514
NaN	18.9826	NaN	18.2146	3	3	1.6	1.6	288.88	0	4.7184	44325000	3	0	209200	0	35187	E9PV66		Myo18b	515
18.539	NaN	NaN	NaN	1	1	41	41	4.3969	0.0099602	1.8522	60599000	1	721730	0	0	0	E9Q0J8;E9PZC7;E9Q7G8;E9Q147;E9Q7V2;E9Q514;E9Q5I8;E9Q3F9;E9PVF3;Q62433	Protein NDRG1	Ndrg1	516
NaN	NaN	NaN	NaN	2	2	40	40	9.6402	0	4.9109	9252200	2	0	0	0	0	E9PVG3;E9PZ62;Q9WU28;E9Q5Q8;E9Q093	Prefoldin subunit 5	Pfdn5	517
18.425	NaN	NaN	NaN	2	2	1.6	1.6	144.77	0	4.8144	5967000	2	99450	0	0	0	E9Q175;E9Q3L1;E9PVU0;E9Q174;V9GXM4;V9GX76;Q64331	Unconventional myosin-VI	Myo6	518
22.5486	23.1257	23.1022	23.1053	5	5	1.4	1.4	365.29	0.003003	2.4492	304940000	11	289990	104270	131860	747420	E9QAH1;E9PVZ8		Golgb1	519
18.5806	18.378	19.9721	18.413	4	4	6.8	6.8	61.396	0	7.3091	44285000	5	71939	84548	190200	100820	E9PW03;Q9WTK3	Glycosylphosphatidylinositol anchor attachment 1 protein	Gpaa1	520
19.9872	NaN	NaN	NaN	3	2	10.6	7.9	42.732	0	4.4625	43614000	3	229090	0	0	0	Q3TF41;Q8BSH9;E9PW66;P28656	Nucleosome assembly protein 1-like 1	Nap1l1	521
NaN	NaN	NaN	NaN	1	1	13.2	13.2	18.315	0.0073861	2.0793	6918200	1	0	0	0	0	F6YBC9;E9Q4G7;E9Q3W1;E9PWB2;Q8BK63	Casein kinase I isoform alpha	Csnk1a1	522
20.0824	19.4089	19.5999	20.1846	6	4	15	10.9	61.779	0	11.165	91171000	4	165740	23502	52653	197620	Q3TT92;E9PWE8;Q62188;D3YUS0	Dihydropyrimidinase-related protein 3	Dpysl3	523
24.4242	26.2612	26.9598	27.3985	18	2	70.2	11.8	17.689	0	108.95	16746000000	54	1769000	19795000	52648000	90098000	E9PWG4		Myl1	524
20.261	NaN	NaN	NaN	2	2	8.8	8.8	24.376	0.0058236	2.1715	83175000	2	291170	140700	123870	312610	L7N260;E9PWT4;E9QJR9;P79568;Q8HWB2;P14431;P14430;P14429;P01899;G3UZL7;G3UXW2;Q4KN81;Q3TH01;Q05A75;P01898;P14428;P06339;P14426;P01897;P01900;P01902;P14427;P03991;P04223;P01901	H-2 class I histocompatibility antigen, Q9 alpha chain;H-2 class I histocompatibility antigen, Q8 alpha chain;H-2 class I histocompatibility antigen, Q7 alpha chain;H-2 class I histocompatibility antigen, D-B alpha chain;H-2 class I histocompatibility antigen, Q10 alpha chain;H-2 class I histocompatibility antigen, K-Q alpha chain;H-2 class I histocompatibility antigen, D-37 alpha chain;H-2 class…	H2-Q7;H2-Q6;H2-Q4;H2-Q9;H2-Q8;H2-D1;H2-T3;H2-K1;H2-Q2;H2-Q10;H2-T23;H2-L	525
21.2693	21.1928	21.3971	21.087	6	6	18.1	18.1	57.47	0	23.842	244280000	14	315170	208730	470960	553090	E9PWY9;Q8C0C7	Phenylalanine--tRNA ligase alpha subunit	Farsa	526
NaN	21.8267	20.7234	20.8191	10	10	33.4	33.4	46.512	0	31.834	590730000	24	314220	5215900	428980	4816000	E9PWZ3;Q9CQ09		Rpl3l	527
22.073	21.4101	21.3421	21.2529	72	72	28.6	28.6	333.73	0	323.31	8796000000	186	97543	138570	28178	322460	E9PX70;Q60847	Collagen alpha-1(XII) chain	Col12a1	528
NaN	NaN	NaN	19.9532	2	2	34.7	34.7	10.829	0	11.783	75443000	5	195970	282520	222790	852340	E9Q705;E9PX89;Q8CEI1	BolA-like protein 3	Bola3	529
20.8325	NaN	NaN	NaN	5	5	5.3	5.3	128.47	0	7.3192	23393000	3	365520	0	0	0	F8VPX1;E9PXY8;Q6A4J8	Ubiquitin carboxyl-terminal hydrolase;Ubiquitin carboxyl-terminal hydrolase 7	Usp7	530
21.8894	21.7464	22.4806	21.9859	7	7	11.4	11.4	76.144	0	6.1824	156230000	8	191910	255870	583030	938510	Q8CCN6;E9PY58;Q60649	Caseinolytic peptidase B protein homolog	Clpb	531
19.7524	19.9583	19.8785	20.3351	2	2	5.1	5.1	58.792	0	3.3615	23685000	2	44152	245290	59354	186740	H3BJ71;H3BKL6;H3BL19;H3BJI6;H3BK44;E9PY90;H3BK48;E9Q3S2;H3BKH2;H3BJS0;Q8R311;Q91ZV0;H3BJ35;H3BJS5	cTAGE family member 5;Melanoma inhibitory activity protein 2	Ctage5;Mia2	532
NaN	NaN	NaN	NaN	1	1	8.9	8.9	115.14	0	7.2866	15260000	1	0	0	0	0	F7CVJ5;F7DBB3;E9PYB0		Ahnak2	533
NaN	NaN	22.0341	NaN	13	13	34.9	34.9	52.318	0	48.646	923120000	21	159660	162550	728800	293680	E9PYI8;Q9JMA1	Ubiquitin carboxyl-terminal hydrolase;Ubiquitin carboxyl-terminal hydrolase 14	Usp14	534
30.6706	30.6869	29.8302	29.7732	30	30	58	58	72.312	0	323.31	102620000000	1196	197710000	347170000	199720000	147000000	E9PYJ9;Q9JKS4	LIM domain-binding protein 3	Ldb3	535
24.2078	24.6817	24.4873	24.331	9	4	47.8	26.4	20.266	0	26.826	1976000000	65	4642400	18042000	11487000	9444300	E9PYL9;Q9CXW4;A2BH06	60S ribosomal protein L11	Gm10036;Rpl11	536
NaN	NaN	NaN	NaN	3	2	6.3	4.5	60.231	0	3.609	22526000	2	0	0	0	0	E9PYT3;Q91YH5	Atlastin-3	Atl3	537
21.688	22.1513	22.5736	22.1465	8	8	14.9	14.9	60.672	0	9.2496	266730000	16	77157	648760	387680	646750	E9PZ00;Q8BFQ1;K3W4L3;J3QPG5;Q61207	Prosaposin	Psap	538
22.9937	21.8887	NaN	NaN	68	68	22.3	22.3	469.78	0	323.31	12091000000	220	174930	48652	29578	135130	E9PZ16;B1B0C7;Q05793	Basement membrane-specific heparan sulfate proteoglycan core protein;Endorepellin;LG3 peptide	Hspg2	539
20.6987	19.9319	19.7099	19.5015	2	2	4.4	4.4	56.322	0.010056	1.9016	18366000	3	450900	279700	365720	316420	E9PZ69;P58021	Transmembrane 9 superfamily member 2	Tm9sf2	540
22.2021	NaN	NaN	NaN	6	1	39.1	12.6	19.876	0	12.045	6602600	2	660260	0	0	0	E9PZB3		Gm5093	541
20.0485	20.8999	21.3522	19.1904	4	4	21.1	21.1	26.647	0	14.388	159420000	6	82415	497470	1892400	245550	E9PZC3;Q923D2;E9PZC4	Flavin reductase (NADPH)	Blvrb	543
NaN	16.1078	NaN	NaN	3	3	2.9	2.9	121.08	0.0042265	2.315	145850000	3	0	5951	0	0	G3X9T8;G3X8Q5;E9PZD8;Q61147	Ceruloplasmin	Cp	544
26.2482	26.4872	25.7407	24.731	16	0	80.1	0	30.2	0	323.31	23711000000	194	10548000	22566000	10946000	6464600	E9PZF0	Nucleoside diphosphate kinase	Gm20390	545
NaN	NaN	NaN	NaN	1	1	100	100	2.9123	0	9.2286	25152000	1	0	0	0	0	E9PZG9		Snrpe	546
19.2566	NaN	19.3161	19.35	3	3	24.8	24.8	14.307	0	3.8733	107030000	5	325300	0	334520	814510	E9PZI9;Q05D16;E9QMY1;Q80VX2;O54901	OX-2 membrane glycoprotein	Cd200	547
28.6619	29.2884	29.51	29.9781	230	229	54.2	54.2	565.03	0	323.31	314800000000	3327	5320500	68743000	21454000	96403000	E9PZQ0;K3W4M2;A0A1L1SQG7	Ryanodine receptor 1	Ryr1	548
NaN	21.5326	20.8987	22.6025	5	5	39.6	39.6	14.913	0	5.7228	118990000	10	359450	1189700	1543900	1860800	E9PZS8;Q61387	Cytochrome c oxidase subunit 7A-related protein, mitochondrial	Cox7a2l	549
26.6787	26.164	25.7831	26.3854	45	11	50.3	14.5	107.8	0	323.31	23515000000	358	5515000	4715300	4505500	6238200	E9Q035		Gm20425	550
NaN	NaN	20.6044	NaN	7	7	16.8	16.8	60.452	0	12.267	222190000	7	0	149490	243420	46142	Q8VCQ8;S4R1T7;E9Q0M9;E9QA16;D3Z6I7;E9QA15;E9Q9F3		Cald1	551
21.7589	21.2301	20.4141	21.7009	10	8	14.8	12.1	91.677	0	8.5064	215880000	11	666910	153680	63292	159690	E9Q0U7;Q61699	Heat shock protein 105 kDa	Hsph1	552
20.2595	NaN	NaN	NaN	1	1	21.2	21.2	6.1593	0	3.2798	134990000	2	613830	0	0	0	E9Q0W8;E9Q4F4;P62305	Small nuclear ribonucleoprotein E	Snrpe	553
21.5379	21.313	19.6926	19.7599	5	5	13.3	13.3	50.68	0	10.565	317120000	15	568040	321210	76372	281410	E9Q9F5;E9Q1G8;O55131	Septin-7	2019-09-07	554
19.3608	19.7409	20.0517	20.3926	3	3	10.3	10.3	47.542	0	3.8725	32612000	4	125120	88643	172360	459110	E9Q1L7;Q8VCE1;D3Z032	DnaJ homolog subfamily C member 28	Dnajc28	555
19.1219	17.4951	NaN	NaN	5	2	21.3	6.7	37.724	0	7.568	52140000	6	75109	77034	0	0	E9Q1Q9;A0A0J9YU79;P97328;A0A0J9YUK6	Ketohexokinase	Khk	556
21.1733	NaN	NaN	NaN	6	6	9.8	9.8	82.955	0	6.4078	184210000	7	115140	191210	56988	45838	E9Q1S3;Q01405	Protein transport protein Sec23A	Sec23a	557
22.1478	24.7158	22.1541	25.4882	12	12	14.5	14.5	103.89	0	32.314	7679000000	29	375120	2476500	251940	3324000	E9Q1T9;Q9ERK4;F6ZEW4	Exportin-2	Cse1l	558
32.1382	32.9168	32.6532	32.6086	501	1	74.4	0.2	828.65	0	323.31	2006600000000	14516	32721000	294010000	82174000	265780000	E9Q1W3		Neb	559
NaN	NaN	NaN	18.0208	11	4	3.6	2.2	221.84	0.00046125	3.1618	360590000	4	0	0	7712.9	145260	E9Q264		Myh15	561
NaN	NaN	NaN	NaN	1	1	4.1	4.1	25.035	0.0054576	2.2601	15743000	1	0	0	0	0	E9Q2S9;Q9CR29	Coiled-coil domain-containing protein 43	Ccdc43	562
21.0965	21.8119	20.8978	20.7089	10	10	10.5	10.5	117.51	0	52.046	886190000	34	46076	152020	258900	478690	E9Q3E2;Q8CC35	Synaptopodin	Synpo	564
22.9733	22.5718	22.3005	22.1759	13	13	13.6	13.6	136.85	0	65.741	411360000	25	2134800	860350	473000	985740	E9Q586;E9Q3M3;O08788;D3YX34	Dynactin subunit 1	Dctn1	565
20.0642	21.4214	19.6703	19.4199	2	2	0.6	0.6	342.47	0.0073559	2.0522	286800000	3	23274	71605	17217	18714	E9Q3P4;E9PY14		Cenpf	566
20.3587	20.8743	19.345	20.8309	27	1	38.2	1.6	96.856	0.0013304	2.7494	26445000	2	161150	195150	59575	171800	E9Q3X0		Mvp	567
NaN	NaN	NaN	18.2697	32	0	66.5	0	28.343	0	4.3383	37572000	2	0	0	165940	96639	G5E8R0;G5E8R1;E9Q455		Tpm1	568
23.0386	22.7511	25.034	NaN	4	4	5.2	5.2	117.28	0.0042553	2.356	308170000	7	316370	401730	3597600	0	E9Q4M2;P54310	Hormone-sensitive lipase	Lipe	569
20.9561	21.6589	20.9802	20.8677	6	6	31.4	31.4	26.388	0	11.72	223930000	15	506890	1208600	1076100	329380	E9Q4M4;Q91VN4	MICOS complex subunit Mic25	Chchd6	570
20.6321	20.0916	21.0417	22.0606	15	15	8.5	8.5	275.75	0	42.274	624180000	25	37230	708640	117040	1126200	E9Q4Z2	Acetyl-CoA carboxylase 2;Biotin carboxylase	Acacb	571
27.1786	27.7877	27.6565	26.8094	73	73	22.7	22.7	332.91	0	323.31	9718800000	304	2545100	33491000	9152700	10936000	E9Q557;E9PZW0	Desmoplakin	Dsp	572
23.0895	22.3851	22.5945	21.6577	56	56	33.8	33.8	604.25	0	188.46	4525800000	99	100610	371500	115130	173170	E9Q616		Ahnak	574
NaN	NaN	NaN	NaN	11	11	7.1	7.1	246.42	0	30.857	429350000	12	0	0	0	0	E9Q6A6;Q8C6K9	Collagen alpha-6(VI) chain	Col6a6	575
24.9208	24.9228	25.3156	25.5038	33	28	18.8	15.6	208.43	0	314.53	15708000000	275	1208200	9274800	3350200	11585000	E9QPX8;E9Q7B5;F8VQE0;Q02789;F7CNJ1	Voltage-dependent L-type calcium channel subunit alpha-1S	Cacna1s	577
19.0479	19.7069	18.6354	17.8958	1	1	2.2	2.2	72.561	0.0066061	2.1222	11994000	2	34143	72106	37889	22923	E9Q7H6;Q922A3;Q3UQ84	Threonine--tRNA ligase, mitochondrial	Tars2	578
22.764	23.3729	23.5404	23.7198	13	13	20.8	20.8	82.025	0	36.21	749640000	39	666890	1284100	1418900	3373500	E9Q7N5;Q8R2Q4;Q8C1C2	Ribosome-releasing factor 2, mitochondrial	Gfm2	580
NaN	22.8511	NaN	NaN	2	2	11.6	11.6	23.568	0.0058212	2.1707	48099000	3	0	542580	0	0	E9Q7P8;P09242;B1AXF5	Alkaline phosphatase;Alkaline phosphatase, tissue-nonspecific isozyme	Alpl	581
NaN	NaN	NaN	18.0406	35	1	83.9	5.6	28.734	0	11.132	207570000	6	0	0	45491	76952	E9Q7Q3;D3Z6I8		Tpm3	582
NaN	18.3799	NaN	NaN	1	1	1	1	193.42	0	3.6631	15319000	1	0	189130	0	0	E9Q7R9		Cfap43	583
30.6656	30.6513	30.5545	30.7407	60	60	73.8	73.8	75.6	0	323.31	98170000000	1378	131730000	172810000	147540000	254770000	E9Q800;Q8CAQ8;E9QAY6;A0A0U1RP81	MICOS complex subunit Mic60	Immt	584
NaN	NaN	19.2752	NaN	3	3	3.4	3.4	128.56	0	3.4911	45762000	3	29695	28371	62455	0	F7AAP4;E9Q828;Q6Q477;G5E829;Q8C048;A2ALL9;Q0VF55	Calcium-transporting ATPase;Plasma membrane calcium-transporting ATPase 1	Atp2b4;Atp2b1;Atp2b3	585
NaN	NaN	16.9721	NaN	3	3	3.5	3.5	99.766	0	8.9708	78681000	3	0	75967	14878	0	E9Q8E3;Q59IW9;Q59IW5;Q59IW6		Abi3bp	586
24.6931	24.3239	23.427	23.3239	2286	0	70.6	0	3716	0	29.937	2389400000	50	50092	68670	16182	29026	E9Q8K5;E9Q8N1		Ttn	587
17.083	NaN	NaN	NaN	2	2	0.9	0.9	305.23	0	12.587	47466000	4	19453	0	0	0	E9Q8T1;A0A140LIQ1;A0A140LIJ2;A0A140LJ29;F8VQ95;A0A140LIQ6;E9QL08;E9Q9Z4;A0A1L1SS37;A0A140LHH8;Q6Y685	Transforming acidic coiled-coil-containing protein 1	Tacc2;Tacc1	588
23.3625	23.5157	24.0876	23.3598	5	5	33	33	19.808	0	35.558	976170000	26	2500900	7748200	18802000	4622200	E9Q933;Q8BK08	Transmembrane protein 11, mitochondrial	Tmem11	589
NaN	NaN	18.9687	NaN	1	1	35.2	35.2	9.9543	0	34.273	62989000	3	0	1371800	2850000	0	E9Q942	Small integral membrane protein 13	Smim13	590
24.744	24.6201	23.3802	23.5852	8	8	12.6	12.6	77.222	0	15.137	380160000	40	1640600	1640200	500990	362580	E9Q9C4;E9Q9C1;E9Q9C7;E9Q9C0;E9Q9C2;E9QK41;Q8K4G5;E9Q9D2;E9Q9Q7;E9Q9D1;E9Q030	Actin-binding LIM protein 1	Ablim1	591
24.6529	24.9559	26.0669	25.7757	27	27	27.1	27.1	77.843	0	176.47	31267000000	258	4281700	24513000	30876000	67274000	E9Q9K5	Triadin	Trdn	592
21.2901	NaN	NaN	NaN	3	3	0.5	0.5	835.68	0	4.4389	14781000	2	21131	2113.8	0	0	E9Q9X1;S4R1P5;Q91ZU6;A0A087WSP0	Dystonin	Dst	593
19.8738	19.9936	19.177	18.9275	3	3	6.7	6.7	65.688	0	7.5153	59821000	6	50863	253860	43984	86558	E9QA62		Lmod3	594
NaN	NaN	NaN	NaN	20	0	15.8	0	186.53	0	4.7081	15697000	1	0	0	0	0	E9QA74		Myo18a	595
26.6472	25.6836	NaN	NaN	21	1	55.6	5.8	24.933	0	27.834	615750000	9	40049000	30402000	0	0	E9QA86		Tnnt1	596
16.6158	NaN	NaN	NaN	2	2	2.4	2.4	88.924	0.007377	2.0674	352820000	2	50081	0	0	0	E9QAJ9;Q3UIA2;A0A0U1RNM6	Rho GTPase-activating protein 17	Arhgap17	597
23.0524	23.0177	22.3695	21.6519	5	2	10.6	4.6	47.989	0	4.1663	203930000	14	1424400	1348600	759800	697310	E9QAQ5;Q9WV60	Glycogen synthase kinase-3 beta	Gsk3b	598
21.8527	21.887	20.1647	NaN	7	7	20.3	20.3	40.986	0	7.9695	191480000	9	153200	1230200	78798	0	E9QAT9;Q9ERP3	Tripartite motif-containing protein 54	Trim54	599
20.7019	21.9779	21.1057	22.0196	12	12	43.6	43.6	24.077	0	17.768	860900000	31	1451600	9081400	1247500	7815600	E9QAZ2;Q9CZM2	Ribosomal protein L15;60S ribosomal protein L15	Gm10020;Rpl15	600
NaN	NaN	NaN	18.9163	2	2	13.6	13.6	19.693	0.0017498	2.6114	34995000	1	299780	30880	0	1355900	F6W0G8;E9QB02;Q68FL6	Methionine--tRNA ligase, cytoplasmic	Mars	601
21.5091	21.916	21.9258	21.9483	4	4	28.8	28.8	18.698	0	16.634	269760000	15	1022100	2260100	2814300	1009200	E9QJS0;G5E8U8;G5E8U5;Q80ZK0;D3Z6K5	28S ribosomal protein S10, mitochondrial	Mrps10	602
NaN	19.8745	20.1694	21.7855	12	12	53.5	53.5	26.978	0	76.357	2678200000	35	266820	296220	1054600	698730	E9QJU4;Q8R4E4	Myozenin-3	Myoz3	603
24.3784	25.4259	25.1871	25.2031	5	5	29.3	29.3	25.793	0	89.251	2399800000	108	11768000	28297000	22602000	34928000	E9QJW0;Q91VS7;D3YU60	Microsomal glutathione S-transferase 1	Mgst1	604
20.3114	19.9805	20.0502	19.7848	7	7	11.7	11.7	90.791	0	15.874	181160000	8	97450	143320	101730	48788	E9QK48;Q7TNG5;D6RGM3	Echinoderm microtubule-associated protein-like 2	Eml2	605
21.9053	22.3217	22.9041	23.3778	7	7	27.8	27.8	27.651	0	23.529	12682000000	67	1230000	2754900	5281400	5740600	E9QK82;P27573	Myelin protein P0	Mpz	606
24.1847	24.4042	24.5124	24.0256	37	37	13.4	13.4	405.57	0	118.23	2162000000	84	167920	600900	639340	576740	E9QLJ0;Q70KF4	Cardiomyopathy-associated protein 5	Cmya5	607
22.3302	22.826	23.9321	23.8245	15	15	29.4	29.4	69.921	0	28.488	849750000	34	718580	905690	1780300	1927800	E9QMK9;Q8BH86	UPF0317 protein C14orf159 homolog, mitochondrial	9030617O03Rik	608
24.8205	24.0974	24.3002	24.4375	38	38	22.8	22.8	202.44	0	219.55	6475600000	147	936760	1894500	1504300	5654400	E9QN70;P02469	Laminin subunit beta-1	Lamb1	609
26.2187	25.8928	25.1072	26.0334	1	1	1.1	1.1	138.02	0.0066116	2.1277	1005600000	27	2918800	3224500	2096700	6996600	E9QNZ2;Q7TPV2	E3 ubiquitin-protein ligase DZIP3	Dzip3	610
25.8937	25.5069	26.112	26.22	31	31	30.4	30.4	129.83	0	136.98	4619000000	147	5385600	5865000	4441500	6650400	E9QPD7;G5E8R3;Q05920	Pyruvate carboxylase;Pyruvate carboxylase, mitochondrial	Pcx;Pc	611
22.1117	22.8741	22.8617	21.8183	32	22	19.8	14.1	223.35	0	98.671	2040000000	64	202240	527810	428380	1038900	E9QPE7;O08638	Myosin-11	Myh11	612
NaN	NaN	15.732	NaN	2	2	1.6	1.6	182.29	0.00045662	3.0555	19780000	3	5953.6	0	4141.6	6702.1	E9QPX1;P39061	Collagen alpha-1(XVIII) chain;Endostatin	Col18a1	613
27.7351	27.5918	27.8093	27.8235	9	9	42.3	42.3	19.803	0	225.12	12101000000	103	39237000	80353000	117570000	65675000	E9QPX3;Q9CXZ1	NADH dehydrogenase [ubiquinone] iron-sulfur protein 4, mitochondrial	Ndufs4	614
26.8538	25.703	26.1216	26.2661	1	1	0.3	0.3	434.13	0.0058528	2.2052	1617800000	14	1712700	1134400	3162300	1107800	E9QQ10;Q70FJ1	A-kinase anchor protein 9	Akap9	615
23.4311	23.8459	23.7703	23.5237	52	52	20.2	20.2	354.31	0	153.36	3238500000	157	107840	982410	645830	1175100	E9QQ25;Q62407;A0A087WSE3	Striated muscle-specific serine/threonine-protein kinase	Speg	616
NaN	NaN	NaN	NaN	6	6	8.8	8.8	147.53	0	7.5237	234730000	7	0	0	0	0	Q6NVF7;E9QQ57;O55103;A0A0U1RNK1	Periaxin	Prx	617
NaN	NaN	NaN	16.8591	3	3	3.4	3.4	123.69	0.0089105	1.966	99855000	3	8517.7	5352.2	14073	69341	E9QQ93;O70373	Xin actin-binding repeat-containing protein 1	Xirp1	619
24.3538	24.7728	25.1252	24.4786	220	5	47	0.9	815.63	0	41.013	2667700000	65	132690	448290	451760	730220	E9QQ96;Z4YJE4		Obscn	620
NaN	NaN	NaN	17.6886	2	1	20	9.2	13.358	0	4.6587	77608000	2	0	0	0	1909900	F2Z446	Vacuolar ATPase assembly integral membrane protein Vma21	Vma21	621
26.6857	26.5188	27.358	27.6442	22	2	79.1	5.5	28.157	0	3.5306	5581400000	101	30295000	36655000	63162000	48639000	F2Z471		Vdac1	623
NaN	NaN	NaN	NaN	2	2	2.4	2.4	101.34	0.0050505	2.2906	44232000	2	0	0	0	0	F6QI82;Q64347	Chloride channel protein;Chloride channel protein 1	Clcn1	624
NaN	NaN	19.8113	19.7881	4	1	30.9	5.5	18.756	0.0099206	1.8328	89022000	4	0	0	511080	273930	F6QKK2;Q8VEH3	ADP-ribosylation factor-like protein 8A	Arl8a	625
NaN	18.048	18.453	NaN	1	1	7.1	7.1	16.853	0.0054645	2.2808	59503000	4	0	194120	332230	0	F6YH22;F6QL70;Q5M8M8;P47915	60S ribosomal protein L29	Gm5218;Gm17669;Rpl29	626
31.91	31.654	30.5407	30.3392	17	17	37.1	37.1	48.435	0	323.31	56761000000	543	863440000	876620000	438910000	494550000	F6QYE1;O09161;E9PZ67	Calsequestrin;Calsequestrin-2	Casq2	627
23.5089	24.8381	24.133	25.2252	89	1	77.7	0.9	137.67	0	11.98	8160500000	36	528210	8258300	1689100	8078300	F6RDH3		Neb	628
NaN	20.1947	NaN	NaN	2	2	5	5	49.742	0	3.4519	62854000	2	57160	150130	0	0	F6RJV6;Q9JJK2	LanC-like protein 2	Lancl2	629
21.8625	21.1381	21.1551	21.3251	3	3	14	14	26.586	0.00045809	3.0888	68696000	6	738690	1023800	923630	1878300	F6RK81;F6UIS1;Q9CQE7	Endoplasmic reticulum-Golgi intermediate compartment protein 3	Ergic3	630
21.0477	20.758	NaN	21.2718	6	6	8	8	114.15	0	5.0516	114010000	8	156930	177290	172500	245080	F6RPJ9;Q9JHR7	Insulin-degrading enzyme	Ide	631
21.4802	20.5606	23.2458	22.3475	10	10	42.5	42.5	23.086	0	36.855	3289100000	64	610510	2584200	1466200	427850	F6RT34;F6VME3;F7A0B0;F6ZIA4;F6TYB7;F6RWW8;P04370	Myelin basic protein	Mbp	633
23.2077	23.1892	23.9422	24.665	1	1	0.9	0.9	136.11	0.0085297	1.9818	2523000000	23	1178300	1384800	3187700	4002100	F7C583;Q3UX37;F6S200		Plekhg1	634
20.179	NaN	NaN	NaN	2	2	23.6	23.6	16.242	0.0042517	2.3504	4106000	2	228500	0	0	455830	F6T4M4;A2A983;E9QKA4;A2A8V8;A2A8V9;E9PUK6;Q52KI8	Serine/arginine repetitive matrix protein 1	Srrm1	635
19.7437	19.6462	19.4252	20.5032	8	1	34.8	4.4	33.83	0.0089033	1.9594	60703000	3	282470	173930	240230	483670	F6U775		Opa1	637
NaN	18.2173	NaN	NaN	2	2	15.1	15.1	14.4	0	5.0915	52861000	3	0	2281100	0	0	S4R2H0;M0QWV0;F6UNW2;Q8VCA6;S4R1Z2	Transmembrane protein 161A	Tmem161a	638
21.7812	21.8301	21.5643	21.416	3	3	27.4	27.4	14.343	0	5.8479	263680000	8	1354100	3106700	3785400	2318300	F6V084;Q8VBT0	Thioredoxin-related transmembrane protein 1	Tmx1	639
22.2812	22.9613	19.7499	21.1885	4	1	28.4	6.8	19.914	0	4.19	492290000	13	1310000	2377500	1133100	992440	F6V6T4;Q9R0Q3	Transmembrane emp24 domain-containing protein 2	Tmed2	640
NaN	NaN	NaN	NaN	1	1	5.6	5.6	21.442	0.0030303	2.5257	20918000	1	0	0	0	0	F6VVY4;Q8JZU2	Tricarboxylate transport protein, mitochondrial	Slc25a1	641
22.4887	21.5182	21.8646	21.275	10	5	28.8	16.5	32.221	0	14.917	398800000	19	1237400	3345600	811960	494970	F6YY69;F6VW30;P68254	14-3-3 protein theta	Ywhaq	642
NaN	NaN	NaN	NaN	2	1	1.6	0.9	189.34	0	15.761	130340000	3	0	0	0	0	F6W8R9;Q6DFZ2		Syne2	643
NaN	NaN	NaN	17.4814	53	2	71.5	2.1	87.56	0.0054462	2.2368	2377100000	11	0	0	0	16731	F6X9B6		Neb	644
25.9217	25.0955	24.7987	24.1693	14	14	54.6	54.6	17.671	0	21.976	2962200000	86	13229000	32918000	12965000	9540200	F6YVP7;P62270;S4R1N6	40S ribosomal protein S18	Gm10260;Rps18	645
27.5139	26.2314	26.7636	26.8949	5	5	32.3	32.3	14.309	0	60.432	4567800000	75	57597000	56172000	70849000	92966000	F6ZFT1;F8WJ64;Q9CR21	Acyl carrier protein;Acyl carrier protein, mitochondrial	Ndufab1	646
25.0385	24.9012	23.6434	24.0086	19	19	29.6	29.6	80.336	0	60.034	1751900000	89	2363200	4566800	1254200	2717100	F6ZHD8;Q9D6Y9;G3UW30	1,4-alpha-glucan-branching enzyme	Gbe1	647
22.887	23.7051	24.2496	22.9075	9	9	32.8	32.8	29.146	0	16.994	1378000000	47	3190700	5262900	6746100	7957300	F7A8H6;O70325;S4R1E5;Q91XR9	Phospholipid hydroperoxide glutathione peroxidase, mitochondrial;Glutathione peroxidase;Phospholipid hydroperoxide glutathione peroxidase, nuclear	Gpx4	648
23.9892	23.8341	22.8028	23.8402	8	8	70.5	70.5	14.515	0	118.7	709590000	49	4143000	11278000	3707600	8404400	Q6ZWZ6;F7AEH4;A0A1W2P7A1;P63323	40S ribosomal protein S12	Rps12	649
NaN	NaN	NaN	NaN	2	1	20.6	14.4	21.316	0	32.422	23172000	1	0	0	0	0	F7AI87		Psmd4	650
20.5157	20.5728	20.0769	19.8714	3	3	13.2	13.2	24.54	0.0089141	1.9669	58110000	3	325130	657410	857450	498820	Q8C5G6;F7AT44;Q9QZ06;A9JEI5	Toll-interacting protein	Tollip	651
NaN	NaN	NaN	19.3824	2	2	6.6	6.6	47.008	0.0017528	2.6288	66460000	1	79106	62162	263450	199960	F7BBA2;Q8R1R3;Q8BXP7	StAR-related lipid transfer protein 7, mitochondrial	Stard7	652
25.813	25.647	25.6893	24.9316	11	11	19.7	19.7	51.341	0	16.909	1801900000	62	6821200	10183000	16122000	5307300	F7C846;P47802;G3XA66;D3Z3F4;D3YVW0;G3XA75;G3UYJ5;G3UXX9	Metaxin-1	Mtx1	653
18.3664	NaN	NaN	NaN	2	2	37.5	37.5	7.9221	0	18.826	31132000	3	205310	0	0	0	F7D1I5;G3UXY6;Q78HU7	Glycophorin-C	Gypc	656
NaN	16.6791	NaN	NaN	1	1	0.9	0.9	160.61	0.0058455	2.1983	245550000	0	0	58902	0	0	F8VPK5;P70336	Rho-associated protein kinase;Rho-associated protein kinase 2	Rock2	657
27.7617	27.2853	27.2594	27.4178	86	86	66.1	66.1	174.29	0	323.31	54672000000	821	9180900	23368000	9984900	30857000	F8VPN4;A0A0G2JGI9;F6XXE6		Agl	659
26.8423	26.5863	26.9173	27.0553	45	44	36.8	36	177.19	0	323.31	21005000000	298	5516800	11603000	4554100	19547000	F8VQJ3;P02468	Laminin subunit gamma-1	Lamc1	661
NaN	NaN	NaN	NaN	1	1	0.9	0.9	135.62	0.0030198	2.5011	23556000	0	0	0	0	0	F8VQK5;P59808	SAM and SH3 domain-containing protein 1	Sash1	662
20.4748	NaN	NaN	NaN	3	3	3.1	3.1	160.05	0	50.795	24706000	4	338430	0	0	0	S4R255;F8WGF2;Q9Z0J4	Nitric oxide synthase;Nitric oxide synthase, brain	Nos1	663
23.5362	NaN	22.4683	24.0556	9	1	63.8	8.6	11.884	0	4.8929	203970000	2	9220300	0	5617200	25957000	F8WGM8		Actg1	664
NaN	NaN	NaN	NaN	2	2	5.4	5.4	45.055	0.007365	2.0576	37842000	2	0	0	0	0	H3BKT5;F8WI65;F8WGT1;Q80SW1;Q68FL4	Adenosylhomocysteinase;Putative adenosylhomocysteinase 2;Putative adenosylhomocysteinase 3	Ahcyl2;Ahcyl1	665
NaN	19.7132	19.5916	NaN	3	3	4.8	4.8	73.894	0.00044843	2.8671	91035000	5	140470	64208	134650	318610	F8WGT6;Q02111	Protein kinase C;Protein kinase C theta type	Prkcq	666
22.2539	22.4033	22.2001	22.4913	4	4	7.7	7.7	60.674	0	5.5179	153610000	12	603620	695940	973140	1686900	F8WHL1;Q5IRJ6	Zinc transporter 9	Slc30a9	667
21.2357	14.9051	NaN	NaN	7	7	6.4	6.4	139.41	0	13.046	81203000	10	598090	19684	0	0	F8WHL2;Q8CIE6	Coatomer subunit alpha;Coatomer subunit alpha;Xenin;Proxenin	Copa	668
23.2136	21.9488	22.2601	22.4902	9	9	8.7	8.7	132.35	0	10.397	495160000	26	339140	121880	772490	2078000	F8WHM5;Q61543	Golgi apparatus protein 1	Glg1	669
19.0148	18.9724	19.5124	18.9066	4	4	39.1	39.1	15.65	0	5.1727	114200000	10	155370	175890	670630	239950	F8WIB1;P61211	ADP-ribosylation factor-like protein 1	Arl1	670
NaN	NaN	NaN	20.2535	48	1	73.3	3.1	37.412	0	9.7549	58733000	2	0	0	0	359960	F8WID5		Tpm1	671
17.3514	19.1333	NaN	NaN	3	3	1.6	1.6	289.23	0	4.5577	29803000	3	1488.8	107360	0	0	F8WIE5;Q69ZR2	E3 ubiquitin-protein ligase HECTD1	Hectd1	672
25.9368	26.0322	25.9543	25.9104	12	12	36.4	36.4	44.215	0	57.539	3615600000	140	10204000	23069000	14680000	19260000	F8WIR1;P18242;F6Y6L6;A0A1B0GT66	Cathepsin D	Ctsd	673
23.324	23.6577	24.2464	22.4144	11	1	34.6	4.9	55.347	0	323.31	9260200000	51	1035500	1121200	3692800	3450700	F8WIS9		Camk2a	674
29.8796	29.2386	28.8359	29.0818	47	47	62.7	62.7	75.288	0	323.31	50880000000	763	72958000	66517000	43547000	54539000	F8WIT2;P14824	Annexin;Annexin A6	Anxa6	675
23.0126	22.5349	22.6809	22.232	18	18	45.9	45.9	44.774	0	157.62	5564300000	87	1181800	1335900	831940	1716700	F8WIV2;Q60854;K7E6F1	Serpin B6	Serpinb6a;Serpinb6	676
20.6336	19.7079	19.3904	18.9167	2	1	2.9	1.9	91.56	0.0030369	2.5614	65359000	3	177630	62031	73036	198320	G3UZZ3;Q3T9X3;Q3TCR7;G3X9G4;F8WIV5;P39054	Dynamin-2	Dnm2	677
28.2175	27.4157	27.6136	28.1259	5	1	56.8	23.2	13.607	0	214.83	25079000000	117	169350000	121260000	126700000	101770000	F8WIX8;Q64523;Q6GSS7	Histone H2A;Histone H2A type 2-C;Histone H2A type 2-A	Hist1h2al;Hist2h2ac;Hist2h2aa1	678
23.3632	23.4191	23.3652	23.2799	5	5	45.5	45.5	15.601	0	31.047	418340000	24	5055200	4089000	6175000	2814200	F8WJI3;Q8R3Q6;E9Q4B5	Coiled-coil domain-containing protein 58	Ccdc58	679
20.6827	19.0208	21.2906	18.3983	4	4	12.2	12.2	40.538	0	8.624	293650000	7	890030	344630	824380	75831	F8WJK8;Q99L47;E9Q1V0	Hsc70-interacting protein	St13	680
35.2812	35.6137	37.4586	37.2704	282	63	82	25.2	223.22	0	323.31	14705000000000	27681	2696200000	9920200000	10464000000	17583000000	G3UW82		Myh2	682
22.0496	22.3548	23.8313	24.2315	22	1	55.3	2.6	40.635	0	5.2888	7537400000	43	1050700	9346700	8825600	37760000	G3UWS1		Neb	683
21.6641	22.8503	23.5799	23.9997	5	5	56.9	56.9	12.441	0	189.49	1844100000	64	1377400	11663000	8735300	21152000	G3UXF4		Ank1	684
NaN	19.7948	NaN	19.6432	9	5	41.2	26.1	34.824	0	76.382	1877800000	44	254590	407790	417850	177570	G3UXL2;Q9D7G0;Q9CS42	Ribose-phosphate pyrophosphokinase 1;Ribose-phosphate pyrophosphokinase 2	Prps1l3;Prps1;Prps2	685
20.9367	20.5066	20.4482	NaN	11	11	54.6	54.6	27.411	0	31.838	575530000	17	489420	405350	342300	173730	G3UXZ5;P97371;G3UXY0;G3X9K9;G3UWN9	Proteasome activator complex subunit 1	Psme1	686
NaN	NaN	NaN	NaN	5	1	27.4	6	28.523	0.00089606	2.8456	18891000	2	0	0	0	0	G3UYJ7;G3UZN1		Gm20441;Ddt	687
22.9252	22.1336	21.2138	21.8919	3	3	57.1	57.1	6.3442	0	9.0944	278170000	18	3180900	4146400	1540900	6389500	G3UYV7;P62858;J3QNN8	40S ribosomal protein S28	Rps28;Gm10263	690
NaN	20.3937	NaN	NaN	3	3	13.7	13.7	27	0.00045914	3.1119	19312000	3	0	346810	0	0	G3UZW8;P28063	Proteasome subunit beta type;Proteasome subunit beta type-8	Psmb8	691
24.4529	23.8366	24.1294	24.6355	4	4	47.7	47.7	14.099	0	66.1	670990000	20	1995300	13127000	11421000	34532000	G3UZY2;P97493	Thioredoxin, mitochondrial	Txn2	692
22.2192	NaN	NaN	NaN	1	1	0.7	0.7	146.65	0.006617	2.134	82779000	1	1254200	0	0	0	G3X8P9;O54754;G3X982	Aldehyde oxidase 1;Aldehyde oxidase 3	Aox1;Aox3	693
27.0687	27.209	26.7017	26.2865	9	9	25.9	25.9	21.447	0	49.589	6204700000	159	68887000	113190000	72302000	56676000	G3X8R0	Receptor expression-enhancing protein	Reep5	694
NaN	NaN	NaN	NaN	1	1	4.9	4.9	24.496	0.0017552	2.6413	12297000	1	0	0	0	0	G3X8R2;Q80VJ2	Steroid receptor RNA activator 1	Sra1	695
22.483	22.3463	22.4957	22.6502	7	7	51	51	17.025	0	19.107	328400000	19	1234400	1596200	893830	1937500	G3X8S1;Q9CQV7;D3Z5K6	Mitochondrial import inner membrane translocase subunit TIM14	Dnajc19	696
NaN	NaN	NaN	NaN	3	3	2.1	2.1	208.77	0.0085193	1.9797	111080000	2	0	0	0	0	G3X8T7;Q9ER60	Sodium channel protein;Sodium channel protein type 4 subunit alpha	Scn4a	697
23.8507	23.0099	NaN	21.2615	3	3	7.7	7.7	38.615	0.0029966	2.4309	166610000	9	3249600	1035400	0	834390	G3X8U3		2210016F16Rik	699
NaN	NaN	20.504	NaN	5	5	13.5	13.5	53.289	0	11.358	970740000	9	53000	0	474780	923290	G3X937;Q921R8	Solute carrier family 41 member 3	Slc41a3	701
18.3715	18.564	19.0677	18.907	12	12	23	23	70.194	0	19.502	440370000	28	69867	51092	36045	112310	G3X9D8;Q8BWA5	Kelch-like protein 31	Klhl31	702
NaN	NaN	NaN	19.5943	1	1	2.2	2.2	78.75	0.0030316	2.5332	28625000	1	0	0	0	773660	S4R2N4;S4R1S0;G3X9J0		Sipa1l3	703
30.9626	30.7409	31.2906	31.4514	17	17	81.9	81.9	18.621	0	323.31	100230000000	708	479630000	750030000	1047300000	899560000	G3X9L6;Q9DCX2;B1ASE2	ATP synthase subunit d, mitochondrial	Gm10250;Atp5h	704
23.3663	23.3452	23.7648	23.5326	10	10	30.1	30.1	45.287	0	16.861	755260000	41	1209000	1866100	2513000	3771800	G3X9M0;Q9ER88;A0A0R4J1B9;G3UWZ6;G3UWJ4;G3UZC0;G3UWM7	28S ribosomal protein S29, mitochondrial	Dap3	705
22.8403	21.8777	22.4204	23.4234	11	11	12.1	12.1	124.61	0	15.267	410570000	24	404090	525730	616730	530460	G3X9Q1;Q3TZS3;Q61738	Integrin alpha-7;Integrin alpha-7 heavy chain;Integrin alpha-7 light chain	Itga7	706
18.735	18.7521	20.2445	22.89	6	6	23.4	23.4	26.159	0	8.5703	392390000	12	125810	261800	1567900	1361800	G3X9V0;P97372	Proteasome activator complex subunit 2	Psme2	707
NaN	18.0303	NaN	NaN	4	4	5.3	5.3	86.805	0	51.504	200280000	11	92380	353580	0	0	G3XA10;Q8VEK3	Heterogeneous nuclear ribonucleoprotein U	Gm28062;Hnrnpu	708
NaN	NaN	NaN	17.7699	1	1	3.2	3.2	57.371	0	3.5374	10269000	1	0	0	0	54554	Q05DG3;G5DDB7;Q8R3B1	Phosphoinositide phospholipase C;1-phosphatidylinositol 4,5-bisphosphate phosphodiesterase delta-1	Plcd1	709
27.8244	27.6118	27.6788	27.3639	7	7	76.9	76.9	15.115	0	323.31	14197000000	129	83497000	144590000	169730000	219120000	G5E814;Q9D8B4	NADH dehydrogenase [ubiquinone] 1 alpha subcomplex subunit 11	Ndufa11	710
NaN	NaN	NaN	NaN	8	4	16	9.7	54.297	0	5.6057	75264000	4	0	0	0	0	G5E846;P15331;G3X981	Peripherin	Prph	711
22.4354	22.9162	22.6506	22.3566	5	5	65.3	65.3	11.142	0	17.529	599300000	19	1989700	7851300	4104700	1726200	G5E850;P56395	Cytochrome b5	Cyb5a	712
NaN	NaN	NaN	NaN	2	2	2.9	2.9	145.83	0.00044924	2.8945	6553400	2	0	0	0	0	G5E866;Q99NB9	Splicing factor 3B subunit 1	Sf3b1	713
25.4517	24.7027	25.8799	26.2445	14	11	54.4	45.9	35.848	0	107.28	5859100000	111	6132700	7038400	18434000	22478000	G5E895;D3Z494		Akr1b10	714
28.2075	27.6463	27.585	27.6682	22	22	35.8	35.8	85.171	0	323.31	18163000000	325	37576000	33054000	25107000	33880000	G5E8J6		Hrc	715
16.3423	NaN	NaN	NaN	1	1	1.7	1.7	103.19	0.0046335	2.2936	1408700	1	34358	0	0	0	G5E8J9;Q8CFE4	SCY1-like protein 2	Scyl2	716
19.5308	19.7246	NaN	NaN	2	2	13.3	13.3	13.621	0.0042337	2.3295	25488000	3	171010	655190	0	0	G5E8T3;Q9D104		Srp19	717
21.3605	21.2229	22.2887	22.7592	9	9	40.8	40.8	34.103	0	35.581	619580000	22	971080	1072400	2013700	907810	G5E8T9;Q99KB8;E9PYA3;A0A0R4J052;E9Q2H8;D3YWI0	Hydroxyacylglutathione hydrolase, mitochondrial	Hagh	718
31.5233	31.4191	31.463	31.5898	20	20	61.7	61.7	39.736	0	323.31	148680000000	871	538260000	895480000	881650000	937640000	G5E902;Q8VEM8	Phosphate carrier protein, mitochondrial	Slc25a3	719
18.9249	NaN	18.5327	19.4882	11	11	28	28	66.821	0	46.551	553380000	18	112730	36410	74487	86035	G5E924;Q8R081;G3UY38	Heterogeneous nuclear ribonucleoprotein L	Hnrnpl	720
NaN	NaN	NaN	NaN	3	3	17.6	17.6	24.293	0	5.5855	191930000	6	0	0	0	0	H3BIX4;Z4YLB7;P97300;A0A0A0MQN8	Neuroplastin	Nptn	721
NaN	NaN	NaN	NaN	4	4	12.2	12.2	49.276	0	6.694	121020000	5	0	0	0	0	H3BJ97;Q99JR5	Tubulointerstitial nephritis antigen-like	Tinagl1	723
NaN	NaN	NaN	15.548	1	1	1.2	1.2	107.17	0	3.3632	85156000	8	0	25708	23228	40292	H3BKQ7;H3BJD0;H3BL28;Q7TN74;H3BJD6		Ppp1r9a	724
24.004	23.4232	23.5571	23.434	9	9	52.6	52.6	27.131	0	55.306	1952300000	50	3521900	4980700	5553300	2979200	H3BJP2;H3BLJ9;H3BJL6;H3BKH6;Q9R0P3;H3BK43	S-formylglutathione hydrolase	Esd	725
NaN	NaN	NaN	NaN	1	1	11.3	11.3	14.89	0.0042571	2.3623	11894000	1	0	0	0	0	H3BK66;Q05BF4;H3BJR7;H3BJS1;Q8CBE3	WD repeat-containing protein 37	Wdr37	726
23.2239	23.1234	23.5023	23.4746	10	10	30.6	30.6	30.974	0	41.014	726710000	24	2590800	4082400	8132300	5148100	V9GX21;H3BLL2;Q811I0;H3BJP9;H3BK16	ATP synthase mitochondrial F1 complex assembly factor 1	Atpaf1	729
NaN	NaN	NaN	NaN	2	2	11.4	11.4	28.405	0.0042753	2.4081	5917700	2	0	0	0	0	H7BWY6;Q00724	Retinol-binding protein 4	Rbp4	730
NaN	NaN	NaN	21.3715	1	1	16.8	16.8	12.194	0.0042445	2.3397	11614000	1	0	0	0	1935700	H7BX28		Tmem241	731
29.8392	29.2238	29.6887	29.9877	26	26	43.5	43.5	68.644	0	323.31	27259000000	538	112250000	109320000	122450000	170040000	H7BX88;P47934	Carnitine O-acetyltransferase	Crat	732
NaN	NaN	NaN	18.2475	4	4	14.2	14.2	28.329	0.00045045	2.9341	40751000	4	0	0	0	95164	H7BX95;Q6PDM2;F7AI47	Serine/arginine-rich splicing factor 1	Srsf1	733
NaN	NaN	NaN	NaN	3	3	25.8	25.8	17.828	0.0013316	2.7586	25587000	3	0	0	0	0	I1E4X7;Q9JI46;H3BLR8;B2KF67	Diphosphoinositol polyphosphate phosphohydrolase 1	Nudt3	734
19.8603	19.5721	21.0638	20.8617	5	5	49.6	49.6	14.218	0	7.946	124490000	11	263580	657450	1137800	557120	I3ITR1;Q9D924	Iron-sulfur cluster assembly 1 homolog, mitochondrial	AK157302;Isca1	735
NaN	NaN	NaN	NaN	3	3	26.6	26.6	18.211	0	5.3876	32956000	3	0	0	0	0	Q3THM8;I7HJS1;O08579;B7FAU5	Emerin	Emd	736
20.4858	21.8724	21.176	21.4044	8	8	31.3	31.3	23.072	0	13.763	885220000	30	709900	21745000	1235800	11696000	I7HLV2;Q6ZWV3;P86048	60S ribosomal protein L10;60S ribosomal protein L10-like	Rpl10;Rpl10l	737
18.4267	NaN	NaN	NaN	1	1	7.4	7.4	28.315	0.0017521	2.6278	5974100	1	398270	0	0	0	Q3U983;J3QJV7;O35551	Rab GTPase-binding effector protein 1	Rabep1	738
20.0139	19.6267	19.8679	19.9891	2	2	4.1	4.1	82.425	0.0017668	2.7079	17524000	2	56827	92185	142180	169970	J3QJX3;Q9Z2G6	Protein sel-1 homolog 1	Sel1l	739
24.8732	24.4809	24.5434	24.528	11	11	40.7	40.7	35.169	0	45.455	1385600000	77	5915500	4529800	7688500	5781700	J3QMM7;K3W4M4;Q9CZ42;J3QN06	ATP-dependent (S)-NAD(P)H-hydrate dehydratase	Carkd	741
NaN	19.3638	NaN	NaN	3	3	19.2	19.2	15.99	0	6.0535	85519000	4	307980	536710	0	0	J3QP41;O88668	Protein CREG1	Creg1	742
22.2496	22.2299	23.013	22.7477	2	2	10.7	10.7	23.726	0	8.5267	840730000	18	1402500	1681100	6451500	1134600	J3QP56;P97823;D3YUG4;D3Z111	Acyl-protein thioesterase 1	Lypla1	743
NaN	NaN	18.4792	NaN	11	9	41.3	35.1	31.837	0	34.451	576880000	17	73924	0	142640	50137	J3QQ30;J3QPW1;P53810	Phosphatidylinositol transfer protein alpha isoform	Pitpna	744
21.2408	21.098	NaN	NaN	4	2	11.2	8.1	35	0.00045788	3.0874	17573000	2	577050	1180200	0	0	K3W4R6;K3W4R7;Q6P3Z7;J3QQ13;P50752;A0A087WRX3	Troponin T, cardiac muscle	Tnnt2	745
21.3662	21.8429	21.5587	20.8806	11	11	28.2	28.2	44.887	0	44.515	1689200000	39	377010	909930	1028800	1117800	J7NUP1;Q60766	Immunity-related GTPase family M protein 1	Irgm1	746
24.6741	24.5017	24.5337	24.7837	43	4	64.6	5.1	93.961	0	98.24	3774900000	54	2222400	7881300	2896600	16530000	J9JIB2		Obscn	747
26.3	26.1952	26.3464	26.4584	9	9	39	39	24.116	0	91.529	4889900000	94	25919000	24841000	29590000	44885000	K3W4Q8;P18572;J3QP71	Basigin	Bsg	748
23.9564	23.9875	23.3091	22.9444	27	23	15.5	13.4	228.56	0	39.629	967170000	58	625320	1921700	316880	1733100	K3W4R2;Q6URW6;A0A140LI60	Myosin-14	Myh14	749
21.7786	19.5315	18.7666	NaN	5	5	6.4	6.4	96.426	0	8.3488	53953000	7	1272400	117150	62503	0	K3W4T3;Q9Z1G4	V-type proton ATPase subunit a;V-type proton ATPase 116 kDa subunit a isoform 1	Atp6v0a1	750
26.0278	26.1454	26.3508	26.0008	14	14	55.1	55.1	36.033	0	208.75	6794800000	164	11065000	27227000	47145000	33140000	M0QW57;Q3MI48	Junctional sarcoplasmic reticulum protein 1	Jsrp1	752
NaN	NaN	NaN	NaN	1	1	9.7	9.7	14.346	0.009996	1.864	3826000	1	0	0	0	0	M0QWG6;O55057	Retinal rod rhodopsin-sensitive cGMP 3,5-cyclic phosphodiesterase subunit delta	Pde6d	753
28.4528	27.9585	28.2718	28.558	45	41	49	45.7	102.53	0	323.31	27675000000	570	28304000	48309000	35232000	76918000	O08528;E9Q5B5	Hexokinase-2;Hexokinase	Hk2	755
22.8319	21.7626	21.6408	21.6098	11	11	20	20	79.871	0	64.636	883870000	47	734920	528890	296970	487120	O08529	Calpain-2 catalytic subunit	Capn2	756
27.7222	27.0885	27.4879	27.9184	49	49	44.5	44.5	124.63	0	323.31	28979000000	520	17551000	16617000	18009000	24341000	O08532;E9Q1X8	Voltage-dependent calcium channel subunit alpha-2/delta-1;Voltage-dependent calcium channel subunit alpha-2-1;Voltage-dependent calcium channel subunit delta-1	Cacna2d1	757
25.6082	25.7253	24.5909	23.9152	22	22	54.3	54.3	52.763	0	323.31	10393000000	136	5957500	9673700	4418900	3078100	Q6P1B9;O08539	Myc box-dependent-interacting protein 1	Bin1	758
23.0627	22.7773	22.7108	22.8001	9	9	50.7	50.7	24.74	0	16.692	461130000	37	2074300	2889800	2236900	2407400	O08547;E9Q6R3	Vesicle-trafficking protein SEC22b	Sec22b	759
24.1545	22.7805	23.8767	23.5931	19	17	50.2	46.2	62.277	0	138.92	2377400000	79	1974600	712870	1432900	1737600	O08553	Dihydropyrimidinase-related protein 2	Dpysl2	760
NaN	NaN	NaN	NaN	2	2	15.3	15.3	26.94	0	8.9079	24081000	4	0	0	0	0	O08583	THO complex subunit 4	Alyref	761
23.8808	24.0436	24.7192	24.5025	11	11	38.4	38.4	32.19	0	58.22	1742500000	83	3005300	4217600	11926000	7501700	O08600	Endonuclease G, mitochondrial	Endog	762
19.6031	19.3503	NaN	NaN	10	10	23.6	23.6	54.117	0	41.317	299650000	14	111520	96584	194280	0	Q3UI33;O08663;Q3TMN1;M0QWM9	Methionine aminopeptidase 2;Methionine aminopeptidase	Metap2	763
31.0859	30.5723	31.4829	31.7114	26	26	63.9	63.9	54.272	0	323.31	109180000000	895	360730000	390260000	635220000	732640000	O08749	Dihydrolipoyl dehydrogenase, mitochondrial	Dld	764
22.5486	21.8579	22.6382	23.0718	7	7	13.8	13.8	58.792	0	15.221	323650000	16	845510	549790	1331600	2389900	O08795	Glucosidase 2 subunit beta	Prkcsh	765
22.9766	23.0127	22.2949	22.0173	5	3	18.6	12	31.052	0	4.0319	783300000	16	2174200	2798600	1362700	999650	O08807;B1AZS9	Peroxiredoxin-4	Prdx4	767
NaN	NaN	NaN	17.0417	9	9	33.5	33.5	42.043	0	48.584	616280000	10	0	0	0	50214	O08911	Mitogen-activated protein kinase 12	Mapk12	768
21.9266	21.4711	21.1201	20.5407	6	6	19.4	19.4	47.513	0	13.835	157500000	19	465490	283030	363410	382710	O08917;G3UYU4;G3UZZ5;G3UWW8	Flotillin-1	Flot1	769
NaN	NaN	NaN	17.0871	3	3	47.1	47.1	7.3384	0	4.2436	59831000	5	164060	0	0	165210	O08997	Copper transport protein ATOX1	Atox1	770
NaN	NaN	NaN	NaN	1	1	5.3	5.3	38.241	0.0030172	2.4936	9326800	1	0	0	0	0	O09005	Sphingolipid delta(4)-desaturase DES1	Degs1	771
25.0874	24.2917	24.4863	24.2487	9	9	43.3	43.3	26.372	0	42.005	1243600000	54	7333000	7409700	9855400	9614100	O09061	Proteasome subunit beta type-1	Psmb1	772
NaN	NaN	NaN	NaN	5	2	13.5	6.9	39.296	0.00044863	2.8705	148360000	2	0	0	0	0	O09110	Dual specificity mitogen-activated protein kinase kinase 3	Map2k3	773
27.9568	27.7683	27.5414	27.9913	7	7	47	47	17.444	0	215.02	10128000000	88	84097000	125950000	90267000	103900000	O09111	NADH dehydrogenase [ubiquinone] 1 beta subcomplex subunit 11, mitochondrial	Ndufb11	774
24.1969	24.398	24.5317	24.1258	4	2	21.8	17.6	28.899	0	24.052	1627300000	30	8648800	13055000	15674000	7708200	O09117	Synaptophysin-like protein 1	Sypl1	775
21.5328	21.4769	22.3006	NaN	12	12	38.3	38.3	27.497	0	20.422	650500000	29	1080800	562820	1270500	1756800	O09131	Glutathione S-transferase omega-1	Gsto1	776
31.4297	31.1207	31.9132	31.905	18	18	56.5	56.5	46.377	0	323.31	323430000000	1001	890860000	1027000000	1865200000	1732100000	O09165	Calsequestrin-1	Casq1	777
19.5168	20.7728	19.6529	21.1793	3	3	21.2	21.2	18.579	0	18.983	529230000	19	240990	10274000	629310	9961300	Q9CQM8;O09167	60S ribosomal protein L21	Rpl21	778
NaN	NaN	17.0518	NaN	5	5	20.8	20.8	30.534	0	3.7706	59384000	3	35204	0	86779	0	O09172;H3BJA3;A0A0G2JDI4;F6VNW5	Glutamate--cysteine ligase regulatory subunit	Gclm	779
24.4108	23.7843	24.3768	24.101	10	10	34.4	34.4	41.704	0	16.984	463620000	43	3463900	3013300	4953500	5889600	O09174	Alpha-methylacyl-CoA racemase	Amacr	780
22.9089	22.8047	22.3899	22.2335	3	3	6.9	6.9	54.043	0	4.8323	168090000	18	965450	1734400	469900	1216000	O35114	Lysosome membrane protein 2	Scarb2	781
29.0269	28.8228	29.1124	29.3788	20	20	68.2	68.2	33.296	0	323.31	27560000000	272	90245000	111630000	182370000	115570000	O35129;F6QPR1	Prohibitin-2	Phb2	782
22.2744	21.6522	20.8465	21.0858	7	3	76.3	30.5	13.077	0	25.286	486510000	27	1134200	1090400	430430	683430	O35215	D-dopachrome decarboxylase	Ddt	783
23.7166	24.0789	23.3788	23.6758	6	5	20.5	17.3	40.703	0	37.943	703650000	38	2455700	6175300	3363300	2302000	O35226	26S proteasome non-ATPase regulatory subunit 4	Psmd4	784
NaN	NaN	NaN	19.8546	8	6	17.1	14.2	57.772	0	14.789	546390000	11	54252	38810	170110	234550	O35344	Importin subunit alpha-4	Kpna3	785
23.8222	23.5637	22.9165	23.1175	30	30	47.1	47.1	82.105	0	117.78	2834200000	77	995200	2027000	647680	994260	O35350	Calpain-1 catalytic subunit	Capn1	786
22.2048	22.2425	22.0273	22.0941	10	9	33.6	31.6	40.403	0	43.361	1209000000	18	1060700	733360	471080	927440	O35367	Keratocan	Kera	787
NaN	NaN	NaN	NaN	2	2	20.1	20.1	16.699	0	46.395	116520000	5	0	0	0	0	O35372	Protein cornichon homolog 1	Cnih1	788
NaN	NaN	NaN	NaN	1	1	1.4	1.4	110.54	0	3.2924	387140000	2	0	0	0	0	O35382	Exocyst complex component 4	Exoc4	789
NaN	18.3268	19.3507	19.2714	3	3	10.7	10.7	38.607	0.0026064	2.5677	37850000	4	0	63594	330990	122430	O35386	Phytanoyl-CoA dioxygenase, peroxisomal	Phyh	790
23.9134	23.3108	24.2213	24.083	12	12	38.7	38.7	42.699	0	18.851	663430000	34	2465000	1477100	3158800	7642900	O35435;E9Q1V3;F6TCT7	Dihydroorotate dehydrogenase (quinone), mitochondrial	Dhodh	791
NaN	NaN	NaN	18.3366	13	13	8.2	8.2	435.47	0	15.688	353840000	16	0	73197	0	9233.9	O35452;E9Q2T3		Tnxb	792
29.023	28.3755	29.1297	29.2033	21	21	76.1	76.1	36.118	0	323.31	18276000000	388	100660000	89618000	166650000	124360000	O35459;F7B227	Delta(3,5)-Delta(2,4)-dienoyl-CoA isomerase, mitochondrial	Ech1	793
25.8951	24.8593	18.3156	18.0804	8	8	26	26	45.02	0	15.27	283770000	28	6020000	5692800	71848	39091	O35490	Betaine--homocysteine S-methyltransferase 1	Bhmt	794
22.2577	21.3631	21.6896	21.845	5	5	16.6	16.6	28.246	0	35.8	422280000	24	1440900	858770	1733600	1451600	O35566;A0A1B0GSK8	CD151 antigen	Cd151	795
22.8194	22.4505	NaN	NaN	8	8	27.4	27.4	34.577	0	14.434	389330000	18	1516000	1059100	1382200	777510	O35593	26S proteasome non-ATPase regulatory subunit 14	Psmd14	796
NaN	NaN	NaN	19.0271	1	1	15.3	15.3	13.274	0	24.925	39374000	2	0	480340	0	845240	O35623	BET1 homolog	Bet1	797
21.7836	21.2623	21.2329	21.561	10	10	30.7	30.7	36.384	0	15.32	445270000	23	668780	458390	749770	642910	O35639;Q3TET3	Annexin A3;Annexin	Anxa3	798
25.6074	24.4273	24.12	24.4298	9	3	12	4.6	101.19	0	10.271	259220000	12	1632700	202280	58505	270670	Q5SVG5;Q5SVG4;O35643	AP-1 complex subunit beta-1	Ap1b1	799
24.9869	24.7083	22.3181	25.1658	1	1	14.3	14.3	8.1384	0	17.386	877400000	19	33815000	38971000	12282000	95585000	O35683	NADH dehydrogenase [ubiquinone] 1 alpha subcomplex subunit 1	Ndufa1	800
NaN	NaN	18.1454	NaN	2	2	6.9	6.9	38.358	0.0046394	2.2967	21566000	2	0	0	66828	0	O35685	Nuclear migration protein nudC	Nudc	801
21.0108	21.3089	NaN	NaN	4	4	13.1	13.1	51.217	0	71.581	658450000	15	403790	559570	522800	326100	Q8C2Q7;P70333;O35737	Heterogeneous nuclear ribonucleoprotein H2;Heterogeneous nuclear ribonucleoprotein H;Heterogeneous nuclear ribonucleoprotein H, N-terminally processed	Hnrnph1;Hnrnph2	802
27.3005	27.3893	27.3642	27.0694	18	18	43.3	43.3	44.127	0	169.37	9970400000	204	30877000	40455000	41188000	31729000	O35855;O88374;A0A1B0GX27	Branched-chain-amino-acid aminotransferase, mitochondrial;Branched-chain-amino-acid aminotransferase	Bcat2	803
26.2885	26.1808	26.4822	26.2398	22	22	44.9	44.9	51.091	0	44.459	3714100000	148	8929300	11809000	12815000	19406000	O35857	Mitochondrial import inner membrane translocase subunit TIM44	Timm44	804
23.364	23.6379	22.8083	22.9597	7	7	24	24	37.548	0	8.9639	436830000	23	2718300	3181200	2105600	1580400	O35864	COP9 signalosome complex subunit 5	Cops5	805
22.0511	21.1034	22.1176	22.2759	15	2	47	7.3	37.063	0.0026167	2.5824	76896000	4	988140	585900	1093700	2138300	O35887;G3UWR0;G3V004;G3UWV3;G3UXA8	Calumenin	Calu	806
NaN	17.9588	NaN	NaN	2	2	28.4	28.4	10.834	0	4.0011	31459000	2	72264	99351	0	0	O35900;O35901	U6 snRNA-associated Sm-like protein LSm2	Lsm2	807
21.6161	21.5785	20.9993	21.4116	2	2	11.1	11.1	22.924	0.0042373	2.3338	46889000	5	326670	1399300	570160	390110	O35943	Frataxin, mitochondrial;Frataxin intermediate form;Frataxin mature form	Fxn	808
NaN	NaN	NaN	NaN	1	1	8.9	8.9	26.336	0	5.9836	37296000	1	0	0	0	0	O35969	Guanidinoacetate N-methyltransferase	Gamt	810
26.3428	25.8961	26.4141	26.545	18	18	47.2	47.2	43.953	0	323.31	10909000000	256	14014000	15079000	22474000	22095000	O54724	Polymerase I and transcript release factor	Ptrf	811
24.1625	23.7696	24.2402	24.3748	7	7	17.9	17.9	49.027	0	43.178	1376700000	42	3646600	2474900	3826900	5697700	O54734	Dolichyl-diphosphooligosaccharide--protein glycosyltransferase 48 kDa subunit	Ddost	812
NaN	19.3046	NaN	NaN	2	2	9.1	9.1	36.572	0	3.8813	30348000	2	81182	100330	0	0	O54786	DNA fragmentation factor subunit alpha	Dffa	813
20.7709	20.4899	NaN	NaN	5	5	16.7	16.7	37.52	0	7.442	294070000	11	246230	200010	143070	0	O54950	5-AMP-activated protein kinase subunit gamma-1	Prkag1	814
22.856	21.3041	21.2902	21.9695	7	7	50.6	50.6	10.102	0	59.325	915950000	17	2072500	823550	949770	3059400	O54962	Barrier-to-autointegration factor;Barrier-to-autointegration factor, N-terminally processed	Banf1	815
NaN	19.1129	NaN	NaN	3	3	11.5	11.5	38.822	0	24.982	105720000	4	0	273160	27024	190710	O54984	ATPase Asna1	Asna1	816
21.1096	21.0263	20.9208	20.8673	8	8	31.4	31.4	30.429	0	15.526	371200000	10	542590	669520	511910	348290	Q924B0;O55023;Q80ZJ2	Inositol monophosphatase 1	Impa1	817
16.561	NaN	NaN	NaN	4	4	8.3	8.3	54.319	0	5.088	73404000	4	8086.4	0	0	0	O55026	Ectonucleoside triphosphate diphosphohydrolase 2	Entpd2	818
22.3255	20.154	20.0401	21.7007	6	6	7.7	7.7	102.45	0	10.879	202420000	14	829740	668890	136070	514520	O55029	Coatomer subunit beta	Copb2	819
30.2632	30.1197	30.4034	30.397	17	17	58.4	58.4	32.898	0	323.31	60974000000	588	339960000	391080000	493160000	357700000	Q7TMG8;O55126	Protein NipSnap homolog 2	Gbas	822
NaN	NaN	NaN	NaN	2	2	13.1	13.1	26.511	0	4.4265	55360000	4	0	0	0	0	O55135;A6PWZ2;D6RG53;D6RJJ3;B1AZQ4	Eukaryotic translation initiation factor 6	Eif6	823
22.3557	22.6843	23.4157	22.568	8	8	46.4	46.4	12.554	0	5.8664	575060000	23	1877200	5987000	6937600	2108800	O55142	60S ribosomal protein L35a	Rpl35a	824
33.0657	33.104	31.2896	30.9941	67	41	57.7	36.7	114.86	0	323.31	237960000000	1611	680240000	1826100000	254370000	315240000	O55143	Sarcoplasmic/endoplasmic reticulum calcium ATPase 2	Atp2a2	825
19.0068	NaN	NaN	NaN	1	1	3.6	3.6	40.348	0.0058553	2.2054	17782000	3	115920	0	0	0	O55226	Chondroadherin	Chad	826
25.7	25.7432	25.3048	25.0561	13	13	51.9	51.9	28.532	0	36.432	2299100000	99	9753300	17357000	11715000	8113700	O55234	Proteasome subunit beta type-5	Psmb5	827
23.8522	25.0759	22.9858	NaN	2	2	2.4	2.4	66.879	0.0096657	1.9085	409390000	6	1838400	5796900	920200	0	Q9DCC1;O55236	mRNA-capping enzyme;Polynucleotide 5-triphosphatase;mRNA guanylyltransferase	Rngtt	828
NaN	19.8229	NaN	NaN	6	6	14.1	14.1	63.988	0	11.562	239100000	7	35493	1666000	0	40417	O70194	Eukaryotic translation initiation factor 3 subunit D	Eif3d	829
27.316	26.3226	26.5629	26.8993	30	25	85.4	77.1	28.827	0	323.31	122390000000	498	37843000	36371000	38522000	31382000	O70250	Phosphoglycerate mutase 2	Pgam2	830
23.8267	23.751	23.9609	24.3909	15	15	55.6	55.6	35.738	0	140.81	910370000	50	2401400	3917700	6077700	4335300	O70252;D3YX62	Heme oxygenase 2	Hmox2	831
17.7047	NaN	NaN	NaN	2	2	6.5	6.5	56.888	0	7.95	40236000	2	18717	0	0	0	O70310	Glycylpeptide N-tetradecanoyltransferase 1	Nmt1	833
20.9971	20.3377	21.2709	NaN	6	6	33.3	33.3	23.348	0	10.054	208990000	12	361630	696590	958870	129030	O70378;M0QWY0;M0QWP2	ER membrane protein complex subunit 8	Emc8	834
23.2099	23.1356	23.2723	22.4934	14	14	59.6	59.6	35.774	0	74.2	1530000000	54	1253700	2112000	3642000	1488700	O70400;S4R1V0	PDZ and LIM domain protein 1	Pdlim1	835
NaN	NaN	NaN	22.1876	7	7	13.2	13.2	84.533	0	11.404	488550000	10	449320	0	534210	706620	O70423;A2A4I8	Membrane primary amine oxidase	Aoc3	836
26.0246	25.9697	25.7665	25.634	11	11	45.1	45.1	28.405	0	65.638	2244400000	109	13464000	30871000	23218000	14507000	O70435	Proteasome subunit alpha type-3	Psma3	837
NaN	NaN	NaN	16.8605	2	2	11.1	11.1	29.736	0.0042409	2.3388	20927000	2	64648	0	90925	46309	Q8BH40;O70439	Syntaxin-7	Stx7	838
26.5005	26.2686	25.1925	24.4956	8	4	32.7	19.8	27.706	0	7.9162	2318200000	22	15613000	29831000	13266000	6157900	O70456	14-3-3 protein sigma	Sfn	839
NaN	18.2346	NaN	NaN	2	2	8.7	8.7	34.741	0.0017567	2.6486	53912000	2	0	82502	0	0	O70503	Very-long-chain 3-oxoacyl-CoA reductase	Hsd17b12	840
NaN	NaN	NaN	NaN	2	2	9.6	9.6	28.294	0.00089286	2.8129	37873000	2	0	0	0	0	O70514	Fibroblast growth factor-binding protein 1	Fgfbp1	841
25.0858	25.0992	23.6667	23.3651	11	11	67.1	67.1	19.077	0	135.48	1423300000	82	5865000	13437000	2657300	2325000	O70548	Telethonin	Tcap	842
23.6844	24.102	24.841	24.1217	12	11	36.7	35	46.596	0	157.39	2783600000	69	2018900	6316900	4825000	13441000	O70571	[Pyruvate dehydrogenase (acetyl-transferring)] kinase isozyme 4, mitochondrial	Pdk4	843
NaN	19.759	NaN	NaN	3	3	10	10	47.466	0	6.0131	141910000	5	10694	512780	65907	237530	O70572	Sphingomyelin phosphodiesterase 2	Smpd2	844
21.4834	21.2193	22.6264	22.2342	3	3	19.7	19.7	25.12	0	67.152	1446900000	29	2371000	2278300	9296600	7774200	O70578	Voltage-dependent calcium channel gamma-1 subunit	Cacng1	845
29.9617	29.6144	29.5018	29.8498	7	7	17.8	17.8	51.346	0	323.31	51118000000	267	204270000	351640000	229310000	213240000	O70622	Reticulon-2	Rtn2	846
NaN	NaN	NaN	NaN	1	1	0.6	0.6	183.67	0.0030095	2.4648	201820000	5	0	0	0	0	O88207	Collagen alpha-1(V) chain	Col5a1	847
NaN	NaN	NaN	NaN	5	4	4.5	3.8	153.91	0	10.427	194000000	5	0	0	0	0	O88322	Nidogen-2	Nid2	848
NaN	NaN	16.1337	22.2414	1	1	1.1	1.1	118.69	0.01004	1.8835	85057000	3	0	0	8282	347980	O88329	Unconventional myosin-Ia	Myo1a	849
26.1151	25.8053	26.0131	25.6145	21	21	48.8	48.8	66.406	0	175.61	3371400000	115	8567900	7611100	5018900	5031200	O88342	WD repeat-containing protein 1	Wdr1	850
33.3266	33.3741	30.0665	29.9464	27	7	57.3	19.8	31.344	0	323.31	142020000000	1304	4088400000	5665100000	698600000	437290000	O88346;E9Q688;J3QPC8;E9Q0G9	Troponin T, slow skeletal muscle	Tnnt1	851
20.5865	20.5376	NaN	20.2602	1	1	2	2	51.23	0.0042463	2.3404	145240000	5	148540	227500	0	266040	O88413	Tubby-related protein 3	Tulp3	852
25.8758	25.8649	26.1008	26.0176	9	9	47.5	47.5	29.758	0	269.44	3436700000	90	16612000	20942000	37229000	22297000	O88441	Metaxin-2	Mtx2	853
NaN	NaN	19.958	NaN	17	17	38.2	38.2	139.41	0	56.224	1765400000	39	8694.3	597650	80495	140000	O88492	Perilipin-4	Plin4	854
22.4614	22.8819	22.0843	21.7008	5	5	18.7	18.7	47.832	0	38.282	203790000	12	696870	1503400	579480	701690	O88543	COP9 signalosome complex subunit 3	Cops3	855
23.0708	23.1976	22.632	22.5296	11	11	33.5	33.5	46.284	0	26.118	608700000	38	1532700	1372000	859590	840800	O88544;F6QTS1;D3Z1R9;D3YV99	COP9 signalosome complex subunit 4	Cops4	856
23.2911	22.8346	23.3266	23.0082	15	14	47.3	47.3	37.402	0	95.532	1886000000	57	1998500	2290100	1452500	2640600	O88569;A0A0N4SUM2	Heterogeneous nuclear ribonucleoproteins A2/B1	Hnrnpa2b1	857
23.4835	22.5708	22.9428	23.7207	8	8	35.8	35.8	29.486	0	25.024	633350000	26	1816300	3174700	2160600	1655900	O88587;D3Z227	Catechol O-methyltransferase	Comt	858
26.1603	NaN	NaN	NaN	4	4	50	50	13.553	0	5.5201	347680000	4	37216000	501670	1165700	1763400	O88653	Ragulator complex protein LAMTOR3	Lamtor3	859
23.286	22.8117	23.1806	23.2256	10	10	40.4	40.4	29.8	0	56.03	923670000	43	1940200	2719700	4575800	2554800	O88696	ATP-dependent Clp protease proteolytic subunit, mitochondrial	Clpp	860
NaN	NaN	NaN	NaN	3	3	13.6	13.6	57.145	0	15.697	83424000	3	0	0	0	0	Q3UDC3;O88746	Target of Myb protein 1	Tom1	861
21.8046	21.405	20.7894	21.7103	5	4	12.3	10.1	46.674	0	6.028	296600000	13	1001600	488200	263120	719920	O88844;A0A087WPT4;A0A087WRS9	Isocitrate dehydrogenase [NADP] cytoplasmic	Idh1	862
NaN	NaN	17.9451	NaN	3	3	21.8	21.8	21.834	0	6.5983	46631000	3	17748	50206	121220	0	O88952	Protein lin-7 homolog C	Lin7c	863
NaN	NaN	18.0821	NaN	1	1	4.8	4.8	32.549	0	9.3574	15092000	1	92047	104990	129990	0	O88958	Glucosamine-6-phosphate isomerase 1	Gnpda1	864
NaN	NaN	21.0986	NaN	6	6	11.6	11.6	80.027	0	9.3183	186410000	6	98686	166950	203500	170300	O88967	ATP-dependent zinc metalloprotease YME1L1	Yme1l1	865
21.1479	NaN	18.848	19.2239	4	4	9.9	9.9	44.93	0.0042427	2.3393	14924000	4	318500	0	66110	408520	O88986;E9PWY6	2-amino-3-ketobutyrate coenzyme A ligase, mitochondrial	Gcat	866
27.8667	27.0578	28.616	28.5022	80	57	81.4	64.1	103.04	0	323.31	803290000000	2092	16108000	15471000	43829000	49091000	O88990	Alpha-actinin-3	Actn3	867
NaN	20.3834	NaN	17.3259	2	2	6.2	6.2	61.341	0	10.276	306030000	11	552970	379610	0	256060	O89023	Tripeptidyl-peptidase 1	Tpp1	868
NaN	NaN	NaN	18.0565	1	1	20	20	9.7265	0.00089646	2.8506	40762000	1	153800	231690	388410	206210	S4R2M6;Q8BG13;O89086	RNA-binding protein 3	Rbm3	869
27.997	27.8176	28.0098	28.059	7	7	32.2	32.2	29.224	0	323.31	26443000000	345	173580000	284820000	256480000	269250000	O89104	Synaptophysin-like protein 2	Sypl2	870
NaN	NaN	NaN	NaN	4	4	15.8	15.8	45.341	0	16.282	151120000	4	0	0	0	0	O89112	LanC-like protein 1	Lancl1	871
25.442	25.1333	25.5579	26.0129	3	3	6.8	6.8	43.209	0	3.5801	4242700000	49	29461000	45882000	72177000	72078000	P00158	Cytochrome b	Mt-Cyb	872
23.403	22.0545	21.9237	21.8941	10	10	26.4	26.4	39.771	0	34.806	975450000	40	2389500	1090200	637970	781800	P00329	Alcohol dehydrogenase 1	Adh1	873
28.1568	28.2251	28.301	28.4869	5	5	14	14	56.909	0	323.31	23864000000	199	171000000	315670000	404620000	500670000	P00397	Cytochrome c oxidase subunit 1	Mtco1	874
31.1317	30.8791	31.5423	31.7079	9	9	48	48	25.976	0	323.31	133490000000	506	1045300000	1622700000	1956200000	1609600000	P00405	Cytochrome c oxidase subunit 2	Mtco2	875
27.7461	27.4486	28.3913	28.5377	1	1	5.4	5.4	29.922	0	116.07	28292000000	101	762120000	2644300000	2011000000	3925500000	P00416	Cytochrome c oxidase subunit 3	mt-Co3	876
23.046	23.152	23.0774	23.8328	4	3	10	7.6	57.643	0	9.5896	209140000	21	530750	1507400	1463600	4569600	P00687;P00688;D3YYQ5	Alpha-amylase 1;Pancreatic alpha-amylase;Alpha-amylase	Amy1;Amy2	877
24.5811	26.0695	24.8825	23.8919	3	3	11.1	11.1	25.095	0	14.245	5491100000	70	50386000	122190000	84280000	55150000	P00848	ATP synthase subunit a	Mtatp6	878
23.2605	23.0542	21.9043	23.3817	12	12	70.8	70.8	29.032	0	113.56	2244800000	43	3778300	2123600	4700300	1318300	P00920;A0A0A6YX78	Carbonic anhydrase 2	Ca2;Car2	879
22.4549	NaN	NaN	NaN	20	17	14.2	12.3	186.48	0	30.863	645510000	28	198990	11144	0	178660	P01027	Complement C3;Complement C3 beta chain;C3-beta-c;Complement C3 alpha chain;C3a anaphylatoxin;Acylation stimulating protein;Complement C3b alpha chain;Complement C3c alpha chain fragment 1;Complement C3dg fragment;Complement C3g fragment;Complement C3d fragment;Complement C3f fragment;Complement C3c alpha chain fragment 2	C3	880
22.2827	24.3655	22.1467	20.2596	13	1	87.8	8.8	15.84	0.00045704	3.0592	110590000	16	717870	7220900	1564200	250350	P02088	Hemoglobin subunit beta-1	Hbb-b1	881
22.091	21.9595	21.9371	21.1058	8	1	52.4	8.8	15.878	0.00089326	2.8168	135260000	10	1005500	2660100	1659700	467010	P02089	Hemoglobin subunit beta-2	Hbb-b2	882
21.7888	20.5035	20.5494	20.9822	4	4	3.3	3.3	160.68	0	61.28	1836000000	37	222050	72673	93553	93493	P02463;A0A1B0GRC0;A0A1B0GSI7;F7CK55;Q63ZW6	Collagen alpha-1(IV) chain;Arresten	Col4a1;Col4a5	883
26.9833	26.3594	26.1313	26.9417	5	5	14.5	14.5	36.059	0	71.302	7645800000	121	65759000	135780000	98746000	155760000	P03888	NADH-ubiquinone oxidoreductase chain 1	Mtnd1	884
25.0933	25.1474	25.7045	25.3507	4	4	22.9	22.9	38.752	0	173.54	3550200000	59	12004000	19255000	36130000	33264000	P03893	NADH-ubiquinone oxidoreductase chain 2	Mtnd2	885
23.7197	24.6556	24.1433	23.719	1	1	13	13	13.219	0	20.53	2756200000	39	16255000	48454000	31260000	50125000	P03899	NADH-ubiquinone oxidoreductase chain 3	Mtnd3	886
21.0964	20.027	NaN	21.006	1	1	18.4	18.4	10.607	0	90.244	459540000	6	4192600	9906100	0	17762000	P03903	NADH-ubiquinone oxidoreductase chain 4L	Mtnd4l	887
27.2967	26.9663	27.7445	28.1615	10	10	26.6	26.6	51.881	0	130.28	18063000000	215	43444000	91809000	142630000	183510000	P03911	NADH-ubiquinone oxidoreductase chain 4	Mtnd4	888
26.9686	26.6799	27.2127	27.3372	11	11	27.2	27.2	68.474	0	323.31	14805000000	189	29774000	49149000	47362000	118650000	P03921	NADH-ubiquinone oxidoreductase chain 5	Mtnd5	889
22.9752	23.9988	23.6173	24.1951	4	4	50.7	50.7	7.7662	0	55.622	2367200000	24	3666400	29359000	10122000	39555000	P03930	ATP synthase protein 8	Mtatp8	890
NaN	NaN	NaN	NaN	1	1	4.6	4.6	28.057	0	3.9376	81385000	1	0	0	0	0	P03953	Complement factor D	Cfd	891
27.6907	26.9971	27.3899	27.2059	11	10	75	69.7	14.65	0	293.7	21578000000	256	63086000	53819000	85223000	68303000	P04117	Fatty acid-binding protein, adipocyte	Fabp4	892
28.5891	27.7703	27.839	28.3813	18	18	77.9	77.9	17.069	0	323.31	153870000000	463	136660000	175640000	184480000	154270000	P04247	Myoglobin	Mb	893
NaN	NaN	NaN	18.2568	1	1	4.7	4.7	27.977	0	3.512	67616000	3	135540	82778	266060	111740	P04925	Major prion protein	Prnp	894
31.9931	31.5954	31.4517	31.031	45	44	95.1	93.1	39.355	0	323.31	809530000000	2127	650690000	687840000	485940000	584810000	P05064;A6ZI44;D3YWI1;Q9CPQ9;A6ZI46;A0A0U1RPN8	Fructose-bisphosphate aldolase A;Fructose-bisphosphate aldolase	Aldoa;Aldoart1	895
23.7149	23.8833	23.7965	23.1447	10	10	22.2	22.2	40.57	0	73.919	1463300000	47	2054500	3732200	2567200	4507600	P05132;P68181	cAMP-dependent protein kinase catalytic subunit alpha;cAMP-dependent protein kinase catalytic subunit beta	Prkaca;Prkacb	896
27.2172	26.4726	26.2347	26.4192	24	24	69.5	69.5	46.247	0	323.31	42517000000	284	23336000	15115000	13101000	22912000	P05201	Aspartate aminotransferase, cytoplasmic	Got1	897
32.7676	32.5497	32.9556	32.9004	39	39	76.7	76.7	47.411	0	323.31	296560000000	1565	1068700000	1214700000	1317500000	1761400000	P05202	Aspartate aminotransferase, mitochondrial	Got2	898
24.9904	24.7012	25.6092	24.6401	25	0	61.4	0	50.151	0	77.031	2595700000	59	5060800	9458300	9408800	6737500	P05213	Tubulin alpha-1B chain	Tuba1b	899
31.0679	31.2924	33.0394	32.7875	25	9	89.4	35.1	20.594	0	323.31	711430000000	2017	570120000	1360900000	3171600000	3885600000	P05977;E0CZ30	Myosin light chain 1/3, skeletal muscle isoform	Myl1	901
29.6885	29.2898	29.1785	29.3477	25	24	81.3	77.7	36.498	0	323.31	174840000000	606	167880000	196640000	156400000	145800000	Q564E2;P06151;A0A1B0GSX0;A0A1B0GSR9;D3YZQ9;A0A1B0GT41;A0A1B0GQX5	L-lactate dehydrogenase;L-lactate dehydrogenase A chain	Ldha	902
22.9849	NaN	22.8091	NaN	9	9	29.4	29.4	45.029	0	40.964	696540000	11	1310800	0	1482000	0	P06728	Apolipoprotein A-IV	Apoa4	903
27.0828	26.5378	26.875	26.9389	31	21	63.8	42.1	62.766	0	323.31	84405000000	363	21616000	22253000	12100000	15947000	P06745	Glucose-6-phosphate isomerase	Gpi	904
18.0145	17.8078	19.424	18.3414	4	4	17.4	17.4	37.547	0	8.7169	69875000	6	75341	21767	339480	156100	P06797	Cathepsin L1;Cathepsin L1 heavy chain;Cathepsin L1 light chain	Ctsl	905
22.8306	22.699	22.5195	NaN	16	16	38.3	38.3	63.953	0	147.7	1875000000	44	879170	1122800	460280	342750	P06801;Q3TQP6	NADP-dependent malic enzyme;Malic enzyme	Me1	906
NaN	NaN	NaN	NaN	4	4	51	51	15.776	0	202.09	1049100000	8	0	0	0	0	P07309	Transthyretin	Ttr	907
31.3809	31.0499	31.699	31.7031	48	9	93.4	21.8	43.044	0	323.31	1198600000000	2659	463610000	512850000	719120000	1176900000	P07310	Creatine kinase M-type	Ckm	908
28.1239	27.7188	27.1309	27.5516	25	25	66.4	66.4	38.676	0	323.31	11358000000	306	43480000	70455000	32466000	43598000	P07356;B0V2N7;B0V2N5;B0V2N8	Annexin A2;Annexin	Anxa2	909
29.3283	28.8097	28.7798	28.9752	54	49	84.9	81.1	68.692	0	323.31	286090000000	922	40464000	56277000	21675000	243300000	P07724	Serum albumin	Alb	910
24.6095	24.3858	23.174	23.0321	27	14	35.5	20.1	84.787	0	105.66	1062600000	57	3408200	4088800	581720	1542000	P07901	Heat shock protein HSP 90-alpha	Hsp90aa1	911
21.6209	21.8852	21.8174	NaN	17	16	45.1	45.1	44.959	0	139.82	3089900000	52	252690	979510	614420	1388800	P07934	Phosphorylase b kinase gamma catalytic chain, skeletal muscle/heart isoform	Phkg1	912
NaN	NaN	NaN	17.3889	4	4	25	25	19.724	0	15.59	109450000	4	0	0	0	43272	P08030	Adenine phosphoribosyltransferase	Aprt	913
22.5078	23.7414	22.5166	23.9883	2	1	2.5	1.4	77.837	0.0058067	2.152	313660000	25	516060	2274100	403880	3521300	P08071;A0A0G2JDN0;A0A0G2JGN1;A0A0G2JFM6	Lactotransferrin	Ltf	914
NaN	20.8566	NaN	NaN	9	7	48	41.4	25.958	0	47.762	574310000	19	375270	1136900	0	1162800	P08074	Carbonyl reductase [NADPH] 2	Cbr2	915
26.4685	25.9957	26.288	26.0996	26	25	39.8	38.3	92.475	0	176.61	4585500000	152	9822400	10194000	7990800	12273000	P08113;F7C312	Endoplasmin	Hsp90b1	916
NaN	NaN	NaN	NaN	2	2	1.6	1.6	138.94	0	18.867	2046800000	11	0	0	0	0	P08121	Collagen alpha-1(III) chain	Col3a1	917
NaN	NaN	NaN	16.4859	6	6	4.6	4.6	167.32	0	14.822	1067100000	14	0	0	42492	39049	P08122	Collagen alpha-2(IV) chain;Canstatin	Col4a2	918
21.3274	NaN	NaN	NaN	3	3	27.8	27.8	11.186	0.003029	2.5238	149380000	4	866920	104130	141420	0	P08207	Protein S100-A10	S100a10	919
22.5233	22.395	23.5048	23.4225	6	6	45.5	45.5	15.942	0	34.44	3190200000	58	1351200	4718900	6918000	2516200	P08228	Superoxide dismutase [Cu-Zn]	Sod1	920
33.5268	33.505	33.7904	33.9165	28	28	74.9	74.9	35.611	0	323.31	577480000000	1645	2149000000	2684000000	3130400000	3443400000	P08249	Malate dehydrogenase, mitochondrial	Mdh2	921
16.9925	NaN	NaN	NaN	10	8	22.3	19.2	61.508	0	13.319	552690000	12	6557.2	25898	0	0	P08551	Neurofilament light polypeptide	Nefl	922
22.4468	22.2341	22.2667	22.4331	11	10	38.3	35.2	40.489	0	36.509	1014800000	30	892160	1023500	2186000	1604500	P08752;A0A0A6YWA9	Guanine nucleotide-binding protein G(i) subunit alpha-2	Gnai2	923
24.1288	22.7345	22.8753	23.639	16	16	21.9	21.9	88.231	0	34.928	1239300000	51	2516000	1006000	1182300	1336400	P09055	Integrin beta-1	Itgb1	925
28.7738	28.4945	29.5196	29.758	30	30	56.2	56.2	57.058	0	323.31	24121000000	483	61506000	52852000	75566000	98016000	P09103	Protein disulfide-isomerase	P4hb	926
21.2657	NaN	NaN	NaN	10	10	15.3	15.3	76.722	0	8.1353	512930000	16	231690	193950	50492	176840	P09405	Nucleolin	Ncl	927
26.8711	25.794	25.5493	26.2168	30	24	79.6	65.7	44.55	0	323.31	127840000000	504	22132000	8603300	6815400	12078000	P09411;S4R2M7	Phosphoglycerate kinase 1;Phosphoglycerate kinase	Pgk1	928
NaN	NaN	NaN	NaN	1	1	1.4	1.4	150.92	0.0017637	2.6977	13037000	1	0	0	0	0	P09470	Angiotensin-converting enzyme;Angiotensin-converting enzyme, soluble form	Ace	929
23.6252	23.8504	24.0324	23.3675	11	11	57.7	57.7	21.066	0	34.933	1976200000	61	2655800	6328000	9310500	3669600	P09528	Ferritin heavy chain;Ferritin heavy chain, N-terminally processed	Fth1	930
33.8607	33.731	33.2854	33.0521	19	16	84.3	73	22.421	0	323.31	360790000000	1465	3638600000	5224900000	3369600000	2676400000	P09542;A0A0G2JDW2;A0A0G2JDM3	Myosin light chain 3	Myl3	931
29.3792	29.0635	29.7403	29.9809	12	12	63.5	63.5	24.603	0	323.31	48742000000	303	169200000	268800000	426010000	292020000	P09671	Superoxide dismutase [Mn], mitochondrial	Sod2	932
20.2351	NaN	NaN	NaN	2	2	28.4	28.4	11.309	0	39.524	35777000	2	688450	0	0	0	P09813	Apolipoprotein A-II;Proapolipoprotein A-II	Apoa2	933
20.2607	20.1182	20.4617	NaN	2	2	10	10	23.415	0.0029991	2.4319	23323000	3	453740	990700	731090	0	P0C0A3;B1AZ42	Charged multivesicular body protein 6	Chmp6	934
27.0293	27.1123	26.8847	25.813	6	4	53.9	46.9	13.509	0	214.52	13630000000	98	75628000	144160000	118290000	55360000	Q3THW5;P0C0S6;Q8R029;Q3UA95	Histone H2A.V;Histone H2A.Z;Histone H2A	H2afv;H2afz	935
21.5353	22.7923	22.2327	22.0074	4	4	14.6	14.6	39.699	0	6.8989	544150000	18	1045500	2468600	1960700	5660700	P0C5K1;S4R1E6	Serine/threonine-protein kinase SBK2	Sbk2	936
23.804	24.9517	25.8964	23.7291	2	2	31.6	31.6	6.954	0	23.933	4578300000	28	12764000	16097000	56246000	82500000	P0DN34			937
22.2593	22.6848	22.2567	22.4907	10	9	63.1	58.4	16.837	0	36.631	562300000	30	2069500	2382900	2725800	2099800	P0DP28;P0DP27;P0DP26;Q3UKW2;Q9D6P8	Calmodulin-like protein 3	Calm1;Calml3	938
23.9861	23.2527	22.8482	23.3412	9	8	27.7	25.7	38.734	0	19.985	709150000	37	2676800	3216800	1452100	2502600	P10107	Annexin A1	Anxa1	939
25.4679	24.8461	24.002	24.3373	18	7	54.5	24.7	50.113	0	173.22	2983200000	87	8405400	10543000	3773600	7286900	P10126;D3YZ68;D3Z3I8	Elongation factor 1-alpha 1	Eef1a1	940
26.3576	26.1747	26.1906	26.558	37	36	36.7	36.7	136.54	0	247.82	11086000000	316	6414000	7310100	6237700	9124700	P10493	Nidogen-1	Nid1	941
24.717	24.4369	23.1996	23.6469	12	12	46.1	46.1	36.023	0	102.28	1268700000	48	6096000	6857100	2701300	2360400	P10518	Delta-aminolevulinic acid dehydratase	Alad	942
23.086	23.2498	23.5296	23.3708	8	8	28.6	28.6	37.279	0	72.218	1432200000	60	1239400	2210100	4464200	3384100	P10605	Cathepsin B;Cathepsin B light chain;Cathepsin B heavy chain	Ctsb	943
23.151	21.6469	22.561	22.3092	14	6	35.4	17.4	46.402	0	73.539	2657000000	51	1714700	2768800	587380	2149900	P10630;Q8BTU6;E9Q561	Eukaryotic initiation factor 4A-II;Eukaryotic initiation factor 4A-II, N-terminally processed	Eif4a2	944
25.5121	25.3465	25.1734	24.7175	4	4	43.8	43.8	11.675	0	59.417	1389600000	44	11751000	40180000	16284000	23401000	P10639	Thioredoxin	Txn	945
24.6487	24.0776	23.9949	23.9298	20	14	75.7	45	25.97	0	323.31	9868600000	126	6057200	5019100	5948100	2948500	P10649;A2AE89;F6WHQ7	Glutathione S-transferase Mu 1	Gstm1	946
27.4304	26.9299	26.8797	26.6313	11	4	69	22.2	13.906	0	213.68	36796000000	183	66020000	167490000	79684000	43224000	Q6ZWY9;Q64478;P10853;Q8CBB6;Q8CGP1;Q8CGP2;Q64525;Q64475;P10854;P70696	Histone H2B type 1-C/E/G;Histone H2B type 1-H;Histone H2B type 1-F/J/L;Histone H2B;Histone H2B type 1-K;Histone H2B type 1-P;Histone H2B type 2-B;Histone H2B type 1-B;Histone H2B type 1-M;Histone H2B type 1-A	Hist1h2bc;Hist1h2bh;Hist1h2bf;Hist1h2br;Hist1h2bk;Hist1h2bp;Hist2h2bb;Hist1h2bb;Hist1h2bm;Hist1h2ba	948
23.3811	22.9669	22.1354	22.1191	5	5	27.3	27.3	20.861	0	19.213	2619800000	40	2340000	11891000	4982800	6614400	P10922	Histone H1.0;Histone H1.0, N-terminally processed	H1f0	949
NaN	NaN	NaN	18.8911	2	2	18.9	18.9	14.427	0	4.9036	66450000	5	440930	0	281170	395280	P11031	Activated RNA polymerase II transcriptional coactivator p15	Sub1	950
24.6268	22.5188	23.609	23.77	16	16	11.7	11.7	138.03	0	194.45	83260000000	147	1232300	2978600	1180900	3789000	P11087	Collagen alpha-1(I) chain	Col1a1	951
22.4809	22.7201	21.8768	22.4498	4	4	11	11	53.109	0	42.061	163870000	18	1092600	1190700	869780	1387000	P11152	Lipoprotein lipase	Lpl	952
19.3173	NaN	NaN	NaN	6	6	38.3	38.3	22.329	0	7.0928	123700000	11	85046	161360	0	18356	P11352;A0A0A6YY34;A0A0A6YVV2	Glutathione peroxidase 1;Glutathione peroxidase	Gpx1	953
27.2336	26.6713	26.759	26.5172	13	13	87.2	87.2	14.819	0	323.31	18560000000	144	18588000	43355000	54112000	46618000	P11404;A0A140T8V1	Fatty acid-binding protein, heart	Fabp3	954
25.2584	24.8133	24.9248	25.3329	5	5	13.8	13.8	43.865	0	14.929	1333000000	50	9055200	7557100	6524100	9505500	P11438	Lysosome-associated membrane glycoprotein 1	Lamp1	955
28.7375	28.9549	28.3308	27.8902	43	29	58.4	41.2	83.28	0	323.31	40136000000	565	48715000	86600000	39739000	64858000	P11499	Heat shock protein HSP 90-beta	Hsp90ab1	956
21.9738	21.8023	21.9352	21.526	50	50	16.5	16.5	425.83	0	179.43	3836300000	102	84983	293980	78722	296150	P11531	Dystrophin	Dmd	957
21.3305	20.0175	NaN	NaN	3	3	10	10	39.365	0.0088853	1.9452	12395000	3	446850	172920	0	0	Q8R1A8;P11725	Ornithine carbamoyltransferase, mitochondrial	Otc	959
19.0539	19.6569	19.6047	NaN	11	1	33.7	3.3	54.114	0	10.922	41991000	3	42838	165930	111370	0	P11798;F8WHB5	Calcium/calmodulin-dependent protein kinase type II subunit alpha	Camk2a	960
25.1273	24.7879	24.9551	24.7717	23	23	42.3	42.3	60.448	0	55.671	1600700000	82	3757900	4861500	3054400	4601400	P11983	T-complex protein 1 subunit alpha	Tcp1	961
22.3118	26.6633	20.819	26.2711	1	1	1.6	1.6	86.721	0	9.1425	503850000	13	447880	6366500	161420	7419800	P12023	Amyloid beta A4 protein;N-APP;Soluble APP-alpha;Soluble APP-beta;C99;Beta-amyloid protein 42;Beta-amyloid protein 40;C83;P3(42);P3(40);C80;Gamma-secretase C-terminal fragment 59;Gamma-secretase C-terminal fragment 57;Gamma-secretase C-terminal fragment 50;C31	App	962
24.3032	24.0197	20.9372	21.3876	6	6	48.8	48.8	14.245	0	9.8572	129050000	17	7218600	12668000	721640	696230	P12710	Fatty acid-binding protein, liver	Fabp1	963
29.8423	29.9126	30.0087	29.5772	11	11	59.6	59.6	16.101	0	323.31	20411000000	251	175420000	267790000	256500000	185250000	P12787	Cytochrome c oxidase subunit 5A, mitochondrial	Cox5a	964
19.6242	19.7953	20.7477	19.8925	2	2	11	11	21.867	0	4.9602	69717000	7	153820	690890	697250	252040	P12815	Programmed cell death protein 6	Pdcd6	965
21.7677	22.2817	21.9762	22.4046	11	11	41.4	41.4	29.976	0	28.215	1402900000	44	842670	12910000	3070100	7015100	P12970;A0A140T8L3;A0A140T8L1	60S ribosomal protein L7a	Rpl7a	966
22.1167	21.8691	21.012	21.6498	13	9	23.1	16.8	85.941	0	76.052	1297700000	31	649520	247490	303850	662890	P13020;A0A0J9YUQ8	Gelsolin	Gsn	967
29.0026	29.3741	31.558	31.3381	16	3	67	9.9	21.357	0	323.31	265720000000	1557	464590000	1065900000	4264300000	6506500000	P13412;A2A6J8;A2A6K0	Troponin I, fast skeletal muscle	Tnni2	968
30.1372	30.2187	30.1171	30.5219	111	6	35.2	5.1	223.79	0	112.1	127160000000	147	47616000	115490000	53916000	102840000	P13541	Myosin-3	Myh3	969
29.2755	30.4674	31.9417	31.3352	197	4	55.6	1.1	222.7	0	323.31	341960000000	713	22578000	110380000	224120000	335990000	P13542	Myosin-8	Myh8	970
20.5799	NaN	NaN	NaN	3	3	16.1	16.1	28.33	0	5.0938	86351000	4	317150	217820	144960	53187	P13634	Carbonic anhydrase 1	Ca1	971
23.7872	24.4292	24.1669	24.6495	5	5	46.1	46.1	10.051	0	32.31	1394000000	33	9625300	9879000	4000900	9661000	P14069	Protein S100-A6	S100a6	972
28.8957	28.7113	28.611	28.8585	16	16	51	51	35.194	0	259.28	21149000000	231	162170000	167050000	145120000	240890000	P14094;A0A0A6YX05	Sodium/potassium-transporting ATPase subunit beta-1	Atp1b1	973
23.1512	22.1419	22.5724	22.5229	5	5	35.1	35.1	16.605	0	10.983	479760000	18	7297000	5627000	3005600	5457300	P14115	60S ribosomal protein L27a	Rpl27a	974
25.4219	25.9639	25.5805	25.2728	9	9	54.8	54.8	16.445	0	14.337	2841500000	65	10682000	33390000	16678000	17281000	P14131	40S ribosomal protein S16	Rps16	975
24.086	22.2143	23.3211	19.6873	3	3	5.9	5.9	54.755	0	4.5101	247530000	11	2779900	5148300	3266800	6270000	P14142;J3QK17	Solute carrier family 2, facilitated glucose transporter member 4	Slc2a4	976
22.2617	22.369	20.8806	21.9146	9	9	28.5	28.5	31.419	0	10.998	870660000	22	1295700	5311900	1755500	5648200	P14148;F6XI62	60S ribosomal protein L7	Rpl7	977
27.9817	27.3263	27.0483	27.4184	21	21	67.1	67.1	36.511	0	323.31	44968000000	335	56537000	48070000	50418000	55498000	P14152	Malate dehydrogenase, cytoplasmic	Mdh1	978
24.8653	24.9696	24.4997	23.0771	12	12	49.5	49.5	32.838	0	272.64	2892500000	83	4817300	13280000	7692400	2751700	P14206;A0A1L1SUK3	40S ribosomal protein SA	Rpsa	979
27.3954	27.0604	27.0257	27.21	17	17	48.8	48.8	47.994	0	150.22	6869300000	173	21734000	26569000	24254000	30458000	P14211	Calreticulin	Calr	980
NaN	NaN	NaN	19.7624	7	7	29	29	33.344	0	66.779	2780900000	22	0	0	38363	575610	P14231	Sodium/potassium-transporting ATPase subunit beta-2	Atp1b2	981
27.4886	27.1283	26.8563	26.473	15	15	77.5	77.5	23.014	0	225.37	7569400000	184	42412000	52582000	36276000	23234000	P14602;D3YZ06	Heat shock protein beta-1	Hspb1	982
25.2937	25.065	25.1098	25.3295	24	24	47.2	47.2	60.718	0	61.162	2741900000	97	4069700	5997800	3030900	5484900	P14685	26S proteasome non-ATPase regulatory subunit 3	Psmd3	983
NaN	NaN	19.0401	NaN	11	10	22.8	21.4	66.785	0	14.347	475020000	13	135230	14567	66596	53896	P14733	Lamin-B1	Lmnb1	984
26.5268	26.2802	26.458	26.1745	10	10	34.7	34.7	34.216	0	66.183	4226900000	123	25703000	29315000	35290000	24752000	P14869;D3YVM5;S4R1N1	60S acidic ribosomal protein P0	Rplp0	985
16.8425	NaN	NaN	NaN	6	6	17.5	17.5	48.789	0	18.61	349050000	11	16908	0	0	0	P15089	Mast cell carboxypeptidase A	Cpa3	986
19.5384	20.4418	NaN	19.2699	4	4	11	11	42.119	0	25.077	297730000	8	87057	368130	0	80853	P15105;D3YVK1	Glutamine synthetase	Glul	987
20.1957	NaN	NaN	NaN	8	8	36.3	36.3	29.978	0	20.104	312860000	12	318980	90929	246610	48683	P15327;D3Z223;D3YUE8	Bisphosphoglycerate mutase;Phosphoglycerate mutase	Bpgm	988
20.7642	20.4218	19.6614	19.437	12	2	77.6	16.4	17.208	0	32.704	261170000	7	436160	527540	305970	186730	P15532;Q5NC80	Nucleoside diphosphate kinase A;Nucleoside diphosphate kinase	Nme1	989
22.391	NaN	NaN	NaN	18	9	73.4	35.3	25.716	0	68.154	2271700000	40	1338400	806100	346550	192010	P15626;D3YX76	Glutathione S-transferase Mu 2	Gstm2	990
26.4702	24.8988	25.2633	23.2332	13	6	42.9	18.4	21.266	0	19.467	3568700000	41	14807000	22506000	12307000	4553700	P15864	Histone H1.2	Hist1h1c	991
28.2849	27.778	27.5659	27.1414	16	16	85	85	29.366	0	323.31	115490000000	347	73647000	66406000	82555000	32204000	P16015	Carbonic anhydrase 3	Ca3	992
23.7907	22.7689	22.9912	22.7269	11	11	94.1	94.1	14.866	0	153.82	2417500000	94	2287700	3617500	2957100	2346600	P16045	Galectin-1	Lgals1	993
31.3792	30.9718	29.8505	29.9657	20	19	67.7	64.1	36.572	0	323.31	57407000000	477	468580000	587400000	246590000	180910000	P16125;D3Z7F0	L-lactate dehydrogenase B chain;L-lactate dehydrogenase	Ldhb	994
25.887	25.4229	25.7259	25.7905	21	21	34.6	34.6	82.843	0	55.752	2410800000	102	4681400	5278600	6303500	10637000	P16332	Methylmalonyl-CoA mutase, mitochondrial	Mut	995
25.1118	24.2435	NaN	NaN	10	10	20.4	20.4	46.584	0	8.1002	184400000	24	5245100	3536100	0	0	P16460;J3QNG0	Argininosuccinate synthase	Ass1;Gm5424	996
29.6274	29.6548	28.9365	28.8691	32	2	91.3	6	35.81	0	323.31	498160000000	1584	158010000	290050000	146020000	210340000	P16858;A0A0A0MQF6;S4R257	Glyceraldehyde-3-phosphate dehydrogenase	Gapdh	997
21.3602	21.3502	20.8947	20.5407	20	6	30.8	12.6	69.641	0	9.9903	129910000	11	275000	340640	130250	137700	P17156	Heat shock-related 70 kDa protein 2	Hspa2	998
29.1109	29.0971	29.4472	29.3705	28	14	80.4	38.7	47.14	0	323.31	81977000000	613	99593000	139850000	150270000	170570000	P17182;Q6PHC1	Alpha-enolase	Eno1	999
24.7762	24.7995	23.9161	24.298	10	3	26	7.1	47.296	0	10.502	16544000000	85	5833400	6121500	5411400	7810100	P17183;D3Z6E4;A0A0N4SUX5;D3Z2S4	Gamma-enolase;Enolase	Eno2	1000
22.5289	22.0841	21.3376	21.2975	7	3	8.1	3.4	104.02	0	9.0921	177230000	11	274730	415070	166210	280280	P17427	AP-2 complex subunit alpha-2	Ap2a2	1001
22.8564	21.8874	21.7336	21.6512	16	16	42.4	42.4	52.513	0	107.22	1655900000	41	1193600	420540	194000	420710	P17563;Q63836;A0A0R4J135;G3UYY2	Selenium-binding protein 1;Selenium-binding protein 2	Selenbp1;Selenbp2	1002
21.9371	24.8884	23.5391	22.4152	4	4	65.1	65.1	7.3325	0	118.94	5067200000	38	1367500	15017000	4212300	14802000	P17665	Cytochrome c oxidase subunit 7C, mitochondrial	Cox7c	1003
24.3727	23.3171	23.6636	24.0277	9	9	67.7	67.7	17.971	0	74.325	3043100000	48	5479800	7369500	6624800	4867400	P17742;A0A1L1SST0	Peptidyl-prolyl cis-trans isomerase A;Peptidyl-prolyl cis-trans isomerase A, N-terminally processed	Ppia	1004
27.5282	26.9287	27.3422	27.0475	21	21	70.9	70.9	32.191	0	323.31	167140000000	485	28083000	38848000	48382000	34155000	P17751;H7BXC3	Triosephosphate isomerase	Tpi1	1005
26.5494	28.1523	26.7872	27.3263	4	1	19.6	8.1	16.794	0	63.347	3268600000	102	39307000	143170000	92087000	154100000	P17897	Lysozyme C-1	Lyz1	1006
21.3587	24.5456	22.1118	22.7727	1	1	1.8	1.8	89.841	0	4.5959	193870000	5	99431	3224000	402380	1218300	Q91V35;P18052	Receptor-type tyrosine-protein phosphatase;Receptor-type tyrosine-protein phosphatase alpha	Ptpra	1007
24.3513	24.0985	24.1341	23.0882	12	10	67.5	56.6	18.559	0	302.67	1961000000	44	3964600	8074000	10865000	2340000	P18760;F8WGL3	Cofilin-1	Cfl1	1008
19.3387	NaN	NaN	NaN	17	17	7.7	7.7	272.43	0	22.236	565800000	21	12642	26675	0	0	P19096;A0A0U1RNJ1	Fatty acid synthase;[Acyl-carrier-protein] S-acetyltransferase;[Acyl-carrier-protein] S-malonyltransferase;3-oxoacyl-[acyl-carrier-protein] synthase;3-oxoacyl-[acyl-carrier-protein] reductase;3-hydroxyacyl-[acyl-carrier-protein] dehydratase;Enoyl-[acyl-carrier-protein] reductase;Oleoyl-[acyl-carrier-protein] hydrolase	Fasn	1009
31.6083	31.6338	28.9368	27.8648	11	11	83.2	83.2	18.42	0	323.31	31574000000	576	1352500000	2287400000	298380000	74091000	P19123;E9Q8P0	Troponin C, slow skeletal and cardiac muscles	Tnnc1	1010
24.8633	22.9467	22.4003	22.1208	10	10	52.4	52.4	23.609	0	323.31	6271500000	103	7617500	3878500	940220	487560	P19157;P46425	Glutathione S-transferase P 1;Glutathione S-transferase P 2	Gstp1;Gstp2	1011
20.4737	21.5666	20.3347	21.7602	8	8	34	34	23.464	0	9.302	1212100000	25	305480	19926000	2106800	6622400	P19253;A0A1B0GSQ6;A0A1B0GS68;A0A1B0GSB2;A0A1B0GTA1;A0A1B0GSC2;A0A140T8K2	60S ribosomal protein L13a	Rpl13a	1012
25.3106	24.6049	24.0392	24.2316	11	11	40.8	40.8	46.533	0	106.97	1788800000	66	6738300	3626800	2615400	4690600	P19324	Serpin H1	Serpinh1	1013
28.3606	28.2071	29.2027	28.645	9	9	58.1	58.1	13.847	0	58.249	14570000000	404	109440000	147660000	238500000	253290000	Q9D881;P19536	Cytochrome c oxidase subunit 5B, mitochondrial	Cox5b	1014
30.4177	30.453	30.3423	30.513	17	10	61.5	34.3	19.53	0	310.46	77358000000	511	349210000	544680000	779160000	456550000	P19783	Cytochrome c oxidase subunit 4 isoform 1, mitochondrial	Cox4i1	1015
29.902	29.2907	29.1337	29.2235	35	32	49	46.3	72.421	0	323.31	32691000000	628	102590000	103490000	72117000	81109000	P20029	78 kDa glucose-regulated protein	Hspa5	1016
28.9713	29.0369	29.4757	29.0352	10	10	54.5	54.5	28.127	0	323.31	26346000000	250	91801000	139800000	169660000	152040000	P20108	Thioredoxin-dependent peroxide reductase, mitochondrial	Prdx3	1017
26.0959	24.9314	24.9524	26.6742	45	35	83.3	68.9	53.687	0	323.31	15002000000	213	8766700	2770100	2126200	13861000	P20152;A0A0A6YWC8	Vimentin	Vim	1018
29.3924	29.7575	27.6335	28.5129	2	2	5.5	5.5	47.44	0.0099721	1.8571	6293300000	3	2478800	377450000	45828000	82935000	P20293;D3Z1X4;H3BKU2;F6USC6;Q99ME7	Brachyury protein;T-box transcription factor TBX19	T;Tbx19	1019
27.4002	28.8119	30.2876	30.4659	12	11	70.6	66.2	18.11	0	323.31	95054000000	698	71133000	260020000	735300000	752490000	P20801	Troponin C, skeletal muscle	Tnnc2	1020
NaN	NaN	21.2119	21.3464	10	10	14.5	14.5	90.807	0	16.321	242960000	10	0	0	276300	289250	P20918	Plasminogen;Plasmin heavy chain A;Activation peptide;Angiostatin;Plasmin heavy chain A, short form;Plasmin light chain B	Plg	1021
33.457	33.3494	30.9415	30.42	46	0	87	0	32.994	0	323.31	148910000000	1182	2498700000	2455800000	489400000	283740000	P21107;A0A0R4J1P2	Tropomyosin alpha-3 chain	Tpm3	1022
NaN	NaN	NaN	NaN	4	1	13.4	3.6	42.024	0.0030017	2.4491	10172000	1	0	0	0	0	P21278	Guanine nucleotide-binding protein subunit alpha-11	Gna11	1023
NaN	NaN	19.7843	NaN	5	2	17.5	7.8	42.158	0	8.695	155010000	5	108620	64895	230030	207500	P21279	Guanine nucleotide-binding protein G(q) subunit alpha	Gnaq	1024
NaN	16.776	NaN	NaN	5	2	20.3	11.7	35.988	0.0073529	2.0504	52863000	3	0	20694	0	0	P21300	Aldose reductase-related protein 1	Akr1b7	1025
30.351	30.0204	29.9784	30.0764	38	31	71.9	58.1	47.024	0	323.31	371550000000	1015	210370000	218830000	217050000	348070000	P21550;Q5SX59	Beta-enolase;Enolase	Eno3	1026
NaN	NaN	NaN	19.1519	7	7	22.3	22.3	53.6	0	323.31	633440000	9	99641	0	0	102080	P21614	Vitamin D-binding protein	Gc	1027
NaN	NaN	NaN	17.6525	2	2	6.5	6.5	51.24	0	3.3275	24458000	2	0	0	0	73029	P21956	Lactadherin	Mfge8	1028
24.6522	24.9506	23.9124	24.1278	20	20	38.5	38.5	77.06	0	136.08	3186200000	119	2771300	4037400	1314400	2396700	P21981	Protein-glutamine gamma-glutamyltransferase 2	Tgm2	1029
25.143	24.9677	25.1023	25.3585	22	22	52.8	52.8	47.421	0	81.863	4287300000	96	4789300	4748100	6823900	13719000	Q544X6;P22315	Ferrochelatase;Ferrochelatase, mitochondrial	Fech	1030
NaN	NaN	NaN	20.2855	16	6	43.6	12.8	45.974	0	323.31	3124600000	21	58565	52039	37058	345580	P22599	Alpha-1-antitrypsin 1-2	Serpina1b	1031
20.283	19.4795	19.8501	19.9934	2	2	2.4	2.4	91.721	0	3.2005	20734000	7	182930	61803	69528	107830	Q8CBB7;P22892	AP-1 complex subunit gamma-1	Ap1g1	1032
22.6544	22.2871	21.9222	21.9412	7	7	5.3	5.3	161.93	0	10.416	236060000	22	484730	423210	289580	256120	P23116	Eukaryotic translation initiation factor 3 subunit A	Eif3a	1033
20.9888	20.3174	20.2321	21.1919	8	8	42.6	42.6	32.263	0	35.024	213190000	13	598950	114010	588490	724770	Q543K9;P23492	Purine nucleoside phosphorylase	Pnp	1034
31.6827	31.5319	30.3362	30.8288	18	18	72.6	72.6	20.069	0	323.31	76006000000	735	772530000	1265200000	725820000	467230000	P23927;A0A1L1SRG5	Alpha-crystallin B chain	Cryab	1035
22.2381	NaN	NaN	NaN	10	7	24.5	19.1	61.055	0	14.599	633330000	10	546430	1324000	1839700	3551000	P23953	Carboxylesterase 1C	Ces1c	1036
27.8041	27.9452	27.9734	27.6499	28	28	52.8	52.8	59.795	0	154.87	7968500000	348	24300000	50904000	24759000	37709000	P24270	Catalase	Cat	1037
25.2092	24.7397	24.9181	25.0059	14	14	56.9	56.9	23.713	0	53.36	2583900000	89	8012300	11765000	12389000	6277600	P24369	Peptidyl-prolyl cis-trans isomerase B	Ppib	1038
21.7085	21.3856	NaN	NaN	6	5	25.7	22.1	25.564	0	13.309	477980000	7	1220800	914820	60967	0	P24472	Glutathione S-transferase A4	Gsta4	1039
21.0521	20.6167	20.7424	20.6895	13	13	25.9	25.9	69.05	0	70.684	745300000	24	203790	102920	159030	326600	P24527	Leukotriene A-4 hydrolase	Lta4h	1040
18.8605	20.5209	19.2088	18.2921	9	9	25.3	25.3	55.814	0	9.8066	168470000	10	9978.2	263960	242020	187170	P24547	Inosine-5-monophosphate dehydrogenase 2	Impdh2	1041
21.903	21.5469	20.3313	20.1244	7	5	18.4	14.4	54.467	0	31.131	295910000	11	483290	627980	169050	311680	P24549	Retinal dehydrogenase 1	Aldh1a1	1042
20.4804	21.9427	20.3255	21.9345	13	13	48.5	48.5	31.231	0	29.418	1736700000	37	215170	5799900	370320	6107900	P25444;A0A140T8L5;D3YVC1;D3YWJ3;J3QMG5;E9Q1N8;F6YTZ4	40S ribosomal protein S2	Rps2;Gm5786;Gm18025;Gm6576	1043
21.5073	19.3946	19.9234	19.2501	14	12	6.8	5.9	269.82	0	152.16	680230000	34	65838	315280	61250	63379	P26039	Talin-1	Tln1	1044
23.7829	23.0272	22.4695	23.1678	25	15	37.3	20.6	67.766	0	23.9	1140700000	44	1148100	774850	879710	1046200	P26041	Moesin	Msn	1046
23.6107	23.5224	23.9048	23.3269	25	15	41.2	24.7	68.542	0	64.678	3462600000	86	1560000	1359400	1950200	1464900	P26043;Q7TSG6	Radixin	Rdx	1047
26.508	26.7574	28.0275	27.1251	26	26	48.2	48.2	61.336	0	140.34	12517000000	314	10230000	31619000	28285000	42534000	P26443	Glutamate dehydrogenase 1, mitochondrial	Glud1	1048
24.8539	24.2562	24.44	24.1749	9	9	37.7	37.7	36.539	0	41.729	1434600000	51	4817900	9240400	5669000	6530300	P26516	26S proteasome non-ATPase regulatory subunit 7	Psmd7	1049
19.8537	20.7642	NaN	19.6131	13	13	30.8	30.8	61.166	0	23.835	513860000	15	81662	385910	68011	243490	Q8C483;P26638;A2AFS0	Serine--tRNA ligase, cytoplasmic	Sars	1050
NaN	NaN	NaN	20.972	4	4	26.2	26.2	29.661	0	31.769	194310000	5	138240	0	377350	720920	P26645	Myristoylated alanine-rich C-kinase substrate	Marcks	1051
24.5449	24.6296	24.971	24.7854	5	5	41.7	41.7	11.922	0	47.183	3383600000	77	15907000	31040000	44882000	45031000	P26883	Peptidyl-prolyl cis-trans isomerase FKBP1A	Fkbp1a	1052
NaN	NaN	NaN	NaN	2	2	8.3	8.3	40.1	0.00045249	2.9849	20218000	2	0	0	0	0	P27545	Ceramide synthase 1	Cers1	1053
NaN	NaN	NaN	NaN	16	6	16.4	7.6	117.43	0	46.318	357220000	13	0	0	0	0	P27546;E9PZ43;A0A140T8T5;A0A0G2JDN7	Microtubule-associated protein 4;Microtubule-associated protein	Map4	1054
NaN	15.0995	NaN	NaN	8	8	13.6	13.6	87.22	0	22.184	174930000	11	0	3280.1	0	0	P27612	Phospholipase A-2-activating protein	Plaa	1055
27.1004	26.2833	27.1422	27.2749	27	27	55.2	55.2	56.678	0	153.23	6679800000	209	14512000	18064000	16831000	17937000	P27773	Protein disulfide-isomerase A3	Pdia3	1056
NaN	18.1125	NaN	NaN	3	3	3.7	3.7	98.124	0.00046041	3.1368	64570000	3	35218	16765	0	0	P28271	Cytoplasmic aconitate hydratase	Aco1	1057
22.8267	21.5044	21.6997	21.5291	12	12	33.2	33.2	39.547	0	42.179	1396600000	32	1281000	634450	260300	157020	P28474	Alcohol dehydrogenase class-3	Adh5	1058
23.899	23.2066	22.3838	22.6946	27	27	68.9	68.9	50.254	0	323.31	24527000000	180	2305700	1343200	839820	2084800	P28650;J3QN31	Adenylosuccinate synthetase isozyme 1	Adssl1	1059
NaN	NaN	NaN	22.5532	12	11	40.7	38.5	41.639	0	57.078	5330200000	59	378980	85449	77940	2608700	P28653	Biglycan	Bgn	1060
25.4878	24.9612	23.8517	24.5195	15	14	46	43.8	39.809	0	323.31	18150000000	121	42818000	3182000	2142000	5454700	P28654	Decorin	Dcn	1061
NaN	NaN	NaN	16.3389	12	8	9.4	6.5	165.3	0	24.765	650910000	18	12963	0	0	44741	P28665	Murinoglobulin-1	Mug1	1062
NaN	19.8111	NaN	NaN	8	8	54.1	54.1	20.772	0	19.856	524280000	21	409180	247940	145590	0	Q9CPX4;P29391;A0A1B0GR60;P49945	Ferritin;Ferritin light chain 1;Ferritin light chain 2	Ftl1;Ftl2	1063
20.6842	NaN	NaN	NaN	2	2	34.6	34.6	8.9723	0	17.796	101190000	4	1648500	406540	0	570870	P29595	NEDD8	Nedd8	1064
NaN	NaN	NaN	NaN	6	6	36.2	36.2	37.325	0	195.68	890550000	18	0	0	0	0	P29699	Alpha-2-HS-glycoprotein	Ahsg	1065
25.5406	25.1421	25.8794	25.7784	16	16	40.5	40.5	48.354	0	115.14	4032000000	124	9260000	7116100	11762000	18697000	P29758	Ornithine aminotransferase, mitochondrial	Oat	1066
NaN	15.8444	NaN	NaN	2	2	6.3	6.3	54.848	0.00045393	3.0131	68470000	2	0	8503.3	0	0	P29788	Vitronectin	Vtn	1067
22.3841	20.8527	NaN	18.1704	3	2	12.7	9	25.36	0.0073983	2.0841	28478000	4	1833300	740800	0	53282	P30115;A0A087WQI6;Q6P8Q0;P13745	Glutathione S-transferase A3;Glutathione S-transferase;Glutathione S-transferase A1;Glutathione S-transferase A1, N-terminally processed	Gsta3;Gsta1	1068
20.8479	20.0378	20.0155	19.1291	3	3	20.8	20.8	22.794	0	8.1151	209960000	11	267380	436430	383030	268100	P30412	Peptidyl-prolyl cis-trans isomerase C	Ppic	1070
NaN	18.2023	NaN	NaN	10	10	24.7	24.7	51.572	0	12.548	231730000	11	0	21164	0	11820	P30416	Peptidyl-prolyl cis-trans isomerase FKBP4;Peptidyl-prolyl cis-trans isomerase FKBP4, N-terminally processed	Fkbp4	1071
32.6866	33.0767	32.6007	32.89	46	40	79.3	72.9	53.497	0	323.31	299600000000	2015	824610000	1195900000	841820000	1268900000	P31001	Desmin	Des	1072
20.0641	19.8695	19.5009	20.3443	3	3	10	10	35.166	0	3.2391	180900000	5	199280	184520	181470	244910	Q3UZG4;P31230	Aminoacyl tRNA synthase complex-interacting multifunctional protein 1;Endothelial monocyte-activating polypeptide 2	Aimp1	1073
19.3793	NaN	NaN	NaN	3	3	47.1	47.1	10	0	32.057	947640000	9	367750	49463	218850	948030	P31786;M0QWU8;Q4VWZ5	Acyl-CoA-binding protein	Dbi	1074
NaN	NaN	NaN	NaN	1	1	6.3	6.3	30.222	0	4.3701	10306000	1	0	0	0	0	Q3LFS6;Q3LFS8;Q3LFS9;Q3LFS5;Q925P3;P31809	Carcinoembryonic antigen-related cell adhesion molecule 1	Ceacam1	1075
NaN	NaN	NaN	NaN	6	3	16.8	11.7	43.474	0	15.803	372730000	5	0	0	0	0	P31938	Dual specificity mitogen-activated protein kinase kinase 1	Map2k1	1076
25.3817	24.9989	24.3032	23.9737	11	11	14.3	14.3	59.125	0	22.858	1001700000	57	3338600	5016200	3415400	4763200	P32020	Non-specific lipid-transfer protein	Scp2	1077
NaN	NaN	NaN	NaN	3	3	12.5	12.5	40.512	0	16.369	54435000	3	0	0	0	0	P32233	Developmentally-regulated GTP-binding protein 1	Drg1	1078
22.231	19.9834	20.1529	21.9695	13	8	33.8	25.6	52.003	0	16.712	689910000	22	530650	61030	150300	690510	P32261;A0A0A6YWH7	Antithrombin-III	Serpinc1	1079
27.0891	27.0226	26.7223	26.7451	20	20	91.8	91.8	11.93	0	322.46	47834000000	239	30588000	29542000	24689000	41754000	P32848	Parvalbumin alpha	Pvalb	1080
18.3659	NaN	NaN	NaN	7	7	18.9	18.9	54.357	0	34.958	281220000	13	36413	19140	0	0	P32921	Tryptophan--tRNA ligase, cytoplasmic;T1-TrpRS;T2-TrpRS	Wars	1081
19.7836	19.7356	20.6078	NaN	5	5	71.3	71.3	12.504	0	323.31	725980000	17	261970	435570	1062300	664080	P34884	Macrophage migration inhibitory factor	Mif	1082
25.5349	25.1856	25.379	25.3334	17	17	43.9	43.9	62.515	0	204.57	1946000000	99	6495500	7158500	3901100	6214800	P34914	Bifunctional epoxide hydrolase 2;Cytosolic epoxide hydrolase 2;Lipid-phosphate phosphatase	Ephx2	1083
NaN	16.7644	NaN	NaN	3	3	4.9	4.9	68.46	0.0017575	2.6499	26633000	3	0	12590	0	0	P35235	Tyrosine-protein phosphatase non-receptor type 11	Ptpn11	1084
NaN	NaN	NaN	20.3822	6	3	29.9	16.2	25.352	0	4.4813	113390000	3	80321	257370	206000	568450	Q8C266;P35278	Ras-related protein Rab-5C	Rab5c	1085
25.3175	25.0369	24.8175	23.8172	8	8	38	38	23.59	0	38.182	1799100000	36	7279600	18568000	12610000	6560500	P35279;D3YV69;P61294	Ras-related protein Rab-6A;Ras-related protein Rab-6B	Rab6a;Rab6b	1086
22.8095	23.0388	23.035	22.8199	9	9	53.6	53.6	24.106	0	45.187	713270000	50	1063500	3827300	3656200	2134100	P35282	Ras-related protein Rab-21	Rab21	1087
16.1335	NaN	NaN	NaN	7	7	29.6	29.6	27.328	0	14.694	188510000	9	14603	0	0	212510	P35283;A2CG35	Ras-related protein Rab-12	Rab12	1088
21.1108	21.6998	22.6808	20.4257	10	10	54.7	54.7	23.144	0	10.584	1541800000	27	447170	847450	3830800	258200	P35290	Ras-related protein Rab-24	Rab24	1089
24.0775	24.7385	24.7008	24.342	12	12	65	65	23.035	0	104.57	1677300000	69	3953500	8716800	10440000	5758100	P35293	Ras-related protein Rab-18	Rab18	1090
25.2773	25.602	25.3301	24.8652	10	10	75.7	75.7	18.634	0	158.91	2040800000	99	9574800	26925000	13467000	11798000	P35385	Heat shock protein beta-7	Hspb7	1091
30.4793	30.3716	31.1812	31.28	30	30	74.1	74.1	43.231	0	323.31	137400000000	1167	272630000	416450000	508810000	879030000	P35486	Pyruvate dehydrogenase E1 component subunit alpha, somatic form, mitochondrial	Pdha1	1092
21.7215	23.8009	23.2058	20.3981	10	10	15.8	15.8	72.257	0	22.703	288100000	21	478090	5545700	2100100	445680	P35492	Histidine ammonia-lyase	Hal	1093
27.8333	27.4605	26.7274	26.8724	28	28	44.2	44.2	67.277	0	118.53	4328200000	183	22516000	26102000	14018000	16490000	P35564	Calnexin	Canx	1094
26.8393	26.3606	26.0998	26.0407	15	13	67.8	63.8	22.176	0	166.52	10600000000	190	21263000	37708000	20863000	36391000	P35700;B1AXW5;B1AXW6;B1AXW4	Peroxiredoxin-1	Prdx1	1095
NaN	NaN	NaN	16.0162	2	2	12.7	12.7	25.814	0	9.5106	132500000	3	0	0	0	25065	P35762	CD81 antigen	Cd81	1096
25.3328	25.2527	25.2374	24.7652	7	7	58.8	58.8	17.804	0	170.7	2437800000	91	11188000	22216000	20692000	8203000	P35979	60S ribosomal protein L12	Rpl12	1097
19.7682	19.6082	20.9753	19.1023	5	5	14.2	14.2	49.714	0	5.352	128070000	8	108150	229940	335840	94826	P36552	Oxygen-dependent coproporphyrinogen-III oxidase, mitochondrial	Cpox	1098
25.0068	24.3752	24.079	24.0503	14	14	20.8	20.8	77.043	0	19.079	480440000	46	3057500	2435800	1904600	2080500	P37040;Q05DV1	NADPH--cytochrome P450 reductase	Por	1099
NaN	21.4715	20.7686	21.4875	14	14	68.7	68.7	22.576	0	77.982	1107300000	48	277030	724720	412910	887710	P37804;A0A1L1STN8	Transgelin	Tagln	1100
25.0379	25.1716	25.5167	25.3073	11	11	42.8	42.8	34.238	0	51.309	2308300000	84	8014600	10372000	14473000	10132000	P38060	Hydroxymethylglutaryl-CoA lyase, mitochondrial	Hmgcl	1101
30.2157	29.9323	30.48	30.5342	44	43	62	62	73.46	0	323.31	54766000000	966	104310000	145310000	158220000	216800000	P38647	Stress-70 protein, mitochondrial	Hspa9	1102
NaN	NaN	NaN	19.2657	9	8	24.7	23	51.564	0	32.115	266000000	10	50707	157730	77072	81548	P40124	Adenylyl cyclase-associated protein 1	Cap1	1103
23.5783	22.5503	22.5749	22.8995	12	12	22	22	67.63	0	14.513	578510000	31	1290200	1327200	762530	1406800	P40142	Transketolase	Tkt	1104
20.9785	20.8338	21.4158	NaN	3	3	13.1	13.1	38.113	0	8.424	131790000	11	421390	744190	433760	0	P40336	Vacuolar protein sorting-associated protein 26A	Vps26a	1105
21.7463	20.3742	20.3015	NaN	6	6	30.3	30.3	29.459	0	36.327	261410000	10	1341600	511690	765460	0	P40936	Indolethylamine N-methyltransferase	Inmt	1106
20.5935	21.457	20.3192	20.5391	7	7	40.9	40.9	15.733	0	7.8442	545990000	16	593550	5037200	1046500	3601300	P41105	60S ribosomal protein L28	Rpl28	1107
30.6609	30.2311	30.5636	30.6457	16	16	62.3	62.3	32.25	0	323.31	61053000000	625	330100000	383660000	450970000	394320000	P42125	Enoyl-CoA delta isomerase 1, mitochondrial	Eci1	1108
24.9973	24.8196	24.9817	24.241	5	5	19.3	19.3	34.883	0	74.03	1440800000	72	17902000	14536000	15868000	18324000	P42669	Transcriptional activator protein Pur-alpha	Pura	1109
26.3264	25.8149	25.9152	25.765	28	28	57.1	57.1	59.555	0	64.173	3159000000	180	9015100	8334500	3990200	5009600	P42932;H3BL49	T-complex protein 1 subunit theta	Cct8	1110
NaN	NaN	21.4539	21.0427	1	1	2.8	2.8	40.476	0.010036	1.8829	29983000	2	0	0	868980	1004900	P43021	Nodal	Nodal	1111
24.054	26.2244	26.4741	24.4699	3	3	52.6	52.6	10.749	0	52.5	8708200000	55	4897100	52914000	65854000	98326000	P43023	Cytochrome c oxidase subunit 6A2, mitochondrial	Cox6a2	1112
21.788	21.5014	NaN	20.5076	2	2	33	33	12.483	0	30.782	114700000	6	1074500	1520900	0	1450300	Q9DCW5;P43024	Cytochrome c oxidase subunit 6A, mitochondrial;Cytochrome c oxidase subunit 6A1, mitochondrial	Cox6a1	1113
20.0838	19.8771	20.2714	20.3053	7	3	26.9	13.2	21.977	0	7.9546	1266800000	14	257580	417040	1368700	643990	P43274	Histone H1.4	Hist1h1e	1114
21.8329	20.4491	17.5353	18.3764	5	4	26	22	22.576	0	5.9378	178040000	7	565900	298160	604140	185050	P43276	Histone H1.5	Hist1h1b	1115
NaN	NaN	NaN	NaN	8	1	30.8	7.2	22.099	0.0085124	1.9715	63063000	2	0	0	0	0	P43277	Histone H1.3	Hist1h1d	1116
23.9273	22.8585	22.7049	23.1661	18	18	59.8	59.8	35.732	0	316.79	20362000000	163	3299400	1559600	2481700	1203500	P45376	Aldose reductase	Akr1b1	1117
26.2565	26.1706	25.9566	25.4703	18	16	80.7	69.9	18.709	0	178.51	10623000000	140	15252000	34251000	32080000	11961000	P45591	Cofilin-2	Cfl2	1118
31.338	31.0924	31.3798	31.3569	27	27	62.9	62.9	46.481	0	323.31	104050000000	833	489210000	552940000	576060000	825130000	P45952	Medium-chain specific acyl-CoA dehydrogenase, mitochondrial	Acadm	1119
NaN	17.685	NaN	NaN	7	7	11.6	11.6	82.613	0	4.7156	141250000	5	0	131120	0	0	P46460	Vesicle-fusing ATPase	Nsf	1120
21.7915	23.1223	22.8192	22.0099	10	10	21.9	21.9	52.866	0	19.423	662430000	33	336140	1935200	1104300	2590100	Q8BVQ9;P46471	26S protease regulatory subunit 7	Psmc2	1121
25.8824	25.4075	25.2802	25.3244	12	12	53.2	53.2	24.489	0	25.797	2338000000	62	9942000	14923000	12787000	8970500	P46638;G3UY29;E9Q3P9;F8WGS1;P62492;G3UZD3;G3UZL4	Ras-related protein Rab-11B;Ras-related protein Rab-11A	Rab11b;Rab11a	1122
22.7615	22.4721	23.389	22.2582	3	3	14.9	14.9	20.123	0	8.3827	131820000	9	1643800	2156900	1420900	842200	P46656	Adrenodoxin, mitochondrial	Fdx1	1123
NaN	NaN	18.0379	NaN	3	3	12.7	12.7	33.34	0	4.3522	18739000	4	0	0	118190	0	P46737	Lys-63-specific deubiquitinase BRCC36	Brcc3	1124
19.8734	20.518	20.8099	17.6365	5	5	7.4	7.4	80.597	0	6.3908	134650000	9	43271	229660	271350	221210	P46978	Dolichyl-diphosphooligosaccharide--protein glycosyltransferase subunit STT3A	Stt3a	1125
28.2456	28.6046	28.9272	28.2207	22	21	45.3	43.7	56.537	0	323.31	20092000000	419	42344000	91112000	90891000	126980000	P47738;A0A0G2JEU1	Aldehyde dehydrogenase, mitochondrial	Aldh2	1126
28.3809	28.6327	28.2696	27.5552	18	14	79.4	65	32.967	0	323.31	37903000000	431	90126000	137010000	103660000	87622000	P47754;D6RCW7;A0A0N4SVM0	F-actin-capping protein subunit alpha-2	Capza2	1127
28.206	28.3362	28.1557	27.6805	21	21	75.5	75.5	31.345	0	323.31	38687000000	543	65766000	93616000	78502000	77650000	P47757;A2AMW0;F7CAZ6	F-actin-capping protein subunit beta	Capzb	1128
20.9389	21.4805	21.3915	21.3589	7	7	16.8	16.8	53.662	0	8.0098	352680000	14	552110	827960	668240	532810	P47791	Glutathione reductase, mitochondrial	Gsr	1129
NaN	NaN	NaN	NaN	4	3	10.1	8.3	44.113	0	3.6059	132570000	3	0	0	0	0	P47809;M0QW52	Dual specificity mitogen-activated protein kinase kinase 4	Map2k4	1130
20.8881	21.5447	NaN	NaN	6	6	16.7	16.7	41.287	0	6.5764	256010000	7	235310	576080	0	0	P47811;B2KF35;B2KF34	Mitogen-activated protein kinase 14	Mapk14	1131
29.5427	28.9977	28.6537	29.0373	37	35	60.5	58.2	85.268	0	323.31	166880000000	1225	69798000	122900000	58107000	166530000	P47857	ATP-dependent 6-phosphofructokinase, muscle type	Pfkm	1132
20.9368	21.5803	21.5432	22.3729	9	9	28.7	28.7	33.509	0	21.306	1371000000	34	1038000	4374500	1584800	5633900	P47911;E9PUX4	60S ribosomal protein L6	Rpl6;Gm5428	1133
NaN	22.5884	NaN	22.705	3	3	42.1	42.1	11.475	0	312.7	747260000	10	7372400	9038300	0	6895700	P47955	60S acidic ribosomal protein P1	Rplp1	1134
24.2528	24.3144	24.4286	23.7435	12	12	41.1	41.1	34.4	0	64.478	1868500000	49	4549300	10597000	15369000	6366200	P47962;D3YYV8	60S ribosomal protein L5	Rpl5	1135
22.6793	22.1889	20.7239	22.6518	6	6	29.4	29.4	24.305	0	10.099	503470000	20	1715900	4502200	1222300	4768800	P47963;A0A140T8K8	60S ribosomal protein L13	Rpl13	1136
19.1162	18.8404	20.5121	19.4884	5	5	20.5	20.5	32.45	0	12.362	127660000	9	110210	203180	740340	55581	P47968	Ribose-5-phosphate isomerase	Rpia	1137
26.5353	25.5065	25.5138	26.2112	20	20	61.4	61.4	35.752	0	268.65	4183900000	95	15229000	10049000	12545000	10626000	P48036	Annexin A5	Anxa5	1138
26.0811	25.3647	25.5396	25.4975	42	41	59.8	58.6	74.237	0	289.55	10182000000	254	5387800	6556900	4037100	6342400	P48678	Prelamin-A/C;Lamin-A/C	Lmna	1139
22.6112	21.7504	21.8019	22.0451	13	12	50.2	47.3	30.641	0	35.85	925580000	33	1163900	855850	1348300	1474700	P48758	Carbonyl reductase [NADPH] 1	Cbr1	1140
25.6384	26.4722	26.5402	25.3057	2	2	27.7	27.7	9.2908	0	47.01	2885900000	34	10100000	50194000	43349000	40603000	P48771	Cytochrome c oxidase subunit 7A2, mitochondrial	Cox7a2	1141
NaN	17.6859	NaN	NaN	13	12	56.2	52.2	26.635	0	40.385	915110000	24	64881	56399	0	0	P48774;E9PVM7;E9PV63	Glutathione S-transferase Mu 5	Gstm5	1142
34.1959	34.1967	34.1085	34.4955	37	22	85.9	55.4	32.904	0	323.31	928740000000	1986	3390700000	5403900000	4748500000	5490700000	P48962	ADP/ATP translocase 1	Slc25a4	1143
19.2621	19.4035	19.8156	NaN	8	7	31.1	28.7	38.833	0	164.03	406740000	15	106070	155670	327080	0	Q5EBP8;P49312	Heterogeneous nuclear ribonucleoprotein A1;Heterogeneous nuclear ribonucleoprotein A1, N-terminally processed	Hnrnpa1	1144
NaN	NaN	NaN	17.4066	3	2	10.5	7.9	42.432	0	3.4045	84593000	2	49931	32538	48587	58786	P49443	Protein phosphatase 1A	Ppm1a	1145
24.9277	24.6182	23.839	23.1613	11	11	63.7	63.7	25.926	0	76.568	1048900000	33	6132300	8060400	10867000	2827100	P49722	Proteasome subunit alpha type-2	Psma2	1146
25.3437	25.6799	24.6077	23.9232	12	11	42.9	39.8	40.466	0	122.62	3051100000	99	6775100	11876000	5787000	4313100	P49813	Tropomodulin-1	Tmod1	1147
25.4244	24.6975	25.414	25.0359	8	5	50	35.4	20.538	0	91.639	9863300000	82	12041000	8787400	22837000	23495000	P49817;H3BKG0;D3Z148	Caveolin-1;Caveolin	Cav1	1148
NaN	17.8704	NaN	NaN	4	4	44.2	44.2	10.194	0.00044903	2.8751	36608000	4	66707	80095	0	166050	P49962;D3YZX8	Signal recognition particle 9 kDa protein	Srp9	1149
NaN	NaN	NaN	NaN	1	1	16.3	16.3	10.728	0.007374	2.066	7489100	1	0	0	0	0	P50114	Protein S100-B	S100b	1150
26.1795	25.7397	26.4049	26.2983	11	11	68	68	26.588	0	140.12	4407100000	121	17658000	22544000	39161000	21330000	P50171;G3UX44	Estradiol 17-beta-dehydrogenase 8	Hsd17b8;H2-Ke6	1151
24.4303	24.4396	23.0094	20.051	13	13	32.9	32.9	47.688	0	23.34	1477700000	36	3657300	3555600	1125300	720030	P50247	Adenosylhomocysteinase	Ahcy	1152
NaN	NaN	NaN	18.4528	6	6	13.9	13.9	59.914	0	8.2981	153550000	7	25034	0	89512	48679	P50285;Q3UNX7	Dimethylaniline monooxygenase [N-oxide-forming] 1	Fmo1	1153
NaN	NaN	NaN	NaN	9	6	25.3	17	50.521	0	43.328	386370000	8	0	0	0	0	P50396	Rab GDP dissociation inhibitor alpha	Gdi1	1154
22.0409	21.6417	21.9158	22.4034	8	8	52.6	52.6	20.895	0	81.886	1153800000	37	600740	1610200	3431300	7402400	P50462	Cysteine and glycine-rich protein 3	Csrp3	1155
23.6982	22.111	22.5976	21.7506	7	7	15.1	15.1	68.325	0	10.677	139150000	11	909180	752890	421730	540940	P50516	V-type proton ATPase catalytic subunit A	Atp6v1a	1156
22.7212	22.0185	22.705	20.9249	6	6	23.9	23.9	26.157	0	4.3394	213220000	14	1666300	1961800	2637900	632340	P50518;A0A0N4SW07;A0A0N4SWA3;A0A0N4SW34	V-type proton ATPase subunit E 1	Atp6v1e1	1157
21.5746	19.9971	18.5797	21.0487	2	2	23.5	23.5	11.083	0	91.462	82357000	5	1855200	1345900	248890	1664800	P50543	Protein S100-A11	S100a11	1158
31.8308	31.4272	32.0524	32.1036	44	44	78	78	70.875	0	323.31	144470000000	1630	282080000	315410000	414870000	537930000	P50544;B1AR28	Very long-chain specific acyl-CoA dehydrogenase, mitochondrial	Acadvl	1159
NaN	NaN	NaN	NaN	6	6	19.3	19.3	43.698	0	20.052	340550000	9	0	0	0	0	Q3TGU7;P50580	Proliferation-associated protein 2G4	Pa2g4	1160
23.9962	22.7446	22.4426	23.2242	10	9	27.9	27.9	43.054	0	323.31	7972900000	76	4938500	1648000	2321700	4339400	P50608	Fibromodulin	Fmod	1161
17.5536	NaN	NaN	NaN	4	4	9.7	9.7	81.44	0	18.63	106070000	5	26528	0	0	0	Q8CE80;P51125	Calpastatin	Cast	1162
22.981	23.3242	24.1225	23.6234	14	14	75.8	75.8	23.489	0	35.517	1297000000	46	1344900	5969200	5213700	2673000	P51150;A0A0N4SVG9	Ras-related protein Rab-7a	Rab7a	1163
23.346	23.8847	23.749	22.6057	9	9	53.1	53.1	21.881	0	162.81	1115500000	35	3139600	8996300	8859400	1807300	P51410;A0A0G2JES3;A0A140T8T4;D3Z629	60S ribosomal protein L9	Rpl9	1164
24.4824	23.9524	24.6255	23.6737	5	4	26.5	19.9	17.358	0	9.1661	1244000000	44	10882000	14759000	14966000	10970000	P51637	Caveolin-3	Cav3	1165
26.4732	26.392	26.4043	26.4118	22	22	37.7	37.7	79.481	0	71.745	3142300000	171	7222000	9330600	10888000	13714000	P51660	Peroxisomal multifunctional enzyme type 2;(3R)-hydroxyacyl-CoA dehydrogenase;Enoyl-CoA hydratase 2	Hsd17b4	1166
NaN	NaN	NaN	NaN	1	1	3.6	3.6	42.186	0.00045228	2.9791	351910000	4	0	0	0	0	P51661	Corticosteroid 11-beta-dehydrogenase isozyme 2	Hsd11b2	1167
35.1905	34.9964	33.5224	32.8326	24	7	95.2	41.6	18.864	0	323.31	396300000000	1752	9006700000	13684000000	5335600000	2068500000	P51667;E9Q8Y0;F6RBQ5	Myosin regulatory light chain 2, ventricular/cardiac muscle isoform	Myl2	1168
27.3759	27.2458	26.9276	26.7669	24	9	66.4	25.2	32.931	0	32.759	7745800000	100	28071000	47119000	31099000	33257000	P51881	ADP/ATP translocase 2;ADP/ATP translocase 2, N-terminally processed	Slc25a5	1170
NaN	NaN	20.9727	NaN	11	7	41.4	26.6	38.265	0	323.31	6278400000	55	1073000	439950	489860	231700	P51885	Lumican	Lum	1171
24.7763	24.597	24.6034	24.5342	11	11	42.8	42.8	33.466	0	65.335	1775600000	62	4958300	8554400	14060000	5468600	P52196	Thiosulfate sulfurtransferase	Tst	1172
30.4156	30.4514	30.3994	30.028	45	45	75.5	75.5	57.844	0	323.31	304270000000	1380	206600000	224370000	110160000	156440000	P52480	Pyruvate kinase PKM	Pkm	1173
27.3106	27.3359	28.1212	27.8908	5	5	57.8	57.8	13.02	0	323.31	12604000000	158	63229000	94566000	122140000	186330000	P52503	NADH dehydrogenase [ubiquinone] iron-sulfur protein 6, mitochondrial	Ndufs6	1174
21.9684	22.1833	NaN	NaN	6	6	71.1	71.1	14.255	0	53.739	157470000	13	1042500	1233400	0	0	P52760	Ribonuclease UK114	Hrsp12	1175
29.684	29.1103	29.9097	29.8907	35	35	59.9	59.9	73.98	0	323.31	28581000000	547	72522000	80795000	107820000	141830000	P52825	Carnitine O-palmitoyltransferase 2, mitochondrial	Cpt2	1176
26.1382	26.6738	26.7416	26.1052	17	17	40	40	53.246	0	38.776	3737600000	129	10075000	14006000	14453000	17432000	P53395	Lipoamide acyltransferase component of branched-chain alpha-keto acid dehydrogenase complex, mitochondrial	Dbt	1177
23.2214	24.0016	23.9506	23.7632	8	8	35.3	35.3	30.977	0	32.18	625610000	49	2121500	4362100	6221400	5449800	P53702	Cytochrome c-type heme lyase	Hccs	1178
NaN	NaN	NaN	17.3105	4	2	13.2	7	31.616	0.0054599	2.2676	34378000	3	66275	41274	0	36626	Q8JZZ5;P53811	Phosphatidylinositol transfer protein beta isoform	Pitpnb	1179
24.9944	24.7199	24.6265	24.6818	7	7	15.4	15.4	53.267	0	39.093	1434600000	56	6626300	14620000	6510300	20065000	P53986	Monocarboxylate transporter 1	Slc16a1	1180
24.5945	24.9497	24.8056	24.3958	14	14	62.7	62.7	23.547	0	73.411	2213100000	97	4828500	9324600	12443000	6231600	P53994;Q3TEG7;P59279	Ras-related protein Rab-2A;Ras-related protein Rab-2B	Rab2a;Rab2b	1181
NaN	NaN	NaN	NaN	5	1	33.7	8.4	19.592	0	5.9518	136560000	7	0	0	0	0	P53996	Cellular nucleic acid-binding protein	Cnbp	1182
32.9897	33.3319	33.4018	32.5278	28	27	58.6	58.6	50.906	0	323.31	309600000000	1960	1357300000	2385500000	1652400000	1813600000	P54071	Isocitrate dehydrogenase [NADP], mitochondrial	Idh2	1183
20.2745	19.8059	20.0272	19.8689	4	4	17.3	17.3	31.375	0	6.7956	82983000	9	313010	323510	277480	321090	P54116	Erythrocyte band 7 integral membrane protein	Stom	1184
NaN	19.6982	NaN	NaN	7	5	19.2	15.1	43.512	0	59.435	197640000	8	0	160690	41424	0	P54728	UV excision repair protein RAD23 homolog B	Rad23b	1185
19.7793	20.5644	22.693	19.3928	9	9	22.2	22.2	47.408	0	28.87	694050000	14	29090	744230	768630	368640	P54775;A0A140LIZ5	26S protease regulatory subunit 6B	Psmc4	1186
24.7552	24.8215	23.8203	23.2926	16	16	38.2	38.2	54.866	0	174.67	3807200000	109	3196300	4828300	2315300	3557000	P54822;E9Q242;E9Q3T7	Adenylosuccinate lyase	Adsl	1187
NaN	18.9246	NaN	NaN	7	7	19.3	19.3	54.191	0	24.192	226640000	9	0	54300	163890	0	P54823	Probable ATP-dependent RNA helicase DDX6	Ddx6	1188
23.9208	22.6694	NaN	NaN	7	7	12.8	12.8	56.822	0	3.4497	71584000	15	2283200	829160	0	0	P54869	Hydroxymethylglutaryl-CoA synthase, mitochondrial	Hmgcs2	1189
NaN	NaN	NaN	NaN	3	3	7.7	7.7	40.068	0.0050526	2.2926	61942000	3	0	0	0	0	P54923	[Protein ADP-ribosylarginine] hydrolase	Adprh	1190
NaN	NaN	NaN	NaN	1	1	5.4	5.4	20.78	0.0030133	2.4795	241910000	3	0	0	0	0	Q99PM0;P55002	Microfibrillar-associated protein 2	Mfap2	1191
NaN	NaN	NaN	19.796	4	2	21.3	12.6	23.668	0	5.3731	47593000	5	132690	266020	163220	248220	P55258	Ras-related protein Rab-8A	Rab8a	1192
20.5452	19.0307	18.7512	18.6065	8	8	26.6	26.6	40.148	0	55.377	789330000	22	336110	105090	48944	61587	P55264	Adenosine kinase	Adk	1193
21.8805	20.6865	21.3473	22.7161	10	10	27.2	27.2	42.215	0	17.863	524230000	17	689350	224610	974560	2204300	P55302;F6WMD1	Alpha-2-macroglobulin receptor-associated protein	Lrpap1	1194
29.1281	28.5444	28.3361	29.1321	5	5	37.5	37.5	10.344	0	10.835	9827200000	105	305330000	440440000	426520000	358160000	P56135;F8WHP8	ATP synthase subunit f, mitochondrial	Atp5j2	1195
22.4039	20.9282	21.2327	21.3176	5	5	33.8	33.8	22.876	0	24.508	166520000	12	1305600	771920	1072900	1734500	P56213	FAD-linked sulfhydryl oxidase ALR	Gfer	1196
22.2186	21.0814	22.8006	19.8661	5	5	44.3	44.3	11.877	0	94.675	1352000000	22	975340	1009600	2832500	2966700	P56375	Acylphosphatase-2	Acyp2	1197
19.9823	19.1871	19.3793	20.2796	4	4	50.5	50.5	11.241	0	31.678	228060000	7	236050	134620	368500	570020	P56376;E9QJT5;Q8BMV3	Acylphosphatase-1;Acylphosphatase	Acyp1	1198
24.8393	26.4804	26.5946	24.8197	3	3	34.5	34.5	6.6979	0	41.663	4431600000	65	23819000	109020000	137790000	60427000	P56379	6.8 kDa mitochondrial proteolipid	Mp68	1199
21.3592	21.4035	NaN	NaN	7	7	51	51	16.989	0	33.235	232790000	17	606000	1008600	399710	448780	P56380	Bis(5-nucleosyl)-tetraphosphatase [asymmetrical]	Nudt2	1200
29.1707	29.2204	29.2367	25.7928	3	3	44.2	44.2	5.8378	0.00045188	2.973	11160000000	61	301050000	625300000	545170000	129560000	P56382	ATP synthase subunit epsilon, mitochondrial	Atp5e	1201
NaN	20.0871	NaN	NaN	2	2	40.5	40.5	12.957	0	33.326	85742000	6	0	1197200	0	0	P56387	Dynein light chain Tctex-type 3	Dynlt3	1202
28.91	29.8223	29.4067	29.3057	10	10	74.4	74.4	10.071	0	218.72	26546000000	203	125760000	427500000	275430000	357890000	P56391;A0A140LIU3	Cytochrome c oxidase subunit 6B1	Cox6b1	1203
26.4186	25.7514	24.0525	24.9017	3	3	21.2	21.2	9.0113	0.00045725	3.0683	1124300000	23	60896000	64468000	29198000	113630000	P56393	Cytochrome c oxidase subunit 7B, mitochondrial	Cox7b	1204
20.5	20.9637	21.4119	21.6271	3	3	66.7	66.7	6.784	0	5.6614	191740000	12	682710	712880	2903100	8711800	P56394	Cytochrome c oxidase copper chaperone	Cox17	1205
NaN	19.8717	NaN	19.9419	12	12	17.5	17.5	93.354	0	56.098	712090000	29	402210	139170	43435	41311	Q3U4W8;P56399	Ubiquitin carboxyl-terminal hydrolase;Ubiquitin carboxyl-terminal hydrolase 5	Usp5	1206
34.4889	34.4027	34.6558	35.0026	33	33	77.9	77.9	56.3	0	323.31	994520000000	3201	3060300000	3861600000	4251300000	4815400000	P56480	ATP synthase subunit beta, mitochondrial	Atp5b	1207
23.621	23.6016	24.5486	24.316	11	11	46.8	46.8	33.91	0	194.98	2204400000	59	2491900	4580100	7750200	7256400	P56501	Mitochondrial uncoupling protein 3	Ucp3	1208
24.1314	23.6427	24.1896	24.3067	10	10	11.8	11.8	100.58	0	37.984	972630000	42	921960	3872100	4855800	7515100	P56695;Q3UN10	Wolframin	Wfs1	1209
NaN	17.7629	NaN	NaN	1	1	6.5	6.5	28.369	0.0030082	2.4637	9098400	1	92983	73226	0	0	P57746	V-type proton ATPase subunit D	Atp6v1d	1211
22.1562	21.5858	22.0858	21.7306	5	5	21.8	21.8	28.823	0	22.08	292600000	20	2131100	1588100	2759000	950810	P57759	Endoplasmic reticulum resident protein 29	Erp29	1212
24.4796	23.9242	23.4278	23.6459	11	10	53.4	49.5	31.292	0	47.82	1831000000	48	3866800	3783800	4452300	1937000	Q80T06;P57776;E9QN08;A0A0R4J1L2;Q91VK2;A0A0R4J1E2;F6ZFU0;D3YY68;D3YUQ9;D3Z7N2;D3YZT9	Elongation factor 1-delta	Eef1d	1213
27.8398	27.4554	27.3353	27.6957	41	14	51.3	19.4	104.98	0	83.1	5336900000	88	9626700	19255000	11252000	24479000	P57780;A0A1L1SV25;E9Q2W9	Alpha-actinin-4	Actn4	1214
NaN	20.9441	NaN	NaN	6	6	14	14	50.373	0	23.177	1446100000	29	86193	677130	206050	312460	P57787;B1ATM2;B1ATM1	Monocarboxylate transporter 4	Slc16a3	1215
20.5884	20.5027	20.599	20.1786	5	5	57.5	57.5	10.561	0	16.14	187450000	15	230580	1157600	1534900	1204200	P58059	28S ribosomal protein S21, mitochondrial	Mrps21	1216
21.9466	22.0436	22.0994	21.9217	6	6	36	36	14.308	0	4.8241	144810000	13	868600	2537600	2922500	1471500	P58064	28S ribosomal protein S6, mitochondrial	Mrps6	1217
21.7585	20.1533	20.2786	20.9375	3	3	11.2	11.2	35.827	0	4.3659	43055000	3	919190	353880	820050	145710	P58137;Q8BZR4	Acyl-coenzyme A thioesterase 8	Acot8	1218
26.6375	26.0447	25.6958	25.6981	40	39	47.1	45.9	95.313	0	323.31	16665000000	277	8471800	12646000	3975900	7782400	P58252	Elongation factor 2	Eef2	1219
26.2915	25.6744	26.4723	26.4843	39	32	44.4	35	111.34	0	98.082	6589800000	208	4039700	8203400	8597600	17516000	P58281;H7BX01	Dynamin-like 120 kDa protein, mitochondrial;Dynamin-like 120 kDa protein, form S1	Opa1	1220
NaN	NaN	NaN	NaN	3	3	10.2	10.2	36.71	0.0074105	2.0992	37046000	3	0	0	0	0	P58389;A2AWE9	Serine/threonine-protein phosphatase 2A activator	Ppp2r4	1221
33.459	33.7262	34.1548	34.5011	51	2	90.8	4.2	32.68	0	323.31	988400000000	2834	3857900000	4231400000	4824300000	5712000000	P58771;Q8BSH3;E9Q452;E9Q454;Q8BP43;E9Q450	Tropomyosin alpha-1 chain	Tpm1	1223
25.3074	25.1041	22.9202	23.7278	10	10	23.3	23.3	46.719	0	36.262	952160000	41	2846800	6472700	2723700	4940600	P59017	Bcl-2-like protein 13	Bcl2l13	1225
20.3806	19.3892	20.4191	20.7287	3	3	16.4	16.4	24.762	0	5.294	81451000	11	227640	454640	442830	217140	P59041	DnaJ homolog subfamily C member 30	Dnajc30	1226
23.4571	23.0447	23.4902	23.1775	4	4	15.3	15.3	30.016	0	23.793	1004800000	41	4867200	17632000	10739000	17700000	P59266	Fat storage-inducing transmembrane protein 2	Fitm2	1227
NaN	NaN	NaN	NaN	3	3	8.6	8.6	48.968	0.0042355	2.3304	44680000	3	0	0	0	0	P59325	Eukaryotic translation initiation factor 5	Eif5	1228
23.58	21.6954	21.018	21.4957	5	5	28	28	19.667	0	10.338	418830000	14	1194100	4939700	1496500	1755400	P59999	Actin-related protein 2/3 complex subunit 4	Arpc4	1229
NaN	19.0039	18.424	NaN	1	1	17.6	17.6	7.7412	0.0054553	2.2552	35599000	5	0	763240	560930	0	P60060	Protein transport protein Sec61 subunit gamma	Sec61g	1230
NaN	NaN	22.7614	NaN	2	2	8.3	8.3	30.077	0	4.13	17085000	2	0	0	1274600	0	P60202	Myelin proteolipid protein	Plp1	1231
23.0642	22.1224	20.4836	21.5881	5	5	11.2	11.2	52.22	0	4.4671	263660000	11	938860	413510	237630	1445600	P60229	Eukaryotic translation initiation factor 3 subunit E	Eif3e	1232
22.7736	22.7144	21.3505	21.7854	6	4	20.5	15.2	37.497	0	21.342	1409000000	32	632460	3238000	505700	3633500	P60335	Poly(rC)-binding protein 1	Pcbp1	1233
24.1576	24.3534	22.8375	23.6855	6	6	91.1	91.1	8.1828	0	203.2	1358900000	33	4103000	15811000	5471500	14995000	P60603	Reactive oxygen species modulator 1	Romo1	1234
20.1677	19.9826	NaN	19.9516	3	3	4.6	4.6	68.016	0.0042662	2.3842	40766000	4	161430	58856	17195	146940	P60670	Nuclear protein localization protein 4 homolog	Nploc4	1235
21.72	21.788	20.4525	21.3953	38	1	80	4.5	41.736	0	47.224	565600000	26	562790	766900	299140	489640	P60710;E9Q1F2;E9Q5F4	Actin, cytoplasmic 1;Actin, cytoplasmic 1, N-terminally processed	Actb	1236
23.7837	23.6301	23.5356	22.7235	8	7	48.2	42.4	21.258	0	58.769	1693700000	29	3458300	6003800	3237900	3867500	P60766	Cell division control protein 42 homolog	Cdc42	1237
19.9689	19.2042	19.831	18.7887	13	5	34	16	46.153	0	20.917	214920000	9	219600	223960	114290	72615	P60843	Eukaryotic initiation factor 4A-I	Eif4a1	1238
24.6336	25.1208	24.689	24.0138	3	3	25.2	25.2	13.373	0	12.871	1445400000	66	16032000	35852000	16588000	18211000	P60867	40S ribosomal protein S20	Rps20	1239
23.3855	23.3177	23.1294	23.0292	8	5	47.9	33	23.707	0	24.449	673830000	35	1755200	4533500	4001600	4061200	P61021	Ras-related protein Rab-5B	Rab5b	1240
24.9333	25.1521	25.6734	25.1385	12	11	63	57.5	22.541	0	46.419	4700900000	88	6502400	15930000	21102000	16125000	P61027	Ras-related protein Rab-10	Rab10	1241
NaN	NaN	NaN	20.2493	3	2	38.1	25.9	16.602	0	10.161	188250000	4	1460700	0	2650600	2319400	P61080	Ubiquitin-conjugating enzyme E2 D1	Ube2d1	1242
NaN	18.222	NaN	NaN	6	6	27.3	27.3	20.9	0	7.4431	193410000	8	0	119510	117190	106380	P61082;F7CDT0;F6WMC0;G5E919	NEDD8-conjugating enzyme Ubc12	Ube2m	1243
NaN	NaN	NaN	17.8276	7	7	44	44	22.406	0	50.955	325590000	7	0	0	0	82987	P61087;A0A0J9YUI1;Q3V3R8;A0A0J9YU07	Ubiquitin-conjugating enzyme E2 K	Ube2k	1244
21.5049	21.4104	21.3815	21.0245	5	5	36.8	36.8	17.138	0	53.039	1300100000	19	667500	1429900	1359000	274940	P61089	Ubiquitin-conjugating enzyme E2 N	Ube2n	1245
23.5007	23.145	22.9991	22.2533	8	8	23.6	23.6	44.76	0	17.387	625400000	23	3301700	2960600	2450000	1601600	P61161	Actin-related protein 2	Actr2	1246
25.9883	25.7443	25.2861	25.4966	12	4	42.8	19.1	42.613	0	69.83	1690400000	55	12230000	11235000	8437900	13839000	P61164	Alpha-centractin	Actr1a	1247
21.1788	20.626	20.4149	20.481	9	4	54.7	26	20.697	0	150.22	1807800000	39	415350	771770	504590	1286900	P84078;P61205;Q8BSL7	ADP-ribosylation factor 1;ADP-ribosylation factor 3;ADP-ribosylation factor 2	Arf1;Arf3;Arf2	1248
25.8919	25.8501	26.0158	24.6972	14	14	22.2	22.2	67.314	0	44.575	3092400000	31	7804000	29409000	13431000	12577000	P61222	ATP-binding cassette sub-family E member 1	Abce1	1249
23.9858	23.6183	24.0235	23.3636	11	11	46.2	46.2	17.258	0	15.821	1593100000	40	8075000	15385000	13448000	4014300	P61255;B1ARA3;B1ARA5	60S ribosomal protein L26	Rpl26	1250
23.8643	24.196	23.7127	23.5329	6	6	43.4	43.4	15.798	0	17.754	1928000000	38	4406500	20415000	12622000	5147800	P61358;A2A4Q0	60S ribosomal protein L27	Rpl27	1251
22.6235	22.8578	21.9385	21.3001	4	4	38	38	10.275	0	10.576	322660000	23	1550200	7631400	5915700	3081100	P61514	60S ribosomal protein L37a	Rpl37a	1252
NaN	NaN	NaN	NaN	7	2	50.6	13.9	20.396	0	5.9211	23244000	1	0	0	0	0	P61750;E9Q798	ADP-ribosylation factor 4	Arf4	1253
NaN	NaN	17.8251	NaN	2	2	13.1	13.1	14.653	0.0099522	1.8481	18501000	2	0	0	148330	0	Q3TIR6;P61759	Prefoldin subunit 3	Vbp1	1254
21.1616	22.2016	21.0469	21.3666	4	4	35.4	35.4	12.497	0	11.834	739180000	21	496840	2124900	1734600	1877700	P61804	Dolichyl-diphosphooligosaccharide--protein glycosyltransferase subunit DAD1	Dad1	1255
20.7233	20.7367	20.6647	20.5658	3	3	6.2	6.2	56.451	0.0038494	2.4149	29303000	2	229750	164330	368940	213740	P61922	4-aminobutyrate aminotransferase, mitochondrial	Abat	1256
20.1596	NaN	NaN	NaN	5	5	69.3	69.3	14.478	0	197.04	332180000	10	245480	38688	0	0	P61971	Nuclear transport factor 2	Nutf2	1257
28.2017	27.9281	27.425	26.956	17	11	80.2	59.5	28.302	0	323.31	13387000000	253	67210000	72519000	54879000	31583000	P61982	14-3-3 protein gamma;14-3-3 protein gamma, N-terminally processed	Ywhag	1258
20.3063	20.4005	20.5189	19.2673	6	4	33.8	20.6	23.399	0	12.292	285810000	14	264810	485960	438560	137850	P62071;A0A1B0GRT5	Ras-related protein R-Ras2	Rras2	1259
22.567	22.2935	21.8598	22.4472	6	6	69.5	69.5	10.458	0	14.119	662940000	20	2313600	3388100	1130400	2331500	P62075;A0A1W2P7H2;A0A1W2P756	Mitochondrial import inner membrane translocase subunit Tim13	Timm13	1260
24.0005	23.0475	21.6455	23.4966	5	5	60.2	60.2	9.2864	0	6.1126	230990000	17	2563300	3789100	2548600	4757400	P62077	Mitochondrial import inner membrane translocase subunit Tim8 B	Timm8b	1261
25.9647	26.1434	25.781	26.1415	9	9	45.4	45.4	22.127	0	20.857	2391700000	70	16005000	40340000	31757000	15070000	P62082;F6SVV1	40S ribosomal protein S7	Rps7;Gm9493	1262
NaN	NaN	NaN	NaN	12	2	39.4	6.1	37.54	0.0054484	2.238	33060000	3	0	0	0	0	P62137	Serine/threonine-protein phosphatase PP1-alpha catalytic subunit	Ppp1ca	1263
25.5037	25.2043	25.0446	24.7806	15	5	52.9	20.2	37.186	0	113.69	2768500000	114	8052100	12163000	14977000	8077200	P62141	Serine/threonine-protein phosphatase PP1-beta catalytic subunit	Ppp1cb	1264
22.866	23.8332	22.7733	22.06	12	12	34.8	34.8	49.184	0	40.888	1328800000	37	700400	3390800	1070900	1875300	P62192	26S protease regulatory subunit 4	Psmc1	1265
24.2334	24.8146	24.1866	23.2718	12	12	35.7	35.7	45.626	0	32.951	1378000000	59	2028300	6182900	3714600	3077500	P62196;Q8K1K2	26S protease regulatory subunit 8	Psmc5	1266
21.8102	22.0136	21.5787	22.4511	9	9	51	51	24.205	0	40.74	1473400000	39	1219500	8020700	1846500	12862000	P62242	40S ribosomal protein S8	Rps8	1267
21.8713	24.1232	23.9142	23.267	7	7	56.9	56.9	14.839	0	74.406	1953900000	38	2201700	13776000	6274500	2312400	P62245;F8WJ41;D3Z712;D3YVB4	40S ribosomal protein S15a	Rps15a	1268
29.2431	29.1031	28.3955	28.3807	25	22	77.6	74.5	29.174	0	323.31	28713000000	344	113420000	170050000	107810000	59691000	P62259;D6REF3	14-3-3 protein epsilon	Ywhae	1269
23.8777	24.9927	24.6098	23.0223	5	5	37.1	37.1	16.273	0	15.915	1130600000	56	13792000	28304000	18921000	11030000	P62264;D3YVF4;D3Z7I1	40S ribosomal protein S14	Rps14	1270
20.1048	21.192	21.4904	20.3389	7	7	49	49	15.807	0	61.926	733470000	23	451450	5790300	1708000	4960100	P62267	40S ribosomal protein S23	Rps23	1271
21.85	21.8495	21.2093	20.6574	2	2	32.1	32.1	6.6767	0	4.389	164950000	18	3479000	7630400	5615000	3793000	P62274	40S ribosomal protein S29	Rps29	1272
22.7259	23.8071	23.4922	22.6895	10	10	56.3	56.3	18.431	0	58.475	1407300000	46	2086300	7806300	5014900	8280400	P62281;A0A1B0GRR3;A0A1B0GSE8	40S ribosomal protein S11	Rps11	1273
24.5443	24.4178	24.1742	24.16	7	7	39.3	39.3	16.142	0	20.953	1792300000	43	5058200	17074000	11675000	8360000	Q921R2;P62301	40S ribosomal protein S13	Rps13	1274
18.6432	18.6799	17.9663	17.8474	2	2	24.4	24.4	9.7251	0	4.3842	38417000	6	145020	240260	201020	293060	P62307	Small nuclear ribonucleoprotein F	Snrpf	1275
NaN	NaN	NaN	NaN	2	2	17.1	17.1	8.496	0.0030146	2.4877	18899000	2	0	0	0	0	P62309	Small nuclear ribonucleoprotein G	Snrpg	1276
NaN	16.7949	NaN	NaN	2	2	27.7	27.7	13.281	0	21.105	140210000	4	328560	122220	0	0	P62315	Small nuclear ribonucleoprotein Sm D1	Snrpd1	1277
20.1909	NaN	19.4904	NaN	5	5	39	39	13.527	0	7.1704	213680000	7	410280	367580	283850	109310	P62317;D3Z5N9	Small nuclear ribonucleoprotein Sm D2	Snrpd2;Gm5449	1278
NaN	20.2187	20.4252	20.5403	3	3	31.7	31.7	13.916	0	18.694	107080000	6	0	444300	758040	1184100	P62320	Small nuclear ribonucleoprotein Sm D3	Snrpd3	1279
21.7031	22.8912	22.9455	22.0248	10	10	29	29	44.172	0	20.452	639030000	20	512940	1706200	1481100	1493400	P62334	26S protease regulatory subunit 10B	Psmc6	1280
22.2433	22.2112	22.1529	21.1454	5	5	32.3	32.3	22.292	0	13.826	408680000	20	956870	2001700	2626500	1128600	P62342	Selenoprotein T	Selt	1281
23.1393	23.1242	21.4618	21.4486	6	6	61.5	61.5	10.99	0	14.556	274720000	17	2476200	2735600	2006900	1897100	P62627;A2AVR9	Dynein light chain roadblock-type 1	Dynlrb1	1282
28.319	28.148	26.9785	27.2625	24	13	65	35.2	50.454	0	323.31	59894000000	469	49622000	73878000	26743000	54863000	P62631	Elongation factor 1-alpha 2	Eef1a2	1283
25.7006	26.0205	26.2607	25.2781	15	15	54	54	29.597	0	49.495	4248600000	105	11764000	36530000	30147000	14641000	P62702;V9GWY0	40S ribosomal protein S4, X isoform;40S ribosomal protein S4	Rps4x;Gm15013	1284
20.5131	20.7002	20.8373	21.1001	16	2	56.3	6.8	35.575	0.0092742	1.9355	78137000	3	255160	424330	995710	731820	P62715	Serine/threonine-protein phosphatase 2A catalytic subunit beta isoform	Ppp2cb	1285
22.0086	23.2192	21.2096	23.6902	8	8	43.2	43.2	20.732	0	11.698	1489800000	33	1963200	23666000	784430	25719000	P62717;A0A1D5RLW5;A0A1D5RM85;A0A1D5RME4;A0A1D5RM79;F6YJW4	60S ribosomal protein L18a	Rpl18a;Gm17541	1286
19.9275	20.9023	20.0795	18.3575	46	1	87.5	2.9	42.009	0	13.259	1999600000	10	119310	281540	559350	53729	P62737;P63268;D3YZY0	Actin, aortic smooth muscle;Actin, gamma-enteric smooth muscle	Acta2;Actg2	1287
NaN	NaN	NaN	18.6044	4	4	26.1	26.1	17.018	0	5.1259	148570000	8	343250	0	540470	200980	P62743;A0A0U1RPS0	AP-2 complex subunit sigma	Ap2s1	1288
21.0794	21.2818	21.243	22.0675	7	7	26.5	26.5	28.68	0	31.353	483630000	27	698790	13454000	1398900	9888700	P62754	40S ribosomal protein S6	Rps6	1289
27.7184	27.2133	27.4262	27.3758	12	12	58.3	58.3	11.367	0	93.041	36443000000	285	74298000	321790000	119090000	206670000	P62806	Histone H4	Hist1h4a	1290
22.476	22.0231	22.5822	23.0061	7	7	18.2	18.2	56.55	0	12.152	342060000	17	826050	793200	324920	1360800	P62814;Q91YH6	V-type proton ATPase subunit B, brain isoform	Atp6v1b2;Atp6v1b1	1291
21.7957	21.5064	21.6767	21.5234	10	10	43.1	43.1	24.423	0	19	1658200000	28	765200	1407500	2395400	1577400	P62827;Q14AA6	GTP-binding nuclear protein Ran	Ran;1700009N14Rik	1292
NaN	22.9045	22.4836	20.7687	5	5	43.6	43.6	14.865	0	51.884	452210000	10	773460	4201200	3469000	2584500	P62830	60S ribosomal protein L23	Rpl23	1293
23.5112	22.9256	24.1809	23.3569	10	3	52.2	15.2	20.987	0	62.545	1834300000	40	2544700	6634400	7692800	7016200	P62835;A0A0G2JE52;A0A0G2JDL9	Ras-related protein Rap-1A	Rap1a	1294
23.3623	23.3084	22.5827	22.32	6	1	64.1	15.2	17.04	0	157.51	794020000	22	4282700	4946800	5790500	3618500	P62843	40S ribosomal protein S15	Rps15	1295
NaN	19.3064	18.9413	NaN	3	3	29.3	29.3	15.423	0	8.9144	130650000	8	285510	3787400	813420	0	P62849	40S ribosomal protein S24	Rps24	1296
22.6652	22.0525	21.268	21.641	3	3	24.3	24.3	13.015	0	6.537	384010000	17	2163000	17126000	4141900	5102100	P62855	40S ribosomal protein S26	Rps26	1297
23.7614	23.438	22.5626	23.014	11	11	66.9	66.9	13.17	0	38.684	780030000	30	2665500	4401300	2980700	2575500	P62869	Transcription elongation factor B polypeptide 2	Tceb2	1298
21.7981	22.074	22.0566	21.8927	9	3	32.6	11.5	37.377	0	61.216	417150000	11	1093600	1247400	2092500	835460	P62874;H3BKR2;H3BLF7	Guanine nucleotide-binding protein G(I)/G(S)/G(T) subunit beta-1	Gnb1	1299
20.3701	19.9574	NaN	NaN	2	2	24.1	24.1	12.274	0	7.9263	45678000	5	841820	1175500	0	536380	P62878	E3 ubiquitin-protein ligase RBX1;E3 ubiquitin-protein ligase RBX1, N-terminally processed	Rbx1	1300
25.4258	24.8168	25.1778	25.2431	12	2	38.2	9.1	37.331	0	61.675	2829100000	72	9750600	11978000	9077000	14828000	P62880;D3Z1M1;E9QKR0;D3Z1T4;D3YZX3	Guanine nucleotide-binding protein G(I)/G(S)/G(T) subunit beta-2	Gnb2	1301
25.096	25.0706	24.322	24.3487	6	6	58.3	58.3	12.784	0	61.407	1835500000	60	10852000	28778000	12382000	12728000	P62889	60S ribosomal protein L30	Rpl30	1302
29.3564	29.3278	30.0691	29.4544	13	6	74.3	40	11.605	0	323.31	48876000000	401	305410000	550150000	666060000	658040000	P62897	Cytochrome c, somatic	Cycs	1303
22.9991	22.5955	22.805	22.4228	6	6	39.2	39.2	14.463	0	16.182	930840000	13	2642300	4382600	4716100	1034200	P62900;A0A0A6YX26;A0A0A6YXL3	60S ribosomal protein L31	Rpl31	1304
26.0039	26.4584	25.8515	25.4701	20	20	78.6	78.6	26.674	0	63.15	4752200000	165	12651000	24050000	19146000	12748000	P62908;D3YV43;A0A140LI77	40S ribosomal protein S3	Rps3	1305
19.2149	NaN	NaN	NaN	2	2	15.6	15.6	15.86	0	3.4662	155740000	3	276460	0	103600	496760	P62911;P17932	60S ribosomal protein L32;Putative 60S ribosomal protein L32	Rpl32;Rpl32-ps	1306
22.6599	23.5757	23.6647	23.2516	9	9	33.1	33.1	28.024	0	15.739	1411600000	50	2497500	16992000	6705800	15772000	P62918	60S ribosomal protein L8	Rpl8	1307
21.3219	21.9763	19.3057	19.4001	5	5	9.6	9.6	79.95	0	15.233	125650000	8	144670	258440	210420	268600	P62932	F-box only protein 40	Fbxo40	1308
23.3788	22.7617	22.3111	22.2782	9	5	34.5	22	35.73	0	183.49	346280000	29	3000400	1829300	1758800	2350500	P62960;A2BGG7	Nuclease-sensitive element-binding protein 1	Ybx1	1309
28.5737	28.3275	27.8617	28.0275	9	9	50.6	50.6	17.951	0	160.49	31588000000	236	291150000	395400000	164490000	344810000	P62983;A0A0A6YW67;E9Q9J0;E9Q5F6;Q5SX22;P62984;P0CG49;P0CG50;E9Q4P0;E9QNP0	Ubiquitin-40S ribosomal protein S27a;Ubiquitin;40S ribosomal protein S27a;Ubiquitin-60S ribosomal protein L40;Ubiquitin;60S ribosomal protein L40;Polyubiquitin-B;Ubiquitin;Polyubiquitin-C;Ubiquitin;Ubiquitin-related 1;Ubiquitin-related 2	Rps27a;Gm8797;Uba52;Ubc;Ubb;Kxd1	1311
23.2101	23.4029	23.2781	23.2514	9	8	45.5	40.3	23.432	0	33.082	1612400000	45	1830400	8866000	6435500	1723800	Q3TLP8;P63001;Q05144;P60764	Ras-related C3 botulinum toxin substrate 1;Ras-related C3 botulinum toxin substrate 2;Ras-related C3 botulinum toxin substrate 3	Rac1;Rac2;Rac3	1312
23.4004	23.6103	23.1269	23.4598	9	9	28.5	28.5	46.67	0	24.536	695000000	26	2237300	2752000	1160400	1586400	P63005	Platelet-activating factor acetylhydrolase IB subunit alpha	Pafah1b1	1313
30.742	30.1334	30.0752	30.3436	38	24	57.9	37.6	70.87	0	323.31	83059000000	1035	171030000	197050000	110540000	145200000	P63017;Q504P4	Heat shock cognate 71 kDa protein	Hspa8	1314
23.0286	22.4222	22.1543	21.9991	6	3	55.3	32	11.48	0	36.982	332130000	22	2147700	5525400	3794500	2981100	P63024	Vesicle-associated membrane protein 3	Vamp3	1315
21.9006	20.4978	21.1811	20.7965	8	8	41.3	41.3	19.462	0	156.48	1493900000	41	1487000	1343800	2166400	975120	P63028;D3YU75	Translationally-controlled tumor protein	Tpt1	1316
26.7407	27.3288	27.7885	27.3741	6	6	59.6	59.6	12.454	0	122.63	7113800000	103	64392000	120580000	117210000	111440000	P63030;D3Z786;D3YWY6;D3Z5S0;E9Q0V4	Mitochondrial pyruvate carrier 1	Mpc1	1317
23.7693	23.3932	22.2825	22.741	3	3	6	6	44.868	0	6.7588	163710000	9	2518000	2047300	487200	1238800	P63037;B1AXY1	DnaJ homolog subfamily A member 1	Dnaja1	1318
31.0997	30.6547	31.4404	31.9411	51	51	82.5	82.5	60.955	0	323.31	105450000000	1277	247440000	290320000	355460000	381010000	P63038	60 kDa heat shock protein, mitochondrial	Hspd1	1319
NaN	NaN	17.6687	NaN	12	1	40.6	3.1	36.983	0.0042301	2.3243	49493000	2	0	260340	91499	0	P63087;A0A0G2JGC1;A0A0G2JFF1	Serine/threonine-protein phosphatase PP1-gamma catalytic subunit	Ppp1cc	1321
NaN	NaN	NaN	20.654	7	6	20.1	17.2	44.178	0	14.967	293860000	9	408710	402850	0	646430	Z4YKV1;P63094;Q6R0H7	Guanine nucleotide-binding protein G(s) subunit alpha isoforms short;Guanine nucleotide-binding protein G(s) subunit alpha isoforms XLas	Gnas	1322
26.1672	25.7555	25.7618	25.2945	20	14	66.5	53.9	27.771	0	237.24	3772100000	108	18600000	39529000	15286000	9088100	P63101	14-3-3 protein zeta/delta	Ywhaz	1323
NaN	NaN	NaN	NaN	1	1	11.2	11.2	17.312	0	6.939	62193000	3	0	0	0	0	P63147	Ubiquitin-conjugating enzyme E2 B	Ube2b	1324
NaN	NaN	NaN	NaN	4	1	50.6	24.7	10.366	0	17.806	24495000	3	0	0	0	0	P63168	Dynein light chain 1, cytoplasmic	Dynll1	1325
21.0366	20.0339	20.7872	21.3361	10	10	63.6	63.6	16.832	0	322.35	2294700000	47	504510	1038700	676440	12830000	P63242;A0A0A0MQM0;J3QPS8;Q8BGY2	Eukaryotic translation initiation factor 5A-1;Eukaryotic translation initiation factor 5A;Eukaryotic translation initiation factor 5A-2	Eif5a;Eif5a2	1326
28.9352	28.0481	28.2887	28.2	38	1	80	4.5	41.792	0	323.31	36521000000	453	83797000	111100000	50690000	122320000	P63260;G3UZ07	Actin, cytoplasmic 2;Actin, cytoplasmic 2, N-terminally processed	Actg1	1327
23.4715	23.9261	22.9989	22.2031	9	9	62.2	62.2	15.524	0	17.29	515410000	37	3504400	13761000	6476700	6564400	P63276	40S ribosomal protein S17	Rps17	1328
NaN	NaN	NaN	NaN	3	3	13.6	13.6	9.6871	0	4.8293	39638000	4	0	0	0	0	P63300	Selenoprotein W	Sepw1	1329
22.3984	22.1446	22.1004	22.125	5	3	27.2	18.4	23.553	0	21.065	287920000	17	2010600	2117800	3711400	2173300	P63321	Ras-related protein Ral-A	Rala	1330
24.794	24.2111	24.7012	22.9822	9	8	44.8	40.6	18.916	0	17.06	1088600000	41	6661400	11051000	16580000	4654500	P63325;Q3UW83	40S ribosomal protein S10	Rps10	1331
21.3814	21.5446	21.8375	21.9796	15	8	33.8	17.5	58.643	0	34.145	1474900000	37	461400	770830	456460	1330600	P63328	Serine/threonine-protein phosphatase 2B catalytic subunit alpha isoform	Ppp3ca	1332
25.975	25.3701	25.4397	25.6851	16	2	56.3	6.8	35.608	0	135.57	2616000000	124	12744000	16438000	19569000	11774000	P63330	Serine/threonine-protein phosphatase 2A catalytic subunit alpha isoform	Ppp2ca	1333
28.5825	28.7403	29.0711	29.1651	20	20	82.7	82.7	29.82	0	323.31	25454000000	289	68492000	109180000	177110000	147730000	P67778;Q5SQG5	Prohibitin	Phb	1334
22.9751	22.6936	21.8726	21.2094	5	5	27	27	24.942	0	31.286	300830000	25	1904900	3293100	3228400	1303800	P67871;G3UZA4;G3UZJ5;G3UZX4;G3UXG7	Casein kinase II subunit beta	Csnk2b	1335
21.2689	22.5498	22.8815	21.2005	5	5	51.6	51.6	14.759	0	109.34	732880000	11	680610	5708600	9600600	745350	P67984	60S ribosomal protein L22	Rpl22	1336
26.561	26.1017	25.5314	25.8932	46	0	87.5	0	42.019	0	260.39	32782000000	185	14641000	17063000	10229000	16916000	P68033	Actin, alpha cardiac muscle 1	Actc1	1337
20.0217	NaN	NaN	NaN	6	6	63.6	63.6	17.861	0	56.08	1042500000	19	278960	0	128460	107710	P68037;D3YZS3	Ubiquitin-conjugating enzyme E2 L3	Ube2l3	1338
24.3766	24.0635	24.2348	24.092	17	17	58.4	58.4	35.076	0	160.28	2343700000	67	3639800	6964300	4461400	2801500	P68040	Guanine nucleotide-binding protein subunit beta-2-like 1;Guanine nucleotide-binding protein subunit beta-2-like 1, N-terminally processed	Gnb2l1	1339
37.2469	37.0544	36.7078	36.5965	49	5	98.7	17.8	42.051	0	323.31	6865900000000	14483	29640000000	39265000000	24478000000	29462000000	P68134	Actin, alpha skeletal muscle	Acta1	1340
NaN	NaN	21.7888	NaN	24	0	61.4	0	50.135	0.0088961	1.9564	21323000	2	0	0	82023	0	P68369	Tubulin alpha-1A chain	Tuba1a	1341
27.2123	27.2054	26.6938	26.3753	26	4	81.6	16	49.83	0	323.31	25365000000	455	20769000	45059000	22812000	29680000	P68372;Q9D6F9	Tubulin beta-4B chain;Tubulin beta-4A chain	Tubb4b;Tubb4a	1342
NaN	NaN	NaN	NaN	6	1	43.4	23.5	15.404	0	235.58	1036400000	5	0	0	0	0	P68433;F8WI35	Histone H3.1;Histone H3	Hist1h3a;H3f3a	1343
22.9715	22.8579	22.8968	22.895	11	6	39.4	22.4	28.211	0	12.945	572260000	21	1207700	2592100	3033900	1314200	P68510	14-3-3 protein eta	Ywhah	1344
NaN	NaN	16.2281	NaN	3	3	10.8	10.8	28.78	0.0099562	1.8487	47420000	3	0	0	31726	256350	P70122;F6TN03	Ribosome maturation protein SBDS	Sbds	1345
21.9622	22.164	21.6228	NaN	5	5	8.1	8.1	97.183	0	7.9599	128020000	8	400780	650000	88969	0	P70168	Importin subunit beta-1	Kpnb1	1346
24.5483	23.6685	23.2479	23.8201	6	6	19.1	19.1	29.891	0	9.6862	788040000	48	8382000	7911000	6542300	5775700	P70195	Proteasome subunit beta type-7	Psmb7	1347
NaN	NaN	NaN	NaN	8	5	27.2	20.4	37.432	0	15.244	650810000	9	0	0	0	0	P70236;A2AGS2	Dual specificity mitogen-activated protein kinase kinase 6	Map2k6	1348
NaN	19.8094	NaN	NaN	3	3	15.2	15.2	26.215	0	4.0037	88246000	3	352570	1315000	2276600	228630	P70245;A2AC29	3-beta-hydroxysteroid-Delta(8),Delta(7)-isomerase	Ebp	1349
NaN	NaN	NaN	NaN	5	5	10	10	54.849	0.0054622	2.279	67134000	5	0	0	0	0	P70266;A2AFM8	6-phosphofructo-2-kinase/fructose-2,6-bisphosphatase 1;6-phosphofructo-2-kinase;Fructose-2,6-bisphosphatase	Pfkfb1	1350
22.3526	21.8644	22.6801	21.7262	15	15	93.6	93.6	20.83	0	323.31	6994400000	105	1231900	1586800	4009800	331570	P70296;D3Z1V4;D6RHS6	Phosphatidylethanolamine-binding protein 1;Hippocampal cholinergic neurostimulating peptide	Pebp1	1351
NaN	NaN	19.9499	20.1765	8	8	78.6	78.6	13.777	0	119.66	1831600000	28	0	0	761220	419580	P70349;B0R1E3	Histidine triad nucleotide-binding protein 1	Hint1	1352
NaN	NaN	NaN	NaN	1	1	4.9	4.9	34.481	0.0026098	2.5718	71500000	1	0	0	0	0	P70362	Ubiquitin fusion degradation protein 1 homolog	Ufd1l	1353
NaN	NaN	NaN	16.3498	3	3	9.5	9.5	36.169	0	3.4341	46894000	3	0	0	0	22347	P70372	ELAV-like protein 1	Elavl1	1354
NaN	20.1177	NaN	20.6709	7	7	2.9	2.9	290.21	0	9.8043	378150000	12	0	494860	0	426830	Q4FE56;P70398	Ubiquitin carboxyl-terminal hydrolase;Probable ubiquitin carboxyl-terminal hydrolase FAF-X	Usp9x	1355
NaN	NaN	NaN	21.3179	27	27	60.7	60.7	52.641	0	323.31	12872000000	129	244560	327130	142020	657440	P70402	Myosin-binding protein H	Mybph	1356
28.8355	28.2807	29.8692	29.6359	18	18	56.7	56.7	42.785	0	323.31	55301000000	521	103950000	85421000	301600000	325050000	P70404	Isocitrate dehydrogenase [NAD] subunit gamma 1, mitochondrial	Idh3g	1357
NaN	20.481	NaN	NaN	5	5	22.1	22.1	34.165	0	8.0957	130380000	5	141530	365350	376370	0	P70452	Syntaxin-4	Stx4	1358
22.289	22.914	22.2991	21.9469	56	56	37.7	37.7	220.5	0	323.31	7808500000	183	112840	432170	166290	210830	P70670	Nascent polypeptide-associated complex subunit alpha, muscle-specific form	Naca	1359
20.6617	NaN	NaN	NaN	12	11	43.7	41.6	36.947	0	163.07	1473200000	22	221960	115710	49517	80719	P70695	Fructose-1,6-bisphosphatase isozyme 2	Fbp2	1360
25.4456	25.0711	24.8787	24.9045	20	20	43.2	43.2	59.652	0	62.933	1925000000	95	6883900	7026300	2986100	2830000	P80313;A0A0N4SV00	T-complex protein 1 subunit eta	Cct7	1361
24.7609	24.8484	25.1854	24.6925	24	24	55.5	55.5	57.477	0	153.62	1751600000	97	3236800	5368600	3103000	2265500	P80314	T-complex protein 1 subunit beta	Cct2	1362
25.514	25.3317	24.7935	25.2546	19	19	41.2	41.2	58.066	0	40.047	2032300000	81	4276200	5622500	2592000	4897100	P80315;G5E839	T-complex protein 1 subunit delta	Cct4	1363
25.1694	24.9829	24.818	24.9219	14	14	31.4	31.4	59.623	0	119.6	1779700000	92	5407000	5675300	2289800	4020900	P80316	T-complex protein 1 subunit epsilon	Cct5	1364
25.5792	25.2117	25.1655	25.0803	16	16	32.6	32.6	58.004	0	42.037	1375900000	69	6214000	6608600	4174300	5005700	P80317	T-complex protein 1 subunit zeta	Cct6a	1365
25.9109	25.6538	25.6176	25.379	21	21	48.1	48.1	60.629	0	36.964	2181500000	104	5806300	9453500	4673600	5007100	P80318;E9Q133;Q3U0I3;F6Q609	T-complex protein 1 subunit gamma	Cct3	1366
NaN	18.3335	NaN	NaN	5	5	8.5	8.5	74.596	0	10.72	190450000	7	0	44363	21020	0	P82198	Transforming growth factor-beta-induced protein ig-h3	Tgfbi	1367
24.9421	24.6864	23.8795	24.8218	12	12	46.7	46.7	32.133	0	29.7	1608400000	77	5990600	4493000	7662200	6981600	P82347;A2ACH6	Delta-sarcoglycan	Sgcd	1368
25.0582	24.4483	24.6505	24.7599	8	8	40.2	40.2	32.081	0	71.588	1273600000	37	7646500	4761000	9354600	6058900	P82348;F6YKG7	Gamma-sarcoglycan	Sgcg	1369
23.2067	22.7776	23.1468	23.0285	9	9	40.3	40.3	34.872	0	61.078	743620000	32	2722900	1717900	1474800	4202300	P82349	Beta-sarcoglycan	Sgcb	1370
24.7526	23.9615	23.9201	24.3502	13	13	42.1	42.1	43.286	0	60.46	3181300000	74	6034900	3134600	1793600	6197800	P82350	Alpha-sarcoglycan	Sgca	1371
NaN	NaN	NaN	NaN	8	2	52.2	15.6	20.529	0	7.1423	145630000	5	0	0	0	0	P84084	ADP-ribosylation factor 5	Arf5	1372
NaN	NaN	18.4508	NaN	7	6	53.9	48.2	21.308	0	10.887	151600000	7	0	176280	180940	0	P84096;A0A1B0GSL4	Rho-related GTP-binding protein RhoG	Rhog	1373
25.0499	24.2523	25.2671	25.0227	6	6	43.2	43.2	22.417	0	162.15	1403400000	43	12647000	10387000	16098000	22872000	P85094	Isochorismatase domain-containing protein 2A, mitochondrial	Isoc2a	1374
NaN	NaN	17.2503	NaN	5	5	19.7	19.7	46.233	0	17.375	214650000	4	0	0	37728	0	P97298;E9PWS2;B7ZC25	Pigment epithelium-derived factor	Serpinf1	1375
NaN	19.4868	NaN	NaN	9	9	59.6	59.6	20.583	0	57.114	488800000	20	0	571400	108390	26680	P97315	Cysteine and glycine-rich protein 1	Csrp1	1376
20.4415	23.5337	23.7384	21.7994	12	12	20.9	20.9	80.895	0	185.64	950590000	22	30633	15722000	1989700	2922300	P97350	Plakophilin-1	Pkp1	1377
25.27	25.8337	25.6724	25.3392	15	15	49.6	49.6	29.885	0	171.07	3038500000	132	7206700	22508000	17886000	14272000	P97351	40S ribosomal protein S3a	Rps3a	1378
NaN	NaN	NaN	NaN	3	3	11.5	11.5	41.313	0	53.518	109860000	4	0	0	0	0	P97355;E9PZ58	Spermine synthase	Sms	1379
20.953	20.6481	20.5824	NaN	4	4	16.5	16.5	31.775	0	3.9405	81175000	8	588830	373820	207050	180260	P97370	Sodium/potassium-transporting ATPase subunit beta-3	Atp1b3	1380
NaN	NaN	NaN	NaN	3	2	6.8	5.2	54.087	0	7.9206	70818000	2	0	0	0	0	P97379;A0A0J9YUY8;A0A0J9YTQ8	Ras GTPase-activating protein-binding protein 2	G3bp2	1381
25.4048	24.767	24.5623	24.8168	20	20	39.6	39.6	54.079	0	124.55	5300000000	161	8020200	6635000	6593400	7022800	P97384;D3Z7U0	Annexin A11;Annexin	Anxa11	1382
26.0309	25.2801	25.0339	25.3415	17	17	46.4	46.4	35.915	0	92.538	1684000000	84	13124000	6901800	9380500	7247400	P97429;A0A0N4SW89;D3Z0S1;A0A0N4SV57;F7ANV6	Annexin A4;Annexin	Anxa4	1383
28.3702	28.7192	27.8909	27.1869	24	24	63.7	63.7	56.495	0	323.31	36931000000	433	44932000	91455000	38444000	63433000	P97443;G5E8R7	Histone-lysine N-methyltransferase Smyd1	Smyd1	1384
20.0324	NaN	NaN	20.7168	3	3	4.3	4.3	109.65	0	8.2038	70999000	6	103510	0	0	168260	P97449	Aminopeptidase N	Anpep	1385
25.4324	25.9187	26.1754	26.533	7	7	50.9	50.9	12.496	0	63.23	1579700000	32	14369000	22219000	37836000	76748000	P97450;E9QAD6	ATP synthase-coupling factor 6, mitochondrial	Atp5j	1386
31.2965	31.5829	33.1864	33.686	25	2	95.3	13.6	18.955	0	323.31	613050000000	2563	682990000	1470600000	4483400000	7170900000	P97457;A0A0U1RQ36	Myosin regulatory light chain 2, skeletal muscle isoform	Mylpf	1387
26.6129	26.4986	26.9016	26.9012	12	12	70	70	24.041	0	310.34	4515400000	117	18698000	32867000	42981000	33179000	P97478;A0A140LIF0;Q3TYT1	5-demethoxyubiquinone hydroxylase, mitochondrial	Coq7	1388
31.171	30.7762	31.2372	31.218	29	29	70.4	70.4	54.356	0	323.31	103770000000	811	255890000	280240000	393780000	574650000	P97807	Fumarate hydratase, mitochondrial	Fh	1389
NaN	NaN	NaN	NaN	4	3	9.5	7.7	51.828	0	12.933	138810000	4	0	0	0	0	P97855	Ras GTPase-activating protein-binding protein 1	G3bp1	1390
NaN	19.4975	NaN	NaN	6	6	4	4	201.82	0	6.9765	121140000	8	0	36412	0	0	P97927	Laminin subunit alpha-4	Lama4	1391
NaN	20.4253	20.2536	20.7375	3	3	17.9	17.9	24.65	0	13.438	327500000	12	0	436270	1330200	639560	P97952	Sodium channel subunit beta-1	Scn1b	1392
21.8911	20.6963	21.3781	21.3585	23	2	70.7	8.8	49.67	0	7.9766	610290000	21	595340	1593800	767550	584560	P99024	Tubulin beta-5 chain	Tubb5	1393
24.9438	24.3582	24.61	23.895	7	7	39.4	39.4	29.116	0	36.084	1140800000	51	8211200	13249000	11356000	3055300	P99026	Proteasome subunit beta type-4	Psmb4	1394
23.9603	22.5973	23.1034	23.6913	5	5	66.1	66.1	11.651	0	29.615	360100000	20	4123500	4943300	8200000	10846000	P99027	60S acidic ribosomal protein P2	Rplp2	1395
27.2947	26.4393	27.2372	26.791	6	6	66.3	66.3	10.435	0	323.31	4789100000	60	41653000	37984000	72004000	65773000	P99028	Cytochrome b-c1 complex subunit 6, mitochondrial	Uqcrh	1396
27.8213	27.9621	28.4055	28.6774	13	13	57.6	57.6	21.897	0	323.31	15149000000	287	43985000	82650000	110320000	106340000	P99029;G3UZJ4;H3BJQ7	Peroxiredoxin-5, mitochondrial	Prdx5	1397
NaN	NaN	NaN	NaN	2	2	1.3	1.3	146.56	0.001759	2.6653	28588000	2	0	0	0	0	Q00519	Xanthine dehydrogenase/oxidase;Xanthine dehydrogenase;Xanthine oxidase	Xdh	1398
NaN	NaN	NaN	NaN	2	2	5	5	59.262	0.0004531	2.9944	27850000	2	0	0	0	0	Q00612;A3KG36	Glucose-6-phosphate 1-dehydrogenase X;Glucose-6-phosphate 1-dehydrogenase	G6pdx	1399
24.8235	24.2809	23.9995	24.1642	14	13	45.8	42	30.615	0	32.333	3934800000	59	7902100	5536400	4219200	23592000	Q00623	Apolipoprotein A-I;Proapolipoprotein A-I;Truncated apolipoprotein A-I	Apoa1	1400
20.4995	22.1427	NaN	NaN	19	8	54.5	24.9	45.998	0	323.31	16102000000	91	565980	333990	37229	120700	Q00897	Alpha-1-antitrypsin 1-4	Serpina1d	1401
20.6376	NaN	NaN	NaN	13	6	28.3	12.1	45.891	0	76.717	4331500000	33	412150	96061	0	0	Q00898	Alpha-1-antitrypsin 1-5	Serpina1e	1402
NaN	NaN	NaN	NaN	2	2	3.8	3.8	84.939	0	7.4497	16960000	3	0	0	0	0	Q00PI9	Heterogeneous nuclear ribonucleoprotein U-like protein 2	Hnrnpul2	1403
25.3657	23.7499	22.8593	25.1311	20	20	17.3	17.3	129.56	0	169.74	117530000000	201	2029900	3167500	757960	10849000	Q01149	Collagen alpha-2(I) chain	Col1a2	1404
28.9443	28.5253	28.2779	28.3178	42	42	67.2	67.2	89.321	0	323.31	22933000000	563	45267000	49042000	31520000	43041000	Q01853	Transitional endoplasmic reticulum ATPase	Vcp	1406
25.1529	24.2249	23.7635	25.3166	4	4	17.1	17.1	28.793	0	93.305	2931300000	65	22436000	17178000	9558400	17755000	Q02013	Aquaporin-1	Aqp1	1407
24.8293	24.1828	23.5455	24.1701	23	23	27.6	27.6	117.81	0	193.12	3399200000	108	2826200	1877500	971830	1232600	Q02053	Ubiquitin-like modifier-activating enzyme 1	Uba1	1408
NaN	NaN	16.214	NaN	5	1	7.7	1.5	85.47	0.0058261	2.1723	17455000	2	2749	0	9264.5	0	Q02248;E9Q6A9	Catenin beta-1	Ctnnb1	1409
25.5774	27.3915	27.1064	26.3312	34	30	53.2	46.7	81.8	0	319.03	8647500000	252	3932500	103370000	25742000	41156000	Q02257	Junction plakoglobin	Jup	1410
28.6558	28.6785	25.7908	25.9987	183	1	55.1	0.6	223.56	0	56.655	12363000000	120	20439000	45100000	2003700	6983600	Q02566	Myosin-6	Myh6	1411
23.4293	22.6939	23.3909	23.997	25	25	28.8	28.8	110.33	0	323.31	28419000000	167	311370	10364000	1992200	13166000	Q02788;D3Z7D5	Collagen alpha-2(VI) chain	Col6a2	1412
34.2175	34.1494	34.8522	34.9005	53	1	75.4	2.4	59.752	0	323.31	933160000000	3346	2942600000	3176500000	3294900000	4100500000	Q03265	ATP synthase subunit alpha, mitochondrial	Atp5a1	1413
20.1813	19.1661	19.5098	20.9658	8	6	24.1	18.6	42.713	0	7.0366	241130000	9	174070	88106	87629	1208400	Q04447	Creatine kinase B-type	Ckb	1414
23.4438	23.5665	23.6866	24.4799	36	36	38.5	38.5	108.49	0	323.31	30319000000	262	466290	8958300	1903400	18023000	Q04857	Collagen alpha-1(VI) chain	Col6a1	1415
22.529	22.7377	23.6862	23.8947	9	9	72.6	72.6	15.137	0	30.663	523150000	33	2509800	4620300	10516000	12347000	Q05816	Fatty acid-binding protein, epidermal	Fabp5	1416
22.4399	NaN	NaN	NaN	1	1	1.6	1.6	137.61	0.0062112	2.1405	6571300	2	134110	0	0	0	Q05D44	Eukaryotic translation initiation factor 5B	Eif5b	1417
20.1473	NaN	NaN	NaN	7	7	21.1	21.1	39.842	0	25.087	624280000	10	202010	304190	26547	29395	Q06138	Calcium-binding protein 39	Cab39	1418
29.7411	28.9129	28.9944	29.6654	10	10	93	93	8.2355	0	73.515	20818000000	250	417090000	616510000	488850000	743790000	Q06185	ATP synthase subunit e, mitochondrial	Atp5i	1419
NaN	20.0487	NaN	NaN	3	3	8.5	8.5	51.655	0	9.4994	56285000	3	75914	179030	49511	82051	Q06890;E9Q9B8;E9PUU2;E9PXG5;E9Q8Y5	Clusterin;Clusterin beta chain;Clusterin alpha chain	Clu	1420
24.8127	24.2711	23.7294	24.2436	17	17	38.9	38.9	49.925	0	36.073	3016200000	95	5262900	4915500	3425300	4155600	Q07076	Annexin A7	Anxa7	1421
NaN	NaN	NaN	NaN	2	2	10.3	10.3	30.372	0	3.3355	28689000	2	0	0	0	0	Q07079	Insulin-like growth factor-binding protein 5	Igfbp5	1422
NaN	18.3123	18.3115	NaN	3	3	1.6	1.6	273.81	0	3.2993	67356000	2	0	141790	13135	0	Q07113	Cation-independent mannose-6-phosphate receptor	Igf2r	1423
29.77	29.0428	29.8191	30.0477	20	20	64.3	64.3	44.889	0	292.97	37969000000	553	158790000	162890000	229890000	320950000	Q07417	Short-chain specific acyl-CoA dehydrogenase, mitochondrial	Acads	1424
24.5336	25.5628	24.0878	23.671	2	2	3.3	3.3	77.308	0	4.7803	503560000	28	2651600	4033800	2828600	2971700	Q08189	Protein-glutamine gamma-glutamyltransferase E;Protein-glutamine gamma-glutamyltransferase E 50 kDa catalytic chain;Protein-glutamine gamma-glutamyltransferase E 27 kDa non-catalytic chain	Tgm3	1425
23.9927	23.2105	24.9878	25.4356	15	15	29.4	29.4	76.249	0	299.24	4628300000	118	867800	1856300	4469100	12065000	Q08642	Protein-arginine deiminase type-2	Padi2	1426
28.0991	27.64	27.5257	27.6827	17	17	33.9	33.9	52.697	0	130.54	13342000000	164	48876000	53783000	54487000	62503000	Q08857	Platelet glycoprotein 4	Cd36	1427
23.0854	23.7877	26.9308	26.6185	1	1	1.6	1.6	98.405	0.0096579	1.9079	7655900000	21	296910	854770	17754000	22504000	Q0VBD2	Protein MCM10 homolog	Mcm10	1428
NaN	NaN	18.1465	NaN	1	1	7	7	17.987	0.0058333	2.1825	12637000	1	0	74700	201490	0	Q0VG49	Uncharacterized protein C15orf61 homolog		1429
24.5431	24.0292	23.9616	24.4097	23	23	27.7	27.7	103.32	0	38.389	2871500000	111	1669800	3258400	1600000	2291600	Q11011;F6QYF8;E9Q039;E9Q6F4	Puromycin-sensitive aminopeptidase	Npepps	1430
NaN	18.3404	NaN	NaN	4	4	8.5	8.5	55.028	0	6.1238	121730000	5	0	215920	0	0	Q11136	Xaa-Pro dipeptidase	Pepd	1431
21.1666	20.6414	19.3255	20.8229	4	4	7.8	7.8	85.156	0	31.315	244220000	7	115250	185730	254070	310900	Q149B8	PGC-1 and ERR-induced regulator in muscle protein 1	Perm1	1432
28.0571	27.8459	30.1025	30.5419	113	113	82.1	82.1	164.74	0	323.31	744450000000	3215	10781000	21227000	79814000	201710000	Q14BI5		Myom2	1433
NaN	NaN	NaN	NaN	1	1	8	8	22.314	0.00045005	2.9104	6553600	1	0	0	0	0	Q14C20;Q9D7L5		2310002L09Rik	1434
22.7926	23.046	23.1039	22.8309	12	12	14.3	14.3	77.795	0	7.6167	217620000	24	402070	1010700	980450	742070	Q14C51	Pentatricopeptide repeat domain-containing protein 3, mitochondrial	Ptcd3	1435
NaN	20.9413	20.8384	18.918	7	7	17.4	17.4	53.947	0	7.6433	311030000	10	0	615260	433730	737570	Q17ST2	Potassium voltage-gated channel subfamily A member 7	Kcna7	1436
26.3197	26.6671	22.6799	23.6275	6	2	41.5	11.7	10.705	0	4.5622	1035200000	48	68265000	127300000	5099000	5189800	Q1WNP4		Myh6	1437
19.6629	19.9196	22.2121	22.4682	13	2	86.3	11.6	10.472	0	3.2569	416790000	24	87861	519660	8681100	22781000	Q1WNQ6		Myh1	1438
28.519	28.8091	27.958	26.7095	26	26	66.2	66.2	52.816	0	318.02	15423000000	377	53974000	71208000	28176000	30872000	Q1XH17	Tripartite motif-containing protein 72	Trim72	1439
26.0544	26.3902	27.45	27.0069	24	24	45.7	45.7	54.208	0	180.02	4184300000	194	8774200	14012000	22053000	23936000	Q2TPA8;B1AX78	Hydroxysteroid dehydrogenase-like protein 2	Hsdl2	1440
26.4286	26.1497	26.5829	26.879	13	13	39.7	39.7	41.779	0	195.43	4019400000	145	16250000	20748000	25443000	44407000	Q3TCD4;Q9WUR2;E9PYC6;E9Q858;E9PUY9;E9PYA9;E9PVM6	Enoyl-CoA delta isomerase 2, mitochondrial	Eci2	1441
21.5977	21.2542	20.7605	20.8168	5	5	7.1	7.1	87.752	0	8.1704	1239000000	13	295160	249660	96896	157650	Q3TCH7	Cullin-4A	Cul4a	1442
24.5019	24.1755	24.0598	23.8292	10	10	22.4	22.4	55.42	0	12.781	503230000	34	2864000	2080200	2102600	2371300	Q3TFD0;Q9CZN7	Serine hydroxymethyltransferase	Shmt2	1443
23.5427	22.4067	22.8383	22.66	8	4	51.7	29.1	19.779	0	17.648	293380000	25	1693100	2244900	3540400	2606200	Q3THE2;Q6ZWQ9	Myosin regulatory light chain 12B	Myl12b;Myl12a	1444
21.1209	20.6996	NaN	NaN	3	2	8.9	6.1	43.688	0	11.654	208730000	6	515450	253580	70206	161270	Q3THS6;A0A0U1RNT6;A0A0U1RNK6	S-adenosylmethionine synthase isoform type-2	Mat2a	1445
NaN	NaN	20.0559	NaN	4	4	10.8	10.8	48.327	0	22.835	121140000	4	59734	71525	232470	0	Q3TIV5	Zinc finger CCCH domain-containing protein 15	Zc3h15	1446
20.7114	NaN	NaN	NaN	5	5	14.3	14.3	67.692	0	13.584	65920000	7	322550	14509	130250	51156	Q3TJ56;Q78PY7	Staphylococcal nuclease domain-containing protein 1	Snd1	1447
19.3298	20.2843	19.609	NaN	2	2	4.9	4.9	55.055	0	3.6584	64862000	4	55899	235830	162500	0	Q3TJZ6	Protein FAM98A	Fam98a	1448
NaN	20.54	20.6504	21.0525	14	14	16.4	16.4	107.83	0	15.637	500580000	22	0	433370	250290	1515700	Q3TL44	NLR family member X1	Nlrx1	1449
24.0345	23.5364	23.8767	23.973	6	6	25.7	25.7	31.852	0	15.332	407280000	24	3825100	3177700	4957200	5743000	Q3TLP5;F6Z5N5;F6YTG0	Enoyl-CoA hydratase domain-containing protein 2, mitochondrial	Echdc2	1450
NaN	19.7938	NaN	NaN	9	9	28.9	28.9	47.661	0	104.66	889610000	16	346640	118590	0	0	Q3TMH2	Secernin-3	Scrn3	1451
26.432	26.2225	25.6805	25.0733	13	1	37.1	3.4	48.689	0	39.368	1652300000	84	20649000	15582000	12179000	11272000	Q3TML0		Pdia6	1452
28.325	28.3304	28.808	28.444	11	11	39.3	39.3	33.309	0	323.31	39244000000	304	107420000	203430000	204550000	211620000	Q3TMP8	Trimeric intracellular cation channel type A	Tmem38a	1453
24.6229	24.1981	24.2476	24.0265	7	7	35.2	35.2	19.012	0	6.3126	812860000	12	5556500	53191000	4672900	4460900	Q80ZP8;Q3TMX5;Q9CXI5;F6USD5;F6T4L3;F7C1S6	Mesencephalic astrocyte-derived neurotrophic factor	Manf	1454
21.9011	NaN	21.696	20.6287	3	3	14.8	14.8	23.884	0	3.3547	340520000	5	701950	0	1855800	1403300	Q3TRE0;Q62147;E9Q8Y7	Sarcospan	Sspn	1455
24.2437	24.6168	24.707	24.401	14	14	23.2	23.2	81.163	0	80.979	4128000000	98	1675100	3524800	3226100	6148200	Q3TVI8	Pre-B-cell leukemia transcription factor-interacting protein 1	Pbxip1	1456
24.0246	24.0026	23.2006	23.5296	10	10	25.3	25.3	51.662	0	19.892	926480000	41	3712100	2389300	1416800	3357200	Q8BPW9;Q3TVK3;Q9Z2W0;A0A087WS31;A0A087WSE6	Aspartyl aminopeptidase	Dnpep	1457
20.1795	19.5995	20.2646	19.988	1	1	1.4	1.4	94.774	0.0058043	2.1502	18555000	7	91532	132830	164590	161210	Q3TWI9	CSC1-like protein 2	Tmem63b	1458
18.5067	NaN	NaN	NaN	4	4	11.1	11.1	34.268	0	3.8852	373520000	5	75080	0	0	0	Q3TXN1;Q8VDQ1	Prostaglandin reductase 2	Ptgr2	1459
26.2435	25.4983	25.3385	25.8439	27	27	34	34	105.73	0	177.1	2975100000	165	10877000	5213400	3504100	4989300	Q3TXS7	26S proteasome non-ATPase regulatory subunit 1	Psmd1	1460
19.6927	18.065	19.0156	NaN	2	2	11.2	11.2	20.921	0.00046083	3.1457	15716000	3	212060	29694	137940	0	Q3TYS2;X1WI15;A0A0A0MQK0	Uncharacterized protein C17orf62 homolog	BC017643	1461
19.2027	19.1755	19.0965	19.3005	4	4	5.1	5.1	94.138	0.0017582	2.661	44792000	5	57866	32970	26193	95459	Q3TZZ7	Extended synaptotagmin-2	Esyt2	1462
NaN	NaN	18.7005	NaN	4	4	14.6	14.6	28.274	0	11.034	74549000	5	92545	0	187080	0	Q3U0B3	Dehydrogenase/reductase SDR family member 11	Dhrs11	1463
26.4067	26.6442	25.9866	26.3172	14	14	52.4	52.4	25.682	0	36.84	2183300000	84	20691000	30143000	27582000	16238000	Q3U125;Q9CYH2;D3Z252;D3YYG8;D3Z398	Redox-regulatory protein FAM213A	Fam213a	1464
24.84	24.044	24.0595	24.5507	25	25	27.4	27.4	126.85	0	95.047	1534600000	78	2991200	1372100	1489000	1765300	Q3U1J4	DNA damage-binding protein 1	Ddb1	1465
20.5728	20.1755	NaN	20.8767	1	1	12.7	12.7	13.142	0	3.5054	64554000	8	604420	544190	0	886380	Q3U276	Succinate dehydrogenase assembly factor 1, mitochondrial	Sdhaf1	1466
26.4223	25.4403	25.2967	25.6076	29	27	43.3	40.7	94.208	0	140.85	2451500000	141	7159200	5307300	3487100	5262200	Q3U2G2;Q61316	Heat shock 70 kDa protein 4	Hspa4	1467
24.6321	22.9936	21.09	20.439	1	1	1.7	1.7	59.01	0	7.2714	1638300000	11	910110	60087000	1426500	3701100	Q3U381	Zinc finger protein 692	Znf692	1468
23.8802	23.5965	24.4157	24.1651	7	7	22.4	22.4	36.353	0	105.98	662300000	36	2857500	3221700	8427300	4767800	Q3U3G8;Q9EPB5	Serine hydrolase-like protein	Serhl	1469
25.2449	25.4307	25.3899	25.0945	13	13	40.8	40.8	50.773	0	101.8	1918100000	98	6267800	8387800	6536100	8467700	Q3U3J1;P50136	2-oxoisovalerate dehydrogenase subunit alpha, mitochondrial	Bckdha	1470
24.9547	24.9977	25.8652	26.1424	13	11	38.5	36.3	50.498	0	34.701	1377500000	76	4006100	7161000	9014300	13581000	Q3U422		Ndufv3	1471
21.4183	20.5612	21.068	21.7596	4	4	3.8	3.8	121.55	0	3.2172	98152000	5	285180	120150	242530	217310	Q3U7R1;A0A1W2P784	Extended synaptotagmin-1	Esyt1	1472
NaN	20.6819	21.4344	20.125	4	4	29.3	29.3	20.251	0	58.219	204670000	8	131840	543040	1452400	323530	Q3U8Y1;Q9DCA2	28S ribosomal protein S11, mitochondrial	Mrps11	1473
20.1632	NaN	NaN	NaN	2	2	1.3	1.3	145.02	0	3.5826	384270000	6	46363	0	0	25771	Q3U962	Collagen alpha-2(V) chain	Col5a2	1474
NaN	18.2347	NaN	NaN	5	5	8.6	8.6	71.439	0	8.1049	207470000	7	26252	33322	0	0	Q3U9G9	Lamin-B receptor	Lbr	1475
24.9481	24.1654	25.2886	25.1653	6	6	16	16	26.306	0	18.467	3371000000	33	9515500	13743000	23517000	13131000	Q3UBX0;D3Z0I8;D3Z7P2;D3Z3Z2;D3YX08	Transmembrane protein 109	Tmem109	1476
NaN	NaN	NaN	NaN	2	2	10.9	10.9	25.609	0.0017676	2.7099	35487000	3	0	0	0	0	Q3UDM0;Q921Y0;Q8BPB0	MOB kinase activator 1A;MOB kinase activator 1B	Mob1b;Mob1a	1477
NaN	19.2443	NaN	NaN	5	5	12.9	12.9	50.349	0	73.714	442710000	13	54069	109310	0	106120	Q3UER8;Q8VCM7	Fibrinogen gamma chain	Fgg	1478
NaN	21.5135	20.3084	NaN	5	5	15.3	15.3	29.343	0	6.3164	270120000	9	347320	830560	353600	72880	Q3UGC7;Q66JS6	Eukaryotic translation initiation factor 3 subunit J-A;Eukaryotic translation initiation factor 3 subunit J-B	Eif3j1;Eif3j2	1479
26.9821	26.8742	28.2325	27.9355	5	5	23.6	23.6	28.73	0	3.9356	11975000000	17	309030	819010000	242710000	966300	Q3UGR5;D3YUN7;D3YZI3	Haloacid dehalogenase-like hydrolase domain-containing protein 2	Hdhd2	1480
20.3378	21.4095	19.6883	20.0381	22	19	11.6	10.4	268.09	0	64.168	586320000	26	54221	97064	15891	20104	Q3UGX2;E9Q397;P15508	Spectrin beta chain, erythrocytic	Sptb	1481
22.9578	23.1279	22.5747	21.7155	24	12	14.6	8.1	232.47	0	26.38	391820000	26	220250	968470	266540	1323100	Q5SV64;Q3UH59;Q61879	Myosin-10	Myh10	1482
22.5639	22.3779	23.4471	23.8517	11	11	23.4	23.4	63.17	0	26.661	574900000	28	803640	806240	1283700	2269100	Q3UHB1;A0A1W2P799	5-nucleotidase domain-containing protein 3	Nt5dc3	1483
NaN	NaN	NaN	16.7249	5	5	10.4	10.4	60.988	0	3.7809	53210000	6	0	0	0	16272	Q3UHD6;A0A0G2JF85;A0A0G2JGD5	Sorting nexin-27	Snx27	1484
NaN	NaN	NaN	NaN	5	5	28.2	28.2	20.605	0	18.554	50968000	5	0	0	0	0	Q3UHX2	28 kDa heat- and acid-stable phosphoprotein	Pdap1	1485
25.8614	25.5332	24.6489	25.2505	14	14	28.5	28.5	62.018	0	25.4	836620000	89	7212500	7709800	4656800	7325900	Q3UHZ5	Leiomodin-2	Lmod2	1486
27.9153	27.8787	27.9523	28.1473	13	13	60.2	60.2	15.515	0	123.43	13782000000	133	49454000	136270000	171940000	124620000	Q3UIU2;A2AP32	NADH dehydrogenase [ubiquinone] 1 beta subcomplex subunit 6	Ndufb6	1487
20.0982	20.3087	19.2387	19.7293	3	3	31.2	31.2	14.267	0	7.6151	86554000	9	304070	894150	454850	577910	Q3UJ81;D3Z6J3	Nuclear envelope phosphatase-regulatory subunit 1	Cnep1r1	1488
25.603	25.7528	26.6391	26.8367	24	24	52.6	52.6	61.378	0	158.34	5123200000	200	7310000	11051000	13775000	17833000	Q3ULD5	Methylcrotonoyl-CoA carboxylase beta chain, mitochondrial	Mccc2	1489
21.3641	21.2569	21.5296	21.831	10	8	31.3	26.2	38.225	0	7.9124	268800000	14	638070	486180	839620	305780	Q3ULJ0	Glycerol-3-phosphate dehydrogenase 1-like protein	Gpd1l	1490
NaN	NaN	NaN	NaN	2	2	18.9	18.9	17.993	0	3.9512	5975100	2	0	0	0	0	Q3ULQ2;Q9QUR7	Peptidyl-prolyl cis-trans isomerase NIMA-interacting 1	Pin1rt1;Pin1	1491
20.7022	20.1526	21.3334	20.5047	5	5	23	23	35.211	0	14.588	178460000	10	357410	268370	1009100	379110	Q3ULU4;Q8CH40;A0A0R4J176;A0A0G2JDN4;A2ACT8;A2ACU7	Nucleoside diphosphate-linked moiety X motif 6	Nudt6	1492
20.6926	NaN	NaN	NaN	6	6	19.7	19.7	41.291	0	44.015	245390000	5	150170	0	0	0	Q3UM45	Protein phosphatase 1 regulatory subunit 7	Ppp1r7	1493
26.0314	26.2088	26.1118	26.1176	16	16	44.3	44.3	39.681	0	88.826	2960500000	87	12888000	21493000	33601000	19720000	Q3UMR5	Calcium uniporter protein, mitochondrial	Mcu	1494
21.4748	21.4619	21.5574	21.7438	7	7	21	21	44.399	0	12.449	290120000	15	279330	1351400	986580	1411600	Q3UN02	Lysocardiolipin acyltransferase 1	Lclat1	1495
21.9886	19.2438	18.9022	19.5927	9	9	45.9	45.9	27.196	0	26.968	778710000	32	1059000	90768	26596	102350	Q3UN88;P21812	Mast cell protease 4	Mcpt4	1496
NaN	NaN	NaN	NaN	1	1	4.5	4.5	29.463	0.0099443	1.8476	29757000	1	0	0	0	0	Q3UPR9	Somatomedin-B and thrombospondin type-1 domain-containing protein	Sbspon	1497
16.7207	NaN	NaN	NaN	2	2	21.1	21.1	14.186	0.0050484	2.2884	40587000	2	32807	0	0	1430000	Q3UQS2	Leucine-rich single-pass membrane protein 1	Lsmem1	1498
22.0565	21.8292	22.7341	22.5164	6	6	17.5	17.5	45.132	0	14.415	320200000	13	516560	961110	953440	1896500	Q3URS9	Coiled-coil domain-containing protein 51	Ccdc51	1499
19.4634	18.7119	20.294	20.3018	2	2	9.1	9.1	26.031	0.00089405	2.8191	35998000	7	279150	148240	748500	441740	Q3UUI3	Acyl-coenzyme A thioesterase THEM4	Them4	1500
31.0637	30.8971	30.9686	29.8418	15	2	15	1.9	62.844	0	33.512	57598000000	74	180710000	338740000	251340000	286970000	Q3UV17	Keratin, type II cytoskeletal 2 oral	Krt76	1502
22.6823	23.2084	23.402	23.4655	12	12	43.1	43.1	33.097	0	87.25	5493500000	74	996130	5066700	7527600	14978000	Q3UW66;Q99J99	Sulfurtransferase;3-mercaptopyruvate sulfurtransferase	Mpst	1503
NaN	20.0406	NaN	NaN	5	1	10.1	3.8	49.988	0.005814	2.1645	38312000	2	0	146970	0	63292	Q3UX10	Tubulin alpha chain-like 3	Tubal3	1504
23.4042	23.48	23.374	22.7925	5	5	23.1	23.1	28.095	0	9.6773	385560000	23	2738800	4568500	3187600	1245300	Q3UXD9;Q99MZ7;D6RHN4	Peroxisomal trans-2-enoyl-CoA reductase	Pecr	1505
NaN	NaN	NaN	NaN	5	5	15	15	44.114	0	4.7126	71855000	5	0	0	0	0	Q3UZA1	CapZ-interacting protein	Rcsd1	1506
23.0386	22.6446	23.0179	23.8692	6	6	25.1	25.1	25.262	0	10.149	619530000	20	6796800	4907500	5842300	9291500	Q3V009;A0A1L1STZ6	Transmembrane emp24 domain-containing protein 1	Tmed1	1507
25.8431	16.266	16.1333	NaN	13	13	14.4	14.4	120.79	0	224.78	1147900000	22	19123000	2001.2	1407.9	0	Q3V117;Q91V92	ATP-citrate synthase	Acly	1508
23.5217	22.7393	23.0481	23.3924	5	1	12.2	2.8	35.257	0.0030342	2.5452	1176200000	27	1587400	2370800	3256300	2546800	Q3V132	ADP/ATP translocase 4;ADP/ATP translocase 4, N-terminally processed	Slc25a31	1509
26.6891	25.9867	25.7355	26.1171	41	31	59.7	46.8	86.104	0	323.31	44513000000	434	8769300	14542000	5555900	18909000	Q3V1D3;A0A0G2JFD4	AMP deaminase 1	Ampd1	1510
20.1335	20.6491	22.5268	21.7018	7	7	15.2	15.2	54.313	0	9.4671	251670000	26	106170	1219000	971090	2453800	Q3V384;E9Q4K2	Lactation elevated protein 1	Lace1	1511
19.2283	18.4217	19.4784	19.2282	1	1	12.1	12.1	11.963	0	3.3427	31677000	7	210820	391010	896560	846680	Q3V460		Gm561	1512
NaN	NaN	19.7959	NaN	2	2	3.6	3.6	65.804	0.0077393	2.0233	20202000	2	0	0	123820	105710	Q499X9	Methionine--tRNA ligase, mitochondrial	Mars2	1513
20.9519	21.2676	21.2305	21.1033	5	5	1.8	1.8	428.25	0	3.7017	242440000	8	16009	32866	49109	325460	Q4U4S6	Xin actin-binding repeat-containing protein 2	Xirp2	1514
NaN	17.6536	NaN	NaN	2	2	3.1	3.1	76.823	0	3.188	61457000	1	0	19866	0	0	Q4VA93;Q3TQ39;P68404;P20444	Protein kinase C;Protein kinase C beta type;Protein kinase C alpha type	Prkca;Prkcb	1515
23.8539	23.9483	25.2252	24.5766	7	7	28.2	28.2	24.918	0	28.527	1896400000	55	1816600	3528600	16233000	12728000	Q4VAE3	Transmembrane protein 65	Tmem65	1516
20.6069	20.1178	19.9721	20.5371	6	6	12.4	12.4	63.893	0	9.9701	588920000	16	137360	769440	206610	761350	Q4VBD2	Transmembrane anterior posterior transformation protein 1	Tapt1	1517
24.7604	24.8328	25.1351	24.9367	4	4	19.6	19.6	20.11	0	8.1041	1354400000	34	13259000	19611000	29890000	7934600	Q505D7;A0A0U1RPB1	Optic atrophy 3 protein homolog	Opa3	1518
21.5722	22.6509	22.3119	22.4483	8	8	51.8	51.8	19.628	0	21.28	460430000	24	485800	2924700	2875100	955240	Q59J78	Mimitin, mitochondrial	Ndufaf2	1519
23.3153	23.7302	23.3479	22.8167	14	13	12.4	11.6	144.11	0	28.531	871510000	53	498760	1071500	820400	874050	Q5DTJ9	Myopalladin	Mypn	1520
28.9941	28.3744	27.7644	27.9905	8	8	67.9	67.9	17.521	0	266.21	21443000000	267	226130000	317680000	163930000	271040000	Q5EBG6	Heat shock protein beta-6	Hspb6	1521
21.4778	21.6268	21.5175	22.3239	3	3	32.7	32.7	11.655	0	35.21	275450000	11	1653500	6885000	1156000	3596400	Q5F285	Transmembrane protein 256	Tmem256	1522
NaN	23.7218	NaN	NaN	2	2	2	2	153.8	0.0054439	2.2362	161350000	3	0	471850	0	0	Q5FWI3	Transmembrane protein 2	Tmem2	1523
26.8738	26.5679	26.7352	26.9281	12	12	39.9	39.9	32.994	0	189.43	5199400000	102	27868000	31911000	38239000	34893000	Q5M8N4	Epimerase family protein SDR39U1	Sdr39u1	1524
23.4694	23.3458	22.7462	22.5813	12	1	61.5	5.6	32.953	0	53.793	1066000000	37	2682900	4346000	2611600	1319900	Q5RKN9		Capza1	1526
22.2443	22.2129	22.8133	22.0013	5	5	32.1	32.1	17.877	0	7.2639	270760000	15	554500	2306500	3453300	1286300	Q5RL20;Q99N89	39S ribosomal protein L43, mitochondrial	Mrpl43	1527
19.3014	NaN	NaN	NaN	3	3	3	3	145.66	0	4.3204	10955000	3	165980	0	0	0	Q5SQX6;A0A0U1RQ05;Q7TMB8	Cytoplasmic FMR1-interacting protein 2;Cytoplasmic FMR1-interacting protein 1	Cyfip2;Cyfip1	1528
NaN	NaN	NaN	NaN	2	2	6.3	6.3	50.069	0	3.8476	36279000	3	0	0	0	0	Q5SXA5;Q5SXA4;Q5SRX1;F6RBX1;F6ZDJ1	TOM1-like protein 2	Tom1l2	1530
22.3885	20.9259	21.0933	20.8419	6	6	15.4	15.4	47.116	0	6.14	70808000	8	583330	192910	547720	280880	Q5SS83;Q60634	Flotillin-2	Flot2	1531
NaN	NaN	19.3303	NaN	5	5	20.5	20.5	29.162	0	3.7957	88374000	5	66023	62078	356280	113770	Q5SSH8	Neuferricin	Cyb5d2	1532
20.9354	21.609	22.1827	21.217	7	7	23.4	23.4	41.873	0	11.707	525150000	16	391910	977270	1394300	1160100	Q5SSK3;B7ZCA9	Transcription elongation factor, mitochondrial	Tefm	1533
22.6896	22.5262	23.3764	23.1599	5	5	12.8	12.8	32.118	0	7.2667	316910000	15	1055800	2335100	4982700	2937100	Q5SUD5;Q5SUC9	Protein SCO1 homolog, mitochondrial	Sco1	1534
22.5158	23.6033	24.2058	24.1595	15	8	27.9	17.1	72.902	0	59.992	2929600000	102	398930	2669400	3379400	5834000	Q5SVJ0;Q5SVI0;Q5SVI2;Q68EG2;Q5SVI1;P28652;Q5SVI9;Q5SVJ1;Q5SVI3	Calcium/calmodulin-dependent protein kinase type II subunit beta	Camk2b	1535
18.7523	NaN	NaN	NaN	1	1	1.3	1.3	141.78	0.0030277	2.5217	7486900	2	149740	0	0	0	Q5SVR0	TBC1 domain family member 9B	Tbc1d9b	1536
25.467	25.3232	25.2758	24.9025	13	7	66.3	40.6	22.372	0	150.12	3474500000	81	5984500	13392000	14945000	10292000	Q5SW88;P62821;Q5SW87	Ras-related protein Rab-1A	Rab1;Rab1A	1537
21.5927	21.7487	21.6119	21.2048	6	6	20.3	20.3	32.63	0	5.2899	191190000	8	175920	226630	1578800	776400	Q5SWT3;A0A0A0MQ70	Solute carrier family 25 member 35	Slc25a35	1538
32.7192	32.3701	33.0833	33.7796	282	72	82.1	29.7	222.86	0	323.31	6090700000000	10824	356830000	853980000	500120000	942430000	Q5SX39	Myosin-4	Myh4	1539
29.9441	28.9826	32.6217	32.4226	258	30	78.9	14.6	223.34	0	323.31	1134300000000	2591	37813000	46148000	436080000	856440000	Q5SX40	Myosin-1	Myh1	1540
25.2604	24.8714	24.4908	24.5107	40	40	28.4	28.4	191.98	0	198.17	5497800000	175	2015100	8204500	1557800	6276000	Q5SXR6;Q68FD5	Clathrin heavy chain;Clathrin heavy chain 1	Cltc	1541
26.2601	26.064	26.4698	26.2867	20	20	36.9	36.9	63.232	0	43.667	3049600000	124	9730200	15367000	14167000	15676000	Q5U458;E9Q8B3	DnaJ homolog subfamily C member 11	Dnajc11	1542
24.9582	25.105	24.3218	24.1109	12	12	48.8	48.8	24.831	0	57.576	2186400000	64	7219900	18666000	13464000	10689000	Q5XJF6;P53026	Ribosomal protein;60S ribosomal protein L10a	Rpl10a	1544
20.0461	19.0862	NaN	19.9628	3	3	7.7	7.7	41.963	0.0017644	2.7001	157810000	7	343320	110700	0	203320	Q5XJY4;D6RJ50	Presenilins-associated rhomboid-like protein, mitochondrial;P-beta	Parl	1545
19.4956	NaN	NaN	NaN	6	6	13.7	13.7	57.229	0	8.6048	88132000	8	58764	86506	99657	57271	Q5XJY5	Coatomer subunit delta	Arcn1	1546
29.0426	28.5707	29.4086	29.5181	95	93	80.8	79.2	127.35	0	323.31	587010000000	2001	37227000	46836000	38405000	54877000	Q5XKE0	Myosin-binding protein C, fast-type	Mybpc2	1547
20.6717	22.7879	20.1755	22.6742	3	3	19.7	19.7	21.102	0	16.226	913530000	12	1704200	3592600	1973200	3280600	Q5XKN4	Protein jagunal homolog 1	Jagn1	1548
31.313	30.6692	31.3246	31.7317	67	54	59.2	50.8	116.45	0	323.31	198190000000	1791	255330000	279810000	325260000	540690000	Q60597;Z4YJV4	2-oxoglutarate dehydrogenase, mitochondrial	Ogdh	1549
20.3542	19.5055	18.6814	19.008	2	2	9	9	38.354	0	40.329	169410000	10	395010	239840	138450	118470	Q60668;E9Q5B6;F6SHF3;F6ZV59;G5E8G0;G3X9W0	Heterogeneous nuclear ribonucleoprotein D0	Hnrnpd	1550
27.8879	27.3325	27.5316	27.8354	111	70	40.3	26.1	343.81	0	323.31	37727000000	760	5912800	8981600	5039200	12115000	Q60675	Laminin subunit alpha-2	Lama2	1551
NaN	NaN	NaN	NaN	8	8	20	20	56.876	0	26.376	359830000	11	0	0	0	0	Q60676;F7BX26	Serine/threonine-protein phosphatase 5;Serine/threonine-protein phosphatase	Ppp5c	1552
24.5619	24.8127	24.5314	23.7791	7	7	42	42	25.378	0	39.328	1175400000	42	5483800	13548000	8218600	3040000	Q60692	Proteasome subunit beta type-6	Psmb6	1553
22.5166	23.0577	23.3992	23.6693	14	14	23.7	23.7	71.275	0	38.231	1473000000	49	463900	6069500	1401500	8839700	Q60714	Long-chain fatty acid transport protein 1	Slc27a1	1554
23.7539	23.4037	23.302	23.2034	7	7	25.8	25.8	45.133	0	28.908	617680000	29	3051200	2952300	2928000	2381900	Q60737;A2ANR6	Casein kinase II subunit alpha	Csnk2a1	1555
NaN	NaN	NaN	NaN	2	2	4.5	4.5	48.37	0.007338	2.0348	48999000	2	0	0	0	0	Q60749	KH domain-containing, RNA-binding, signal transduction-associated protein 1	Khdrbs1	1556
NaN	NaN	NaN	NaN	4	3	10.8	6.4	55.741	0	6.5264	56389000	3	0	0	0	0	Q60823;F8WHG5;D3YXM7;D3Z3N2	RAC-beta serine/threonine-protein kinase	Akt2	1557
24.7126	24.7163	24.5345	23.6291	23	23	43.5	43.5	62.581	0	171.76	2491300000	66	2278600	4150700	1822600	1758100	Q60864	Stress-induced-phosphoprotein 1	Stip1	1558
29.4932	29.473	30.025	29.8056	18	3	68.8	7.8	31.732	0	323.31	61060000000	527	158940000	247560000	325660000	395420000	Q60930;D3YZT5	Voltage-dependent anion-selective channel protein 2	Vdac2	1559
32.3039	31.9212	32.2412	32.4567	27	7	83.1	19.9	32.351	0	323.31	254790000000	1781	1093000000	1376800000	1731400000	1450000000	Q60932	Voltage-dependent anion-selective channel protein 1	Vdac1	1560
20.7179	20.8081	20.2125	21.0429	3	3	11.4	11.4	35.898	0	4.5682	156400000	8	362220	561040	702950	630680	Q60935	GPI-linked NAD(P)(+)--arginine ADP-ribosyltransferase 1	Art1	1561
29.6957	29.6364	29.5551	29.4167	25	23	38.6	35.5	71.742	0	323.31	33405000000	619	108050000	145580000	141040000	223470000	Q60936;F7B1B6	Atypical kinase ADCK3, mitochondrial	Adck3	1562
NaN	NaN	17.7837	NaN	6	3	14.7	7.2	60.182	0	40.013	136770000	6	46096	31529	60792	0	Q60960;G3UXF0	Importin subunit alpha-5;Importin subunit alpha-5, N-terminally processed	Kpna1	1563
25.9084	25.6597	25.3825	25.3586	5	5	24.7	24.7	26.809	0	53.123	3026800000	77	15772000	20064000	26161000	22376000	Q60994;E9PWU4	Adiponectin	Adipoq	1564
NaN	NaN	NaN	NaN	2	2	0.7	0.7	404.05	0	10.993	26471000	2	0	0	0	0	Q61001	Laminin subunit alpha-5	Lama5	1565
NaN	NaN	18.1098	NaN	8	8	24.6	24.6	50.372	0	7.8206	218350000	8	0	0	50374	0	Q61029;Q61033	Lamina-associated polypeptide 2, isoforms beta/delta/epsilon/gamma;Lamina-associated polypeptide 2, isoforms alpha/zeta	Tmpo	1566
NaN	21.6356	20.4751	20.3814	10	10	20.8	20.8	57.432	0	27.439	334390000	12	110410	403430	162720	227860	Q61035	Histidine--tRNA ligase, cytoplasmic	Hars	1567
25.6954	25.2675	25.256	25.5092	15	15	21.5	21.5	82.58	0	57.954	2166300000	89	6009900	5790900	4482900	11142000	Q61102	ATP-binding cassette sub-family B member 7, mitochondrial	Abcb7	1568
NaN	NaN	NaN	17.2003	4	4	22.4	22.4	30.016	0	4.5391	49435000	4	0	0	75798	42980	Q61166	Microtubule-associated protein RP/EB family member 1	Mapre1	1569
25.9038	25.6313	24.8277	24.4595	11	11	60.6	60.6	21.778	0	83.521	5914200000	116	17179000	25726000	10083000	9259400	Q61171;D3Z4A4	Peroxiredoxin-2	Prdx2	1570
25.1324	25.1978	24.301	24.0097	6	6	20.1	20.1	34.807	0	7.7759	649070000	41	6483600	17623000	8389700	7451100	Q61176	Arginase-1	Arg1	1571
NaN	NaN	NaN	NaN	4	4	10.4	10.4	54.971	0	6.9476	76995000	3	0	0	0	0	Q61247;Q5ND35	Alpha-2-antiplasmin	Serpinf2	1572
NaN	NaN	NaN	NaN	2	2	8.8	8.8	38.97	0	13.314	24069000	3	0	0	0	0	Q61249;A0A0B4J1F7;Q9QZ29	Immunoglobulin-binding protein 1;Immunoglobulin-binding protein 1b	Igbp1;Igbp1b	1573
25.8217	25.1941	24.9119	25.0738	51	51	34.8	34.8	196.58	0	227.37	13625000000	273	1672500	3460100	1889700	6804400	Q61292	Laminin subunit beta-2	Lamb2	1574
22.8108	22.5728	23.0162	21.725	10	10	34.2	34.2	27.964	0	12.044	811190000	27	2118400	1652700	3093100	1273500	Q61334	B-cell receptor-associated protein 29	Bcap29	1575
25.0086	24.9218	24.8083	24.8567	10	10	29.8	29.8	27.956	0	65.969	2313900000	63	8502900	9115700	14645000	6825500	Q61335	B-cell receptor-associated protein 31	Bcap31	1576
19.7894	19.879	NaN	20.421	4	2	23.3	11.1	21.298	0.00045683	3.057	149020000	7	167500	584690	198460	300510	Q61411	GTPase HRas;GTPase HRas, N-terminally processed	Hras	1577
30.7847	30.3286	31.1729	31.1763	19	19	77.7	77.7	34.463	0	323.31	76182000000	525	406530000	466820000	1006600000	806570000	Q61425	Hydroxyacyl-coenzyme A dehydrogenase, mitochondrial	Hadh	1578
20.5499	22.0754	20.5292	NaN	1	1	5.7	5.7	31.891	0	6.2438	91419000	4	406380	1698000	1026600	0	Q61469	Lipid phosphate phosphohydrolase 1	Ppap2a	1579
23.9198	24.9093	23.9795	23.611	5	5	4.7	4.7	114.6	0	8.3975	1287700000	28	1140600	19226000	2818200	7425900	Q61495;Q7TSF1;Q7TSF0	Desmoglein-1-alpha;Desmoglein-1-beta;Desmoglein-1-gamma	Dsg1a;Dsg1b;Dsg1c	1580
NaN	17.3825	NaN	NaN	4	4	9.5	9.5	54.507	0	6.7322	173520000	7	6309	274040	0	0	Q61553;A0A0G2JDU7	Fascin	Fscn1	1581
NaN	20.7472	NaN	20.5583	64	64	29	29	312.3	0	323.31	14769000000	111	32184	655960	22774	268390	Q61554	Fibrillin-1	Fbn1	1582
20.8265	21.0534	21.1628	20.8511	3	3	7.5	7.5	54.201	0.0017598	2.6664	45762000	5	381140	125540	546440	345670	Q61578	NADPH:adrenodoxin oxidoreductase, mitochondrial	Fdxr	1583
23.956	24.6193	24.7873	24.5228	18	18	33.7	33.7	76.221	0	54.456	1576900000	82	1655900	3573900	3881800	6206900	Q61584;A0A0G2JEP0;A0A0H2UH27	Fragile X mental retardation syndrome-related protein 1	Fxr1	1584
NaN	NaN	18.5235	NaN	4	4	7.3	7.3	93.703	0	5.7505	32933000	5	19445	33836	45510	0	Q61586	Glycerol-3-phosphate acyltransferase 1, mitochondrial	Gpam	1585
23.8303	23.8117	23.1309	23.558	16	13	46.5	38.2	50.537	0	252.26	2449800000	57	2801100	2461200	1353400	1041400	Q61598	Rab GDP dissociation inhibitor beta	Gdi2	1586
18.2511	NaN	NaN	NaN	3	3	24.5	24.5	22.851	0	15.478	88495000	4	97938	93449	103320	0	Q61599;A0A0N4SVH4	Rho GDP-dissociation inhibitor 2	Arhgdib	1587
NaN	NaN	17.391	NaN	11	4	27.6	12.1	53.932	0	67.394	357310000	14	0	0	29711	0	Q61655	ATP-dependent RNA helicase DDX19A	Ddx19a	1588
20.4083	NaN	NaN	NaN	7	7	13	13	69.265	0	9.7409	167600000	7	88728	0	20206	21626	Q8BTS0;Q61656;S4R1I6	Probable ATP-dependent RNA helicase DDX5	Ddx5	1589
27.3823	26.7196	26.6151	26.7218	25	13	46.8	27	70.078	0	59.499	3107100000	180	16343000	18480000	8574800	13277000	Q61696;P17879	Heat shock 70 kDa protein 1A;Heat shock 70 kDa protein 1B	Hspa1a;Hspa1b	1591
20.5505	21.0245	21.5273	20.3865	2	2	6	6	43.88	0	3.1991	73931000	4	309600	372400	622360	377950	Q61733	28S ribosomal protein S31, mitochondrial	Mrps31	1592
21.6554	21.1961	21.114	20.2084	12	12	17	17	109.55	0	41.564	351390000	25	832560	195400	145130	403250	Q61768;E9QAK5	Kinesin-1 heavy chain;Kinesin-like protein	Kif5b	1593
NaN	NaN	NaN	18.9252	2	2	10.3	10.3	29.994	0.00045413	3.0153	232060000	3	128120	0	0	152220	Q61792;A2A6G0;A2A6G9;A2A6H0	LIM and SH3 domain protein 1	Lasp1	1594
NaN	NaN	NaN	17.981	21	21	19.3	19.3	165.85	0	65.113	1465300000	44	11723	30185	0	148510	Q61838	Alpha-2-macroglobulin;Alpha-2-macroglobulin 165 kDa subunit;Alpha-2-macroglobulin 35 kDa subunit	A2m	1595
NaN	23.0478	NaN	NaN	5	5	21.6	21.6	32.56	0	146.6	1235100000	12	1079000	2887200	0	74658000	Q61937;Q9DAY9;Q5SQB0;Q5SQB5	Nucleophosmin	Npm1	1596
31.1484	30.1951	30.128	30.7429	50	50	46.3	46.3	113.84	0	323.31	30945000000	653	209080000	155170000	117080000	155210000	Q61941;Q8C9V5;Q8BGK0;E9Q8F4	NAD(P) transhydrogenase, mitochondrial	Nnt	1597
NaN	NaN	NaN	16.126	6	4	19.6	14.4	38.221	0	3.4241	109100000	7	82469	212100	0	152130	Q61990;E9Q7D8;P57722	Poly(rC)-binding protein 2;Poly(rC)-binding protein 3	Pcbp2;Pcbp3	1598
23.2452	22.3123	22.4067	21.6019	13	13	47.3	47.3	34.012	0	323.31	4246000000	51	2142700	1281100	1384400	2034600	Q62000	Mimecan	Ogn	1599
21.6735	21.3072	23.4169	23.0418	6	6	21.5	21.5	39.617	0	13.288	608390000	19	805700	555140	2999900	4238500	Q62086	Serum paraoxonase/arylesterase 2	Pon2	1601
20.9995	21.6237	23.3492	23.4299	9	9	30.8	30.8	39.351	0	48.874	1257700000	36	173560	764030	6024000	5248800	Q62087	Serum paraoxonase/lactonase 3	Pon3	1602
NaN	NaN	NaN	20.3455	3	3	14.5	14.5	25.476	0	4.2239	119180000	4	729690	1044600	1218200	1101900	Q62093	Serine/arginine-rich splicing factor 2	Srsf2	1603
19.8799	21.9847	20.9482	NaN	12	2	19.6	3.3	73.427	0.00044883	2.8731	109600000	11	84982	403050	239170	0	Q62095	ATP-dependent RNA helicase DDX3Y	Ddx3y	1604
NaN	18.1794	NaN	NaN	9	3	38.3	11.4	22.006	0	3.437	48828000	4	27888	159360	57292	0	Q62159;H3BL56	Rho-related GTP-binding protein RhoC	Rhoc	1605
23.2859	22.7793	22.7678	22.4801	11	11	13	13	96.904	0	41.261	711750000	32	926580	641070	1033800	678010	Q62165	Dystroglycan;Alpha-dystroglycan;Beta-dystroglycan	Dag1	1606
23.6623	23.79	23.5204	22.4	12	2	20.5	4.4	73.101	0	24.618	1070400000	45	910820	2169400	1004500	1023100	Q62167;P16381	ATP-dependent RNA helicase DDX3X;Putative ATP-dependent RNA helicase Pl10	Ddx3x;D1Pas1	1607
24.0605	23.3961	22.9636	23.2028	5	5	36.4	36.4	19.007	0	46.097	990990000	38	6778200	8738000	5326000	3431800	Q9D8L3;Q62186	Translocon-associated protein subunit delta	Ssr4	1608
30.8299	31.0464	31.223	31.1473	119	3	76.8	2.5	185.46	0	323.31	397240000000	3356	65262000	139460000	120810000	214390000	Q62234	Myomesin-1	Myom1	1609
27.3843	26.6488	25.6876	24.9531	34	30	17.1	15.4	274.22	0	111	5890800000	74	2973400	19974000	4558500	692980	Q62261;A0A0A0MQG2	Spectrin beta chain, non-erythrocytic 1	Sptbn1	1610
NaN	NaN	17.1203	NaN	3	3	16.7	16.7	26.201	0.00045106	2.9502	105230000	4	58561	74242	77003	0	Q62348	Translin	Tsn	1611
23.2782	23.0615	22.5801	21.9268	10	10	15.9	15.9	85.73	0	34.568	401070000	21	1166300	2755900	1142300	3096700	Q62351;Q8C872	Transferrin receptor protein 1	Tfrc	1612
NaN	NaN	NaN	NaN	2	2	15.3	15.3	23.782	0	7.4311	29932000	2	0	0	0	0	Q62422	Osteoclast-stimulating factor 1	Ostf1	1613
30.0317	29.8648	29.4764	29.5597	8	8	56.1	56.1	9.3267	0	123.3	50512000000	150	301280000	599830000	344440000	367580000	Q62425;A0A0N4SVQ1	Cytochrome c oxidase subunit NDUFA4	Ndufa4	1614
20.0794	NaN	NaN	NaN	10	10	49.6	49.6	25.147	0	113.3	1819200000	24	313970	146880	364630	359380	Q62446	Peptidyl-prolyl cis-trans isomerase FKBP3	Fkbp3	1615
NaN	NaN	19.1273	NaN	3	3	20	20	19.3	0.00044964	2.8987	38077000	4	143430	293300	353440	89153	Q63810	Calcineurin subunit B type 1	Ppp3r1	1616
23.3312	23.7743	24.4907	23.3869	13	13	33.3	33.3	46.763	0	121.05	2797200000	61	1944600	3081000	3908700	823410	Q63918	Serum deprivation-response protein	Sdpr	1618
NaN	NaN	NaN	NaN	6	3	11.5	6.5	44.302	0.0030043	2.4519	70422000	3	0	0	0	0	Q91YS7;Q63932	Dual specificity mitogen-activated protein kinase kinase 2	Map2k2	1619
NaN	NaN	NaN	NaN	3	3	12.5	12.5	33.814	0	3.9701	25340000	3	0	0	0	0	Q64010;Q3TQV3;Q8JZR2;Q5ND50	Adapter molecule crk	Crk	1620
NaN	NaN	NaN	17.8225	4	4	9.1	9.1	59.601	0	13.288	281080000	10	27155	58083	153320	63902	Q64133	Amine oxidase [flavin-containing] A	Maoa	1622
NaN	21.1216	NaN	NaN	3	3	26.5	26.5	22.031	0	187.76	228740000	5	233650	957140	231720	0	Q64152	Transcription factor BTF3	Btf3	1623
21.1093	20.9867	20.648	20.1433	1	1	1.7	1.7	73.661	0.010008	1.8658	243480000	10	270930	2315600	424510	880130	Q641K5	NUAK family SNF1-like kinase 1	Nuak1	1624
21.6836	21.7149	21.1593	NaN	6	6	23.8	23.8	30.381	0	8.5084	723870000	14	807780	2250700	2088800	8513900	Q64310;E0CXD9;F7CH13	Surfeit locus protein 4	Surf4	1625
NaN	NaN	NaN	17.7786	2	2	8.1	8.1	40.982	0	4.9484	103420000	4	65470	83007	114740	91470	Q64314	Hematopoietic progenitor cell antigen CD34	Cd34	1626
NaN	19.1549	NaN	NaN	5	5	15.4	15.4	48.162	0	29.521	190330000	11	0	139200	0	229300	Q64337;D3YZJ1	Sequestosome-1	Sqstm1	1627
NaN	18.8804	NaN	NaN	1	1	5.7	5.7	33.406	0.0058309	2.1745	2065400	1	0	114740	0	0	Q64374	Regucalcin	Rgn	1628
28.7824	28.3355	28.1187	28.7816	8	8	67.6	67.6	10.963	0	35.599	7959900000	118	89774000	100460000	91273000	219870000	Q64433	10 kDa heat shock protein, mitochondrial	Hspe1	1629
19.6461	NaN	NaN	NaN	2	2	7.9	7.9	34.351	0	4.1814	43019000	1	177080	0	0	76768	Q64444;F6ST32	Carbonic anhydrase 4	Ca4;Car4	1630
NaN	NaN	NaN	NaN	2	2	10	10	27.374	0	3.7132	24853000	4	0	0	0	0	Q64471;D3Z5W7;D3Z3X5	Glutathione S-transferase theta-1	Gstt1	1631
24.7126	23.9021	23.8376	24.1287	26	26	24.4	24.4	139.88	0	47.38	1068400000	64	2049400	1530600	873350	3160900	Q64514;A0A087WRC0	Tripeptidyl-peptidase 2	Tpp2	1632
24.3345	23.3948	25.2642	25.166	44	44	64.2	64.2	80.953	0	323.31	28867000000	366	971360	1673300	3861900	5719600	Q64521;A2AQR0	Glycerol-3-phosphate dehydrogenase, mitochondrial;Glycerol-3-phosphate dehydrogenase	Gpd2	1633
NaN	NaN	NaN	21.1569	10	10	27	27	30.959	0	9.8818	434810000	16	558290	55680	514850	674570	Q64669	NAD(P)H dehydrogenase [quinone] 1	Nqo1	1634
NaN	19.4532	NaN	NaN	5	5	6.7	6.7	94.24	0	3.3413	127070000	6	23038	65661	0	0	Q64691;A2AVV7;A2AVV6	Calpain-3	Capn3	1635
25.57	25.0106	25.0284	25.2047	41	41	43.8	43.8	116.72	0	148.02	6019200000	177	3378400	2389100	1940100	2030200	Q64727	Vinculin	Vcl	1636
NaN	NaN	23.8648	NaN	8	8	8.8	8.8	107.5	0	11.815	1124300000	8	1846000	1239200	1622300	36733	Q64737;D6RCG1	Trifunctional purine biosynthetic protein adenosine-3;Phosphoribosylamine--glycine ligase;Phosphoribosylformylglycinamidine cyclo-ligase;Phosphoribosylglycinamide formyltransferase	Gart	1637
20.2697	20.5386	21.4748	21.0797	6	6	35.2	35.2	21.942	0	8.2528	202140000	13	354210	738680	1336300	622280	Q66GT5	Phosphatidylglycerophosphatase and protein-tyrosine phosphatase 1	Ptpmt1	1638
21.7762	23.769	NaN	21.9211	7	4	2.9	1.6	270.92	0	3.3631	572190000	9	118170	1881900	0	149930	Q68FG2		Sptbn2	1639
21.5279	20.8837	21.6479	21.8153	6	6	10.3	10.3	81.361	0	9.9942	385710000	15	141930	325850	437360	468060	Q69ZQ1	Uncharacterized family 31 glucosidase KIAA1161	Kiaa1161	1640
17.3122	NaN	NaN	NaN	1	1	1.7	1.7	121.64	0.003012	2.47	2759100	1	48406	0	0	0	Q6A0A9	Constitutive coactivator of PPAR-gamma-like protein 1	FAM120A	1642
21.6002	21.9323	21.6127	22.0253	10	10	21.9	21.9	57.506	0	12.502	381240000	19	388600	482510	544700	656740	Q6DVA0	LEM domain-containing protein 2	Lemd2	1643
22.8036	22.5564	22.405	22.8438	11	11	10.7	10.7	133.42	0	13.623	391170000	19	375190	299790	394980	837340	Q6GQT9	Nodal modulator 1	Nomo1	1644
23.6958	23.5512	22.5544	21.1351	14	10	59.4	46.9	24.826	0	69.758	2652900000	62	2062300	13059000	1518800	5137500	Q6GT24;D3Z0Y2;O08709	Peroxiredoxin-6	Prdx6	1645
NaN	NaN	23.9409	NaN	12	6	47.2	25.4	28.467	0	6.3394	213460000	8	0	13585	8387000	0	Q6IRU2	Tropomyosin alpha-4 chain	Tpm4	1646
24.2397	24.2	25.093	24.6471	1	1	6.1	6.1	38.781	0	15.901	458130000	7	6867600	6432000	11316000	8161400	Q6NSQ9	Glucose-6-phosphatase 3	G6pc3	1647
NaN	18.5507	NaN	NaN	8	8	63.3	63.3	16.637	0	11.315	330480000	14	0	137500	141100	58544	Q6NT99	Dual specificity protein phosphatase 23	Dusp23	1648
21.9729	NaN	NaN	NaN	5	5	5.7	5.7	101.55	0	6.8529	69789000	5	1395800	0	0	0	Q6NVE8	WD repeat-containing protein 44	Wdr44	1649
21.6825	20.5251	22.5418	21.6738	6	6	25.5	25.5	33.048	0	32.113	550730000	17	1023900	657680	3040000	1136400	Q6NVE9	Protein phosphatase PTC7 homolog	Pptc7	1650
NaN	19.4588	19.5665	19.3678	5	5	26.3	26.3	21.627	0	5.4265	124480000	6	131210	243270	137930	277660	Q6P069	Sorcin	Sri	1651
23.5883	23.9952	23.4765	22.7881	11	11	32.4	32.4	51.691	0	39.894	1031200000	61	1593400	2963300	1979800	1658400	Q6P1F6	Serine/threonine-protein phosphatase 2A 55 kDa regulatory subunit B alpha isoform	Ppp2r2a	1652
24.8301	25.4342	25.3448	24.6679	12	12	42.6	42.6	42.88	0	30.174	1837800000	60	7892000	13133000	10608000	11089000	Q6P3A8	2-oxoisovalerate dehydrogenase subunit beta, mitochondrial	Bckdhb	1653
19.7993	NaN	NaN	NaN	1	1	1.7	1.7	94.944	0.0074044	2.0885	1053800	1	28481	0	0	0	Q6P542	ATP-binding cassette sub-family F member 1	Abcf1	1654
24.6331	24.0939	23.8821	23.8343	31	31	25.8	25.8	176.43	0	92.572	2374000000	94	1601600	1822700	903920	2462000	Q6P5E4	UDP-glucose:glycoprotein glucosyltransferase 1	Uggt1	1655
17.8083	NaN	NaN	NaN	3	3	4.3	4.3	123.09	0	4.9766	16948000	3	73425	0	0	0	Q6P5F9	Exportin-1	Xpo1	1656
33.7816	33.7109	33.3436	33.8648	85	4	70.6	3.5	126.2	0	323.31	624200000000	4755	975540000	1524900000	900950000	1373700000	Q6P6L5		Mybpc1	1657
NaN	NaN	NaN	18.6515	2	2	13.8	13.8	30.849	0	17.56	62210000	2	20914	0	237690	73286	Q6P8I6;Q5SRC5	Cytochrome c oxidase assembly protein COX11, mitochondrial	Cox11	1658
33.1295	33.1789	34.102	33.6018	31	27	69.2	60.6	47.473	0	323.31	594240000000	3010	2035300000	2331000000	3116100000	4424300000	Q6P8J7	Creatine kinase S-type, mitochondrial	Ckmt2	1659
19.6897	19.9569	21.9821	20.2001	5	5	10	10	67.335	0	3.8123	111730000	6	140070	323510	230000	525660	Q6P8N8;Q9JHS4	ATP-dependent Clp protease ATP-binding subunit clpX-like, mitochondrial	Clpx	1660
NaN	NaN	NaN	NaN	2	2	2.4	2.4	129.6	0	12.369	29321000	2	0	0	0	0	Q6P9Q4	FH1/FH2 domain-containing protein 1	Fhod1	1661
NaN	NaN	NaN	NaN	8	8	19.4	19.4	58.213	0	35.681	674070000	9	0	0	0	0	Q6P9R2	Serine/threonine-protein kinase OSR1	Oxsr1	1662
23.9867	24.2696	24.4095	24.5596	18	17	33.6	31.9	66.223	0	151.63	3908700000	101	1470000	5126500	3773500	4412300	Q6PA06;E9QND8	Atlastin-2	Atl2	1663
18.1766	NaN	NaN	NaN	5	5	28	28	30.209	0	15.112	158380000	10	50642	71483	0	0	Q6PAM0;D6RG50	5-AMP-activated protein kinase subunit beta-2	Prkab2	1664
27.1194	26.6879	27.3493	27.3846	62	62	49.1	49.1	156.61	0	323.31	14606000000	370	5962200	14473000	11714000	20741000	Q6PB66	Leucine-rich PPR motif-containing protein, mitochondrial	Lrpprc	1665
23.0556	23.2984	22.8272	22.334	10	10	23	23	56.346	0	12.813	383430000	33	821850	1482900	1225900	2007800	Q6PD03	Serine/threonine-protein phosphatase 2A 56 kDa regulatory subunit alpha isoform	Ppp2r5a	1666
20.7634	20.5721	20.7182	21.3455	4	4	7.4	7.4	61.71	0	3.3855	92564000	9	100480	292980	253830	347590	Q6PD26	GPI transamidase component PIG-S	Pigs	1667
22.685	20.9001	20.5638	NaN	5	5	3.5	3.5	203.7	0	5.7591	208550000	6	22688	503010	5972.9	0	Q6PDI5;A2ALV7	Proteasome-associated protein ECM29 homolog	Ecm29;AI314180	1668
17.9163	NaN	NaN	NaN	3	3	14.5	14.5	28.372	0.0066143	2.1319	63234000	3	56943	0	242050	38226	Q6PDY2	2-aminoethanethiol dioxygenase	Ado	1669
NaN	NaN	17.551	NaN	6	6	36.1	36.1	19.414	0	6.2578	70067000	6	0	24972	96973	0	Q6PGB6	N-alpha-acetyltransferase 50	Naa50	1670
19.2807	19.6763	20.8952	19.9071	5	5	31.3	31.3	23.025	0	18.156	230630000	12	401730	266600	526930	241000	Q6PHN9	Ras-related protein Rab-35	Rab35	1671
30.3493	29.916	30.2657	30.4247	57	38	54.1	33.9	112.22	0	323.31	94787000000	1344	110570000	210810000	137690000	237190000	Q6PIE5;D3YYN7	Sodium/potassium-transporting ATPase subunit alpha-2	Atp1a2	1672
NaN	17.2459	NaN	NaN	3	3	6.7	6.7	66.704	0	3.7082	32531000	3	0	11270	0	0	Q6PIP5	NudC domain-containing protein 1	Nudcd1	1673
NaN	NaN	NaN	18.4076	3	3	12.7	12.7	26.175	0	3.3583	47976000	4	193610	81793	54477	111240	Q6QD59;B8JJI4	Vesicle transport protein SEC20	Bnip1	1674
19.6932	19.969	19.9227	20.6067	3	3	30.9	30.9	15.348	0	19.776	111180000	8	166920	476710	596450	563480	Q6RUT7	Protein CCSMST1	Ccsmst1	1675
NaN	NaN	20.2968	NaN	4	4	21.6	21.6	19.778	0	3.5267	265110000	4	207130	100530	1056900	158010	Q6TEK5;Q0VGU5;A0A0M3HEP8	Vitamin K epoxide reductase complex subunit 1-like protein 1	Vkorc1l1	1676
25.1293	24.9956	25.35	25.4662	16	3	46.7	7	37.117	0	105.27	2089400000	77	7010500	10701000	14538000	18757000	Q6XLQ8		Calu	1677
NaN	20.0862	20.7438	20.2547	4	4	11.2	11.2	43.496	0.00046147	3.1623	126800000	9	0	266980	408060	255550	Q6XPS7		Tha1	1678
23.7407	22.8629	22.7267	22.5811	17	16	15.4	14.8	136.33	0	143.75	472850000	33	5231800	296630	288280	445110	Q6ZQ38	Cullin-associated NEDD8-dissociated protein 1	Cand1	1679
23.0499	23.1723	22.8032	22.5699	25	24	25.8	25.2	135.63	0	130.22	2046400000	75	790780	4012300	486400	2426400	Q6ZQ73	Cullin-associated NEDD8-dissociated protein 2	Cand2	1681
23.5507	22.8947	23.4457	23.5669	12	12	42.6	42.6	32.342	0	305.8	2062100000	36	2283200	2236400	4869500	3575200	Q6ZQI3	Malectin	Mlec	1682
21.8213	22.5755	21.7199	22.8583	10	10	37.6	37.6	22.591	0	12.051	1139300000	39	688150	23015000	2628800	9930800	Q6ZWN5;F7CJS8;D3YWH9;Q9CXW7	40S ribosomal protein S9	Rps9	1683
21.5699	21.5935	21.3028	21.399	4	4	21.7	21.7	20.313	0.00089246	2.8068	200460000	12	837920	2205000	1734500	1247400	Q6ZWQ7		Spcs3	1684
21.0885	19.0837	20.2349	20.169	3	3	21.1	21.1	14.552	0	4.9881	500550000	5	819290	2250100	1372800	6626200	Q6ZWV7;G3UWD7	60S ribosomal protein L35	Rpl35;Gm10269	1685
24.9185	24.7112	23.8484	24.3018	16	16	50.2	50.2	36.108	0	21.967	902990000	51	4850000	6885400	3411800	3771100	Q6ZWX6	Eukaryotic translation initiation factor 2 subunit 1	Eif2s1	1686
NaN	19.5778	NaN	NaN	4	2	39.3	14.3	9.4771	0.0013327	2.7643	89856000	4	0	841110	0	0	Q6ZWY3;D6RH49;D3YYB0	40S ribosomal protein S27-like;40S ribosomal protein S27	Rps27l	1687
22.0252	22.2021	22.743	22.1575	7	7	42.4	42.4	21.397	0	31.629	979300000	36	401120	5523300	5141800	9226200	Q6ZWZ7;Q9CPR4	60S ribosomal protein L17	Rpl17	1688
24.2916	24.7721	25.9109	25.5568	39	39	27.9	27.9	173.21	0	123.73	4963400000	195	651970	1914400	3262400	4476700	Q70IV5;A0A140LJ79;A0A140LJ61	Synemin	Synm	1689
24.0677	23.5235	24.2589	24.3101	10	10	24	24	51.126	0	22.8	919310000	40	2171000	2396400	3996400	9150000	Q71RI9;A0A0G2JGE1	Kynurenine--oxoglutarate transaminase 3	Ccbl2	1690
26.9362	27.059	27.23	26.7106	28	28	56.2	56.2	65.322	0	258.82	8129600000	217	15502000	22487000	15754000	18815000	Q76MZ3	Serine/threonine-protein phosphatase 2A 65 kDa regulatory subunit A alpha isoform	Ppp2r1a	1691
26.0834	27.5282	27.6003	27.3399	4	4	44.8	44.8	6.3814	0	323.31	10016000000	166	101550000	200120000	183030000	286360000	Q78IK2	Up-regulated during skeletal muscle growth protein 5	Usmg5	1692
27.0931	27.0773	27.3133	27.3596	16	16	64.9	64.9	29.26	0	146.14	7177400000	175	30557000	41355000	53102000	37336000	Q78IK4;B1AV14	MICOS complex subunit Mic27	Apool	1693
19.806	19.2096	19.7725	19.1467	1	1	4.5	4.5	25.465	0.0026178	2.5906	44490000	4	139850	272310	411620	155260	Q78IS1	Transmembrane emp24 domain-containing protein 3	Tmed3	1694
19.6418	19.8478	20.6567	20.0646	4	4	23.4	23.4	19.157	0	5.5224	126650000	5	46234	313850	294500	810310	Q78J03	Methionine-R-sulfoxide reductase B2, mitochondrial	Msrb2	1695
NaN	NaN	NaN	NaN	1	1	7.2	7.2	24.48	0.00045372	3.0024	5395900	1	0	0	0	0	Q78PG9	Coiled-coil domain-containing protein 25	Ccdc25	1696
23.0726	22.7035	22.3349	22.9684	3	3	28.3	28.3	10.795	0	3.7768	164590000	14	2282300	4640100	2714600	5028600	Q78RX3	Small integral membrane protein 12	Smim12	1697
19.5804	20.1876	19.1258	19.5828	3	3	17.4	17.4	15.953	0	7.5655	49197000	9	194220	304780	324560	182660	Q78YY6	DnaJ homolog subfamily C member 15	Dnajc15	1698
19.8182	20.0927	20.7706	20.5491	3	3	7.5	7.5	41.565	0	3.807	109440000	6	91496	200310	505750	624720	Q791T5;D3YXC2	Mitochondrial carrier homolog 1	Mtch1	1699
27.0981	27.6036	27.9823	27.5347	13	13	51.8	51.8	33.499	0	282.89	15778000000	341	42990000	93054000	92100000	103120000	Q791V5;A2AFW6;Q9D050	Mitochondrial carrier homolog 2	Mtch2	1700
28.305	28.236	25.5465	28.3486	2	2	8.1	8.1	26.221	0	8.7622	8528300000	84	82099000	127160000	67485000	97528000	Q792Z1		Try10	1701
NaN	NaN	NaN	NaN	2	2	3.8	3.8	71.543	0.0066088	2.1264	24090000	2	0	0	0	0	Q7M6Y3;A0A1L1SUR7;A0A140LHQ8	Phosphatidylinositol-binding clathrin assembly protein	Picalm	1702
19.8976	NaN	NaN	NaN	2	2	2.1	2.1	119.27	0	4.1107	501160000	2	403910	0	0	0	Q7TMC8		Fuk	1703
22.452	22.7123	21.8453	21.5981	20	1	53	2.7	49.906	0	4.767	432180000	20	788080	2253100	658410	1196100	Q7TMM9	Tubulin beta-2A chain	Tubb2a	1704
21.7823	21.9187	22.7934	22.4249	6	6	17.4	17.4	51.847	0	12.497	512690000	15	630560	485470	1811500	3061700	Q7TNG8	Probable D-lactate dehydrogenase, mitochondrial	Ldhd	1705
21.7573	22.1142	21.6651	19.144	2	2	18.1	18.1	13.812	0	3.4855	296500000	9	3108400	5646400	3582200	352630	Q7TNL9		Chchd10	1706
26.3758	25.932	25.851	26.404	4	4	25	25	8.5669	0	4.7099	2573300000	45	47074000	56530000	73093000	143520000	Q7TNS2	MICOS complex subunit Mic10	Minos1	1707
32.3642	32.2855	32.876	32.911	46	46	54.1	54.1	99.183	0	323.31	420660000000	2083	633720000	739300000	670110000	919380000	Q7TQ48	Sarcalumenin	Srl	1708
NaN	NaN	NaN	NaN	4	4	7.9	7.9	68.717	0.0058285	2.1734	36106000	3	0	0	0	0	Q7TQ62;F6XS92;Q6P3D8	Podocan	Podn	1709
23.0867	22.8492	22.1975	23.0567	34	30	33.7	29	123.89	0	188.33	10468000000	150	473550	2761000	606650	4162000	Q7TSH2	Phosphorylase b kinase regulatory subunit beta	Phkb	1710
25.6004	24.8925	25.8343	26.5786	28	28	35.3	35.3	99.229	0	95.317	4951900000	138	4580700	4139600	6576500	13050000	Q7TSQ8;D6RD07	Pyruvate dehydrogenase phosphatase regulatory subunit, mitochondrial	Pdpr	1711
NaN	22.2123	NaN	NaN	4	4	39.7	39.7	7.3184	0	3.6479	334400000	3	286380	1852000	980720	440480	Q80SZ7	Guanine nucleotide-binding protein G(I)/G(S)/G(O) subunit gamma-5	Gng5	1712
23.6696	23.7149	23.4069	23.2068	9	8	52.1	47.9	23.334	0	76.414	769230000	62	3318100	6759800	4730800	3386000	Q80UU9	Membrane-associated progesterone receptor component 2	Pgrmc2	1713
20.1436	NaN	NaN	NaN	8	8	20.5	20.5	46.338	0	14.529	1289200000	16	217910	215810	0	178030	Q80UY1	UPF0586 protein C9orf41 homolog		1714
NaN	NaN	NaN	20.5083	3	3	10.1	10.1	38.616	0	4.2606	57366000	3	80331	0	0	584310	Q80V26	Inositol monophosphatase 3	Impad1	1715
18.7782	18.393	18.3011	17.9869	2	2	7.2	7.2	50.555	0.0029953	2.4245	33956000	2	66438	59957	69274	68908	Q80V42	Carboxypeptidase M	Cpm	1716
23.0144	23.6116	23.455	23.3988	6	6	15.6	15.6	54.734	0	20.392	391890000	15	2142300	2247000	2918700	3992800	Q80W54	CAAX prenyl protease 1 homolog	Zmpste24	1718
20.4988	20.1493	20.7108	19.9751	5	5	11.7	11.7	63.845	0	8.6231	199590000	14	147560	259320	267540	205450	Q80WJ7;E9PUX0	Protein LYRIC	Mtdh	1719
20.5909	20.4315	20.5099	20.0179	2	2	8.3	8.3	35.977	0	4.8094	58061000	8	312150	276740	794450	328680	Q80WW9;B0R015	DDRGK domain-containing protein 1	Ddrgk1	1720
NaN	NaN	NaN	NaN	2	2	6	6	43.349	0.0065979	2.1149	32506000	2	0	0	0	0	Q80X73	Protein pelota homolog	Pelo	1722
22.9406	22.4724	22.523	22.5535	6	6	33.9	33.9	28.062	0	11.203	317140000	17	2232000	2269300	2751300	860100	Q80X85	28S ribosomal protein S7, mitochondrial	Mrps7	1723
17.9939	NaN	16.9963	NaN	17	3	6	1.7	277.82	0.0046355	2.2945	47616000	3	8871.7	26255	9824.4	0	Q80X90	Filamin-B	Flnb	1724
NaN	20.4971	NaN	NaN	5	5	21.4	21.4	36.566	0	8.7024	96094000	5	46174	401170	71974	46243	Q80X95	Ras-related GTP-binding protein A	Rraga	1725
23.7587	23.5301	23.465	23.6948	26	26	16.4	16.4	195.75	0	29.023	1033700000	66	379190	515090	543690	1390800	Q80XB4;E9PZF4;E9Q641	Nebulin-related-anchoring protein	Nrap	1726
NaN	NaN	NaN	NaN	1	1	3.4	3.4	47.318	0	6.9987	22010000	1	0	0	0	0	Q80XI4	Phosphatidylinositol 5-phosphate 4-kinase type-2 beta	Pip4k2b	1727
29.125	29.6987	30.3971	29.7747	16	16	56.3	56.3	38.299	0	323.31	30334000000	406	130710000	267170000	429110000	334910000	Q80XN0;D3Z2Y8	D-beta-hydroxybutyrate dehydrogenase, mitochondrial	Bdh1	1729
23.1341	22.9309	23.8485	23.5967	2	2	17.1	17.1	16.292	0	11.36	280490000	19	3773100	5514700	4496900	6360400	Q80Y14	Glutaredoxin-related protein 5, mitochondrial	Glrx5	1730
20.5537	20.1602	20.0991	21.0387	4	4	6.8	6.8	87.004	0.00045269	2.9909	116500000	8	147040	91279	126790	238840	Q80YD1;M0QWM4	ATP-dependent RNA helicase SUPV3L1, mitochondrial	Supv3l1	1731
NaN	NaN	NaN	NaN	8	8	12.8	12.8	91.521	0	15.259	112780000	7	0	0	0	0	Q80YV4	Pantothenate kinase 4	Pank4	1732
NaN	NaN	NaN	NaN	4	4	2.4	2.4	231.8	0.001749	2.6109	72170000	1	0	0	0	0	Q80YX1	Tenascin	Tnc	1733
23.0264	22.7612	22.9534	23.8837	6	6	33.5	33.5	23.443	0	24.097	476120000	27	2639400	3153500	3388000	3998200	Q80ZS3	28S ribosomal protein S26, mitochondrial	Mrps26	1734
19.958	20.7388	20.4022	20.5511	9	9	45.9	45.9	23.802	0	20.185	281980000	15	180500	475700	435330	258180	Q80ZW2	Protein THEM6	Them6	1735
16.6639	22.0213	NaN	NaN	1	1	1.6	1.6	128.65	0.0030108	2.4657	190920000	1	33213	3569100	0	0	Q810B6	Rabankyrin-5	Ankfy1	1736
22.1265	22.3878	22.6971	22.801	12	12	16.1	16.1	83.725	0	14.461	448430000	31	299080	752680	630450	3268500	Q811U4	Mitofusin-1	Mfn1	1738
25.2415	25.5779	25.2782	24.5433	12	10	31.8	28.1	48.994	0	21.963	865020000	53	6591300	8008000	5474800	6922800	Q8BFP9	[Pyruvate dehydrogenase (acetyl-transferring)] kinase isozyme 1, mitochondrial	Pdk1	1739
27.3379	28.4443	29.7401	28.2781	29	29	71.5	71.5	49.508	0	323.31	44679000000	613	19369000	123200000	124420000	161600000	Q8BFR5	Elongation factor Tu, mitochondrial	Tufm	1740
27.223	27.2603	25.8593	24.624	15	1	30.9	3.2	42.004	0	6.4187	11464000000	52	22959000	34797000	14684000	14064000	Q8BFZ3	Beta-actin-like protein 2	Actbl2	1741
22.1423	22.1649	22.7703	22.1174	5	5	17.1	17.1	37.872	0	17.419	423190000	23	931330	876660	908850	1379300	Q8BFZ9;A0A0R4J1G5;Q91X78	Erlin-2;Erlin-1	Erlin2;Erlin1	1742
26.0258	25.9515	25.3148	25.4607	21	21	51.9	51.9	47.436	0	62.939	2767400000	116	9088200	9149300	6127100	10574000	Q8BG32;G3UYH2	26S proteasome non-ATPase regulatory subunit 11	Psmd11	1743
22.2485	21.9601	22.5474	22.4324	3	3	6	6	48.219	0.0099049	1.8253	157320000	7	1185000	1587300	2523800	1880600	Q8BGA9	Mitochondrial inner membrane protein OXA1L	Oxa1l	1744
18.6112	NaN	NaN	NaN	3	3	17.5	17.5	28.6	0	7.2975	48947000	3	103670	101940	0	0	Q8BGB7	Enolase-phosphatase E1	Enoph1	1745
22.5277	22.08	22.313	21.8819	9	9	35	35	30.084	0	16.565	323590000	23	1441800	1357000	985320	820250	Q8BGB8;B7ZCV4	Ubiquinone biosynthesis protein COQ4 homolog, mitochondrial	Coq4	1746
23.239	22.6784	24.0309	23.665	9	9	30.8	30.8	40.528	0	35.111	927770000	41	1571600	1581900	3133200	4939700	Q8BGC4	Zinc-binding alcohol dehydrogenase domain-containing protein 2	Zadh2	1747
20.0784	17.8618	NaN	21.6359	3	3	49.4	49.4	9.2983	0	6.0083	74229000	4	660980	298110	571700	1627400	Q8BGD8	Cytochrome c oxidase assembly factor 6 homolog	Coa6	1749
16.4586	NaN	NaN	NaN	8	8	14.2	14.2	68.839	0	41.278	197400000	11	16718	0	0	0	Q8BGD9	Eukaryotic translation initiation factor 4B	Eif4b	1750
28.1325	28.3742	28.3825	28.2713	22	22	52.7	52.7	51.863	0	309.89	15363000000	354	32748000	57366000	49752000	68760000	Q8BGH2	Sorting and assembly machinery component 50 homolog	Samm50	1751
23.3906	24.1065	22.8529	23.1511	9	9	27.3	27.3	39.06	0	12.078	451390000	22	1571000	5302800	1476400	1850300	Q8BGI7	Leucine-rich repeat-containing protein 39	Lrrc39	1752
20.5951	NaN	NaN	NaN	3	3	9.4	9.4	52.63	0	72.114	105220000	3	87997	0	0	52955	Q8CB58;Q8BGJ5;Q922I7;E9QMW9;P17225	Polypyrimidine tract-binding protein 1	Ptbp1	1753
21.1102	NaN	NaN	NaN	7	7	8.3	8.3	106.91	0	11.622	263140000	12	601880	27595	0	0	Q8BGQ7	Alanine--tRNA ligase, cytoplasmic	Aars	1754
12.1964	NaN	NaN	NaN	2	2	32.6	32.6	10.214	0.0085158	1.9769	11631000	2	15915	0	0	0	Q8BGS2	BolA-like protein 2	Bola2	1755
NaN	NaN	NaN	18.8662	8	7	21.8	20.3	57.943	0	44.088	541330000	16	47278	0	0	295740	Q8BGT5	Alanine aminotransferase 2	Gpt2	1756
NaN	NaN	17.7782	NaN	1	1	1.7	1.7	63.931	0.010032	1.8799	47715000	1	0	0	48025	0	Q8BGX0	E3 ubiquitin-protein ligase TRIM23	Trim23	1757
21.8316	21.6728	22.0626	22.1961	5	5	22.9	22.9	29.415	0	16.825	167900000	14	1037200	1011100	2067900	1697200	Q8BGX2	Uncharacterized protein C19orf52 homolog		1758
25.5896	26.1466	25.9133	26.104	7	7	33	33	31.599	0	38.961	3171300000	68	8375700	23051000	22788000	8457200	Q8BGY7	Protein FAM210A	Fam210a	1759
NaN	NaN	NaN	NaN	3	3	15.1	15.1	31.253	0	4.7025	58430000	3	0	0	0	0	Q8BH58	TIP41-like protein	Tiprl	1760
30.5097	30.2956	31.2768	31.0122	42	35	69.1	62.9	74.569	0	323.31	115230000000	1040	138320000	234840000	284810000	435640000	Q8BH59	Calcium-binding mitochondrial carrier protein Aralar1	Slc25a12	1761
NaN	NaN	NaN	NaN	5	5	7.8	7.8	83.206	0	5.9848	159630000	7	0	0	0	0	Q8BH61	Coagulation factor XIII A chain	F13a1	1762
25.2324	24.5026	25.1072	25.164	26	24	55.4	51.9	61.174	0	204.67	7335000000	148	4712000	3586300	5005900	4265900	Q8BH64	EH domain-containing protein 2	Ehd2	1763
22.7572	22.676	22.4933	22.4225	10	10	16.1	16.1	76.187	0	14.769	384290000	26	946120	871520	805920	1227100	Q8BH79;A0A1L1SS60;A0A1L1SR14	Anoctamin-10	Ano10	1764
25.2656	25.5729	25.3913	25.0761	15	14	47.7	47.7	26.918	0	54.529	2585100000	98	5434100	12814000	13282000	8965800	Q8BH80;Q9QY76	Vesicle-associated membrane protein-associated protein B	Vapb	1765
29.6385	29.2595	29.9303	29.601	16	16	56.2	56.2	31.474	0	323.31	38008000000	483	181850000	237080000	363200000	244730000	Q8BH95	Enoyl-CoA hydratase, mitochondrial	Echs1	1766
22.8422	22.933	23.1426	23.0795	12	12	58	58	26.476	0	19.303	440500000	45	1530400	3733500	3005900	1726800	Q8BHC4;B0QZX9	Dephospho-CoA kinase domain-containing protein	Dcakd	1767
21.6702	21.6111	21.9626	21.6416	5	5	17.5	17.5	32.985	0	4.4876	360370000	14	287340	652930	1245900	483830	Q8BHE8	Uncharacterized protein C2orf47 homolog, mitochondrial		1768
23.59	22.7766	23.2893	23.9001	15	15	18.8	18.8	106.91	0	27.466	442970000	30	1124300	760270	1237600	1326200	Q8BHN3	Neutral alpha-glucosidase AB	Ganab	1769
26.5851	25.4591	26.0663	26.6339	27	27	33.7	33.7	112.8	0	202.47	3605200000	145	9828700	8130400	8081600	11838000	Q8BIJ6;E9PWN2;E9PWN3	Isoleucine--tRNA ligase, mitochondrial	Iars2	1770
NaN	NaN	NaN	NaN	4	4	14.3	14.3	50.239	0	18.277	205830000	5	0	0	0	0	Q8BIW1	Protein prune homolog	Prune	1771
21.7591	NaN	NaN	21.7161	5	5	14.3	14.3	45.852	0	10.472	1143900000	7	531280	316720	0	1073800	Q8BJ03	Cytochrome c oxidase assembly protein COX15 homolog	Cox15	1772
20.8907	NaN	NaN	NaN	10	10	17	17	81.604	0	33.246	675180000	15	135320	88340	116390	48735	Q8BJS4	SUN domain-containing protein 2	Sun2	1773
NaN	NaN	NaN	NaN	9	9	21	21	64.403	0	13.836	190180000	9	0	0	0	0	Q8BJW6;D3YZZ6	Eukaryotic translation initiation factor 2A;Eukaryotic translation initiation factor 2A, N-terminally processed	Eif2a	1774
21.1873	20.4301	NaN	NaN	5	5	10.1	10.1	55.971	0	3.3266	49540000	4	288210	238420	0	0	Q8BJY1	26S proteasome non-ATPase regulatory subunit 5	Psmd5	1775
22.492	23.4848	24.8639	23.6352	4	2	26	16.3	11.813	0	3.8443	829800000	10	1609000	2697500	11435000	10004000	Q8BK30	NADH dehydrogenase [ubiquinone] flavoprotein 3, mitochondrial	Ndufv3	1776
NaN	21.1012	NaN	NaN	4	4	13	13	38.117	0	3.4969	114900000	4	145290	365060	0	0	Q8BK64	Activator of 90 kDa heat shock protein ATPase homolog 1	Ahsa1	1777
23.3369	22.9517	23.2745	23.7859	10	10	19.8	19.8	47.778	0	21.279	360970000	21	1872500	1742300	2029300	3750800	Q8BK72	28S ribosomal protein S27, mitochondrial	Mrps27	1778
NaN	16.817	NaN	NaN	10	10	55.3	55.3	24.192	0	18.589	359620000	15	0	26020	215290	0	Q8BK84	Dual specificity phosphatase DUPD1	Dupd1	1779
21.9826	21.1802	20.8036	21.5844	14	14	17.7	17.7	123.59	0	56.526	715090000	29	541140	589580	93830	1066200	Q8BKC5	Importin-5	Ipo5	1780
20.0821	20.374	20.5763	20.6751	5	5	15.3	15.3	43.452	0	5.162	124140000	7	115900	85824	477610	886280	Q8BKY8	Transcription termination factor 2, mitochondrial	Mterf2	1781
27.5482	27.6568	28.1826	27.892	15	15	40.1	40.1	53.998	0	265.35	16265000000	288	27261000	33770000	67626000	76737000	Q8BKZ9	Pyruvate dehydrogenase protein X component, mitochondrial	Pdhx	1782
21.9984	21.7614	22.0592	21.7201	2	2	1.6	1.6	160.91	0	3.5277	80691000	4	126370	223330	578840	43633	Q8BL66	Early endosome antigen 1	Eea1	1783
NaN	NaN	NaN	15.4898	3	3	10.9	10.9	30.817	0	4.1111	14743000	3	0	0	34007	16416	Q8BL97	Serine/arginine-rich splicing factor 7	Srsf7	1784
25.8265	25.6741	26.2286	25.315	10	10	25	25	45.739	0	50.647	3091500000	103	9077700	16665000	17881000	18625000	Q8BLF1;Q8BYQ0	Neutral cholesterol ester hydrolase 1	Nceh1	1785
18.0602	NaN	NaN	NaN	5	5	41.1	41.1	27.891	0	23.04	144150000	5	147960	0	0	0	Q8BLU2	Protein-lysine methyltransferase METTL21C	Mettl21c	1786
17.5705	19.4242	18.4368	NaN	3	2	3.4	2.4	91.317	0.007335	2.0323	23828000	3	9965.9	52367	92117	0	Q8BLY2	Probable threonine--tRNA ligase 2, cytoplasmic	Tarsl2	1787
23.7676	23.456	25.2559	25.8351	13	13	22.2	22.2	67.098	0	29.456	1992600000	67	1745300	1375500	4040900	8760500	Q8BMF3	NADP-dependent malic enzyme, mitochondrial	Me3	1789
30.4287	30.1855	30.8894	30.9984	23	23	43.6	43.6	67.941	0	323.31	86266000000	585	121510000	184450000	203740000	277390000	Q8BMF4	Dihydrolipoyllysine-residue acetyltransferase component of pyruvate dehydrogenase complex, mitochondrial	Dlat	1790
20.316	20.1229	20.1929	20.1686	3	3	13.6	13.6	35.048	0	4.5008	65709000	6	353560	232840	541230	350790	Q8BMG8	Mitochondrial folate transporter/carrier	Slc25a32	1791
19.4765	19.63	NaN	20.1647	4	4	5.2	5.2	134.19	0	5.2226	59420000	5	72774	53215	0	50177	Q8BMJ2	Leucine--tRNA ligase, cytoplasmic	Lars	1792
20.8593	20.3975	20.3576	21.2749	4	4	8.2	8.2	63.691	0	23.433	80210000	10	146620	354200	155890	294960	Q8BMK4	Cytoskeleton-associated protein 4	Ckap4	1793
33.2346	32.6473	32.6058	32.9905	45	45	68.4	68.4	82.669	0	323.31	307540000000	1797	698260000	1018900000	844540000	1310000000	Q8BMS1	Trifunctional enzyme subunit alpha, mitochondrial;Long-chain enoyl-CoA hydratase;Long chain 3-hydroxyacyl-CoA dehydrogenase	Hadha	1794
25.1571	25.1083	26.5267	25.9996	9	9	33.8	33.8	40.956	0	293.34	3494500000	112	8701700	12777000	31256000	23064000	Q8BMS4	Ubiquinone biosynthesis O-methyltransferase, mitochondrial	Coq3	1795
24.6	24.3264	24.5584	24.9466	13	13	36.6	36.6	47.624	0	54.752	1034600000	47	4160000	3681400	4516300	11699000	Q8BP40	Lysophosphatidic acid phosphatase type 6	Acp6	1796
19.6199	21.7864	NaN	18.7838	12	12	21.8	21.8	64.279	0	65.739	527990000	15	186650	522090	116560	416610	Q8BP47	Asparagine--tRNA ligase, cytoplasmic	Nars	1797
NaN	NaN	NaN	NaN	4	4	15.8	15.8	43.221	0	8.3519	134360000	4	0	0	0	0	Q8BP48	Methionine aminopeptidase 1	Metap1	1798
21.2616	21.4732	20.9209	20.4653	5	5	30.6	30.6	17.779	0	6.1591	269600000	17	548090	2408900	1268000	1854300	Q8BP67	60S ribosomal protein L24	Rpl24	1799
21.0132	21.3427	21.3247	21.3813	4	4	14.4	14.4	37.27	0	50.59	266790000	11	216000	1128800	1034700	1576800	Q8BP92	Reticulocalbin-2	Rcn2	1800
19.1475	NaN	NaN	NaN	6	6	20.3	20.3	34.067	0	10.75	198200000	8	133690	96020	882040	329110	Q8BPE4	Transmembrane protein 177	Tmem177	1801
21.7329	22.7714	23.4726	23.3899	4	1	50.9	17	13.011	0	54.767	1178900000	42	2026300	7354000	14399000	6980200	Q8BPI2		Tmed2	1803
NaN	NaN	NaN	16.7324	11	11	23.7	23.7	62.022	0	15.674	498550000	17	0	14651	0	13727	Q8BRK8	5-AMP-activated protein kinase catalytic subunit alpha-2	Prkaa2	1804
NaN	NaN	NaN	NaN	2	2	2.6	2.6	130.65	0	5.6035	19642000	2	0	0	0	0	Q8BRK9;Q3TSU5	Alpha-mannosidase 2x	Man2a2	1805
NaN	20.1964	NaN	18.7113	6	4	11.8	8.4	59.584	0	10.328	240890000	7	70152	2029700	53760	165150	Q8BT60	Copine-3	Cpne3	1806
NaN	18.4779	19.6223	21.7436	3	3	5	5	71.341	0	3.6532	109060000	4	0	18388	196750	2163200	Q8BTS3;Q2V6D6;Q000W5;L7N1X8;A0A0G2JDV3		Gbp9;Gbp8;Gbp10;Gbp6	1808
NaN	19.458	NaN	NaN	6	6	23.3	23.3	36.867	0	6.7468	184490000	9	168730	567460	255030	185620	Q8BTX9;A0A1D5RLG0	Inactive hydroxysteroid dehydrogenase-like protein 1	Hsdl1	1809
20.858	20.8792	20.2201	19.9269	7	7	6.7	6.7	144.27	0	9.1027	208050000	8	477470	282510	71461	228020	Q8BU30	Isoleucine--tRNA ligase, cytoplasmic	Iars	1810
22.3858	22.6448	22.581	22.5784	8	8	38.8	38.8	23.805	0	12.401	429860000	35	911850	2084300	2865600	2331500	Q8BU88	39S ribosomal protein L22, mitochondrial	Mrpl22	1811
19.0661	18.9078	19.5091	19.3821	7	7	11.6	11.6	83.217	0	15.581	123940000	12	66819	51493	128250	71556	Q8BUK6;F6W1A2	Protein Hook homolog 3	Hook3	1812
22.4286	22.3929	22.8678	22.9962	6	6	22.5	22.5	31.791	0	10.859	395210000	22	911140	1458300	3380500	2596600	Q8BUY5	Complex I assembly factor TIMMDC1, mitochondrial	Timmdc1	1813
20.8512	19.7099	21.5367	20.6531	5	5	9.6	9.6	42.83	0	6.4777	150510000	9	173280	56128	853910	491280	Q8BUZ1	Actin-binding Rho-activating protein	Abra	1814
NaN	NaN	NaN	17.5032	2	2	20.7	20.7	23.18	0	25.347	32150000	1	0	0	185240	62454	Q8BVA2	Transmembrane protein 222	Tmem222	1815
NaN	NaN	18.9278	NaN	4	4	20.8	20.8	27.581	0.00089087	2.7874	63796000	3	37408	0	233600	0	Q8BVF2;A0A0A6YXV1	Phosducin-like protein 3	Pdcl3	1816
20.2141	19.9725	NaN	21.4661	14	14	73.4	73.4	24.658	0	323.31	7504500000	62	225970	303430	167770	585470	Q8BVJ7;Q3TJD7	PDZ and LIM domain protein 7	Pdlim7	1817
NaN	NaN	NaN	18.9557	2	2	6.3	6.3	38.604	0.0058091	2.1613	66865000	0	80583	60976	0	252310	Q8BVU5;A2AH27	ADP-ribose pyrophosphatase, mitochondrial	Nudt9	1818
NaN	NaN	NaN	NaN	1	1	4	4	50.421	0	4.0847	11807000	1	0	0	0	0	Q8BVY0	Ribosomal L1 domain-containing protein 1	Rsl1d1	1819
24.9784	24.6254	25.9211	26.1992	19	19	36.9	36.9	58.557	0	103.65	3129200000	112	4251200	4989100	8964300	16771000	Q8BW75	Amine oxidase [flavin-containing] B	Maob	1820
24.2052	24.3718	24.8225	24.7005	9	9	20.7	20.7	55.968	0	45.847	1307500000	63	1965000	2862100	4735100	6654200	Q8BWF0	Succinate-semialdehyde dehydrogenase, mitochondrial	Aldh5a1	1821
23.9697	24.2113	25.4639	24.7637	11	11	28.9	28.9	43.323	0	43.111	1653200000	64	2475100	3301900	10243000	7095100	Q8BWM0	Prostaglandin E synthase 2;Prostaglandin E synthase 2 truncated form	Ptges2	1822
31.8567	31.3639	32.1743	32.4347	30	30	86.6	86.6	41.829	0	323.31	160900000000	1448	716150000	755570000	909420000	1293700000	Q8BWT1	3-ketoacyl-CoA thiolase, mitochondrial	Acaa2	1823
NaN	NaN	NaN	NaN	6	6	14	14	54.989	0	31.156	103390000	5	0	0	0	0	Q8BWW3;Q9CYR6	Phosphoacetylglucosamine mutase	Pgm3	1824
NaN	NaN	19.8697	NaN	4	4	11.2	11.2	49.03	0	7.4883	274420000	3	0	0	247180	1340200	Q8BWY3	Eukaryotic peptide chain release factor subunit 1	Etf1	1825
23.9611	24.1846	23.6567	23.014	10	10	40.3	40.3	31.994	0	21.86	749690000	26	2931700	3252600	2633300	2110600	Q8BX10;A0A0G2JG95	Serine/threonine-protein phosphatase PGAM5, mitochondrial	Pgam5	1826
18.8881	NaN	NaN	NaN	3	3	16.3	16.3	28.287	0	4.6362	36085000	2	128870	34648	70805	0	Q8BXK9	Chloride intracellular channel protein 5	Clic5	1827
18.3863	19.0339	18.6358	17.6515	1	1	2.4	2.4	40.918	0.0066034	2.1218	27133000	3	90663	118090	137800	112140	Q8BXN7	Protein phosphatase 1K, mitochondrial	Ppm1k	1828
21.1282	20.4896	20.629	20.3244	3	3	16.6	16.6	28.263	0	7.7305	109080000	4	407990	723600	1259800	983940	Q8BXV2	BRI3-binding protein	Bri3bp	1829
22.776	22.6566	22.4063	21.8088	6	6	14.7	14.7	51.847	0	13.452	330020000	16	1392200	939750	811130	858930	Q8BXZ1	Protein disulfide-isomerase TMX3	Tmx3	1830
23.5655	21.1876	22.4067	22.6079	5	4	6.2	5.1	80.109	0	4.0002	465450000	13	919530	403610	810780	646810	Q8BY89;A0A1L1SVG6	Choline transporter-like protein 2	Slc44a2	1831
19.2056	19.0435	20.3675	19.3038	4	4	10.9	10.9	61.271	0.00045641	3.0509	118180000	7	94324	49633	236220	293100	Q8BYM8;G3X975	Probable cysteine--tRNA ligase, mitochondrial	Cars2	1832
21.5282	21.3088	21.5206	20.9308	5	4	13.9	12	54.495	0	5.6242	110100000	10	287740	531570	452030	490920	Q8BYU6	Torsin-1A-interacting protein 2	Tor1aip2	1833
19.7327	19.0538	20.5231	20.6456	11	11	36.7	36.7	41	0	58.894	1635300000	24	160480	149530	483100	388420	Q8BZ71	SH3 and cysteine-rich domain-containing protein 3	Stac3	1834
NaN	NaN	NaN	20.3646	6	6	24.9	24.9	29.19	0	15.715	582540000	10	44453	0	0	608230	Q8BZA9	Fructose-2,6-bisphosphatase TIGAR	Tigar	1835
23.4169	23.6457	23.8984	22.9505	11	11	25.7	25.7	62.219	0	14.284	425080000	28	1301000	2139500	1139800	1122200	Q8BZF8	Phosphoglucomutase-like protein 5	Pgm5	1836
NaN	NaN	NaN	NaN	1	1	1.4	1.4	78.429	0.0081301	1.9873	5685700	1	0	0	0	0	Q8BZW8	NHL repeat-containing protein 2	Nhlrc2	1837
20.7235	NaN	21.1788	21.246	4	4	9.8	9.8	44.607	0	4.0408	207260000	12	329990	0	3349500	587670	Q8C025;D3YU39;D6RCW3;D3Z6W4	Cholinephosphotransferase 1	Chpt1	1839
NaN	NaN	NaN	19.1771	5	5	18.8	18.8	39.124	0	11.14	145880000	4	111660	95095	113920	220620	Q8C0E2	Vacuolar protein sorting-associated protein 26B	Vps26b	1840
NaN	21.3684	NaN	NaN	9	9	39.6	39.6	33.95	0	21.493	291730000	20	113500	660940	204840	159360	Q8C0M9	Isoaspartyl peptidase/L-asparaginase;Isoaspartyl peptidase/L-asparaginase alpha chain;Isoaspartyl peptidase/L-asparaginase beta chain	Asrgl1	1841
23.314	23.22	22.6642	22.5921	11	11	13	13	117.3	0	14.801	258510000	26	1103900	884180	610820	742460	Q8C129	Leucyl-cystinyl aminopeptidase	Lnpep	1842
18.6373	18.6404	18.7652	19.1882	5	4	10.3	8.6	58.886	0	6.7646	80893000	4	57313	90661	55898	135910	Q8C166;B7ZCP4;B7ZCP7;B7ZCP6;E9Q806	Copine-1	Cpne1	1843
26.6933	26.0125	18.0829	18.9234	35	35	28	28	164.62	0	122.45	837650000	90	5310200	4934500	50053	261820	Q8C196	Carbamoyl-phosphate synthase [ammonia], mitochondrial	Cps1	1844
23.6127	23.2627	22.9867	22.8327	10	9	49.6	46.9	29.596	0	75.817	445070000	29	2805000	3051000	2699000	883580	Q8C3X2	Coiled-coil domain-containing protein 90B, mitochondrial	Ccdc90b	1845
19.9346	NaN	20.165	20.4496	4	4	7.2	7.2	72.462	0	5.7622	18043000	4	38101	114170	60528	333960	Q8C3X4;G3UWY0;F6ZM03;A0A0J9YUM0	Translation factor Guf1, mitochondrial	Guf1	1846
NaN	NaN	NaN	17.9381	3	3	9.5	9.5	37.189	0.0065898	2.1079	40762000	4	39119	32570	0	47489	Q8C460;A0A0R4J1R9	ERI1 exoribonuclease 3	Eri3	1847
NaN	NaN	NaN	NaN	10	10	40.4	40.4	28.519	0	27.316	1167100000	24	0	0	0	0	Q8C494	Proline-rich protein 33	Prr33	1848
23.2468	23.1225	23.2731	22.5883	8	8	26.4	26.4	44.871	0	8.6506	264190000	13	1794900	1623200	1732000	1776500	Z4YK42;Q8C5H8	NAD kinase 2, mitochondrial	Nadk2	1849
NaN	19.7375	19.0738	19.0903	5	1	19.2	4.1	34.82	0	6.8681	270700000	8	0	249410	258470	159300	Q8C5R8		Prps1l1	1850
24.5666	24.4764	24.0465	23.7325	9	9	46.3	46.3	28.096	0	87.601	1157000000	53	4080700	8391400	7676800	2803700	Q8C6B0		Mettl7a1	1852
19.9851	19.9099	20.2079	19.6914	3	3	18.3	18.3	19.431	0	3.3271	19842000	4	163650	360560	663120	195050	Q8C6I2	Succinate dehydrogenase assembly factor 2, mitochondrial	Sdhaf2	1853
22.9951	23.1121	NaN	23.384	2	2	2.5	2.5	122.44	0.0054668	2.2818	3359100000	9	431570	591740	0	1816100	Q8C7B8	Zinc finger SWIM domain-containing protein 4	Zswim4	1854
NaN	NaN	NaN	NaN	1	1	8.8	8.8	17.053	0.0099681	1.8554	6076700	1	0	0	0	0	Q8C7E4;Q9JJH1	Ribonuclease 4	Rnase4	1855
NaN	19.0859	NaN	NaN	8	8	33.4	33.4	36.127	0	21.481	324350000	10	64043	82817	36031	0	Q8C7E7	Starch-binding domain-containing protein 1	Stbd1	1856
22.0615	21.6757	22.7352	22.7233	7	7	20.5	20.5	45.932	0	15.036	247050000	19	434410	512790	1110500	2365800	Q8C7H1	Methylmalonic aciduria type A homolog, mitochondrial	Mmaa	1857
18.1101	NaN	22.1789	NaN	3	3	20.5	20.5	26.494	0	16.174	107640000	8	184110	0	2547900	0	Q8C7V8	Coiled-coil domain-containing protein 134	Ccdc134	1858
21.7698	22.3722	23.25	24.2375	14	14	16	16	111.56	0	17.974	724250000	20	951310	495490	892570	1797000	Z4YJW0;Q8C7X2	ER membrane protein complex subunit 1	Emc1	1859
NaN	NaN	NaN	NaN	3	3	16.2	16.2	26.8	0.0026087	2.5691	18548000	3	0	0	0	0	Q8C845;Q9D8Y0	EF-hand domain-containing protein D2	Efhd2	1860
23.6805	23.5065	24.3504	24.1088	7	7	25.7	25.7	38.399	0	30.578	610880000	53	3370700	3537800	8078000	7727700	Q8CAK1	Putative transferase CAF17 homolog, mitochondrial	Iba57	1861
NaN	17.9778	NaN	NaN	7	7	54.4	54.4	22.663	0	68.12	332980000	12	50022	122760	0	0	Q8CBG6;Q9CQ60;F6X8L5	6-phosphogluconolactonase	Pgls	1862
NaN	NaN	18.0822	NaN	1	1	7.1	7.1	16.667	0.0099088	1.8254	4379600	1	0	106050	118860	0	Q8CBY0	Glutamyl-tRNA(Gln) amidotransferase subunit C, mitochondrial	Gatc	1863
20.1726	19.9093	NaN	NaN	4	4	10.9	10.9	53.056	0.0013286	2.731	16958000	4	119000	128020	0	57719	Q8CBY8	Dynactin subunit 4	Dctn4	1864
21.4957	20.6647	22.2322	22.2672	7	7	16.7	16.7	41.234	0	11.887	363360000	18	483430	517200	1393200	999510	Q8CC21	Tetratricopeptide repeat protein 19, mitochondrial	Ttc19	1865
22.859	22.3776	23.3109	23.9052	7	7	42.2	42.2	21.031	0	9.031	552140000	16	1867400	1252900	4550000	4460300	Q8CC36	Cerebral dopamine neurotrophic factor	Cdnf	1866
NaN	15.3498	NaN	NaN	3	3	5.8	5.8	58.265	0	3.9781	24612000	2	0	5106.6	0	0	Q8CC86	Nicotinate phosphoribosyltransferase	Naprt	1867
22.1525	24.7242	25.6964	25.2734	53	53	34.3	34.3	213.42	0	163.73	5350400000	159	180260	3819700	3206500	8917400	Q8CC88	von Willebrand factor A domain-containing protein 8	Vwa8	1868
21.0294	20.2621	20.7821	21.2695	3	3	8.8	8.8	49.475	0	5.4773	71878000	11	484440	509960	611440	1411100	Q8CD10	Calcium uptake protein 2, mitochondrial	Micu2	1869
19.5666	20.1557	NaN	NaN	1	1	4.9	4.9	44.316	0.00089445	2.8314	7680800	2	121880	227250	0	0	Q8CDC0	Serpin B13	Serpinb13	1871
22.0356	23.4418	NaN	NaN	1	1	6.4	6.4	27.895	0.007362	2.0556	543140000	4	206690	27145000	0	0	Q8CDE8		4933411G11Rik	1872
21.3462	20.9517	20.8105	20.2266	7	7	37.4	37.4	32.237	0	36.47	315210000	15	642960	523720	554260	496630	Q8CDN6	Thioredoxin-like protein 1	Txnl1	1873
NaN	NaN	NaN	18.8929	6	6	32.2	32.2	28.264	0	9.0981	98829000	6	0	58806	240920	148840	Q8CEB6;Q9DCT1	1,5-anhydro-D-fructose reductase	Akr1e1;Akr1e2	1874
19.8439	NaN	NaN	NaN	10	9	17.7	16.6	76.947	0	63.635	893280000	29	85512	0	92534	19604	Q8CFR5;Q9D2N4	Dystrobrevin;Dystrobrevin alpha	Dtna	1875
22.8808	23.2406	23.7038	22.6832	12	12	34.1	34.1	40.612	0	36.156	1317200000	40	1845500	2033700	3430800	2368100	Q8CG76	Aflatoxin B1 aldehyde reductase member 2	Akr7a2	1876
NaN	NaN	NaN	NaN	1	1	3.5	3.5	49.61	0.0017621	2.6801	8877900	1	0	0	0	0	Q8CGA0	Protein phosphatase 1F	Ppm1f	1877
24.0836	23.6983	23.359	23.2326	31	30	24.9	24.3	170.08	0	158.62	2955200000	104	799960	1792700	609640	2781400	Q8CGC7	Bifunctional glutamate/proline--tRNA ligase;Glutamate--tRNA ligase;Proline--tRNA ligase	Eprs	1878
26.4284	26.111	26.7881	27.0956	26	26	30.9	30.9	105.84	0	221.72	8535600000	237	7709300	11556000	13662000	22750000	Q8CGK3	Lon protease homolog, mitochondrial	Lonp1	1879
NaN	NaN	NaN	NaN	4	4	10.1	10.1	55.595	0	39.804	70004000	3	0	0	0	0	Q8CGN5;A0A0U1RPJ3	Perilipin-1	Plin1	1880
24.7129	23.7119	22.6411	21.758	1	1	3.8	3.8	37.803	0.0099325	1.838	263660000	8	5619500	4184800	1665300	894600	Q8R093;Q8CGR7	Uridine phosphorylase;Uridine phosphorylase 2	Upp2	1882
22.0786	22.4239	21.9924	21.3984	21	21	23.7	23.7	103.64	0	33.803	2075500000	45	298950	1023300	231250	459690	Q8CGY6	Protein unc-45 homolog B	Unc45b	1883
NaN	NaN	NaN	18.4914	2	2	5.9	5.9	53.435	0	4.8827	51891000	2	0	0	0	161360	Q8CHK3;F6UP63	Lysophospholipid acyltransferase 7	Mboat7	1884
NaN	NaN	20.1864	NaN	13	13	51.4	51.4	34.54	0	81.041	1152600000	34	712880	345150	465780	194100	Q8CHP8	Phosphoglycolate phosphatase	Pgp	1885
24.3839	24.7956	25.8361	25.1119	18	18	60.8	60.8	34.467	0	323.31	11690000000	155	4094900	11932000	14943000	24416000	Q8CHS7	Dehydrogenase/reductase SDR family member 7C	Dhrs7c	1886
28.4771	28.3228	29.3775	29.1174	21	21	45.6	45.6	61.84	0	323.31	20488000000	320	37205000	99357000	78836000	98342000	Q8CHT0	Delta-1-pyrroline-5-carboxylate dehydrogenase, mitochondrial	Aldh4a1	1887
19.3365	NaN	NaN	NaN	13	13	36.6	36.6	49.523	0	50.578	1346600000	21	77643	24806	0	42985	Q8CI12;Q5F247	Smoothelin-like protein 2	Smtnl2	1888
31.563	31.2226	29.3154	29.1385	22	21	79.7	73.4	22.749	0	323.31	29068000000	481	575690000	805140000	168920000	113670000	Q8CI43	Myosin light chain 6B	Myl6b	1889
NaN	16.268	NaN	NaN	6	6	34.2	34.2	20.809	0	23.088	169860000	10	0	30704	0	0	Q8CI70	Leucine-rich repeat-containing protein 20	Lrrc20	1890
21.5774	21.1367	21.3328	22.0836	9	9	22.2	22.2	51.842	0	10.071	257710000	20	308530	390060	653360	886910	Q8CI78	Required for meiotic nuclear division protein 1 homolog	Rmnd1	1891
27.8633	27.9142	NaN	26.671	21	2	22.5	2.6	96.729	0.009992	1.8622	1914400000	5	19904000	20494000	0	36968	Q8CI94	Glycogen phosphorylase, brain form	Pygb	1892
19.8058	NaN	NaN	NaN	9	9	12.9	12.9	77.8	0	12.671	248820000	11	68406	17232	0	40448	Q8CIB5	Fermitin family homolog 2	Fermt2	1893
NaN	NaN	16.9402	NaN	3	3	9.5	9.5	57.402	0.0030382	2.563	36108000	3	0	0	18087	0	Q8CIH9	Amidophosphoribosyltransferase	Ppat	1894
NaN	NaN	NaN	15.5689	3	3	8.6	8.6	57.93	0.00045935	3.124	32526000	3	5573.6	0	15171	7863.2	Q8CIN4;Q61036	Serine/threonine-protein kinase PAK 2;PAK-2p27;PAK-2p34;Serine/threonine-protein kinase PAK 3	Pak2;Pak3	1895
NaN	NaN	NaN	NaN	4	4	6.5	6.5	68.489	0	3.6126	120770000	4	0	0	0	0	Q8CJ53	Cdc42-interacting protein 4	Trip10	1896
NaN	NaN	NaN	21.2938	3	3	12.5	12.5	24.264	0.0066007	2.1154	59215000	3	261650	417350	818480	982940	Q8JZL3	Thiamine-triphosphatase	Thtpa	1897
26.5843	26.0676	26.9929	27.3343	27	27	46.4	46.4	68.721	0	145.72	6620700000	195	10683000	8987100	12518000	19442000	Q8JZN5	Acyl-CoA dehydrogenase family member 9, mitochondrial	Acad9	1898
19.7343	19.6569	20.399	20.6471	4	3	7.3	5.5	69.07	0	5.2181	65230000	7	83766	24505	260640	676030	Q8JZN7;H3BKJ1	Mitochondrial Rho GTPase 2	Rhot2;Gm20683	1899
25.0895	24.8546	25.2479	25.3017	23	22	27.6	26.6	89.518	0	33.274	2326400000	102	2918000	3614300	4088300	4143100	Q8JZQ2	AFG3-like protein 2	Afg3l2	1900
23.2357	22.2495	22.173	22.6012	12	12	19.6	19.6	91.369	0	32.571	348860000	29	1699700	483990	297200	904980	Q8JZQ9	Eukaryotic translation initiation factor 3 subunit B	Eif3b	1901
20.4087	20.6887	20.5581	NaN	2	2	6.4	6.4	31.987	0.0099246	1.8336	134660000	6	241850	544840	396500	0	Q8JZS2;Q9QWV4;A0A0A6YVP7	Myeloid leukemia factor 1	Mlf1	1902
21.5296	21.7944	22.0506	21.6114	3	3	8.8	8.8	39.136	0	13.046	103240000	9	1062800	368420	1443800	757450	Q8JZU0	Nucleoside diphosphate-linked moiety X motif 13	Nudt13	1903
21.5935	21.6281	19.5402	20.9057	9	9	9.4	9.4	137.61	0	20.759	216980000	18	594950	333960	139000	470580	Q8K010;E9Q484	5-oxoprolinase	Oplah	1904
24.3473	24.4149	25.0029	24.8034	20	20	29.7	29.7	83.549	0	35.378	1730000000	86	1891200	2309600	3350700	4942900	Q8K0D5	Elongation factor G, mitochondrial	Gfm1	1905
NaN	NaN	16.3031	NaN	6	6	16.8	16.8	54.752	0	48.358	298840000	12	82970	11735	16556	0	Q8K0E8	Fibrinogen beta chain;Fibrinopeptide B;Fibrinogen beta chain	Fgb	1906
NaN	NaN	NaN	19.9887	4	4	7.4	7.4	70.22	0	9.2404	105450000	7	14673	59508	90643	465960	Q8K0L0	Ankyrin repeat and SOCS box protein 2	Asb2	1907
[truncated: 720 more rows]

## Sheet: S3_protein groups_quant
MaxQuant protein groups table of protein groups quantified in soleus type I and type IIa fibers (two valid values in at least one fiber type)
[truncated: 1,708 more rows]

[truncated: 4 more sheets: S3_1DannotEnrich, S3_TMEM_IHC, S3_CPS1_IHC, S3_protein groups_MTNorm]
