# Supplementary material for: High-throughput proteomics fiber typing (ProFiT) for comprehensive characterization of single skeletal muscle fibers
Source: Skelet Muscle. 2020 Mar 23;10:7. doi: 10.1186/s13395-020-00226-5 (PMC7087369; doi:10.1186/s13395-020-00226-5)
Supplement: Supplementary file 9 — Additional file 9 : Table S4: Analysis of type IIb fibers from the EDL, TA, and Gast. S4_Summary: MaxQuant summary.txt table of the proteomics analysis in pooled type IIb muscle fibers of the EDL, GAST, and TA, related to Fig.ure 3a. S4_protein groups_ident: Protein groups output table of identified proteins in type IIb fibers of the EDL, TA, and GAST, related to Fig.ure 3a. S4_protein groups_quant: Protein groups output table of quantified proteins in type IIb fibers of the EDL, TA, and GAST, related to Figure 3a. S4_Fisher: Summary of Fisher’s exact tests of type IIb fibers, related to Figure 3b. S4_IHC: Quantification of TPM1, DES and TTN signal intensities on soleus cross-sections related to Figure 3d-e and Suppl. Figure 3A-D [file 13395_2020_226_MOESM9_ESM.xlsx]

## Sheet: S4_Summary
Maxquant summary table of EDL, Gast, and TA type IIb proteome analysis
Raw file	Experiment	Fraction	Enzyme	Enzyme mode	Enzyme first search	Enzyme mode first search	Use enzyme first search	Variable modifications	Multi modifications	Variable modifications first search	Use variable modifications first search	Requantify	Multiplicity	Max. missed cleavages	Labels0	LC-MS run type	Time-dependent recalibration	MS	MS/MS	MS3	MS/MS Submitted	MS/MS Submitted (SIL)	MS/MS Submitted (ISO)	MS/MS Submitted (PEAK)	MS/MS Identified	MS/MS Identified (SIL)	MS/MS Identified (ISO)	MS/MS Identified (PEAK)	MS/MS Identified [%]	MS/MS Identified (SIL) [%]	MS/MS Identified (ISO) [%]	MS/MS Identified (PEAK) [%]	Peptide Sequences Identified	Peaks	Peaks Sequenced	Peaks Sequenced [%]	Peaks Repeatedly Sequenced	Peaks Repeatedly Sequenced [%]	Isotope Patterns	Isotope Patterns Sequenced	Isotope Patterns Sequenced (z>1)	Isotope Patterns Sequenced [%]	Isotope Patterns Sequenced (z>1) [%]	Isotope Patterns Repeatedly Sequenced	Isotope Patterns Repeatedly Sequenced [%]	Recalibrated	Av. Absolute Mass Deviation [ppm]	Mass Standard Deviation [ppm]	Av. Absolute Mass Deviation [mDa]
20170505_LA_ColID_342_Gast_Type2b_AX_7_01	Gast_Type2b_01	1	Trypsin/P	Specific			FALSE	Oxidation (M);Acetyl (Protein N-term)			FALSE	FALSE	1	2		Standard		19812	26142	0	30263	22021	0	8242	331	325	0	6	1.09	1.48	NaN	0.07	233	1804087	23392	1.3	1422	6.08	131432	19659	19245	14.96	35.71	1539	7.83	+	0.69191	0.85935	0.47202
20170505_LA_ColID_342_Gast_Type2b_AX_7_02	Gast_Type2b_01	2	Trypsin/P	Specific			FALSE	Oxidation (M);Acetyl (Protein N-term)			FALSE	FALSE	1	2		Standard		15875	43332	0	47090	39574	0	7516	2475	2448	0	27	5.26	6.19	NaN	0.36	1703	1413354	39129	2.77	2802	7.16	141667	35118	34785	24.79	37.9	3288	9.36	+	0.67701	0.84445	0.42916
20170505_LA_ColID_342_Gast_Type2b_AX_7_03	Gast_Type2b_01	3	Trypsin/P	Specific			FALSE	Oxidation (M);Acetyl (Protein N-term)			FALSE	FALSE	1	2		Standard		14148	50860	0	54218	47502	0	6716	6133	6090	0	43	11.31	12.82	NaN	0.64	3693	1387605	45458	3.28	3796	8.35	164298	41385	41091	25.19	33.45	4514	10.91	+	0.60026	0.78864	0.3797
20170505_LA_ColID_342_Gast_Type2b_AX_7_04	Gast_Type2b_01	4	Trypsin/P	Specific			FALSE	Oxidation (M);Acetyl (Protein N-term)			FALSE	FALSE	1	2		Standard		13909	52073	0	55450	48696	0	6754	8197	8125	0	72	14.78	16.69	NaN	1.07	4651	1364390	45908	3.36	4181	9.11	169177	41682	41376	24.64	31.53	5002	12	+	0.55161	0.75094	0.36126
20170505_LA_ColID_342_Gast_Type2b_AX_7_05	Gast_Type2b_01	5	Trypsin/P	Specific			FALSE	Oxidation (M);Acetyl (Protein N-term)			FALSE	FALSE	1	2		Standard		14562	49263	0	52794	45732	0	7062	8060	8006	0	54	15.27	17.51	NaN	0.76	4169	1313663	42798	3.26	4223	9.87	163576	38442	38205	23.5	29.48	4982	12.96	+	0.51178	0.70588	0.34481
20170505_LA_ColID_342_Gast_Type2b_AX_7_06	Gast_Type2b_01	6	Trypsin/P	Specific			FALSE	Oxidation (M);Acetyl (Protein N-term)			FALSE	FALSE	1	2		Standard		13791	53052	0	56461	49643	0	6818	10487	10377	0	110	18.57	20.9	NaN	1.61	4868	1371399	46547	3.39	4517	9.7	173172	42214	41931	24.38	30.56	5366	12.71	+	0.49219	0.69931	0.33805
20170505_LA_ColID_342_Gast_Type2b_AX_7_07	Gast_Type2b_01	7	Trypsin/P	Specific			FALSE	Oxidation (M);Acetyl (Protein N-term)			FALSE	FALSE	1	2		Standard		14128	51534	0	54892	48174	0	6718	9143	9040	0	103	16.66	18.77	NaN	1.53	3821	1326858	44960	3.39	4573	10.17	163447	40506	40240	24.78	31.22	5475	13.52	+	0.48476	0.67563	0.33728
20170505_LA_ColID_342_Gast_Type2b_AX_7_08	Gast_Type2b_01	8	Trypsin/P	Specific			FALSE	Oxidation (M);Acetyl (Protein N-term)			FALSE	FALSE	1	2		Standard		13888	52127	0	55371	48881	0	6490	7230	7177	0	53	13.06	14.68	NaN	0.82	3329	1314935	46460	3.53	4043	8.7	161897	42325	42054	26.14	33.32	4943	11.68	+	0.52829	0.71597	0.36086
20170505_LA_ColID_342_Gast_Type2b_AX_8_01	Gast_Type2b_02	1	Trypsin/P	Specific			FALSE	Oxidation (M);Acetyl (Protein N-term)			FALSE	FALSE	1	2		Standard		20072	24967	0	28986	20946	0	8040	387	381	0	6	1.34	1.82	NaN	0.07	260	1720497	22141	1.29	1586	7.16	124358	18529	18114	14.9	35.48	1635	8.82	+	0.69595	0.88281	0.52794
20170505_LA_ColID_342_Gast_Type2b_AX_8_02	Gast_Type2b_02	2	Trypsin/P	Specific			FALSE	Oxidation (M);Acetyl (Protein N-term)			FALSE	FALSE	1	2		Standard		16276	41692	0	45657	37727	0	7930	2158	2134	0	24	4.73	5.66	NaN	0.3	1456	1472835	37390	2.54	2784	7.45	140715	33227	32848	23.61	37.45	3250	9.78	+	0.65422	0.82533	0.41153
20170505_LA_ColID_342_Gast_Type2b_AX_8_03	Gast_Type2b_02	3	Trypsin/P	Specific			FALSE	Oxidation (M);Acetyl (Protein N-term)			FALSE	FALSE	1	2		Standard		14418	50102	0	53895	46307	0	7588	4467	4425	0	42	8.29	9.56	NaN	0.55	2843	1533973	45113	2.94	3386	7.51	174996	40884	40469	23.36	31.34	3983	9.74	+	0.59538	0.77042	0.37827
20170505_LA_ColID_342_Gast_Type2b_AX_8_04	Gast_Type2b_02	4	Trypsin/P	Specific			FALSE	Oxidation (M);Acetyl (Protein N-term)			FALSE	FALSE	1	2		Standard		13684	52966	0	56385	49547	0	6838	7399	7327	0	72	13.12	14.79	NaN	1.05	4237	1320729	47429	3.59	3963	8.36	169391	43212	42917	25.51	32.24	4761	11.02	+	0.55413	0.74197	0.35565
20170505_LA_ColID_342_Gast_Type2b_AX_8_05	Gast_Type2b_02	5	Trypsin/P	Specific			FALSE	Oxidation (M);Acetyl (Protein N-term)			FALSE	FALSE	1	2		Standard		14479	49554	0	53276	45830	0	7446	7588	7529	0	59	14.24	16.43	NaN	0.79	3990	1283474	43365	3.38	4068	9.38	162874	38822	38563	23.84	29.7	4888	12.59	+	0.49524	0.67417	0.32849
20170505_LA_ColID_342_Gast_Type2b_AX_8_06	Gast_Type2b_02	6	Trypsin/P	Specific			FALSE	Oxidation (M);Acetyl (Protein N-term)			FALSE	FALSE	1	2		Standard		13571	53734	0	57025	50443	0	6582	8719	8662	0	57	15.29	17.17	NaN	0.87	4343	1392907	47630	3.42	4296	9.02	178937	43383	43061	24.24	30.31	5162	11.9	+	0.50342	0.69682	0.34197
20170505_LA_ColID_342_Gast_Type2b_AX_8_07	Gast_Type2b_02	7	Trypsin/P	Specific			FALSE	Oxidation (M);Acetyl (Protein N-term)			FALSE	FALSE	1	2		Standard		14082	51426	0	54848	48004	0	6844	8258	8184	0	74	15.06	17.05	NaN	1.08	3547	1257178	45063	3.58	4401	9.77	161241	40756	40475	25.28	31.22	5266	12.92	+	0.46753	0.64638	0.32085
20170505_LA_ColID_342_Gast_Type2b_AX_8_08	Gast_Type2b_02	8	Trypsin/P	Specific			FALSE	Oxidation (M);Acetyl (Protein N-term)			FALSE	FALSE	1	2		Standard		13978	51999	0	55194	48804	0	6390	7013	6976	0	37	12.71	14.29	NaN	0.58	3244	1351699	45894	3.4	4307	9.38	162842	41745	41433	25.64	32.67	5243	12.56	+	0.51014	0.68122	0.34874
20170505_LA_ColID_342_Library_randomPooledFibers_SolEDLGastTAQuad_AW_11_01	Library	1	Trypsin/P	Specific			FALSE	Oxidation (M);Acetyl (Protein N-term)			FALSE	FALSE	1	2		Standard		20171	24891	0	28932	20850	0	8082	841	829	0	12	2.91	3.98	NaN	0.15	590	1802083	21137	1.17	2511	11.88	132368	17287	16922	13.06	30.19	2776	16.06	+	0.67428	0.84198	0.5027
20170505_LA_ColID_342_Library_randomPooledFibers_SolEDLGastTAQuad_AW_11_02	Library	2	Trypsin/P	Specific			FALSE	Oxidation (M);Acetyl (Protein N-term)			FALSE	FALSE	1	2		Standard		15512	45509	0	49003	42015	0	6988	6856	6818	0	38	13.99	16.23	NaN	0.54	3998	1450994	38672	2.67	5185	13.41	146538	34450	34106	23.51	35.09	6020	17.47	+	0.61405	0.78983	0.39895
20170505_LA_ColID_342_Library_randomPooledFibers_SolEDLGastTAQuad_AW_11_03	Library	3	Trypsin/P	Specific			FALSE	Oxidation (M);Acetyl (Protein N-term)			FALSE	FALSE	1	2		Standard		14074	52010	0	55139	48881	0	6258	15277	15123	0	154	27.71	30.94	NaN	2.46	8059	1396579	43857	3.14	6112	13.94	160879	39635	39373	24.64	33.01	7114	17.95	+	0.49938	0.69752	0.32949
20170505_LA_ColID_342_Library_randomPooledFibers_SolEDLGastTAQuad_AW_11_04	Library	4	Trypsin/P	Specific			FALSE	Oxidation (M);Acetyl (Protein N-term)			FALSE	FALSE	1	2		Standard		14007	52375	0	55695	49055	0	6640	16772	16618	0	154	30.11	33.88	NaN	2.32	8495	1296501	44219	3.41	5925	13.4	157423	39747	39440	25.25	32.85	6940	17.46	+	0.45339	0.64622	0.30179
20170505_LA_ColID_342_Library_randomPooledFibers_SolEDLGastTAQuad_AW_11_05	Library	5	Trypsin/P	Specific			FALSE	Oxidation (M);Acetyl (Protein N-term)			FALSE	FALSE	1	2		Standard		15099	47253	0	50869	43637	0	7232	15462	15236	0	226	30.4	34.92	NaN	3.12	7608	1211016	39087	3.23	5361	13.72	146530	34429	34207	23.5	30.54	6236	18.11	+	0.46147	0.66381	0.312
20170505_LA_ColID_342_Library_randomPooledFibers_SolEDLGastTAQuad_AW_11_06	Library	6	Trypsin/P	Specific			FALSE	Oxidation (M);Acetyl (Protein N-term)			FALSE	FALSE	1	2		Standard		13899	53290	0	56212	50368	0	5844	19272	19062	0	210	34.28	37.85	NaN	3.59	9308	1295373	44916	3.47	6314	14.06	164462	40493	40245	24.62	31.46	7515	18.56	+	0.44247	0.6447	0.30185
20170505_LA_ColID_342_Library_randomPooledFibers_SolEDLGastTAQuad_AW_11_07	Library	7	Trypsin/P	Specific			FALSE	Oxidation (M);Acetyl (Protein N-term)			FALSE	FALSE	1	2		Standard		14577	50217	0	53647	46787	0	6860	17329	17085	0	244	32.3	36.52	NaN	3.56	7833	1249439	41769	3.34	5789	13.86	154492	37109	36873	24.02	30.97	6704	18.07	+	0.44129	0.63268	0.30108
20170505_LA_ColID_342_Library_randomPooledFibers_SolEDLGastTAQuad_AW_11_08	Library	8	Trypsin/P	Specific			FALSE	Oxidation (M);Acetyl (Protein N-term)			FALSE	FALSE	1	2		Standard		14222	52016	0	55407	48625	0	6782	18269	17980	0	289	32.97	36.98	NaN	4.26	8250	1285580	43910	3.42	5790	13.19	165237	39235	38934	23.74	30.67	6836	17.42	+	0.44441	0.64511	0.30697
20170505_LA_ColID_342_Library_wholeMuscleLysates_SolEDLGastTAQuad_AW_12_01	Library	1	Trypsin/P	Specific			FALSE	Oxidation (M);Acetyl (Protein N-term)			FALSE	FALSE	1	2		Standard		20644	22486	0	25641	19329	0	6312	1169	1158	0	11	4.56	5.99	NaN	0.17	674	1486088	19536	1.31	1965	10.06	110564	16467	16219	14.89	32.69	2168	13.17	+	0.6298	0.79059	0.49113
20170505_LA_ColID_342_Library_wholeMuscleLysates_SolEDLGastTAQuad_AW_12_02	Library	2	Trypsin/P	Specific			FALSE	Oxidation (M);Acetyl (Protein N-term)			FALSE	FALSE	1	2		Standard		18116	33954	0	37119	30789	0	6330	2712	2700	0	12	7.31	8.77	NaN	0.19	1889	1336366	30234	2.26	2752	9.1	117320	26897	26689	22.93	36.96	3198	11.89	+	0.62214	0.77666	0.39314
20170505_LA_ColID_342_Library_wholeMuscleLysates_SolEDLGastTAQuad_AW_12_03	Library	3	Trypsin/P	Specific			FALSE	Oxidation (M);Acetyl (Protein N-term)			FALSE	FALSE	1	2		Standard		15449	45416	0	48384	42448	0	5936	7514	7457	0	57	15.53	17.57	NaN	0.96	4877	1320012	40630	3.08	3688	9.08	142820	37054	36835	25.94	35.14	4423	11.94	+	0.61423	0.78134	0.38789
20170505_LA_ColID_342_Library_wholeMuscleLysates_SolEDLGastTAQuad_AW_12_04	Library	4	Trypsin/P	Specific			FALSE	Oxidation (M);Acetyl (Protein N-term)			FALSE	FALSE	1	2		Standard		14012	51726	0	54585	48867	0	5718	13998	13884	0	114	25.64	28.41	NaN	1.99	8460	1318104	46304	3.51	4272	9.23	160259	42525	42262	26.54	33.95	5162	12.14	+	0.55669	0.74789	0.36041
20170505_LA_ColID_342_Library_wholeMuscleLysates_SolEDLGastTAQuad_AW_12_05	Library	5	Trypsin/P	Specific			FALSE	Oxidation (M);Acetyl (Protein N-term)			FALSE	FALSE	1	2		Standard		14093	52447	0	55775	49119	0	6656	19373	19090	0	283	34.73	38.86	NaN	4.25	9607	1318400	44997	3.41	5117	11.37	172890	40408	40166	23.37	30.13	6092	15.08	+	0.45725	0.65576	0.30922
20170505_LA_ColID_342_Library_wholeMuscleLysates_SolEDLGastTAQuad_AW_12_06	Library	6	Trypsin/P	Specific			FALSE	Oxidation (M);Acetyl (Protein N-term)			FALSE	FALSE	1	2		Standard		13500	54235	0	57133	51337	0	5796	17386	17245	0	141	30.43	33.59	NaN	2.43	9978	1247747	47439	3.8	5264	11.1	163383	43320	43056	26.51	33.47	6360	14.68	+	0.49549	0.69007	0.32676
20170505_LA_ColID_342_Library_wholeMuscleLysates_SolEDLGastTAQuad_AW_12_07	Library	7	Trypsin/P	Specific			FALSE	Oxidation (M);Acetyl (Protein N-term)			FALSE	FALSE	1	2		Standard		14217	51807	0	55213	48401	0	6812	18680	18470	0	210	33.83	38.16	NaN	3.08	8573	1240190	44009	3.55	5375	12.21	160714	39369	39141	24.5	30.24	6326	16.07	+	0.44572	0.63614	0.30361
20170505_LA_ColID_342_Library_wholeMuscleLysates_SolEDLGastTAQuad_AW_12_08	Library	8	Trypsin/P	Specific			FALSE	Oxidation (M);Acetyl (Protein N-term)			FALSE	FALSE	1	2		Standard		14169	52634	0	55794	49474	0	6320	18892	18615	0	277	33.86	37.63	NaN	4.38	7669	1290192	44660	3.46	5604	12.55	167995	40111	39829	23.88	29.87	6676	16.64	+	0.42902	0.63278	0.30307
20170505_LA_ColID_342_TA_Type2b_AX_9_01	TA_Type2b_01	1	Trypsin/P	Specific			FALSE	Oxidation (M);Acetyl (Protein N-term)			FALSE	FALSE	1	2		Standard		19005	30047	0	33398	26692	0	6706	651	644	0	7	1.95	2.41	NaN	0.1	432	1463254	26256	1.79	2240	8.53	125280	22926	22585	18.3	32.79	2439	10.64	+	0.59071	0.74281	0.39735
20170505_LA_ColID_342_TA_Type2b_AX_9_02	TA_Type2b_01	2	Trypsin/P	Specific			FALSE	Oxidation (M);Acetyl (Protein N-term)			FALSE	FALSE	1	2		Standard		14492	49320	0	52502	46138	0	6364	3606	3566	0	40	6.87	7.73	NaN	0.63	2384	1347990	43822	3.25	3740	8.53	161104	40031	39703	24.85	34.01	4351	10.87	+	0.57626	0.75172	0.35675
20170505_LA_ColID_342_TA_Type2b_AX_9_03	TA_Type2b_01	3	Trypsin/P	Specific			FALSE	Oxidation (M);Acetyl (Protein N-term)			FALSE	FALSE	1	2		Standard		13677	52793	0	55658	49928	0	5730	6955	6913	0	42	12.5	13.85	NaN	0.73	4138	1330402	47347	3.56	3798	8.02	176875	43592	43374	24.65	30.48	4614	10.58	+	0.55261	0.73376	0.34742
20170505_LA_ColID_342_TA_Type2b_AX_9_04	TA_Type2b_01	4	Trypsin/P	Specific			FALSE	Oxidation (M);Acetyl (Protein N-term)			FALSE	FALSE	1	2		Standard		13728	52918	0	56065	49771	0	6294	8758	8684	0	74	15.62	17.45	NaN	1.18	4853	1317568	46998	3.57	4166	8.86	177333	42881	42655	24.18	29.41	5066	11.81	+	0.48577	0.66678	0.31518
20170505_LA_ColID_342_TA_Type2b_AX_9_05	TA_Type2b_01	5	Trypsin/P	Specific			FALSE	Oxidation (M);Acetyl (Protein N-term)			FALSE	FALSE	1	2		Standard		14711	48352	0	51661	45043	0	6618	7837	7752	0	85	15.17	17.21	NaN	1.28	4112	1241239	42235	3.4	3990	9.45	161056	38013	37801	23.6	28.82	4771	12.55	+	0.49681	0.68888	0.33066
20170505_LA_ColID_342_TA_Type2b_AX_9_06	TA_Type2b_01	6	Trypsin/P	Specific			FALSE	Oxidation (M);Acetyl (Protein N-term)			FALSE	FALSE	1	2		Standard		13500	54007	0	56962	51052	0	5910	9571	9514	0	57	16.8	18.64	NaN	0.96	4985	1323810	48247	3.64	4189	8.68	178794	44266	44014	24.76	30.02	5104	11.53	+	0.47901	0.66973	0.31902
20170505_LA_ColID_342_TA_Type2b_AX_9_07	TA_Type2b_01	7	Trypsin/P	Specific			FALSE	Oxidation (M);Acetyl (Protein N-term)			FALSE	FALSE	1	2		Standard		14045	52304	0	55782	48826	0	6956	10736	10625	0	111	19.25	21.76	NaN	1.6	4349	1282162	45358	3.54	4623	10.19	170093	40944	40697	24.07	29.12	5477	13.38	+	0.46793	0.66509	0.32569
20170505_LA_ColID_342_TA_Type2b_AX_9_08	TA_Type2b_01	8	Trypsin/P	Specific			FALSE	Oxidation (M);Acetyl (Protein N-term)			FALSE	FALSE	1	2		Standard		13877	52734	0	56183	49283	0	6900	9278	9188	0	90	16.51	18.64	NaN	1.3	3666	1267724	46083	3.64	4562	9.9	169478	41618	41339	24.56	29.94	5417	13.02	+	0.43973	0.61324	0.3043
20170505_LA_ColID_342_TA_Type2b_AX_10_01	TA_Type2b_02	1	Trypsin/P	Specific			FALSE	Oxidation (M);Acetyl (Protein N-term)			FALSE	FALSE	1	2		Standard		21803	17153	0	20066	14236	0	5830	490	483	0	7	2.44	3.39	NaN	0.12	378	1486875	14873	1	1393	9.37	116058	12208	12034	10.52	30.19	1452	11.89	+	0.56908	0.73022	0.46151
20170505_LA_ColID_342_TA_Type2b_AX_10_02	TA_Type2b_02	2	Trypsin/P	Specific			FALSE	Oxidation (M);Acetyl (Protein N-term)			FALSE	FALSE	1	2		Standard		15152	46551	0	49923	43179	0	6744	3798	3770	0	28	7.61	8.73	NaN	0.42	2430	1302298	41440	3.18	3524	8.5	149328	37593	37290	25.17	35.55	4073	10.83	+	0.61497	0.79522	0.39089
20170505_LA_ColID_342_TA_Type2b_AX_10_03	TA_Type2b_02	3	Trypsin/P	Specific			FALSE	Oxidation (M);Acetyl (Protein N-term)			FALSE	FALSE	1	2		Standard		13757	52520	0	55483	49557	0	5926	9888	9760	0	128	17.82	19.69	NaN	2.16	5686	1354580	46515	3.43	4187	9	174764	42714	42468	24.44	30.92	4950	11.59	+	0.52263	0.71758	0.33874
20170505_LA_ColID_342_TA_Type2b_AX_10_04	TA_Type2b_02	4	Trypsin/P	Specific			FALSE	Oxidation (M);Acetyl (Protein N-term)			FALSE	FALSE	1	2		Standard		13606	53430	0	56887	49973	0	6914	12079	11903	0	176	21.23	23.82	NaN	2.55	6504	1325068	47296	3.57	4277	9.04	175728	43004	42707	24.47	30.09	5060	11.77	+	0.48345	0.6729	0.31885
20170505_LA_ColID_342_TA_Type2b_AX_10_05	TA_Type2b_02	5	Trypsin/P	Specific			FALSE	Oxidation (M);Acetyl (Protein N-term)			FALSE	FALSE	1	2		Standard		14822	47839	0	51456	44222	0	7234	10318	10165	0	153	20.05	22.99	NaN	2.12	5262	1251029	41245	3.3	4195	10.17	159987	36790	36560	23	28.56	4916	13.36	+	0.48666	0.68105	0.32894
20170505_LA_ColID_342_TA_Type2b_AX_10_06	TA_Type2b_02	6	Trypsin/P	Specific			FALSE	Oxidation (M);Acetyl (Protein N-term)			FALSE	FALSE	1	2		Standard		13594	53606	0	56579	50633	0	5946	13388	13235	0	153	23.66	26.14	NaN	2.57	6670	1324976	47546	3.59	4340	9.13	177765	43567	43302	24.51	30.13	5208	11.95	+	0.4623	0.66084	0.31476
20170505_LA_ColID_342_TA_Type2b_AX_10_07	TA_Type2b_02	7	Trypsin/P	Specific			FALSE	Oxidation (M);Acetyl (Protein N-term)			FALSE	FALSE	1	2		Standard		13981	52401	0	55834	48968	0	6866	13689	13433	0	256	24.52	27.43	NaN	3.73	5483	1282792	45380	3.54	4727	10.42	170821	40844	40577	23.91	29.55	5647	13.83	+	0.44925	0.64325	0.31322
20170505_LA_ColID_342_TA_Type2b_AX_10_08	TA_Type2b_02	8	Trypsin/P	Specific			FALSE	Oxidation (M);Acetyl (Protein N-term)			FALSE	FALSE	1	2		Standard		13921	52639	0	56187	49091	0	7096	12110	11907	0	203	21.55	24.25	NaN	2.86	4560	1274159	45794	3.59	4656	10.17	170512	41279	40999	24.21	30.11	5502	13.33	+	0.45889	0.65338	0.32599
20170711_SK_CoID378_EDL_Type2bProteome_AX_12_01	EDL_Type2b_01	1	Trypsin/P	Specific			FALSE	Oxidation (M);Acetyl (Protein N-term)			FALSE	FALSE	1	2		Standard		20533	22744	0	26720	18768	0	7952	768	761	0	7	2.87	4.05	NaN	0.09	578	1531890	20132	1.31	1680	8.34	114755	16483	16117	14.36	33.5	1730	10.5	+	0.65167	0.81899	0.49191
20170711_SK_CoID378_EDL_Type2bProteome_AX_12_02	EDL_Type2b_01	2	Trypsin/P	Specific			FALSE	Oxidation (M);Acetyl (Protein N-term)			FALSE	FALSE	1	2		Standard		15662	44172	0	47459	40885	0	6574	4805	4762	0	43	10.12	11.65	NaN	0.65	3074	1315410	39640	3.01	3312	8.36	140740	35871	35566	25.49	36.98	3960	11.04	+	0.6413	0.80917	0.40738
20170711_SK_CoID378_EDL_Type2bProteome_AX_12_03	EDL_Type2b_01	3	Trypsin/P	Specific			FALSE	Oxidation (M);Acetyl (Protein N-term)			FALSE	FALSE	1	2		Standard		13936	51742	0	55077	48407	0	6670	11717	11502	0	215	21.27	23.76	NaN	3.22	6255	1283555	45308	3.53	4637	10.23	164372	40996	40778	24.94	31.3	5510	13.44	+	0.51965	0.71915	0.33331
20170711_SK_CoID378_EDL_Type2bProteome_AX_12_04	EDL_Type2b_01	4	Trypsin/P	Specific			FALSE	Oxidation (M);Acetyl (Protein N-term)			FALSE	FALSE	1	2		Standard		13473	53958	0	56953	50963	0	5990	14570	14335	0	235	25.58	28.13	NaN	3.92	7304	1327482	47847	3.6	4525	9.46	178161	43755	43524	24.56	30.58	5559	12.7	+	0.46144	0.65802	0.3057
20170711_SK_CoID378_EDL_Type2bProteome_AX_12_05	EDL_Type2b_01	5	Trypsin/P	Specific			FALSE	Oxidation (M);Acetyl (Protein N-term)			FALSE	FALSE	1	2		Standard		14099	51398	0	54634	48162	0	6472	14492	14247	0	245	26.53	29.58	NaN	3.79	6684	1287642	44568	3.46	4773	10.71	166562	40217	40004	24.15	29.82	5648	14.04	+	0.45807	0.66071	0.30984
20170711_SK_CoID378_EDL_Type2bProteome_AX_12_06	EDL_Type2b_01	6	Trypsin/P	Specific			FALSE	Oxidation (M);Acetyl (Protein N-term)			FALSE	FALSE	1	2		Standard		13776	53031	0	56225	49837	0	6388	15202	14922	0	280	27.04	29.94	NaN	4.38	6736	1292517	46414	3.59	4851	10.45	169054	42075	41845	24.89	30.61	5874	13.96	+	0.44848	0.64188	0.3042
20170711_SK_CoID378_EDL_Type2bProteome_AX_12_07	EDL_Type2b_01	7	Trypsin/P	Specific			FALSE	Oxidation (M);Acetyl (Protein N-term)			FALSE	FALSE	1	2		Standard		14103	51116	0	54031	48201	0	5830	12593	12366	0	227	23.31	25.66	NaN	3.89	5891	1280208	45122	3.52	4543	10.07	162716	41177	40950	25.31	31.91	5492	13.34	+	0.50663	0.69866	0.33807
20170711_SK_CoID378_EDL_Type2bProteome_AX_12_08	EDL_Type2b_01	8	Trypsin/P	Specific			FALSE	Oxidation (M);Acetyl (Protein N-term)			FALSE	FALSE	1	2		Standard		14686	48515	0	51549	45481	0	6068	9439	9363	0	76	18.31	20.59	NaN	1.25	4746	1238215	43385	3.5	4110	9.47	151522	39401	39156	26	33.69	4998	12.68	+	0.53539	0.70576	0.34518
20170711_SK_CoID378_EDL_Type2bProteome_AX_13_01	EDL_Type2b_02	1	Trypsin/P	Specific			FALSE	Oxidation (M);Acetyl (Protein N-term)			FALSE	FALSE	1	2		Standard		20850	21654	0	25806	17500	0	8306	944	930	0	14	3.66	5.31	NaN	0.17	440	1356975	18344	1.35	2039	11.12	103068	14378	13998	13.95	32.01	2062	14.34	+	0.58617	0.73754	0.42188
20170711_SK_CoID378_EDL_Type2bProteome_AX_13_02	EDL_Type2b_02	2	Trypsin/P	Specific			FALSE	Oxidation (M);Acetyl (Protein N-term)			FALSE	FALSE	1	2		Standard		14609	48761	0	51958	45564	0	6394	6824	6744	0	80	13.13	14.8	NaN	1.25	4122	1336554	43980	3.29	3739	8.5	158557	40005	39697	25.23	33.62	4565	11.41	+	0.60336	0.77443	0.37151
20170711_SK_CoID378_EDL_Type2bProteome_AX_13_03	EDL_Type2b_02	3	Trypsin/P	Specific			FALSE	Oxidation (M);Acetyl (Protein N-term)			FALSE	FALSE	1	2		Standard		14168	50768	0	54118	47418	0	6700	10868	10665	0	203	20.08	22.49	NaN	3.03	6090	1289618	44869	3.48	4401	9.81	163501	40493	40216	24.77	30.66	5272	13.02	+	0.5135	0.70893	0.32408
20170711_SK_CoID378_EDL_Type2bProteome_AX_13_04	EDL_Type2b_02	4	Trypsin/P	Specific			FALSE	Oxidation (M);Acetyl (Protein N-term)			FALSE	FALSE	1	2		Standard		13671	53482	0	57044	49920	0	7124	14983	14656	0	327	26.27	29.36	NaN	4.59	7578	1293078	47226	3.65	4598	9.74	171665	42570	42300	24.8	29.91	5538	13.01	+	0.4543	0.65609	0.29801
20170711_SK_CoID378_EDL_Type2bProteome_AX_13_05	EDL_Type2b_02	5	Trypsin/P	Specific			FALSE	Oxidation (M);Acetyl (Protein N-term)			FALSE	FALSE	1	2		Standard		14243	50655	0	54178	47132	0	7046	13918	13622	0	296	25.69	28.9	NaN	4.2	6437	1267060	44357	3.5	4559	10.28	164224	39779	39560	24.22	29.49	5485	13.79	+	0.45087	0.64308	0.30055
20170711_SK_CoID378_EDL_Type2bProteome_AX_13_06	EDL_Type2b_02	6	Trypsin/P	Specific			FALSE	Oxidation (M);Acetyl (Protein N-term)			FALSE	FALSE	1	2		Standard		13685	53467	0	56685	50249	0	6436	15623	15373	0	250	27.56	30.59	NaN	3.88	6980	1296334	47290	3.65	4709	9.96	171974	42952	42723	24.98	30.1	5721	13.32	+	0.44789	0.64448	0.29974
20170711_SK_CoID378_EDL_Type2bProteome_AX_13_07	EDL_Type2b_02	7	Trypsin/P	Specific			FALSE	Oxidation (M);Acetyl (Protein N-term)			FALSE	FALSE	1	2		Standard		14020	51955	0	55270	48640	0	6630	14537	14260	0	277	26.3	29.32	NaN	4.18	6157	1252992	45647	3.64	4755	10.42	163133	41246	40975	25.28	30.76	5698	13.81	+	0.44276	0.63606	0.29602
20170711_SK_CoID378_EDL_Type2bProteome_AX_13_08	EDL_Type2b_02	8	Trypsin/P	Specific			FALSE	Oxidation (M);Acetyl (Protein N-term)			FALSE	FALSE	1	2		Standard		14147	51104	0	54282	47926	0	6356	11548	11349	0	199	21.27	23.68	NaN	3.13	5818	1264495	45560	3.6	4297	9.43	161485	41448	41223	25.67	31.65	5177	12.49	+	0.5226	0.71488	0.33885
EDL_Type2b_01																																	12240
EDL_Type2b_02																																	13374
Gast_Type2b_01																																	9485
Gast_Type2b_02																																	8409
Library																																	24390
TA_Type2b_01																																	10668
TA_Type2b_02																																	13703
Total																		963766	3024225	0	3238968	2809458	0	429510	613830	605975	0	7855	18.95	21.57	NaN	1.83	28392	86264198					10088359	2385541	2367841	23.65	31.53	312179	13.09		0.4908	0.68424	0.32737
[truncated: 2 more columns]

## Sheet: S4_protein groups_ident
MaxQuant protein groups table of identified protein groups inEDL, Gast, and TA Type Iib fibers
EDL_Type2b_01	EDL_Type2b_02	Gast_Type2b_01	Gast_Type2b_02	TA_Type2b_01	TA_Type2b_02	N: Peptides	N: Unique peptides	N: Sequence coverage [%]	N: Unique sequence coverage [%]	N: Mol. weight [kDa]	N: Q-value	N: Score	N: Intensity	N: MS/MS Count	N: iBAQ EDL_Type2b_01	N: iBAQ EDL_Type2b_02	N: iBAQ Gast_Type2b_01	N: iBAQ Gast_Type2b_02	N: iBAQ TA_Type2b_01	N: iBAQ TA_Type2b_02	T: Protein IDs	T: Majority protein IDs	T: Protein names	T: Gene names	T: id
NaN	NaN	20.4122	20.4827	20.3449	20.2241	3	3	23	23	17.31	0.0059398	3.4843	125690000	5	0	787920	482520	593600	1926600	1013400	A0A023T778;Q9CQL1;P61327;G3UZW7	A0A023T778;Q9CQL1;P61327;G3UZW7	Protein mago nashi homolog 2;Protein mago nashi homolog	Magohb;Magoh	0
NaN	NaN	20.8141	21.1296	21.6239	20.9744	3	3	16.8	16.8	13.117	0	5.569	125640000	5	0	0	3624900	269510	8639100	10087000	A0A140T8M0;A0A0B4J1I0;A0A075B5K8;F6XWB2;A0A140T8N1;P01631;A0A140T8M9;A0A075B5N0;A0A0G2JDE5	A0A140T8M0;A0A0B4J1I0;A0A075B5K8;F6XWB2;A0A140T8N1;P01631	Ig kappa chain V-II region 26-10	Igkv1-110;Igkv1-99;Igkv1-115	1
NaN	NaN	24.7411	25.4418	25.0706	23.9719	5	5	35.5	35.5	11.778	0	26.016	1325300000	59	0	0	45174000	50161000	62392000	60274000	A0A075B5P2;P01837	A0A075B5P2;P01837	Ig kappa chain C region	Igkc	2
NaN	NaN	NaN	NaN	NaN	NaN	2	2	18.8	18.8	19.642	0.0026178	3.8457	55124000	3	0	0	0	0	0	0	A0A0A6YVP0;A0A075B5P3;P01867	A0A0A6YVP0;A0A075B5P3;P01867	Ig gamma-2B chain C region	Ighg2b;Igh-3	3
NaN	NaN	21.9594	20.2161	22.6811	19.6387	2	2	8.3	8.3	35.633	0.0014045	4.8422	110780000	12	0	0	1114900	1493900	2725000	968700	A0A075B5P4;A0A0A6YWR2;P01868;P01869	A0A075B5P4;A0A0A6YWR2;P01868;P01869	Ig gamma-1 chain C region secreted form;Ig gamma-1 chain C region, membrane-bound form	Ighg1	4
NaN	NaN	NaN	NaN	NaN	NaN	4	4	22.6	22.6	24.196	0	18.051	39986000	4	0	0	0	0	0	0	A0A087WNP6;Q4VAA2;F8WGL9;A0A087WS49;A0A087WRM0	A0A087WNP6;Q4VAA2	Protein CDV3	Cdv3	5
24.2978	23.9002	23.2089	23.136	23.218	23.585	8	8	77.9	77.9	10.657	0	47.059	646020000	50	6878700	9073700	4297900	1657900	7809600	13776000	A0A087WQE6;A0A087WNT1;P83940;A0A087WPE4	A0A087WQE6;A0A087WNT1;P83940;A0A087WPE4	Transcription elongation factor B polypeptide 1	Tceb1	6
NaN	NaN	21.2236	NaN	18.4654	17.331	5	2	2.9	1.7	315.42	0	6.9274	160490000	6	0	2135.6	378840	0	114720	22365	A0A087WNU5;G3X971;S4R1X7;S4R2C1;S4R187;S4R2F5;S4R2J6;S4R165;S4R236;S4R162;A0A087WRP9;S4R278;S4R208;A0A087WRU2	A0A087WNU5;G3X971;S4R1X7;S4R2C1;S4R187;S4R2F5;S4R2J6;S4R165;S4R236		Ank3	7
NaN	NaN	22.8777	21.4276	22.0756	22.5093	3	3	34.2	34.2	12.032	0	32.957	324820000	9	0	0	2417300	180710	3673000	6480800	A0A087WRP7;A0A087WNZ5;P0CW02;P0CW03	A0A087WRP7;A0A087WNZ5;P0CW02;P0CW03	Lymphocyte antigen 6C1;Lymphocyte antigen 6C2	Ly6c1;Ly6c2	8
NaN	19.3255	18.9809	19.1738	19.1963	18.9648	6	6	5.2	5.2	140.92	0	11.193	129410000	11	173380	78031	35470	24622	63926	67455	A0A087WS29;A0A087WQQ5;A0A087WP85;A0A087WP14;A0A087WPX0;F8VQC7;A0A087WQF8;A0A087WP48;A0A087WS04;A0A087WQG4;A0A087WQD0;A0A087WNW3;A0A087WQI3;A0A087WPW5;A0A087WS23;A0A087WQ25;A0A087WRS1;Q61595;A0A087WR91;A0A087WPY8	A0A087WS29;A0A087WQQ5;A0A087WP85;A0A087WP14;A0A087WPX0;F8VQC7;A0A087WQF8;A0A087WP48;A0A087WS04;A0A087WQG4;A0A087WQD0;A0A087WNW3;A0A087WQI3;A0A087WPW5;A0A087WS23;A0A087WQ25;A0A087WRS1;Q61595	Kinectin	Ktn1	9
NaN	NaN	NaN	NaN	NaN	15.6701	3	3	3.1	3.1	134.21	0.0059247	3.4457	44421000	3	41268	38207	0	0	0	37293	A0A087WP83;Q8VDJ3;A0A087WQY9;A0A087WPC5;A0A087WS92	A0A087WP83;Q8VDJ3	Vigilin	Hdlbp	10
NaN	NaN	NaN	NaN	NaN	21.0662	1	1	24.1	24.1	6.4913	0	8.4699	11119000	2	0	0	0	0	0	2186500	A0A087WP98;A0A087WPN6;A0A087WQN2;P26350	A0A087WP98;A0A087WPN6;A0A087WQN2;P26350	Prothymosin alpha;Prothymosin alpha, N-terminally processed;Thymosin alpha	Ptma	11
NaN	NaN	NaN	NaN	NaN	NaN	5	5	35.1	35.1	18.398	0	10.15	56220000	6	0	0	0	0	0	0	A0A087WPF8;A0A087WSR2;E9QN99;A0A087WP24;A0A087WRJ2;Q8VCR7;A0A1L1SRH5;A0A1L1SUX1	A0A087WPF8;A0A087WSR2;E9QN99;A0A087WP24;A0A087WRJ2;Q8VCR7	Alpha/beta hydrolase domain-containing protein 14B	Abhd14b	12
21.1382	NaN	NaN	NaN	NaN	NaN	5	5	6.1	6.1	149.62	0	15.755	26847000	4	143870	27595	0	0	0	0	A0A087WPL5;E9QNN1;O70133;Q3UR42;A0A0R4J2C3	A0A087WPL5;E9QNN1;O70133;Q3UR42	ATP-dependent RNA helicase A	Dhx9	13
21.8788	20.8787	19.7354	NaN	21.9529	23.5881	3	2	2	1.2	190.97	0.00094832	5.0307	322600000	5	558080	97932	3062.2	0	936650	1069000	E9QAN4;G3UW47;Q6TA13;E9Q9G6;A0A087WQE8;P33173	E9QAN4;G3UW47;Q6TA13;E9Q9G6;A0A087WQE8;P33173	Kinesin-like protein;Kinesin-like protein KIF1A	Kif1a	14
21.9335	20.6381	23.9561	22.7391	22.6932	22.429	3	3	39.8	39.8	11.157	0	226.19	518080000	10	406460	1187900	6732100	5182700	17195000	10443000	A0A087WQH8	A0A087WQH8		Slc35a4	15
NaN	NaN	NaN	NaN	NaN	21.1124	1	1	24.8	24.8	11.812	0.00048614	5.4676	6772700	0	0	0	0	0	0	1354500	A0A087WS48;A0A087WQS2;Q9CQC6	A0A087WS48;A0A087WQS2;Q9CQC6	Basic leucine zipper and W2 domain-containing protein 1	Bzw1	16
NaN	NaN	NaN	NaN	NaN	NaN	2	2	35.5	35.5	11.1	0.0097205	3.0272	225870000	3	0	0	0	0	0	0	A0A087WQS5;Q9CR84;P56384;P56383	A0A087WQS5;Q9CR84;P56384;P56383	ATP synthase F(0) complex subunit C1, mitochondrial;ATP synthase F(0) complex subunit C3, mitochondrial;ATP synthase F(0) complex subunit C2, mitochondrial	Atp5g2;Atp5g1;Atp5g3	17
NaN	NaN	NaN	19.2653	19.1401	19.3469	2	2	33.7	33.7	9.0532	0.0058676	3.3538	38290000	4	231220	597340	0	185940	614200	521550	A0A087WQY7;A2AMZ4	A0A087WQY7;A2AMZ4	Uncharacterized protein C17orf89 homolog	1810043H04Rik	18
14.2869	NaN	NaN	NaN	NaN	NaN	2	2	3.3	3.3	106.42	0	17.159	94393000	7	3949.9	0	0	0	0	0	Q3UKG2;A0A087WR45	Q3UKG2;A0A087WR45		Prob1	20
NaN	NaN	NaN	NaN	NaN	NaN	2	2	1.3	1.3	239.72	0.0004817	5.3183	52441000	3	0	0	0	0	0	0	B7ZNJ1;A0A087WS56;B9EHT6;A0A087WSN6;Q3UHL6;A0A087WR50;P11276;A0A087WS99;Q4KL80	B7ZNJ1;A0A087WS56;B9EHT6;A0A087WSN6;Q3UHL6;A0A087WR50;P11276;A0A087WS99;Q4KL80	Fibronectin;Anastellin	Fn1	21
NaN	NaN	NaN	NaN	NaN	15.3225	4	4	17.8	17.8	21.248	0.0004845	5.4231	35622000	4	0	0	0	0	0	60845	A0A087WRE5;Q6P3D0	A0A087WRE5;Q6P3D0	U8 snoRNA-decapping enzyme	Nudt16	22
20.9978	21.1843	NaN	NaN	20.3571	20.5128	5	5	13.6	13.6	49.039	0	19.193	429350000	12	936750	1337300	1842600	1810900	3777400	2289200	A0A087WRE7;Q8R0N6	A0A087WRE7;Q8R0N6	Hydroxyacid-oxoacid transhydrogenase, mitochondrial	Adhfe1	23
24.7818	24.0955	26.7095	26.9189	26.9908	27.2526	92	1	40	0.4	288.69	0	323.31	68839000000	821	1364400	1188300	15066000	14631000	31342000	46419000	J3QQ16;A0A087WS16	J3QQ16;A0A087WS16		Col6a3	24
18.3162	21.4759	17.9976	17.8427	18.6617	NaN	4	3	32.6	26.6	20.136	0	10.674	161810000	6	304230	2580400	266130	504730	1486600	0	A0A087WS46;O70251	A0A087WS46;O70251	Elongation factor 1-beta	Eef1b2;Eef1b	25
24.6484	22.5626	26.6565	25.9041	22.1268	24.9018	3	3	6.1	6.1	56.979	0.0097482	3.054	3076300000	7	23815000	1590700	33936000	23635000	1440800	567740	A0A087WSA6;A0A0R4J163;A0AUV4	A0A087WSA6		Gm7356	26
NaN	NaN	NaN	NaN	NaN	NaN	4	4	27.2	27.2	18.601	0	5.7552	62584000	4	0	0	0	0	0	0	A0A087WSN7;P49138;Q3UMW7;B1AVU1;Q9D2E1;Q922R0	A0A087WSN7;P49138;Q3UMW7	MAP kinase-activated protein kinase 2;MAP kinase-activated protein kinase 3	Mapkapk2;Mapkapk3	27
23.2946	23.0547	22.2656	22.7959	22.3107	21.931	8	8	29.5	29.5	49.57	0	77.102	1480400000	36	6220600	7321100	5229400	7159400	8656600	7216100	A0A0A0MQ68;Q60759	A0A0A0MQ68;Q60759	Glutaryl-CoA dehydrogenase, mitochondrial	Gcdh	28
NaN	NaN	22.6998	22.2481	21.8812	21.7894	3	3	20.6	20.6	17.744	0.0059172	3.4362	88026000	5	0	84349	1577300	1049700	2707400	2496200	A0A0A0MQ90;P97352	A0A0A0MQ90;P97352	Protein S100-A13	S100a13	29
21.6722	23.7338	22.6533	23.2368	22.5223	23.4798	3	3	7.9	7.9	33.027	0	7.8524	673010000	24	740300	7258400	3684500	3714800	6913400	8798300	A0A0A0MQ97;G3X9C2	A0A0A0MQ97;G3X9C2	F-box only protein 50	Nccrp1	30
24.1443	25.7955	21.3102	21.986	21.967	22.3061	25	4	58.1	11.3	52.793	0	89.017	4494100000	50	5476800	38186000	25297	209870	783020	1112900	A0A0A0MQA5;P68368;A0A087WQS4;A0A087WRB4;A0A087WSB0;A0A087WSL5;A0A087WS35	A0A0A0MQA5;P68368	Tubulin alpha-4A chain	Tuba4a	31
NaN	NaN	NaN	NaN	NaN	NaN	7	7	12.3	12.3	76.259	0	14.879	143640000	8	0	0	0	0	0	0	A0A0A0MQC7;A2A5Y6;P10637;B1AQW4;B1AQW2	A0A0A0MQC7;A2A5Y6;P10637	Microtubule-associated protein;Microtubule-associated protein tau	Mapt	32
22.8275	23.2363	23.7753	23.2637	23.1796	22.9388	5	5	24.3	24.3	23.6	0	46.308	1341700000	21	12242000	12119000	21075000	12005000	17760000	11359000	A0A0A0MQD3;Q8VHW3	A0A0A0MQD3;Q8VHW3	Voltage-dependent calcium channel gamma subunit;Voltage-dependent calcium channel gamma-6 subunit	Cacng6	33
21.406	20.3886	19.3633	21.0695	19.2665	20.5261	2	2	25.2	25.2	14.645	0	16.626	162280000	10	5416100	4530700	2158700	1241000	1839500	5788200	A0A0A0MQE1;D3Z1U7	A0A0A0MQE1;D3Z1U7	Transmembrane protein 233	Tmem233	34
NaN	NaN	NaN	17.3469	NaN	NaN	4	4	12.9	12.9	37.187	0	10.351	53921000	4	0	0	0	90574	0	0	A0A0A0MQF5;Q8K2H2	A0A0A0MQF5;Q8K2H2	OTU domain-containing protein 6B	Otud6b	35
NaN	NaN	NaN	21.0046	NaN	NaN	3	3	19.2	19.2	27.146	0	36.575	170460000	4	211230	1500600	1024200	1150400	1900100	545500	A0A0A6YVR9;P09925;V9GXE6	A0A0A6YVR9;P09925;V9GXE6	Surfeit locus protein 1	Surf1	37
23.9407	24.0594	24.2278	24.3158	24.2412	24.378	6	6	24	24	22.283	0	76.244	1381500000	31	14088000	20828000	10956000	6754000	19336000	29367000	A0A0A6YVS2;Q921L3	A0A0A6YVS2;Q921L3	Transmembrane and coiled-coil domain-containing protein 1	Tmco1	38
18.72	19.5748	20.0629	20.2411	19.3541	19.534	3	3	10.8	10.8	42.147	0	30.098	212810000	6	181440	489270	687620	383220	762310	514620	A0A0A6YVU8;Q9JKV1;D3YUD8	A0A0A6YVU8;Q9JKV1;D3YUD8	Proteasomal ubiquitin receptor ADRM1	Gm9774;Adrm1	39
NaN	NaN	NaN	NaN	NaN	NaN	2	2	6	6	19.667	0.001801	4.2776	714140000	4	0	0	0	0	0	0	A0A0A6YXP3;A0A0A6YXE3;A0A0A6YWB0;G3X9Q0;A0A0A6YVV8;Q9JKP5	A0A0A6YXP3;A0A0A6YXE3;A0A0A6YWB0;G3X9Q0;A0A0A6YVV8;Q9JKP5	Muscleblind-like protein 1	Mbnl1	40
22.5926	22.4611	NaN	NaN	NaN	22.5114	1	1	25.6	25.6	9.22	0	12.755	355710000	11	9588700	13359000	0	0	0	13607000	A0A0A6YW87;Q9CX13	A0A0A6YW87;Q9CX13	Protein cornichon homolog 4	Cnih4	42
18.7823	NaN	18.816	NaN	18.8158	19.1123	3	3	31.5	31.5	14.273	0	23.968	86053000	7	376760	695970	537120	468290	724160	1682100	F6QN75;A0A0A6YX25;D3Z4P2;P59481	F6QN75;A0A0A6YX25;D3Z4P2;P59481	VIP36-like protein	Lman2l	43
19.0972	NaN	NaN	NaN	NaN	NaN	13	13	48.9	48.9	43.165	0	169.3	1867000000	28	256690	0	215390	0	0	0	A0A0A6YX73;Q8K1M3;P12367;A0A0A6YY28;H3BK84;P31324	A0A0A6YX73;Q8K1M3;P12367;A0A0A6YY28	cAMP-dependent protein kinase type II-alpha regulatory subunit	Prkar2a	44
21.1239	NaN	21.6893	17.7315	16.7733	NaN	3	3	1.1	1.1	234.22	0.0051436	3.5906	1804700000	8	394410	150360	855220	54656	37257	181860	A0A1D5RM41;A0A0A6YXX3;A0A0A6YXL6;E9Q3Y4;Q9ESE1	A0A1D5RM41;A0A0A6YXX3;A0A0A6YXL6;E9Q3Y4;Q9ESE1	Lipopolysaccharide-responsive and beige-like anchor protein	Lrba	46
NaN	NaN	NaN	NaN	NaN	21.0626	8	8	34.2	34.2	32.079	0	17.373	399980000	8	0	0	906580	673610	2017000	2653600	A0A0A6YXR4;P47199;V9GXY8;A0A0A6YVS7;D3YUG9;D3YWU6;D3Z4Q4;D3Z2X0;A0A0G2JFU5	A0A0A6YXR4;P47199;V9GXY8;A0A0A6YVS7;D3YUG9	Quinone oxidoreductase	Cryz	47
NaN	NaN	NaN	NaN	18.1867	NaN	6	4	11.6	9.1	68.03	0	56.569	270760000	7	0	0	327150	350890	404910	0	A0A0B4J1E7;O35343;D3YTN1	A0A0B4J1E7;O35343;D3YTN1	Importin subunit alpha-3	Kpna4	48
NaN	NaN	NaN	NaN	19.454	19.6959	3	3	6.6	6.6	62.697	0.0059499	3.5097	63206000	3	0	0	46812	17560	279230	331770	A0A0G2JDI9;P55096	A0A0G2JDI9;P55096	ATP-binding cassette sub-family D member 3	Abcd3	49
NaN	NaN	NaN	NaN	NaN	NaN	3	3	26.4	26.4	13.875	0.0097324	3.0415	67167000	1	0	0	0	0	0	0	A0A0G2JDJ5;A0A0G2JEB3;A0A0G2JEA5;Q920E5	A0A0G2JDJ5;A0A0G2JEB3;A0A0G2JEA5;Q920E5	Farnesyl pyrophosphate synthase	Fdps	50
NaN	NaN	17.9001	18.9265	NaN	NaN	4	4	15.2	15.2	31.315	0.0030329	3.752	74859000	6	0	119460	418920	87283	438130	451070	A0A0G2JDP0;O35387;A0A0G2JEE6;A0A0G2JE46;A0A0G2JFF9;A0A0G2JGR0;A0A0G2JFE1	A0A0G2JDP0;O35387;A0A0G2JEE6;A0A0G2JE46;A0A0G2JFF9	HCLS1-associated protein X-1	Hax1	51
NaN	NaN	NaN	NaN	NaN	NaN	2	2	3.6	3.6	60.676	0.0022282	4.1464	32955000	3	0	0	0	0	0	0	Q2V6D6;Q000W5;L7N1X8;A0A0G2JDV3;Q8BTS3;A9YVJ5;A4UUI3	Q2V6D6;Q000W5;L7N1X8;A0A0G2JDV3;Q8BTS3;A9YVJ5;A4UUI3		Gbp8;Gbp10;Gbp6;Gbp9;Gbp11;Gbp4	52
19.7251	24.396	20.8345	NaN	24.2816	23.2727	4	2	40.2	14.6	9.2327	0	14.879	640220000	28	1842500	23728000	123010	0	30940000	16916000	A0A0G2JDW7;Q6ZWU9;A0A0G2JG29;A0A0G2JEX7	A0A0G2JDW7;Q6ZWU9;A0A0G2JG29	40S ribosomal protein S27	Rps27	53
NaN	NaN	NaN	NaN	NaN	NaN	2	1	31.8	18.2	14.731	0	57.751	123990000	1	0	0	0	0	0	0	A0A0G2JE32;A0A0G2JGL0;P62838;P61079	A0A0G2JE32;A0A0G2JGL0;P62838;P61079	Ubiquitin-conjugating enzyme E2 D2;Ubiquitin-conjugating enzyme E2 D3	Ube2d2;Ube2d3	54
NaN	18.9608	NaN	NaN	NaN	NaN	2	2	24	24	14.502	0.0051635	3.638	24004000	3	0	557290	0	0	0	599080	A0A0G2JEA9;A0A0G2JFX7;Q9CWZ3;A0A0N4SUH6	A0A0G2JEA9;A0A0G2JFX7;Q9CWZ3;A0A0N4SUH6	RNA-binding protein 8A	Rbm8a	55
NaN	NaN	NaN	NaN	NaN	NaN	2	2	5.3	5.3	44.303	0.0066335	3.2622	52326000	2	0	0	0	0	0	0	A0A0G2JEC4;Q9JK48;A2AWI9;A2AWI7;Q8R3V5	A0A0G2JEC4;Q9JK48;A2AWI9;A2AWI7;Q8R3V5	Endophilin-B1;Endophilin-B2	Sh3glb1;Sh3glb2	56
NaN	NaN	NaN	NaN	19.8874	NaN	3	3	21.9	21.9	13.582	0.005148	3.6035	159620000	5	0	0	222970	1707500	1031000	0	A0A0G2JEK2;P63254	A0A0G2JEK2;P63254	Cysteine-rich protein 1	Crip1	57
NaN	NaN	NaN	NaN	NaN	NaN	2	2	4.3	4.3	74.482	0	5.9533	24364000	2	0	0	0	0	0	0	A0A0G2JF72;Q8JZN2;Q91W50;A0A0G2JDJ7;A0A0G2JE62	A0A0G2JF72;Q8JZN2;Q91W50;A0A0G2JDJ7;A0A0G2JE62	Cold shock domain-containing protein E1	Csde1	58
NaN	NaN	18.7581	NaN	NaN	NaN	24	13	20.5	12.8	152.67	0	85.533	1959600000	36	386140	8497100	124490	1720.9	295020	305100	A0A0G2JFH2	A0A0G2JFH2			59
17.7099	NaN	NaN	NaN	NaN	NaN	4	4	8.3	8.3	70.624	0.00096061	5.2484	309650000	3	133060	0	490060	270640	308170	0	A0A0G2JGI1;A0A0G2JG59;A0A0G2JFD8;A0A0G2JEX1;Q7TPW1;A0A0G2JDZ8;A0A0G2JDY6	A0A0G2JGI1;A0A0G2JG59;A0A0G2JFD8;A0A0G2JEX1;Q7TPW1	Nexilin	Nexn	60
20.3966	20.7669	20.4495	20.0992	20.6745	20.6952	8	8	46.5	46.5	22.346	0	41.102	1078900000	25	1165200	1673600	1014400	504580	3503000	2205400	A0A0G2JGJ1;Q8BVI4;D3YWR7;D3Z1A1;D3Z099;A0A0G2JGY0	A0A0G2JGJ1;Q8BVI4;D3YWR7;D3Z1A1;D3Z099;A0A0G2JGY0	Dihydropteridine reductase	Qdpr	61
22.5942	21.7755	23.2341	23.0437	23.4576	24.2215	10	6	22.9	13.7	57.748	0	12.709	3580000000	45	2935600	4017000	5727300	5893200	16666000	54408000	E9Q1W0;E9Q1T1;A0A0G2JGS4;E9Q1V9;Q6PHZ2;Q8CCM0;F6RWZ9;E9QAJ4;D6RDQ8;E9PXV3	E9Q1W0;E9Q1T1;A0A0G2JGS4;E9Q1V9;Q6PHZ2;Q8CCM0	Calcium/calmodulin-dependent protein kinase type II subunit delta	Camk2d	62
21.4111	21.251	20.4089	20.2653	20.2862	21.112	2	2	11.6	11.6	14.188	0	23.232	187270000	7	2278300	4349800	1309600	735970	1905000	4047400	A0A0G2JH03;Q9EPR2	A0A0G2JH03;Q9EPR2	Group XIIA secretory phospholipase A2	Pla2g12a	64
NaN	19.7466	NaN	NaN	NaN	NaN	5	5	31.9	31.9	21.009	0	8.0266	326370000	6	0	1578700	0	0	0	0	A0A0G2JH04;P63073;A0A0G2JFB4;A0A0G2JGT5;A0A0G2JG98	A0A0G2JH04;P63073;A0A0G2JFB4;A0A0G2JGT5	Eukaryotic translation initiation factor 4E	Eif4e	65
22.1934	22.5006	23.7051	23.8942	23.0201	23.8414	39	1	92.6	5.1	35.108	0	34.003	5227900000	42	5498900	6867100	13306000	9109400	14456000	24022000	A0A0J9YKD4	A0A0J9YKD4			66
NaN	NaN	NaN	NaN	NaN	20.4992	3	3	35.8	35.8	10.829	0	6.4379	57577000	5	0	0	123170	0	244280	1857800	A0A0J9YTR2	A0A0J9YTR2			67
NaN	NaN	NaN	NaN	NaN	21.9532	3	1	19.8	2.9	27.131	0	7.4886	395640000	4	0	148150	0	0	4375000	4823400	A0A0J9YTU1	A0A0J9YTU1			68
20.9821	22.5597	23.1757	23.123	22.2592	22.9248	9	9	53.8	53.8	19.774	0	51.919	2725000000	46	1964300	15896000	20360000	6570600	19398000	24119000	A0A0J9YUD8;A0A0J9YUZ4;P63158;D3YZ18;D3YVC6;A0A1B0GQX9;P30681	A0A0J9YUD8;A0A0J9YUZ4;P63158;D3YZ18	High mobility group protein B1	Hmgb1	69
NaN	NaN	NaN	NaN	NaN	NaN	1	1	4.5	4.5	35.231	0.0026212	3.8517	36693000	2	0	0	0	0	0	0	A0A0J9YUK0;O08759	A0A0J9YUK0;O08759	Ubiquitin-protein ligase E3A	Ube3a	70
NaN	19.3298	17.7462	NaN	NaN	NaN	7	7	7.3	7.3	145.31	0	19.694	282290000	8	0	109830	73166	0	0	0	A0A0J9YUS5;E9PVC6;E9Q9E1;E9PVC5;Q6NZJ6;A0A0J9YVC1;A0A0J9YUC1;E9Q770	A0A0J9YUS5;E9PVC6;E9Q9E1;E9PVC5;Q6NZJ6	Eukaryotic translation initiation factor 4 gamma 1	Eif4g1	71
21.5483	19.912	NaN	NaN	20.6278	19.5122	3	3	14.2	14.2	32.173	0	13.199	183570000	5	2428700	527440	456380	182050	2696900	1980800	A0A0M3HEP3;Q99M04	A0A0M3HEP3;Q99M04	Lipoyl synthase, mitochondrial	Lias	72
21.3907	21.3058	23.052	22.5056	23.2431	23.0197	7	6	22	18.9	53.051	0	59.861	1628000000	43	1856300	1465900	5307900	2161800	13197000	9367000	J3QMN4;A0A0U1RPV8;A0A0U1RQA4;J3QMQ8;A0A0M3HEQ0;Q9JLT4;D3Z0K8;A0A0U1RPC6;A0A0M3HEP9;A0A0U1RPY5;Q9D8I4;A0A0U1RPS1	J3QMN4;A0A0U1RPV8;A0A0U1RQA4;J3QMQ8;A0A0M3HEQ0;Q9JLT4;D3Z0K8;A0A0U1RPC6;A0A0M3HEP9	Thioredoxin reductase 2, mitochondrial	Txnrd2	73
21.6597	21.7575	18.0684	NaN	19.4969	21.6577	5	5	24.2	24.2	28.654	0	41.508	360960000	14	2168100	5943400	2439600	0	328930	1825700	A0A0N4SUH8;Q9QZ23;D3Z285	A0A0N4SUH8;Q9QZ23	NFU1 iron-sulfur cluster scaffold homolog, mitochondrial	Nfu1	74
20.9734	23.0099	24.8517	24.4103	25.0728	25.1539	38	38	23	23	237.19	0	179.98	5241600000	148	183440	759380	5028200	2083000	10947000	12454000	E9QL12;E9PXU9;A0A0N4SWH3;A0A0N4SWG7;A0A0N4SUN3;A0A0N4SVX9;Q9ESD7;A0A0N4SUJ2;E9Q423;A0A0N4SV63;P0DM40	E9QL12;E9PXU9;A0A0N4SWH3;A0A0N4SWG7;A0A0N4SUN3;A0A0N4SVX9;Q9ESD7;A0A0N4SUJ2;E9Q423;A0A0N4SV63	Dysferlin	Dysf	75
18.9515	18.847	NaN	NaN	NaN	NaN	2	1	20.7	20.7	12.428	0.0074411	3.2454	2702700	1	222530	453150	0	0	0	0	A0A0N4SUV3;D3YTU0;Q62442	A0A0N4SUV3;D3YTU0;Q62442	Vesicle-associated membrane protein 1	Vamp1	76
21.5597	23.05	20.6937	NaN	19.4612	21.5167	7	7	28.2	28.2	39.644	0	120.47	790100000	38	1850700	1433300	261420	0	49135	1260000	A0A0N4SV32;Q3UMP4;Q9CY58;A0A0N4SWH2;A0A0N4SUQ1;A0A0N4SUN8;A0A0N4SVK5;A0A0N4SV40	A0A0N4SV32;Q3UMP4;Q9CY58;A0A0N4SWH2;A0A0N4SUQ1;A0A0N4SUN8	Plasminogen activator inhibitor 1 RNA-binding protein	Serbp1	77
23.5496	20.0269	NaN	NaN	NaN	23.5436	6	1	56.3	23	13.66	0	65.485	183670000	21	8779900	253770	0	0	0	7428800	A0A0N4SV66;C0HKE9;C0HKE8;C0HKE7;C0HKE6;C0HKE5;C0HKE4;C0HKE3;C0HKE2;C0HKE1;Q8CGP6;Q8R1M2;Q8CGP7;Q8CGP5;Q8BFU2;P27661	A0A0N4SV66;C0HKE9;C0HKE8;C0HKE7;C0HKE6;C0HKE5;C0HKE4;C0HKE3;C0HKE2;C0HKE1;Q8CGP6;Q8R1M2;Q8CGP7;Q8CGP5;Q8BFU2;P27661	Histone H2A type 1-H;Histone H2A.J;Histone H2A type 1-K;Histone H2A type 1-F;Histone H2A type 3;Histone H2AX	Hist1h2ah;H2afj;Hist1h2ak;Hist1h2af;Hist3h2a;H2afx	78
20.0174	20.0924	18.8068	19.4944	20.1356	21.7549	3	3	8.2	8.2	43.725	0	21.214	206360000	6	1407900	3003900	461610	131220	1282800	1780100	A0A0N4SVA6;Q3U3K9;P70295	A0A0N4SVA6;Q3U3K9;P70295	Ancient ubiquitous protein 1	Aup1	79
NaN	NaN	14.8124	NaN	NaN	NaN	5	5	3.8	3.8	184.23	0	9.5862	157410000	6	0	328600	6200.2	0	0	0	A0A0N4SVK8;Q8BGK2;E9Q4C0	A0A0N4SVK8;Q8BGK2;E9Q4C0	[Protein ADP-ribosylarginine] hydrolase-like protein 1	Adprhl1	80
NaN	18.845	NaN	NaN	NaN	NaN	3	3	14.1	14.1	32.547	0	8.618	61701000	4	0	507060	0	0	0	0	A0A0N4SVL9;Q9CQR6;A0A0N4SW66	A0A0N4SVL9;Q9CQR6	Serine/threonine-protein phosphatase 6 catalytic subunit;Serine/threonine-protein phosphatase 6 catalytic subunit, N-terminally processed	Ppp6c	81
24.4375	24.102	22.8293	22.8966	23.1007	22.2064	5	5	84.6	84.6	7.1971	0	31.894	441480000	18	3670800	6282900	7996400	6707800	20145000	12482000	A0A0N4SVT3;A0A0N4SW28;Q9DAS9	A0A0N4SVT3;A0A0N4SW28;Q9DAS9	Guanine nucleotide-binding protein G(I)/G(S)/G(O) subunit gamma-12	Gng12	82
NaN	NaN	18.6011	19.3051	19.9556	20.2154	2	2	33.3	33.3	8.6402	0	14.242	189840000	9	0	0	444610	593280	5304400	7899800	A0A0N4SW94;O35682	A0A0N4SW94;O35682	Myeloid-associated differentiation marker	Myadm	84
NaN	NaN	NaN	NaN	NaN	NaN	7	6	42.1	37.6	22.769	0	21.613	195570000	10	0	0	0	0	0	0	G5E8Q5;G5E8Q6;A0A0N4SW97;Q8BZJ7;A0A0N4SW71	G5E8Q5;G5E8Q6;A0A0N4SW97;Q8BZJ7;A0A0N4SW71	DCN1-like protein;DCN1-like protein 2	Dcun1d2	85
21.5157	21.05	21.8223	21.6661	21.4507	21.5711	6	6	15.1	15.1	52.252	0	23.688	218880000	9	125620	446350	1239400	669470	1309200	1401200	A0A0N4SWB9;F8WJ98;Q69ZZ6;Q3T9T1;Q3TZY4;Q80W04	A0A0N4SWB9;F8WJ98;Q69ZZ6	Transmembrane and coiled-coil domains protein 1	Tmcc1	86
21.4285	20.7864	22.548	22.6275	22.7594	22.8886	4	4	27.9	27.9	10.469	0	10.645	221140000	15	3097100	4258600	2482200	1359100	20685000	8718300	A0A0R3P9C4;Q8C1Q6	A0A0R3P9C4;Q8C1Q6	Small integral membrane protein 4	Smim4	87
28.0886	28.8158	28.2865	27.5226	28.7508	28.6791	26	26	72.1	72.1	42.121	0	323.31	73988000000	470	142400000	302530000	139550000	70286000	342490000	326340000	A0A0R3P9C8;Q9DC69	A0A0R3P9C8;Q9DC69	NADH dehydrogenase [ubiquinone] 1 alpha subcomplex subunit 9, mitochondrial	Ndufa9	88
18.6722	19.07	NaN	19.4108	19.3208	21.0771	8	7	42.9	40.3	28.406	0	127.59	1153200000	24	152980	303620	0	317330	923030	3019100	A0A0R4IZW8;O88456;A0A0R4J1C2	A0A0R4IZW8;O88456;A0A0R4J1C2	Calpain small subunit 1	Capns1	89
21.5386	21.7942	22.2398	22.5246	21.9754	21.7953	6	6	42	42	23.991	0	40.102	517160000	26	3151900	5234600	3984000	2057600	3623200	3735200	A0A0R4IZW9;Q9DCT5	A0A0R4IZW9;Q9DCT5	Stromal cell-derived factor 2	Sdf2	90
NaN	NaN	NaN	NaN	18.8287	NaN	3	3	15.9	15.9	24.874	0.0058774	3.3915	68664000	4	0	0	609420	0	932540	0	A0A0R4J006;A0A0R4IZX2;Q9JHL1	A0A0R4J006;A0A0R4IZX2;Q9JHL1	Na(+)/H(+) exchange regulatory cofactor NHE-RF2	Slc9a3r2	91
NaN	18.0404	NaN	20.5541	20.1507	NaN	10	10	17	17	78.026	0	17.237	311200000	13	0	131430	0	346450	517460	0	A0A0R4IZY0;Q8C1A5	A0A0R4IZY0;Q8C1A5	Thimet oligopeptidase	Thop1	92
NaN	NaN	NaN	18.5409	NaN	NaN	1	1	3.4	3.4	43.149	0.0097363	3.0421	35567000	1	0	0	0	444060	0	0	A0A0R4J004;Q5U419	A0A0R4J004;Q5U419	Major facilitator superfamily domain-containing protein 3	Mfsd3	93
NaN	NaN	NaN	NaN	19.0565	NaN	3	3	10.1	10.1	38.387	0	8.9596	109720000	5	0	0	0	0	704820	0	A0A0R4J005;E9QP62;Q99JW4;Q9D7B2;Q91XD2	A0A0R4J005;E9QP62;Q99JW4;Q9D7B2;Q91XD2	LIM and senescent cell antigen-like-containing domain protein 1;LIM and senescent cell antigen-like-containing domain protein 2	Lims1;Lims2	94
24.3934	24.6923	24.5542	23.8116	25.1454	24.6577	12	12	38.5	38.5	33.338	0	200.53	4592600000	67	11784000	22963000	20166000	5425100	37255000	33473000	A0A0R4J023;Q9JLZ3;F6RT60;F6R307;A0A0R4J1L8;E9Q6L3;E9QMT1	A0A0R4J023;Q9JLZ3;F6RT60;F6R307	Methylglutaconyl-CoA hydratase, mitochondrial	Auh	95
18.4121	NaN	NaN	NaN	NaN	NaN	11	8	13.8	11.4	95.94	0	15.082	346550000	11	139510	198880	54623	0	0	0	A0A0R4J036;P08553;D3YZ35	A0A0R4J036;P08553;D3YZ35	Neurofilament medium polypeptide	Nefm	96
NaN	NaN	NaN	NaN	NaN	NaN	10	9	25.4	23.5	53.204	0	35.777	836160000	17	0	0	0	0	0	0	D3YTY9;A0A0R4J038;O08677;D3Z2B2;Q6S9I2;CON__P01045-1;CON__Q2KJ62;CON__P01044-1;Q6S9I3	D3YTY9;A0A0R4J038;O08677	Kininogen-1;Kininogen-1 heavy chain;Bradykinin;Kininogen-1 light chain	Kng1	97
NaN	19.122	20.939	20.1593	20.3396	19.6896	8	8	44.6	44.6	28.92	0	34.721	592550000	17	263280	239040	864820	613610	3413900	2739900	A0A0R4J052;G5E8T9;Q99KB8;E9Q2H8;E9PYA3;D3YWI0;D3YUX8	A0A0R4J052;G5E8T9;Q99KB8;E9Q2H8;E9PYA3;D3YWI0	Hydroxyacylglutathione hydrolase, mitochondrial	Hagh	98
NaN	NaN	NaN	18.1886	NaN	NaN	2	2	6.7	6.7	56.459	0	14.787	45186000	1	0	0	0	244010	0	0	A0A0R4J078;Q8VCH8	A0A0R4J078;Q8VCH8	UBX domain-containing protein 4	Ubxn4	99
21.899	22.7315	22.9348	22.294	23.3106	23.4756	13	13	36	36	37.782	0	62.833	1280400000	34	1632400	4954300	4806800	1497600	12627000	13981000	A2AQ17;A0A0R4J081;Q9CWX2	A2AQ17;A0A0R4J081;Q9CWX2	Complex I intermediate-associated protein 30, mitochondrial	Ndufaf1	100
29.0113	28.526	29.2778	28.8517	29.3674	29.532	28	28	50.9	50.9	47.896	0	323.31	181720000000	1031	487440000	368540000	504460000	284900000	792800000	1100300000	A0A0R4J083;P51174	A0A0R4J083;P51174	Long-chain specific acyl-CoA dehydrogenase, mitochondrial	Acadl	101
23.4996	23.8589	23.6696	23.2874	23.9371	23.9242	10	10	41.5	41.5	34.676	0	89.068	3077400000	52	7885700	16967000	14282000	6208300	23309000	22226000	A0A0R4J094;Q3TC72	A0A0R4J094;Q3TC72	Fumarylacetoacetate hydrolase domain-containing protein 2A	Fahd2	102
22.0294	21.306	22.7097	22.3998	22.7985	21.9817	7	7	25.3	25.3	38.705	0	49.494	415430000	20	2628300	1911900	1841100	947660	3107200	2539400	A0A0R4J0D1;Q8R3Q0	A0A0R4J0D1;Q8R3Q0	Store-operated calcium entry-associated regulatory factor	Saraf	103
22.0906	21.7968	22.6352	22.6863	22.1464	22.1847	8	8	11.4	11.4	93.314	0	34.697	937210000	34	1839400	2564000	3110500	3901800	3312500	5178400	A0A0R4J0D3;Q3TDQ1	A0A0R4J0D3;Q3TDQ1	Dolichyl-diphosphooligosaccharide--protein glycosyltransferase subunit STT3B	Stt3b	104
NaN	NaN	NaN	NaN	22.7672	18.4636	20	18	51	47.4	46.672	0	323.31	17560000000	109	2402400	3844200	1987400	2009500	6404500	1424400	A0A0R4J0I1;P07759;Q03734;E9Q499;F2Z405;P29621;Q5I2A0;Q80X76	A0A0R4J0I1;P07759	Serine protease inhibitor A3K	Serpina3k	105
NaN	NaN	NaN	NaN	18.4809	18.2518	4	4	5.9	5.9	87.347	0.001385	4.5908	94221000	3	0	0	0	0	298710	261650	A0A0R4J0I6;Q80XL6;D3YTQ5;A0A087WSI8;F6U473	A0A0R4J0I6;Q80XL6;D3YTQ5;A0A087WSI8	Acyl-CoA dehydrogenase family member 11	Acad11	106
22.5704	22.2214	22.4624	22.5497	21.5795	22.1738	5	5	23.5	23.5	17.731	0	23.061	240640000	25	3937500	3179300	1450600	1734300	3537200	5565800	A0A0R4J0K1;Q9ERR7;A0A0G2JEF3;A0A1C7ZMY4	A0A0R4J0K1;Q9ERR7	15 kDa selenoprotein	2019-09-15	107
NaN	NaN	NaN	19.8433	19.2993	19.4739	4	4	15.3	15.3	35.917	0	10.808	153860000	9	0	0	0	379930	438580	1557100	A0A0R4J0L6;Q8BJZ4;A0A0N4SV23	A0A0R4J0L6;Q8BJZ4	28S ribosomal protein S35, mitochondrial	Mrps35	108
24.5878	24.2913	24.5175	23.3881	24.3113	24.542	22	22	63.9	63.9	45.091	0	149.93	5857200000	130	15780000	17339000	12853000	3660800	18065000	28660000	A0A0R4J0P1;Q9D7B6;D3YTT4;A0A1L1SUG2	A0A0R4J0P1;Q9D7B6;D3YTT4	Isobutyryl-CoA dehydrogenase, mitochondrial	Acad8	109
23.2674	23.288	22.1043	22.303	23.3164	23.7293	12	12	37.4	37.4	43.399	0	59.464	2343200000	53	2110700	5077300	5687900	1552600	17666000	16006000	A0A0R4J0S3;Q924D0;D3Z792	A0A0R4J0S3;Q924D0	Reticulon-4-interacting protein 1, mitochondrial	Rtn4ip1	110
21.0002	21.6437	21.938	21.3203	22.1441	21.4994	5	5	24.8	24.8	26.673	0	8.1008	299180000	11	1601000	1266600	1950300	1035300	3756700	2202400	A0A0R4J0T0;Q8K3A0;F6UL52;F6WN43	A0A0R4J0T0;Q8K3A0;F6UL52	Iron-sulfur cluster co-chaperone protein HscB, mitochondrial	Hscb	111
NaN	NaN	NaN	NaN	NaN	19.6675	18	7	52.1	19.6	45.854	0	323.31	10767000000	52	153480	0	581180	344750	499200	1349900	A0A0R4J0X5;A0A0A0MQA3;P07758;Q00896;D3YZL0	A0A0R4J0X5;A0A0A0MQA3;P07758;Q00896	Alpha-1-antitrypsin 1-1;Alpha-1-antitrypsin 1-3	Serpina1a;Serpina1c	112
21.0593	20.7394	21.9414	21.1973	21.562	21.4952	10	10	19.5	19.5	72.369	0	18.257	698610000	25	420980	1384800	2131600	1392100	2499800	3026300	A0A0R4J0Z1;P08003	A0A0R4J0Z1;P08003	Protein disulfide-isomerase A4	Pdia4	114
19.5183	NaN	NaN	NaN	NaN	NaN	9	9	14.5	14.5	79.704	0	15.274	499820000	13	287320	231460	214780	75696	112650	205110	A0A0R4J107;Q8R146;A0A0A6YXV0	A0A0R4J107;Q8R146	Acylamino-acid-releasing enzyme	Apeh	115
NaN	NaN	NaN	NaN	NaN	NaN	3	3	16.9	16.9	27.915	0	7.5638	26985000	4	0	0	0	0	0	0	A2AQZ2;A2AQZ7;A0A0R4J137;Q9DB26;D6RIQ3;D6RI61;A0A0A0MQG9;A2AQZ5	A2AQZ2;A2AQZ7;A0A0R4J137;Q9DB26;D6RIQ3;D6RI61;A0A0A0MQG9;A2AQZ5	Phytanoyl-CoA dioxygenase domain-containing protein 1	Phyhd1	116
NaN	NaN	NaN	NaN	NaN	NaN	3	3	32.8	32.8	20.224	0	8.7926	48477000	3	0	0	0	0	0	0	A0A0R4J139;Q8BU85;D3YUC9	A0A0R4J139;Q8BU85;D3YUC9	Methionine-R-sulfoxide reductase B3, mitochondrial	Msrb3	117
23.412	23.0547	24.5052	24.1773	23.8972	23.7801	16	16	31.7	31.7	69.603	0	112.39	2866800000	93	6549300	8124000	8499500	1672900	5406300	5789900	A0A0R4J166;Q9D783	A0A0R4J166;Q9D783	Kelch-like protein 40	Klhl40	118
21.455	21.3409	22.2107	22.114	22.0857	22.2028	8	8	20.9	20.9	49.772	0	44.786	895850000	19	1616900	1110200	4215500	1476100	5021800	8061100	A0A0R4J174;Q9QZH6;J3KMM6	A0A0R4J174;Q9QZH6;J3KMM6	Evolutionarily conserved signaling intermediate in Toll pathway, mitochondrial	Ecsit	119
25.3786	24.5541	23.5722	24.9887	25.4413	23.5713	27	2	69.3	14.6	30.152	0	323.31	3299000000	25	60612000	103190000	20184000	30410000	104260000	24506000	A0A0R4J1A8	A0A0R4J1A8			120
33.9605	33.4781	32.8047	33.5511	33.2713	33.1423	30	0	70.2	0	29.346	0	323.31	1495300000000	3249	18303000000	25498000000	14992000000	13879000000	26470000000	26931000000	A0A0R4J1B1	A0A0R4J1B1			121
21.049	20.8907	21.0547	22.0696	21.6952	21.6357	7	7	30.9	30.9	34.287	0	15.121	403020000	19	1079400	1478200	2109600	1840000	3554300	3345900	A0A0R4J1C5;Q91YY4;H3BLF0	A0A0R4J1C5;Q91YY4	ATP synthase mitochondrial F1 complex assembly factor 2	Atpaf2	122
NaN	NaN	NaN	NaN	NaN	NaN	3	3	16.7	16.7	29.802	0	7.7627	33821000	3	0	0	0	0	0	0	A0A0R4J1E8;Q6P8M1	A0A0R4J1E8;Q6P8M1	Putative deoxyribonuclease TATDN1	Tatdn1	123
22.2036	22.2166	22.0745	21.6607	22.0105	21.8891	7	7	34.8	34.8	27.363	0	15.035	630550000	20	3366900	4946300	3316600	2045700	7061400	7158300	A0A0R4J1H0;Q3KNM2;F6W8T3	A0A0R4J1H0;Q3KNM2	E3 ubiquitin-protein ligase MARCH5	2019-03-05	124
19.2686	18.8101	NaN	NaN	20.1366	20.5916	1	1	7.7	7.7	15.57	0.0090275	3.1423	65967000	4	517110	430320	0	0	1522900	2303300	A0A0R4J1J1	A0A0R4J1J1			125
22.2836	21.725	NaN	NaN	NaN	NaN	2	2	1.7	1.7	202.52	0	41.826	384490000	9	404030	294980	0	0	0	0	G5E8J2;B7ZW98;E9QNT8;D3YTV8;A0A0R4J1N7;Q02357;Q0VGY9	G5E8J2;B7ZW98;E9QNT8;D3YTV8;A0A0R4J1N7;Q02357;Q0VGY9	Ankyrin-1	Ank1	127
NaN	NaN	NaN	NaN	NaN	20.7972	2	2	6.7	6.7	32.367	0.0097879	3.0907	65204000	2	0	0	0	0	900320	1093700	A0A0R4J1N8;Q8CEE7;D3YVJ8	A0A0R4J1N8;Q8CEE7;D3YVJ8	Retinol dehydrogenase 13	Rdh13	128
24.4557	24.4315	24.3647	24.2367	24.5728	24.9726	14	14	58.3	58.3	23.384	0	144.56	3391800000	73	16177000	18387000	20658000	13838000	28075000	34990000	A0A0R4J1N9;P40630;D3Z0F3	A0A0R4J1N9;P40630;D3Z0F3	Transcription factor A, mitochondrial	Tfam	129
27.8236	28.3163	27.7759	28.2375	27.4558	28.0136	47	0	85.2	0	32.862	0	323.31	82606000000	328	150120000	264100000	236070000	223100000	331230000	350640000	A0A0R4J1P2;P21107	A0A0R4J1P2;P21107	Tropomyosin alpha-3 chain	Tpm3	130
NaN	NaN	NaN	NaN	NaN	18.5671	3	3	40.8	40.8	11.74	0	7.6396	35545000	3	160110	187740	97136	0	0	286760	A0A0R4J1R7;Q9CZL5	A0A0R4J1R7;Q9CZL5	Pterin-4-alpha-carbinolamine dehydratase 2	Pcbd2	131
21.9903	22.0555	21.9862	21.6633	21.8431	21.7924	5	5	20.4	20.4	36.083	0	62.373	658910000	23	4384700	5004400	4477500	3461400	4974800	5625200	A0A0R4J1Y7;E9PXX7;Q91W90	A0A0R4J1Y7;E9PXX7;Q91W90	Thioredoxin domain-containing protein 5	Txndc5	132
21.0236	21.1671	21.574	21.3678	21.5633	21.5203	5	5	19.5	19.5	27.932	0	7.0703	300610000	12	744370	1889700	2007600	980820	4533200	5266400	A0A0R4J1Z3;Q9CR67;Q9CZM3;A0A0J9YV78	A0A0R4J1Z3;Q9CR67;Q9CZM3	Transmembrane protein 33	Tmem33	133
19.4982	19.3516	NaN	NaN	NaN	19.0232	6	4	14.8	10.4	58.751	0	14.856	222210000	8	309700	1041900	0	0	0	110050	G3UZI2;A0A0R4J259;G3V018;Q7TMK9;G3UXJ6;G3UZ48;G3UWM1;G3XA76;G3UXU5;S4R1E9	G3UZI2;A0A0R4J259;G3V018;Q7TMK9;G3UXJ6;G3UZ48;G3UWM1	Heterogeneous nuclear ribonucleoprotein Q	Syncrip	134
21.1059	21.2804	19.9336	19.93	20.2093	20.9647	3	3	10.9	10.9	31.737	0.00095969	5.2435	252080000	8	1653100	4833100	758190	463470	1912800	1434400	A0A0R4J263;O35083;G3UWV6	A0A0R4J263;O35083	1-acyl-sn-glycerol-3-phosphate acyltransferase alpha	Agpat1	135
19.8774	NaN	NaN	22.5023	NaN	22.3499	2	2	7.9	7.9	28.402	0.009768	3.0738	206800000	5	1149100	43597	726820	1924300	1310600	5025400	A0A0R4J272;Q921N7	A0A0R4J272;Q921N7	Transmembrane protein 70, mitochondrial	Tmem70	136
28.8087	28.4431	28.2306	28.0494	28.5164	28.7642	15	15	79.9	79.9	17.633	0	323.31	35982000000	415	259980000	267670000	249300000	125530000	453280000	513700000	A0A0R4J275;Q7TMF3;F6RBR6	A0A0R4J275;Q7TMF3	NADH dehydrogenase [ubiquinone] 1 alpha subcomplex subunit 12	Ndufa12	137
20.9431	21.4632	21.3999	21.272	20.945	20.4872	7	7	9.8	9.8	89.795	0	10.386	388410000	9	66843	670700	1485100	950660	903780	1457100	A0A0R4J293;Q9JLF6	A0A0R4J293;Q9JLF6	Protein-glutamine gamma-glutamyltransferase K	Tgm1	138
NaN	20.4372	20.7527	20.8954	20.6195	20.2725	2	2	29.4	29.4	11.777	0.0097403	3.0475	301150000	6	0	2504700	1345800	1307400	3535300	6958600	A0A0R4J2A1;F6UR10;Q9D958	A0A0R4J2A1;F6UR10;Q9D958	Signal peptidase complex subunit 1	Spcs1	139
NaN	NaN	NaN	NaN	NaN	19.2184	1	1	15.7	15.7	9.2848	0.0097919	3.0953	22686000	1	0	0	0	0	948240	795170	A0A0U1RP87;Q9Z2P8	A0A0U1RP87;Q9Z2P8	Vesicle-associated membrane protein 5	Vamp5	140
26.3309	26.2967	24.5165	25.7619	25.9185	25.7367	30	2	100	7.4	16.881	0	219.18	3714400000	67	70924000	73157000	19546000	6512800	64298000	54153000	A0A0U1RP93;F6ULR7	A0A0U1RP93			141
23.3813	24.9646	25.1319	25.6112	25.7861	25.5864	1	1	17.9	17.9	7.6016	0	35.15	1972000000	23	43590000	121100000	136150000	111610000	405570000	316860000	A0A0U1RPI1;Q9Z239	A0A0U1RPI1;Q9Z239	Phospholemman	Fxyd1	142
NaN	NaN	NaN	NaN	NaN	19.0941	5	2	17	7.8	38.003	0	8.3791	191830000	5	0	277230	616300	0	0	877370	A0A0U1RPX4;Q63844;D3Z3G6;D3Z6D8	A0A0U1RPX4;Q63844;D3Z3G6;D3Z6D8	Mitogen-activated protein kinase 3;Mitogen-activated protein kinase	Mapk3	143
NaN	18.8695	NaN	NaN	NaN	NaN	3	3	14.4	14.4	27.821	0.0014058	4.8525	175230000	4	0	595080	0	489720	0	126420	A0A0X1KG66;A0A0X1KG67;Q3TAS6;D3Z665	A0A0X1KG66;A0A0X1KG67;Q3TAS6	ER membrane protein complex subunit 10	Emc10	145
21.5331	21.7161	21.6761	22.1593	21.5654	22.3551	7	6	33.8	30.4	28.455	0	24.893	503100000	28	1848000	3264400	1766200	400400	2586700	9388200	A0A140LHG8;Q9CYN2;A0A140LJ01;A0A140LIK0;A0A140LHR3;A0A140LHW5;A0A140LJG6	A0A140LHG8;Q9CYN2;A0A140LJ01;A0A140LIK0;A0A140LHR3	Signal peptidase complex subunit 2	Spcs2	146
NaN	NaN	NaN	NaN	NaN	NaN	1	1	0.9	0.9	185.18	0	9.9775	45112000	3	0	0	0	0	0	0	A0A1L1SS37;A0A140LHH8;E9Q8T1	A0A1L1SS37;A0A140LHH8;E9Q8T1		Tacc2	147
NaN	NaN	NaN	19.1749	NaN	NaN	5	5	17.1	17.1	39.425	0	17.742	241940000	5	0	408810	0	229710	0	0	A0A140LHL5;Q8VDQ8	A0A140LHL5;Q8VDQ8	NAD-dependent protein deacetylase sirtuin-2	Sirt2	148
21.1524	19.2575	22.3412	22.7108	22.4064	22.4084	3	3	10.4	10.4	27.479	0	7.4632	316040000	9	3296500	2139800	4039700	2027600	7500600	9617500	D3YY42;A0A140LHN0;Q9CX30;D3Z5F9	D3YY42;A0A140LHN0;Q9CX30;D3Z5F9	Protein YIF1B	Yif1b	149
NaN	NaN	NaN	NaN	NaN	NaN	2	2	7.8	7.8	17.319	0.0022193	4.0989	102380000	2	0	0	0	0	0	0	A0A140LI33;A0A140LHS4;A0A140LJ70;A0A171KXD3;Q9JIF0	A0A140LI33;A0A140LHS4;A0A140LJ70;A0A171KXD3;Q9JIF0	Protein arginine N-methyltransferase 1	Prmt1	150
19.9475	21.293	20.8505	21.2758	19.6414	20.6811	4	4	36.3	36.3	12.954	0	8.9333	216540000	14	1509200	1647700	632180	1271000	1959600	4183500	A0A140LHT6;E9QPQ8;Q8JZS9;A0A140LI38;A0A140LHD4;A0A140LI40	A0A140LHT6;E9QPQ8;Q8JZS9;A0A140LI38;A0A140LHD4	39S ribosomal protein L48, mitochondrial	Mrpl48	151
NaN	21.0834	21.9986	21.933	NaN	21.7754	3	3	71.6	71.6	8.3494	0.001363	4.401	149860000	4	0	2378800	2294300	2291600	0	5163800	A0A140LIS7;A0A140LIT5;P0DJE0	A0A140LIS7;A0A140LIT5;P0DJE0	Protein PET100 homolog, mitochondrial	Pet100	152
26.8642	26.5005	29.0495	28.8091	28.5025	28.415	2	2	25.8	25.8	9.8272	0	20.718	10928000000	80	65479000	63359000	218930000	144670000	280650000	401100000	A0A140LIU4;P56392	A0A140LIU4;P56392	Cytochrome c oxidase subunit 7A1, mitochondrial	Cox7a1	153
NaN	NaN	NaN	NaN	NaN	NaN	1	1	25.5	25.5	11.341	0	22.182	24986000	1	0	0	0	0	0	0	A0A140LIU9;P50637	A0A140LIU9;P50637	Translocator protein	Tspo	154
NaN	NaN	NaN	NaN	NaN	NaN	1	1	5	5	28.187	0.0059906	3.5646	16305000	1	0	0	0	0	0	0	A0A140LJ98;Q4FCQ7;J3QNU1;A0A1L1SQ41;Q9Z2A5	A0A140LJ98;Q4FCQ7;J3QNU1;A0A1L1SQ41;Q9Z2A5	Arginyl-tRNA--protein transferase 1	Ate1	155
18.6958	19.8192	18.8734	18.8374	NaN	NaN	6	6	15.2	15.2	55.034	0	12.57	357160000	7	443710	1248900	366970	142470	385510	413510	A0A140LJB7;Q3MIA8;G3UXW9;Q99LD4;B1ATU4	A0A140LJB7;Q3MIA8;G3UXW9;Q99LD4;B1ATU4	COP9 signalosome complex subunit 1	Gps1	156
21.031	20.6412	18.1908	18.1981	18.2996	17.8324	5	5	8.1	8.1	81.472	0	11.213	310630000	21	1335800	862080	132990	73372	329980	256380	A0A140T8J1;Q8BZ52	A0A140T8J1;Q8BZ52	Fibronectin type III and SPRY domain-containing protein 2	Fsd2	158
NaN	20.938	NaN	NaN	19.9913	NaN	4	4	38.1	38.1	12.254	0.00048757	5.4914	82787000	6	0	5923000	0	0	1047600	5348000	Q6ZWZ4;A0A140T8K6;P47964;D3YX71	Q6ZWZ4;A0A140T8K6;P47964	60S ribosomal protein L36	Rpl36	159
24.4154	25.0905	24.7457	24.4863	24.5294	24.4972	11	11	44.2	44.2	17.698	0	37.628	2026300000	59	18920000	46843000	13159000	12998000	50860000	43149000	A0A140T8M7;P62751;D3YTY6	A0A140T8M7;P62751	60S ribosomal protein L23a	Rpl23a	160
29.4741	29.7036	29.569	29.6346	29.778	29.6675	17	17	66.1	66.1	30.695	0	323.31	115170000000	603	475510000	800540000	783610000	570010000	1233700000	1182800000	A0A140T8V3;Q60931;J3QMG3	A0A140T8V3;Q60931;J3QMG3	Voltage-dependent anion-selective channel protein 3	Vdac3	161
22.8286	23.0629	21.4717	21.9361	22.086	21.8612	8	8	45.3	45.3	18.101	0	26.028	1024700000	33	5234200	25674000	2488800	3180600	24794000	28261000	A0A1B0GQU8;P35980;A0A1B0GSS8;A0A1B0GSA8;A0A1B0GSF7;A0A1B0GRZ3;A0A1B0GS28	A0A1B0GQU8;P35980;A0A1B0GSS8;A0A1B0GSA8;A0A1B0GSF7	60S ribosomal protein L18	Rpl18	162
NaN	NaN	NaN	NaN	NaN	20.4026	1	1	8	8	15.901	0.0094108	3.114	124230000	2	0	0	0	415400	1918500	2357300	A0A1B0GT97;A0A1B0GQW0;Q9CQM2;Q99JH8	A0A1B0GT97;A0A1B0GQW0;Q9CQM2;Q99JH8	ER lumen protein-retaining receptor 2;ER lumen protein-retaining receptor 1	Kdelr2;Kdelr1	163
20.4645	NaN	21.6847	21.1842	20.8228	21.0815	2	2	27.7	27.7	11.89	0	50.768	166190000	5	1419200	0	3440700	1754100	3084400	6135900	A0A1B0GQZ1;A0A1B0GSZ9;O35972	A0A1B0GQZ1;A0A1B0GSZ9;O35972	39S ribosomal protein L23, mitochondrial	Mrpl23	164
18.9676	20.0507	19.1993	NaN	NaN	18.8061	7	7	18.6	18.6	42.151	0	11.714	731430000	17	478250	904010	1214800	1455400	1099300	616200	A0A1B0GR11;Q93092	A0A1B0GR11;Q93092	Transaldolase	Taldo1	165
20.6088	20.8505	21.7777	21.6683	21.1028	20.9988	4	4	16.1	16.1	28.991	0	16.103	268020000	13	2420400	5544700	933130	570440	3796700	4071900	A0A1B0GR51;Q8CBG9;F6UDR6;D3Z7W3;E9PUJ5;D3Z0A0	A0A1B0GR51;Q8CBG9;F6UDR6;D3Z7W3;E9PUJ5;D3Z0A0	E3 ubiquitin-protein ligase RNF170	Rnf170	166
24.3185	24.7532	24.2872	24.9028	24.6737	24.4202	18	18	23.7	23.7	88.93	0	256.14	4363700000	105	10365000	17449000	10869000	5432200	21550000	22869000	A0A1B0GRA5;P70302;A0A1B0GR78;A0A1B0GQZ3;F6WBP9;I1E4X8;P83093	A0A1B0GRA5;P70302;A0A1B0GR78	Stromal interaction molecule 1	Stim1	167
28.6366	27.4866	27.4116	27.1693	27.0645	26.7757	2	2	1.5	1.5	115.16	0	5.9176	68255000000	173	147930000	155020000	155230000	105580000	190080000	184720000	A0A1B0GRM4;P60469	A0A1B0GRM4;P60469	Liprin-alpha-3	Ppfia3	168
19.5149	19.9641	19.4846	19.9401	19.9532	20.3963	6	6	22.1	22.1	36.061	0	18.859	721380000	14	126440	1354100	1025100	321470	1583000	1480900	A0A1B0GRP7;Q9Z2Y8;A0A1B0GSP5;Q6P8V7;A0A1B0GRR5;Q80ZV3;A0A1B0GQY5	A0A1B0GRP7;Q9Z2Y8;A0A1B0GSP5;Q6P8V7;A0A1B0GRR5;Q80ZV3	Proline synthase co-transcribed bacterial homolog protein	Prosc	169
NaN	NaN	NaN	NaN	NaN	NaN	4	4	13.6	13.6	34.973	0	6.2637	129400000	7	0	0	0	0	0	0	A0A1B0GRV0;Q9Z0S1;D3Z0E6;D3Z5X0	A0A1B0GRV0;Q9Z0S1;D3Z0E6	3(2),5-bisphosphate nucleotidase 1	Bpnt1	170
23.088	23.7741	26.4662	NaN	25.2496	24.1272	20	2	76.2	7	20.237	0.0013544	4.3243	1665800000	11	13521000	30375000	96440000	0	118510000	17960000	A0A1B0GRY8	A0A1B0GRY8			171
NaN	NaN	20.6008	20.8029	19.8716	20.6329	4	4	19.6	19.6	22.345	0.00096015	5.2454	175450000	6	0	1730700	1384400	1047800	1215200	1785300	A0A1B0GRZ8;Q8BGF6	A0A1B0GRZ8;Q8BGF6	ELMO domain-containing protein 2	Elmod2	172
NaN	NaN	NaN	NaN	NaN	NaN	2	2	1.5	1.5	226.81	0.0022361	4.2009	30545000	1	0	0	0	0	0	0	Q8K4L2;E9Q3Z5;A0A1B0GS91;Q8K4L3;F6R6A4	Q8K4L2;E9Q3Z5;A0A1B0GS91;Q8K4L3;F6R6A4	Supervillin	Svil	174
NaN	19.015	NaN	NaN	NaN	NaN	10	10	24.8	24.8	53.926	0	79.288	1203200000	20	101140	404300	477750	0	0	0	A0A1B0GSG5;Q91VI7;A0A1B0GRG4;A0A1B0GRY7	A0A1B0GSG5;Q91VI7	Ribonuclease inhibitor	Rnh1	175
24.0295	24.0972	22.9099	23.0947	22.0678	22.4949	15	15	56.3	56.3	39.288	0	265.41	5292100000	98	11790000	9069000	1102300	1033300	713790	362620	A0A1B0GSX6;O70209	A0A1B0GSX6;O70209	PDZ and LIM domain protein 3	Pdlim3	176
NaN	NaN	NaN	19.4026	NaN	NaN	3	3	19.1	19.1	19.38	0.0066225	3.2539	60011000	3	0	0	126330	92956	0	0	A0A1B0GT26;O55003	A0A1B0GT26;O55003	BCL2/adenovirus E1B 19 kDa protein-interacting protein 3	Bnip3	177
23.2075	22.93	22.9915	22.773	23.3149	23.3721	8	8	25.8	25.8	51	0	46.459	2045600000	52	3662800	5526000	7587600	5602500	18162000	14286000	A0A1B0GT63;G3X9F4;Q8VD26;A0A1B0GR29;A0A1B0GS36	A0A1B0GT63;G3X9F4;Q8VD26	Transmembrane protein 143	Tmem143	178
27.0678	26.7759	26.4716	26.3123	26.7656	26.9909	32	32	55.8	55.8	76.623	0	323.31	28199000000	427	67926000	94357000	43519000	25570000	77779000	93792000	A0A1B0GT92;Q9Z1E4;A0A1B0GR90;Q8VCB3	A0A1B0GT92;Q9Z1E4	Glycogen [starch] synthase, muscle	Gys1	179
17.9696	25.0742	19.2236	19.716	20.1193	20.2846	20	20	35.6	35.6	70.642	0	112.71	907130000	51	10786	16791000	856620	472850	901800	463110	A0A1C7CYV0;B1AX58;Q99K51;Q61233;Q3V0K9	A0A1C7CYV0;B1AX58;Q99K51	Plastin-3	Pls3	180
NaN	19.7692	NaN	NaN	NaN	NaN	3	3	20.6	20.6	22.304	0.0022341	4.1947	100650000	3	791350	1375300	0	0	290520	0	A0A1C7ZMZ5;P46412;A0A1C7ZMZ7;F2Z3Y2;P21765	A0A1C7ZMZ5;P46412;A0A1C7ZMZ7	Glutathione peroxidase 3	Gpx3	181
29.621	29.0977	28.4906	26.3029	26.9188	27.9759	4	4	2.5	2.5	222.44	0.0004878	5.5028	25020000000	33	53218000	38494000	23786000	13807000	15069000	45450000	E9QKV6;A0A1D5RLD1;E9PWZ6;E9PZW8;Q9QY06;A0A1D5RLW4	E9QKV6;A0A1D5RLD1;E9PWZ6;E9PZW8;Q9QY06;A0A1D5RLW4	Unconventional myosin-IXb	Myo9b	182
NaN	NaN	NaN	NaN	NaN	NaN	30	1	90.4	4.2	35.812	0.0034602	3.7203	419850000	3	0	0	0	0	0	0	A0A1D5RLD8	A0A1D5RLD8			183
21.1146	21.1604	21.4857	21.169	21.4294	21.3944	7	7	21.1	21.1	31.891	0	11.1	183770000	15	571330	1483500	342410	475120	2356000	1424300	A0A1D5RLF1;Q8BGH4	A0A1D5RLF1;Q8BGH4	Receptor expression-enhancing protein 1	Reep1	184
NaN	NaN	NaN	NaN	NaN	NaN	1	1	22.7	22.7	13.146	0	9.2631	10476000	1	0	0	0	0	0	0	A0A1D5RLP1;Q9CQI6	A0A1D5RLP1;Q9CQI6	Coactosin-like protein	Cotl1	185
18.6566	19.4353	19.0625	20.7525	20.5107	NaN	2	2	0.6	0.6	363.1	0.0017953	4.2368	159360000	7	13045	84936	44726	151530	330170	0	A0A1D5RLV3;B8XCJ6;Q8BLN6	A0A1D5RLV3;B8XCJ6;Q8BLN6	Protein unc-80 homolog	Unc80	186
20.4436	NaN	NaN	NaN	NaN	22.4534	3	3	22.9	22.9	25.197	0	15.548	47792000	4	384800	0	0	0	0	1409200	A0A1D5RM23;Q9CQF3;A0A1D5RLT7;A0A1D5RLS2	A0A1D5RM23;Q9CQF3;A0A1D5RLT7;A0A1D5RLS2	Cleavage and polyadenylation specificity factor subunit 5	Nudt21	187
20.321	19.6798	21.4277	21.7446	22.4696	22.758	10	10	22.8	22.8	59.932	0	22.94	712380000	22	109600	252750	3280800	1461300	3426000	6779300	A0A1D5RMC8;Q3URE1	A0A1D5RMC8;Q3URE1	Acyl-CoA synthetase family member 3, mitochondrial	Acsf3	188
NaN	NaN	NaN	NaN	NaN	NaN	7	5	3.2	2.4	271.66	0	14.107	70873000	4	0	0	0	0	0	0	E9PUM4;A0A1L1SQ51;Q71LX4;Q8CDM9;A0A1L1SRI1;A0A1L1SQP9	E9PUM4;A0A1L1SQ51;Q71LX4;Q8CDM9;A0A1L1SRI1	Talin-2	Tln2	189
23.5595	24.2184	24.2025	23.6058	24.207	23.8298	3	3	30.1	30.1	10.309	0	6.714	1398400000	39	13768000	32998000	16982000	7014300	30979000	26838000	A0A1L1SQA8;P62852	A0A1L1SQA8;P62852	40S ribosomal protein S25	Rps25	190
20.5207	20.3666	19.3475	21.18	20.5475	20.4983	2	2	27	27	12.564	0	18.962	283890000	10	5596100	5600400	4793200	6440400	5694400	7017500	A0A1L1SS87;A0A1L1SU40	A0A1L1SS87;A0A1L1SU40			191
NaN	NaN	NaN	NaN	NaN	NaN	2	2	42.2	42.2	10.245	0	10.99	56139000	4	0	0	0	0	0	0	J3QN87;A0A1L1SSA3;Q9CXU9;P48024;J3QPZ8	J3QN87;A0A1L1SSA3;Q9CXU9;P48024;J3QPZ8	Eukaryotic translation initiation factor 1b;Eukaryotic translation initiation factor 1	Eif1;Eif1b	192
20.2372	20.1752	NaN	NaN	NaN	NaN	1	1	9.8	9.8	19.612	0.009697	3.0028	43633000	3	885470	969890	0	0	0	0	A0A1L1SSA8;Q91XE8	A0A1L1SSA8;Q91XE8	Transmembrane protein 205	Tmem205	193
NaN	NaN	18.9727	18.7712	18.3064	18.3952	2	2	6.3	6.3	53.788	0	6.2826	83940000	4	0	0	435850	258470	250500	1039500	Q3UDS7;A0A1L1SSF2;Q8VDL4	Q3UDS7;A0A1L1SSF2;Q8VDL4	ADP-dependent glucokinase	Adpgk	194
30.2189	29.8608	30.3617	30.3121	30.9771	30.9368	24	24	52.3	52.3	41.52	0	323.31	281610000000	1219	776050000	860710000	1073700000	808380000	1887200000	1780300000	A0A1L1STE6;Q9D6R2;A0A1L1SQF9	A0A1L1STE6;Q9D6R2	Isocitrate dehydrogenase [NAD] subunit alpha, mitochondrial	Idh3a	195
NaN	NaN	NaN	NaN	NaN	NaN	2	2	18.5	18.5	20.628	0	32.954	196010000	4	0	0	0	0	0	0	A0A1L1STZ1;Q9D1P4;A0A1L1STQ1;A0A1L1SSG7;A0A1L1SU22	A0A1L1STZ1;Q9D1P4;A0A1L1STQ1;A0A1L1SSG7;A0A1L1SU22	Cysteine and histidine-rich domain-containing protein 1	Chordc1	196
25.2433	24.943	24.1388	24.7962	24.3743	24.9896	6	6	15.6	15.6	46.063	0	36.323	4440900000	65	25859000	49179000	23381000	17019000	34616000	68306000	Q9D1F9;A0A1L1SUI3;A0A1L1SUV7;A0A1L1SV42	Q9D1F9;A0A1L1SUI3;A0A1L1SUV7		Slc37a4	197
NaN	NaN	NaN	NaN	NaN	19.2415	3	3	28.8	28.8	14.038	0	8.9398	268110000	4	0	0	1826400	1068900	5497900	2039600	A0A1L1SUX8;P01831	A0A1L1SUX8;P01831	Thy-1 membrane glycoprotein	Thy1	198
22.5853	25.2811	20.9653	22.1386	22.4904	23.4686	47	17	51.1	21.1	107.11	0	90.543	2730500000	56	307730	10309000	1002100	1414700	4303400	5070900	A0A1L1SV25;P57780;E9Q2W9;A0A1L1SVJ6	A0A1L1SV25;P57780;E9Q2W9	Alpha-actinin-4	Actn4	199
21.1542	21.0507	20.9804	22.1295	21.1021	21.4005	5	5	9.6	9.6	62.643	0	7.9752	745040000	15	1987300	1304500	3390900	2526700	2184900	3035300	A0A1L1SVG6;Q8BY89	A0A1L1SVG6;Q8BY89	Choline transporter-like protein 2	Slc44a2	200
23.2977	25.7305	23.835	22.9315	23.6051	23.3047	7	2	53.9	13.2	17.005	0	33.868	1170900000	40	13247000	47687000	14732000	1489800	11002000	10617000	A0A1W2P6F6;A0A1W2P7Q9;Q60605	A0A1W2P6F6;A0A1W2P7Q9;Q60605	Myosin light polypeptide 6	Myl6	201
20.5781	NaN	NaN	NaN	NaN	17.7787	6	1	64	19.4	15.448	0	147.42	17905000	2	683050	0	0	0	0	74646	A0A1W2P6G5	A0A1W2P6G5			202
28.2966	28.4376	29.689	28.8468	29.5493	29.4808	6	1	32.6	17.7	20.246	0	323.31	49973000000	207	437010000	271230000	566870000	210180000	860590000	1353200000	A0A1W2P768;P84228	A0A1W2P768;P84228	Histone H3.2	Hist1h3b	203
25.9574	26.0585	25.8841	25.201	25.9916	26.0925	12	12	54.8	54.8	24.923	0	127.34	5641400000	92	16196000	21438000	26830000	8284700	63059000	47479000	A0A1W2P7G5;A0A1W2P7J1;E9Q3H6;A0A1W2P8D4;G5E8J7;A0A0R4J066;Q3THF9	A0A1W2P7G5;A0A1W2P7J1;E9Q3H6		Coq10a	204
NaN	NaN	NaN	NaN	NaN	NaN	2	2	14.8	14.8	20.733	0	5.6025	40840000	3	0	0	0	0	0	0	A0A1W2P7J9;Q61133;A0A1W2P6L1	A0A1W2P7J9;Q61133;A0A1W2P6L1	Glutathione S-transferase theta-2	Gstt2	205
NaN	18.0619	17.1292	NaN	NaN	NaN	5	5	7.5	7.5	83.665	0	10.084	243530000	11	0	113330	46680	16805	90993	0	A0JNY3;Q8BUV3	A0JNY3;Q8BUV3	Gephyrin;Molybdopterin adenylyltransferase;Molybdopterin molybdenumtransferase	Gphn	207
28.4357	28.2236	27.1983	27.3156	27.0598	27.1066	37	8	34.8	10	102.72	0	323.31	48508000000	446	116810000	140750000	50606000	38183000	83179000	96031000	A1BN54;Q7TPR4	A1BN54;Q7TPR4	Alpha-actinin-1	Actn1	208
NaN	NaN	NaN	NaN	NaN	16.8566	4	4	27.3	27.3	14.957	0	7.577	83224000	4	0	0	291750	163800	0	172980	A8XY17;A2A4J8;Q9CQ80;A2A4K0	A8XY17;A2A4J8;Q9CQ80;A2A4K0	Vacuolar protein-sorting-associated protein 25	Vps25	209
27.2483	28.018	26.7848	26.4551	26.8246	26.6905	23	17	54.3	44.4	52.576	0	323.31	11695000000	202	53884000	105790000	12796000	8941600	35295000	42868000	A2A542;A2A545;A0A0R4J194;A2A543;Q8R3Z5;C7IVS7;Q8CC27;A0A0A6YWX5	A2A542;A2A545;A0A0R4J194;A2A543;Q8R3Z5	Voltage-dependent L-type calcium channel subunit beta-1	Cacnb1	211
22.2787	23.2879	22.4369	22.2101	21.5377	22.802	7	7	35.1	35.1	23.247	0	22.473	952080000	42	7680300	26913000	5109900	5421400	4097800	11706000	A2A547;P84099	A2A547;P84099	Ribosomal protein L19;60S ribosomal protein L19	Rpl19	212
22.7515	21.9122	29.5938	29.5542	27.7952	27.7448	28	0	68.5	0	29.344	0	6.6607	47067000000	134	2534600	1903000	1292700000	802880000	366170000	292600000	A2A6I3	A2A6I3		Tnnt3	213
21.8643	NaN	23.3851	24.0454	22.3048	21.1155	28	0	69	0	28.337	0	70.278	758240000	9	4036500	0	18109000	18134000	11025000	5878800	A2A6I8	A2A6I8		Tnnt3	214
25.2394	25.6449	22.6791	23.2362	25.1369	23.0621	28	1	69.7	11.1	28.951	0	311.88	2909400000	20	51601000	97676000	9407800	8946700	86915000	20086000	A2A6J0	A2A6J0		Tnnt3	215
25.7616	25.9973	22.9293	23.0329	26.6678	24.0824	28	0	70.4	0	29.759	0	323.31	6020400000	31	65300000	128960000	19163000	10658000	250490000	38766000	A2A6J1;A2A6H6;Z4YKF8;Z4YKG3;Z4YKG8;Z4YJU0;Z4YNB2;Q9QZ47;Z4YKH8;Z4YKE7;J3QP61	A2A6J1;A2A6H6;Z4YKF8;Z4YKG3;Z4YKG8;Z4YJU0;Z4YNB2;Q9QZ47;Z4YKH8;Z4YKE7;J3QP61	Troponin T, fast skeletal muscle	Tnnt3	216
20.1155	19.1634	18.8312	18.9365	21.6524	18.9551	10	1	70.1	26.2	13.05	0	76.388	143570000	2	2352400	3132400	1743500	1248400	13738000	2782600	A2A6J2	A2A6J2		Tnnt3	217
NaN	NaN	NaN	NaN	18.6427	NaN	2	2	11.2	11.2	25.968	0.0013624	4.3933	46589000	2	189580	262110	425010	175640	1479000	0	A2A6M1;Q9CZ28	A2A6M1;Q9CZ28	Vacuolar-sorting protein SNF8	Snf8	218
26.2189	25.6844	24.9863	23.8813	23.8922	24.5329	14	12	72.3	61.8	21.045	0	109.46	2263600000	63	41900000	77786000	8126700	1956800	12992000	19444000	A2A6Q8;Q9CZ19;P09541;D6RFU4	A2A6Q8;Q9CZ19;P09541	Myosin light chain 4	Myl4	219
NaN	22.5746	NaN	NaN	20.8125	20.329	7	7	10.7	10.7	89.909	0	33.02	295400000	8	76961	4852700	123600	141660	176820	1143400	A2A7A7;Q8CFX1;A2A7A8	A2A7A7;Q8CFX1	GDH/6PGL endoplasmic bifunctional protein;Glucose 1-dehydrogenase;6-phosphogluconolactonase	H6pd	220
NaN	NaN	NaN	NaN	NaN	18.5915	14	14	25.2	25.2	63.001	0	22.688	549900000	16	21828	0	68608	0	48917	284390	A2A7S7;Q91WQ3;F6VXZ2	A2A7S7;Q91WQ3	Tyrosine--tRNA ligase;Tyrosine--tRNA ligase, cytoplasmic;Tyrosine--tRNA ligase, cytoplasmic, N-terminally processed	Yars	221
NaN	NaN	22.6847	NaN	22.715	23.1005	11	11	21	21	70.03	0	29.386	915380000	17	0	0	950120	180230	1842600	8698100	A2A848;Q9R0H0	A2A848;Q9R0H0	Peroxisomal acyl-coenzyme A oxidase 1	Acox1	222
NaN	NaN	NaN	NaN	NaN	NaN	1	1	9.7	9.7	19.571	0.002627	3.8841	9666600	1	0	0	0	0	0	0	A2A9I0;O35166	A2A9I0;O35166	Golgi SNAP receptor complex member 2	Gosr2	223
29.6097	29.2444	28.1845	28.0928	28.1978	28.2379	211	3	38.2	0.4	966.36	0	323.31	121410000000	2157	25810000	30043000	8146500	4414900	13257000	16755000	A2AAJ9;F6TJX7;F6X8F4;F7DCJ0	A2AAJ9	Obscurin	Obscn	224
24.8167	23.6594	25.004	24.753	24.332	24.4644	71	71	58.6	58.6	161.78	0	323.31	40981000000	523	5757700	3157500	8701500	4454800	8776800	10344000	A2ABU4	A2ABU4	Myomesin-3	Myom3	225
NaN	NaN	NaN	NaN	NaN	20.0763	1	1	4.6	4.6	24.824	0.00587	3.3544	58607000	1	0	0	0	0	0	2612400	A2ABZ2;Q922W5;Q922Q4	A2ABZ2;Q922W5;Q922Q4	Pyrroline-5-carboxylate reductase 1, mitochondrial;Pyrroline-5-carboxylate reductase 2	Pycr1;Pycr2	226
24.3225	24.5884	24.5662	24.8304	25.2675	25.2283	11	11	22.3	22.3	67.501	0	323.31	5357800000	87	16568000	20820000	23263000	17175000	32236000	46257000	A2ACG7;Q9DBG6	A2ACG7;Q9DBG6	Dolichyl-diphosphooligosaccharide--protein glycosyltransferase subunit 2	Rpn2	227
23.4268	23.4179	23.2605	24.1053	23.5934	23.5966	6	6	16.3	16.3	38.839	0	33.722	1736800000	24	8271000	13611000	10156000	7399600	15199000	15524000	F6WHL0;A2ADH1;Q9CQY5;F6TBV1	F6WHL0;A2ADH1;Q9CQY5;F6TBV1	Magnesium transporter protein 1	Magt1	228
23.6154	23.0429	24.5493	23.9946	23.5249	23.6852	24	24	72.6	72.6	33.563	0	323.31	45686000000	287	9092800	9337700	13152000	7929500	13451000	17247000	A2AEX8;A2AEX6;P97447;A2AEY1;A2AEY2;A2AEX7;A2AEY0;A2AEX9;Q8CDC8	A2AEX8;A2AEX6;P97447;A2AEY1;A2AEY2;A2AEX7	Four and a half LIM domains protein 1	Fhl1	229
20.807	NaN	NaN	NaN	NaN	NaN	3	3	13.6	13.6	32.705	0	8.6118	83006000	4	400230	0	0	0	0	0	A2AFI3;Q91VM5;Q9WV02;A2AFI4;S4R1F6	A2AFI3;Q91VM5;Q9WV02;A2AFI4	RNA binding motif protein, X-linked-like-1;RNA-binding motif protein, X chromosome;RNA-binding motif protein, X chromosome, N-terminally processed	Rbmx;Rbmxl1	230
NaN	NaN	NaN	NaN	NaN	22.0142	3	1	23.4	14	26.48	0.009772	3.0771	33269000	1	0	0	0	0	0	973410	F6ZLC6;A2AFI9;A2AFJ1;Q60973	F6ZLC6;A2AFI9;A2AFJ1;Q60973	Histone-binding protein RBBP7	Rbbp7	231
NaN	NaN	NaN	NaN	22.4784	NaN	3	3	0.8	0.8	482.69	0.0066198	3.2536	267500000	3	0	0	2785.4	121170	354310	88362	A2AFQ0;Q7TMY8;F6XP90	A2AFQ0;Q7TMY8	E3 ubiquitin-protein ligase HUWE1	Huwe1	233
20.5662	20.7364	20.9704	21.0141	20.9483	20.6766	5	5	17.5	17.5	43.018	0	16.81	273590000	10	627980	1659600	558690	416510	878620	1266200	A2AG30;O89114	A2AG30;O89114	DnaJ homolog subfamily B member 5	Dnajb5	234
18.7372	NaN	NaN	NaN	NaN	NaN	2	1	2.7	1.7	108.34	0.0014158	4.951	1716100	1	34322	0	0	0	0	0	G3UZ34;A2AH85;O08810	G3UZ34;A2AH85;O08810	116 kDa U5 small nuclear ribonucleoprotein component	Eftud2	236
24.9003	25.315	25.904	26.1182	26.0364	25.9928	34	34	34.1	34.1	135.6	0	322.23	13441000000	211	9420000	14271000	19783000	14555000	25405000	31499000	A2AI89;A2AI88;A2AI87;P18826;A2AI91	A2AI89;A2AI88;A2AI87;P18826;A2AI91	Phosphorylase b kinase regulatory subunit alpha, skeletal muscle isoform	Phka1	238
21.8352	21.6465	21.4807	21.6687	22.1014	21.8033	5	5	18	18	38.362	0	20.655	579110000	18	2018800	4415400	1441900	2128600	4263500	4536700	A2AIL4	A2AIL4	NADH dehydrogenase (ubiquinone) complex I, assembly factor 6	Ndufaf6	239
25.1316	24.6591	24.8191	25.04	24.6835	24.984	16	16	39.1	39.1	63.835	0	246.14	6338300000	141	14435000	13285000	15483000	12695000	18447000	33178000	A2AJP9;A8Y5Q0;A2AJQ0;Q3UV70	A2AJP9;A8Y5Q0;A2AJQ0;Q3UV70	[Pyruvate dehydrogenase [acetyl-transferring]]-phosphatase 1, mitochondrial	Pdp1	240
NaN	NaN	19.171	NaN	NaN	NaN	3	3	12.2	12.2	30.569	0	8.1244	218670000	6	0	0	239320	0	73589	0	A2AJY7;A2AJY5;A2AJY2;O35206	A2AJY7;A2AJY5;A2AJY2;O35206	Collagen alpha-1(XV) chain;Restin	Col15a1	241
NaN	18.0486	NaN	NaN	NaN	NaN	14	13	32.3	30.9	53.282	0	51.203	1827100000	37	103270	228310	229150	0	89967	204810	A2AKD7;Q61234;Q99L88	A2AKD7;Q61234	Alpha-1-syntrophin	Snta1	242
29.9796	29.7558	29.9835	30.0305	30.0611	29.9299	16	16	52.2	52.2	32.77	0	280.92	142690000000	599	688280000	983330000	1197600000	761820000	1687900000	1661400000	A2AKU9;Q8C2Q8;Q91VR2;A2AKV2;A2AKV3;A2AKV1;A2AKV0	A2AKU9;Q8C2Q8;Q91VR2;A2AKV2;A2AKV3;A2AKV1	ATP synthase subunit gamma;ATP synthase subunit gamma, mitochondrial	Atp5c1	243
NaN	19.2196	NaN	NaN	NaN	NaN	2	2	8.2	8.2	22.072	0.0066583	3.2942	162990000	3	0	821720	0	0	0	0	G3UYJ3;A2AKV9;A2AKW0;Q5HZI9	G3UYJ3;A2AKV9;A2AKW0;Q5HZI9	Solute carrier family 25 member 51	Slc25a51	244
27.7964	28.2738	27.5776	28.2227	27.7329	27.717	6	5	23.7	15	22.74	0	115.89	23813000000	121	791440000	932420000	497980000	615000000	936830000	804170000	Q9CR06;A2AL78;A2AL77;A2AL76;A2AL83;A2AL74;A2AL75;Q3TU40;A2AL81	Q9CR06;A2AL78		Asph	245
20.5526	17.5938	17.1145	16.9364	18.3059	NaN	3	2	5.9	3.2	75.127	0.0030461	3.8215	75390000	2	606960	216280	6910.3	4520.6	682800	0	Q8CBM2;A2AL85;Q8BSY0	Q8CBM2;A2AL85;Q8BSY0	Aspartyl/asparaginyl beta-hydroxylase	Asph	246
21.564	21.8699	22.3237	NaN	22.0468	22.0622	4	4	11.8	11.8	41.937	0.00048333	5.3857	435670000	5	400240	602790	5175800	543830	6806100	8121300	A2ALW5;Z4YLX5;G3UZK1;F2Z410;F2Z3Z8	A2ALW5;Z4YLX5	DnaJ homolog subfamily C member 25	Dnajc25	247
NaN	NaN	NaN	NaN	NaN	20.9746	1	1	9.2	9.2	32.539	0.0013934	4.7075	13283000	1	0	0	0	0	0	384760	A2AM65;Z4YKA3;Z4YKB8;Q3TEA8	A2AM65;Z4YKA3;Z4YKB8;Q3TEA8	Heterochromatin protein 1-binding protein 3	Hp1bp3	248
21.8368	21.7542	23.7397	23.5658	23.0074	22.9455	7	7	22.4	22.4	41.008	0	36.475	1103400000	29	2149700	3865400	6404600	3206200	5756600	6011300	A2AMM0	A2AMM0	Muscle-related coiled-coil protein	Murc	249
NaN	NaN	NaN	17.0284	NaN	NaN	2	2	24	24	14.931	0.0022143	4.0375	32341000	2	0	0	0	327560	0	0	Q6PBC0;A2AMQ5;Q99L43	Q6PBC0;A2AMQ5;Q99L43	Phosphatidate cytidylyltransferase;Phosphatidate cytidylyltransferase 2	Cds2	250
NaN	NaN	NaN	NaN	21.1366	19.7792	2	2	4.1	4.1	60.875	0.0090386	3.1466	18283000	3	0	0	0	0	608570	207950	A2APL5;P43006;F6ZRK3;A2AQI7;F7CAM6	A2APL5;P43006;F6ZRK3;A2AQI7;F7CAM6	Amino acid transporter;Excitatory amino acid transporter 2	Slc1a2	251
21.446	20.8336	20.4934	20.6898	22.0751	22.2569	8	8	28.3	28.3	38.404	0	17.128	574440000	20	886350	3095800	828000	1079800	3998900	5830000	A2APY7	A2APY7	NADH dehydrogenase [ubiquinone] 1 alpha subcomplex assembly factor 5	Ndufaf5	252
NaN	NaN	NaN	NaN	NaN	NaN	574	0	78	0	800.56	0.0062578	3.313	324650000	3	0	0	0	0	0	0	A2AQA9	A2AQA9		Neb	253
30.234	30.2534	30.2568	29.969	30.2595	30.3813	249	18	74.9	6.1	353.16	0	323.31	230470000000	1029	91612000	122080000	137020000	111360000	162090000	170150000	A2AQB2	A2AQB2		Neb	254
NaN	NaN	NaN	NaN	NaN	16.1836	3	3	9.2	9.2	46.913	0.00095283	5.0857	92365000	3	898440	0	139090	0	0	116110	A2AQE4;P61202	A2AQE4;P61202	COP9 signalosome complex subunit 2	Cops2	255
25.434	25.8239	25.4306	25.8523	25.6638	25.6224	33	9	9.7	4.5	221.49	0	153.77	8707400000	82	1192300	10930000	7910200	6737200	14084000	12571000	A2AQP0;REV__A0A1L1SRR7;REV__A0A1L1SU70	A2AQP0	Myosin-7B	Myh7b	256
NaN	NaN	NaN	20.0154	NaN	NaN	6	6	21.4	21.4	42.235	0	30.128	542700000	9	836610	659560	322700	831170	0	0	A2AQY8;Q8BTY1;A2AQY9	A2AQY8;Q8BTY1;A2AQY9	Kynurenine--oxoglutarate transaminase 1	Ccbl1	257
23.2669	23.1565	25.1507	23.8949	24.4338	24.6865	11	11	27.4	27.4	41.984	0	24.328	1590000000	39	4147000	7021600	12191000	3173200	14086000	14827000	A2ASL8;Q7TQ95;A2ASM0;A2ASM1;A2ASM2	A2ASL8;Q7TQ95;A2ASM0;A2ASM1	Protein lunapark	Lnp	259
36.8849	36.7415	36.5967	36.6255	36.6172	36.6949	2610	2	70	0.1	3906.4	0	323.31	22165000000000	114020	879850000	1229700000	1105200000	953300000	1554400000	1500400000	A2ASS6;F6ZZ75;A2AT63;A0A087WRP0;F6ZRX7;A2AT61	A2ASS6	Titin	Ttn	260
26.167	26.0233	25.1025	24.937	25.1098	25.3491	28	28	51.7	51.7	68.189	0	323.31	29311000000	298	46419000	45656000	23934000	11348000	21585000	26408000	A2AUC9;REV__Q80VM7	A2AUC9	Kelch-like protein 41	Klhl41	261
17.979	18.0923	NaN	NaN	NaN	NaN	8	8	38.9	38.9	25.067	0	18.901	118700000	9	91177	246090	212780	0	0	227660	A2AUD5;F6VQ81;V9GWU5;Q3TAI4;Q9CYZ2;Q3TUJ9;Q8BKP1	A2AUD5;F6VQ81;V9GWU5;Q3TAI4;Q9CYZ2;Q3TUJ9;Q8BKP1	Tumor protein D54	Tpd52l2	262
20.7314	21.1084	21.9059	23.4139	22.5649	23.0753	4	4	21.3	21.3	15.819	0	11.337	414130000	20	1923500	6427000	7115200	5449100	10623000	11523000	A2AUE1;G5E8T0;P60904	A2AUE1;G5E8T0;P60904	DnaJ homolog subfamily C member 5	Dnajc5	263
20.4134	NaN	NaN	NaN	NaN	21.6065	2	2	24.7	24.7	11.234	0	22.245	31695000	3	1096900	0	0	0	0	1907900	A2AUM6;P16254	A2AUM6;P16254	Signal recognition particle 14 kDa protein;Signal recognition particle 14 kDa protein, N-terminally processed	Srp14	264
NaN	NaN	NaN	NaN	NaN	NaN	3	3	11.2	11.2	35.855	0	12.101	210730000	3	0	0	0	0	0	0	A2AUR3;Q60866;A2AUR5	A2AUR3;Q60866;A2AUR5	Phosphotriesterase-related protein	Pter	265
NaN	NaN	NaN	NaN	NaN	18.7922	3	3	9.2	9.2	29.543	0.0013636	4.4026	233220000	5	0	0	796950	0	836280	674050	A2AUR7;Q9D031;Q01730	A2AUR7;Q9D031;Q01730	Ras suppressor protein 1	Rsu1	266
26.3676	NaN	NaN	NaN	NaN	26.5979	3	3	35.8	35.8	17.584	0	283.28	1045600000	7	39097000	3594400	0	0	0	56784000	A2BE92;A2BE93;Q9EQU5	A2BE92;A2BE93;Q9EQU5	Protein SET	Set	267
19.1874	NaN	19.2664	20.0272	19.3618	19.7745	6	6	10.6	10.6	68.265	0	24.883	432900000	22	147830	531670	942180	674230	729840	1334600	A2BFF8;Q3TPJ8;A2BFF5;A2BFF9;O88487	A2BFF8;Q3TPJ8;A2BFF5;A2BFF9;O88487	Cytoplasmic dynein 1 intermediate chain 2	Dync1i2	268
NaN	18.3383	19.3252	19.4479	19.4822	19.6118	1	1	14.1	14.1	9.3679	0.00094787	5.0255	35369000	6	0	474090	248600	236540	1702800	680700	A2BGN7;Q9D8X0	A2BGN7;Q9D8X0	Protein MANBAL	Manbal	269
NaN	NaN	20.1378	NaN	NaN	NaN	6	6	39.4	39.4	20.681	0	25.513	94670000	9	96695	0	595330	0	0	0	A2BIN1;Q4FZE8;B8JI96;A2CEK7;A2AKN9;A2AKN8;A2BIM8;A9C497;E9PVW0;A9C496;P11589;P02762;P04938;A2BIN0;L7MUC7;Q58EV3;A9R9W0;A2CEL1;E9QA79;A2CEL0;B5X0G2;P11588;A2CEK6;L7N222	A2BIN1;Q4FZE8;B8JI96;A2CEK7;A2AKN9;A2AKN8;A2BIM8;A9C497;E9PVW0;A9C496;P11589;P02762;P04938;A2BIN0;L7MUC7;Q58EV3;A9R9W0;A2CEL1;E9QA79;A2CEL0;B5X0G2;P11588;A2CEK6;L7N222	Major urinary protein 2;Major urinary protein 6;Major urinary proteins 11 and 8;Major urinary protein 17;Major urinary protein 1	Mup10;Mup1;Mup14;Mup4;Mup8;Mup9;Mup19;Mup2;Mup6;Mup11;Mup7;Mup15;Mup17;Mup13	270
22.1928	23.2805	22.0987	22.5198	21.596	22.6467	14	10	27.3	16.9	67.852	0	108.15	1467900000	46	1325000	5411500	1454200	2377300	1941500	5839000	Q91YZ8;D3Z5M2;A3KFU5;A3KFU8;Q6PHQ9;V9GXG3;Q62029;F6ZAX1;A2A5N3	Q91YZ8;D3Z5M2;A3KFU5;A3KFU8;Q6PHQ9	Polyadenylate-binding protein	Pabpc4;Gm10110	271
NaN	NaN	22.9851	21.3823	20.2281	21.2382	10	10	37	37	40.678	0	14.315	311290000	14	20795	0	1770600	660370	622200	1605300	A3KFX0	A3KFX0	Cytosolic 5-nucleotidase 1A	Nt5c1a	272
18.2779	18.2203	19.5707	22.3316	21.822	21.2767	2	2	12.6	12.6	9.3114	0.0059347	3.4693	184520000	10	648800	1240700	373890	7757200	12498000	10367000	E9Q2Z4;Q5XK38;J3QM43;A3KGL9;B7ZCQ3;F6W687;P09602	E9Q2Z4;Q5XK38;J3QM43;A3KGL9;B7ZCQ3;F6W687;P09602	Non-histone chromosomal protein HMG-17	Gm16494;Hmgn2;Gm6594	273
19.4474	NaN	NaN	NaN	NaN	17.8962	2	2	9.4	9.4	24.332	0.0013699	4.4656	51871000	2	953250	0	0	0	0	620960	Q6PGJ8;A3KGR9;Q9D8V0	Q6PGJ8;A3KGR9;Q9D8V0	Minor histocompatibility antigen H13	H13;Hm13	274
21.6968	22.4682	20.7517	22.0606	21.9107	22.652	45	45	22.3	22.3	282.89	0	118.96	3442200000	91	67406	328740	312580	555890	1525000	2081500	A3KGU5;A3KGU7;E9Q447;A3KGU9;P16546;A3KGU4	A3KGU5;A3KGU7;E9Q447;A3KGU9;P16546	Spectrin alpha chain, non-erythrocytic 1	Sptan1	275
NaN	NaN	NaN	NaN	NaN	NaN	1	1	2.6	2.6	52.223	0.0013941	4.7212	24418000	1	0	0	0	0	0	0	A3KMP2	A3KMP2	Tetratricopeptide repeat protein 38	Ttc38	276
25.0895	24.2084	NaN	NaN	NaN	NaN	8	8	33.5	33.5	29.051	0	16.236	532950000	13	5798300	8616100	0	200800	0	1124800	A4QPC5;P21844	A4QPC5;P21844	Chymase	Cma1	277
19.9805	NaN	20.3536	NaN	18.9184	19.1873	4	4	4.9	4.9	80.851	0	5.9246	182060000	9	399250	499690	752310	105910	190460	517200	A6H611	A6H611	Mitochondrial intermediate peptidase	Mipep	278
NaN	NaN	NaN	NaN	NaN	NaN	3	3	6.6	6.6	50.548	0.0047434	3.6644	37382000	2	0	0	0	0	0	0	A6H630	A6H630	Protein-glutamate O-methyltransferase	Armt1	279
NaN	17.234	NaN	NaN	NaN	NaN	15	14	18.2	16.7	110.97	0	63.671	864370000	36	19500	25961	0	0	0	0	A6H644;Q8BG95	A6H644;Q8BG95	Protein phosphatase 1 regulatory subunit;Protein phosphatase 1 regulatory subunit 12B	Ppp1r12b	280
29.0362	28.0277	31.5283	31.1022	31.4599	31.2227	17	6	95.2	31.3	15.748	0	323.31	242800000000	968	224330000	167150000	1279200000	655670000	2219200000	2153600000	A8DUK4;E9Q223;CON__Q3SX09	A8DUK4;E9Q223		Hbbt1;Hbb-bs	281
NaN	NaN	NaN	NaN	NaN	NaN	3	3	25.7	25.7	15.677	0.00094652	5.0029	16485000	3	0	0	0	0	0	0	A8Y5E9;B2KGA7;Q505B7;F7BCB7	A8Y5E9;B2KGA7;Q505B7	Protein archease	Zbtb8os	282
20.037	21.9211	20.8818	19.9063	20.1635	19.7531	1	1	13.2	13.2	7.559	0	8.9086	268360000	15	945560	7223200	6871100	3445100	9038000	7211200	G5E8D1;A9JTY7;O70562;O70558;O70555;O70554;O70559	G5E8D1;A9JTY7;O70562;O70558;O70555;O70554;O70559	Small proline-rich protein 2K;Small proline-rich protein 2G;Small proline-rich protein 2D;Small proline-rich protein 2B;Small proline-rich protein 2H	Sprr2k;Sprr2b;Sprr2g;Sprr2d;Sprr2h	283
25.4116	25.3331	25.2033	24.7982	25.4281	24.9691	15	1	76.9	6.3	23.935	0	16.207	6763100000	49	52321000	67246000	80818000	57203000	67658000	96575000	B0QZL1;B1ARR6;A0A0N4SUW8	B0QZL1	Enolase	Eno1	284
21.8422	21.677	23.6819	23.2242	24.1463	23.9248	3	3	63	63	4.6893	0	12.87	839660000	7	7269700	8705200	22454000	16573000	56990000	44453000	H3BJY1;H3BKF4;H3BIZ8;B0QZP8;O55101;H3BJ78	H3BJY1;H3BKF4;H3BIZ8;B0QZP8;O55101	Synaptogyrin-2	Syngr2;Gm20708	286
NaN	NaN	NaN	NaN	NaN	16.8036	3	3	49.4	49.4	9.5948	0	8.0653	48028000	4	0	0	0	0	0	291170	B0R029;E9Q8A1;B0R030;Q9D3L3;O09044	B0R029;E9Q8A1;B0R030;Q9D3L3;O09044	Synaptosomal-associated protein;Synaptosomal-associated protein 23	Snap23	287
NaN	21.4198	20.9878	21.027	21.9981	22.1576	6	6	43.5	43.5	21.997	0	20.891	321850000	12	278380	1695300	1180600	555310	5069600	3832500	B0R091;P61022;B0R092	B0R091;P61022	Calcineurin B homologous protein 1	Chp1	288
20.6916	19.654	21.4402	19.9464	21.7115	20.7945	6	6	43.8	43.8	23.223	0	90.581	768970000	32	1278700	1619600	2044900	182160	1692100	2436300	B1AQF4;Q9D7X3;H3BKL8;Q3V2Y9;H3BKD1	B1AQF4;Q9D7X3;H3BKL8;Q3V2Y9	Dual specificity protein phosphatase 3	Dusp3	289
25.0977	24.5757	25.1296	25.4599	25.2017	25.187	7	7	53.9	53.9	13.155	0	27.887	2913300000	54	20714000	23561000	28231000	20358000	50412000	50309000	Z4YKM2;B2RWE3;B1AR13	Z4YKM2;B2RWE3;B1AR13	CDGSH iron-sulfur domain-containing protein 3, mitochondrial	Cisd3	290
27.7813	27.8166	25.5626	28.0702	26.0696	24.663	104	10	36.4	9.6	223.56	0	57.235	8546100000	32	16188000	33781000	3637900	5433700	3437700	1690700	B1AR69;M0QWL0	B1AR69		Myh13	292
NaN	NaN	NaN	17.9002	18.2046	18.4469	2	2	5.5	5.5	81.917	0	27.242	99675000	3	69058	0	241650	110010	453520	344220	B1ARB3;Q08481	B1ARB3;Q08481	Platelet endothelial cell adhesion molecule	Pecam1	293
NaN	24.3479	NaN	NaN	NaN	17.6522	6	5	1.1	0.9	663.28	0	5.8701	420920000	4	0	818270	0	0	497260	3960	B1ARU1;E9QA63;B1ARU4;E9PVY8;Q9QXZ0;F6Q750;A0A0A0MQA6;F7ACR9;E9QNP1;F6YKN8	B1ARU1;E9QA63;B1ARU4;E9PVY8;Q9QXZ0;F6Q750;A0A0A0MQA6;F7ACR9;E9QNP1	Microtubule-actin cross-linking factor 1	Macf1	294
NaN	NaN	19.1658	NaN	NaN	NaN	7	7	35	35	23.587	0	10.886	178400000	7	375090	0	318990	0	427200	186680	B1AT92;Q60631;B1AT95	B1AT92;Q60631	Growth factor receptor-bound protein 2	Grb2	295
NaN	NaN	NaN	NaN	NaN	NaN	2	2	5.5	5.5	54.33	0.0013749	4.5108	35719000	1	0	0	0	0	0	0	B1AV77;B1ATI0;P47740	B1AV77;B1ATI0;P47740	Aldehyde dehydrogenase;Fatty aldehyde dehydrogenase	Aldh3a2	296
33.1986	32.9679	31.2588	31.9725	30.324	30.0742	19	2	13.4	2.3	107.6	0	323.31	498140000000	302	2257000000	3498600000	864470000	468830000	704340000	881200000	B1ATS4;B1ATS5;E9Q559;Q64518	B1ATS4;B1ATS5;E9Q559;Q64518	Calcium-transporting ATPase;Sarcoplasmic/endoplasmic reticulum calcium ATPase 3	Atp2a3	297
25.8561	25.9072	26.1746	25.7986	26.8684	26.5209	25	25	43.4	43.4	66.113	0	323.31	18216000000	295	30546000	35917000	55320000	24221000	92919000	83820000	B1AU25;Q9Z0X1	B1AU25;Q9Z0X1	Apoptosis-inducing factor 1, mitochondrial	Aifm1	298
NaN	NaN	NaN	NaN	NaN	NaN	2	2	16.5	16.5	19.57	0.0014085	4.8917	22211000	2	0	0	0	0	0	0	B1AUY9;B1AUZ1;Q3V4D5;B1AUY7;Q9QY36;Q9CQX6;B1AUY8;Q3UX61	B1AUY9;B1AUZ1;Q3V4D5;B1AUY7;Q9QY36;Q9CQX6;B1AUY8;Q3UX61	N-alpha-acetyltransferase 10;N-alpha-acetyltransferase 11	Naa10;Gm16286;Naa11	299
16.5035	NaN	NaN	NaN	NaN	NaN	5	5	10.1	10.1	65.962	0	10.531	110960000	5	47778	50112	0	0	0	0	B1AW21;Q9Z2C5;Q3UDN6;Q6P572;Q9Z2D1	B1AW21;Q9Z2C5	Myotubularin	Mtm1	300
22.1544	20.9218	21.2024	21.2434	21.8266	21.4129	2	2	55.8	55.8	6.3702	0.00048263	5.3587	139550000	10	7837000	2064200	910150	1894800	7019600	6042900	Q3TFT3;B1AXC7;B1AXC5;B1AXC8;Q8K2Q5	Q3TFT3;B1AXC7;B1AXC5;B1AXC8;Q8K2Q5	Coiled-coil-helix-coiled-coil-helix domain-containing protein 7	Chchd7	301
NaN	NaN	NaN	NaN	NaN	NaN	7	7	13.5	13.5	80.669	0	12.54	154550000	6	0	0	0	0	0	0	B1AXN9;P18654;B1AXP0;E9PWV3;Q505N6;F6RQA2;F6Q8A4;P18653;B1AXN8;B1AXN5;G3UZI3;A2CEE6;A2CEE5;E9PUP0;A2CEE7;E9QK39;Q9WUT3;Q7TPS0;F6UG16;B2GVN8;A2CEE8;B1B0X1	B1AXN9;P18654	Ribosomal protein S6 kinase alpha-3	Rps6ka3	302
NaN	NaN	22.239	NaN	21.6364	21.6214	3	3	31.4	31.4	6.0372	0.0022232	4.1194	311680000	14	125200	340340	1571800	0	5050800	1617300	B1AXP6	B1AXP6	Mitochondrial import receptor subunit TOM5 homolog	Tomm5	303
NaN	NaN	NaN	NaN	NaN	NaN	3	3	4.6	4.6	91.622	0	5.8062	82812000	3	0	0	0	0	0	0	B2C3G8;P42232;P42230	B2C3G8;P42232;P42230	Signal transducer and activator of transcription;Signal transducer and activator of transcription 5B;Signal transducer and activator of transcription 5A	Stat5a;Stat5b	304
NaN	18.2618	NaN	NaN	NaN	NaN	5	5	20.2	20.2	29.637	0	8.9283	243300000	5	70558	475410	343760	0	0	304010	B2KF35;P47811;B2KF34	B2KF35;P47811;B2KF34	Mitogen-activated protein kinase 14	Mapk14	305
23.7106	23.5446	23.5443	23.9001	23.191	23.1406	3	3	25.7	25.7	19.183	0	29.379	863160000	29	11201000	13311000	8312900	7072500	9066400	12860000	D3Z5B1;B2RPU8;Q9D1L0	D3Z5B1;B2RPU8;Q9D1L0	Coiled-coil-helix-coiled-coil-helix domain-containing protein 2	Zbed5;Chchd2	306
23.089	23.1058	19.3995	19.7552	19.9266	19.992	12	11	19.9	19.1	103.27	0	60.012	1374700000	36	1452700	846310	50521	71397	380360	370000	B2RQK7;Q8BWB1;D3YU08	B2RQK7;Q8BWB1;D3YU08	Synaptopodin 2-like protein	Synpo2l	307
NaN	NaN	NaN	NaN	NaN	18.3616	6	6	11.9	11.9	77.731	0	9.3369	109860000	6	0	0	0	0	0	137470	B2RQS1;Q9ERG2	B2RQS1;Q9ERG2	Striatin-3	Strn3	308
19.3222	20.2758	20.6563	NaN	19.2782	19.8669	8	8	31.3	31.3	36.609	0	34.651	601870000	16	176240	2071500	374920	0	508630	2181400	B2RXM2;J3QNY1;A2AL12;Q8BG05;A2AL13;V9GX38	B2RXM2;J3QNY1;A2AL12;Q8BG05	Heterogeneous nuclear ribonucleoprotein A3	Gm6793;Gm9242;Hnrnpa3	310
22.3135	24.9051	21.297	19.5612	19.3808	23.2693	53	41	29.8	25.8	274.63	0	216.86	1902000000	63	368000	1460200	432840	294900	201380	512840	B7FAV1;B7FAU9;Q8BTM8;F6XC15;J3JS91;F7AVL7;F6Z2C0	B7FAV1;B7FAU9;Q8BTM8	Filamin-A	Flna	311
NaN	NaN	NaN	NaN	NaN	17.2922	9	3	54.3	20.8	19.339	0	6.5494	127250000	7	207470	61630	0	0	209210	136480	B7ZBY7;E9PY39;Q9CZY3;B7ZBY6	B7ZBY7;E9PY39;Q9CZY3	Ubiquitin-conjugating enzyme E2 variant 1	Ube2v1;Gm20431	312
NaN	20.1277	NaN	19.8188	NaN	NaN	5	5	13.1	13.1	50.395	0	13.082	233700000	8	0	1091000	0	146800	0	162240	B7ZCF1;O88685;F6Q2E3;A0A087WPH7;A2AGN7	B7ZCF1;O88685;F6Q2E3;A0A087WPH7;A2AGN7	26S protease regulatory subunit 6A	Psmc3	313
20.5362	20.3652	20.3154	20.165	19.6534	19.9193	2	2	6.8	6.8	35.925	0.0022242	4.1217	66312000	5	858180	1309500	271870	151830	266480	338880	B7ZNK6;Q64191	B7ZNK6;Q64191	N(4)-(beta-N-acetylglucosaminyl)-L-asparaginase;Glycosylasparaginase alpha chain;Glycosylasparaginase beta chain	Aga	314
NaN	19.1672	NaN	NaN	NaN	NaN	10	9	31.9	29.3	43.934	0	41.392	649150000	19	485860	670190	184270	0	178240	681270	B7ZNL2;Q78ZA7;A0A140LJB5;A0A140LJ37	B7ZNL2;Q78ZA7;A0A140LJB5	Nucleosome assembly protein 1-like 4	Nap1l4	315
22.2308	22.3672	26.0073	24.4385	25.552	25.3754	42	2	71.8	3.9	32.637	0	22.308	3070200000	18	2104300	8392700	47679000	17759000	49328000	42564000	B7ZNL3;E9Q448	B7ZNL3;E9Q448		Tpm1	316
23.8058	24.2885	NaN	20.4645	20.2449	21.7496	6	6	7.3	7.3	134.24	0	8.4378	413340000	8	2871500	2145800	0	30836	15017	232110	B7ZWM6;Q3UTJ2;A0A0R4J1W0;Z4YJR7;A0A0R4J1T1;B9EKP8;B2RXQ9;D3Z080;A0A0R4J1X5	B7ZWM6;Q3UTJ2;A0A0R4J1W0;Z4YJR7;A0A0R4J1T1;B9EKP8;B2RXQ9;D3Z080	Sorbin and SH3 domain-containing protein 2	Sorbs2	317
21.413	22.4037	22.4825	21.9664	21.9104	21.9366	5	5	21.1	21.1	26.69	0	9.1189	350510000	14	1613000	934440	2143600	1599600	3854800	7294400	B8JJ66;B8JJ69;F6X1P1;F6W3U3;B8JJ67	B8JJ66;B8JJ69;F6X1P1;F6W3U3		2310061I04Rik	318
NaN	21.0812	NaN	NaN	NaN	NaN	8	8	17.7	17.7	68.161	0	39.549	186280000	12	0	794270	0	0	0	0	B8JK33;B8JK32;Q9D0E1;F6W322;F7C9U3	B8JK33;B8JK32;Q9D0E1	Heterogeneous nuclear ribonucleoprotein M	Hnrnpm	319
26.1955	25.6076	25.5092	24.2954	25.5922	25.409	4	4	8.1	8.1	28.523	0	17.992	8493900000	79	72283000	100320000	146090000	5201100	143990000	206290000	B9EHK9;Q9QY80	B9EHK9;Q9QY80	Very-long-chain (3R)-3-hydroxyacyl-CoA dehydratase 1	Hacd1	320
NaN	NaN	NaN	NaN	NaN	18.6281	3	3	7.6	7.6	48.22	0	5.7699	297400000	6	0	0	0	0	604630	957450	B9EIZ7;Q920M5	B9EIZ7;Q920M5	Coronin;Coronin-6	Coro6	321
22.0184	22.1605	19.2986	17.9081	17.7774	23.0937	4	4	16.5	16.5	19.569	0	6.2399	366160000	12	2072000	4952900	773660	951850	432910	7277200	D3YWT0;D3Z569;D3YTS1;Q9R0P6	D3YWT0;D3Z569;D3YTS1;Q9R0P6	Signal peptidase complex catalytic subunit SEC11;Signal peptidase complex catalytic subunit SEC11A	Sec11a	396
21.5611	20.785	20.459	21.9521	21.8654	22.2412	14	14	25.4	25.4	62.779	0	30.214	752080000	22	2710200	3256600	1277000	2084100	4167200	6480400	D3YU17;Q8VCM8;F6S731	D3YU17;Q8VCM8	Nicalin	Ncln	397
17.9608	20.0417	19.6205	20.0917	23.1181	22.5831	88	2	70.9	4.5	126.56	0	96.787	1917200000	32	4467.6	245990	334780	177510	3654400	3802500	D3YU50;F6RQD1;F7D574	D3YU50;F6RQD1		Mybpc1	398
NaN	NaN	NaN	NaN	NaN	20.4272	2	2	11.6	11.6	19.154	0.0066307	3.2615	184420000	2	0	0	3990900	3752200	6262600	7218700	D3YUG6;Q9WUM3	D3YUG6;Q9WUM3	Coronin;Coronin-1B	Coro1b	399
28.8735	28.3507	28.9949	29.0945	29.0228	28.9245	30	30	76	76	49.913	0	323.31	106600000000	730	312590000	280140000	370950000	313340000	649120000	692060000	D3YUM1;Q91YT0;D3Z1U9;D3Z0K1;D3YXX5;D6RG60	D3YUM1;Q91YT0;D3Z1U9	NADH dehydrogenase [ubiquinone] flavoprotein 1, mitochondrial	Ndufv1	401
20.5936	21.7304	24.4672	26.5055	23.1298	24.1541	16	15	59.1	55	19.843	0	323.31	69540000000	302	2033900	7118200	30110000	51846000	14201000	61290000	D3YUN3;F6QC77;Q9WUZ5;D3YTL4	D3YUN3;F6QC77;Q9WUZ5	Troponin I, slow skeletal muscle	Tnni1	402
NaN	NaN	NaN	NaN	NaN	NaN	2	2	6.9	6.9	70.322	0	7.2408	18039000	2	0	0	0	0	0	0	D3YUP1;Q9WVG6;D6RFA7	D3YUP1;Q9WVG6;D6RFA7	Histone-arginine methyltransferase CARM1	Carm1	403
NaN	NaN	19.1552	19.3525	18.7352	18.8568	2	2	1.2	1.2	180.11	0	8.1723	49176000	4	0	0	38610	37636	40605	53024	D3YUT2;Q924C5	D3YUT2;Q924C5	Alpha-protein kinase 3	Alpk3	404
20.6168	20.1921	NaN	21.3094	21.2056	21.222	2	2	4.7	4.7	48.02	0.0097839	3.088	1088400000	11	1304300	897970	0	123540	7548000	3905100	D3YUZ0	D3YUZ0		Ccdc83	406
21.4533	22.4652	22.1897	21.46	21.7889	21.8279	5	5	32.5	32.5	17.346	0	7.4506	546360000	14	2880900	12915000	8048000	761480	11740000	11107000	D3YVR4;Q9ERE7;F6SWV4	D3YVR4;Q9ERE7	LDLR chaperone MESD	Mesdc2	408
NaN	NaN	NaN	NaN	NaN	14.7286	4	4	12.2	12.2	47.573	0	62.152	117500000	6	0	0	0	0	0	63364	D3YVS1;D3Z3Q3;Q921U8	D3YVS1;D3Z3Q3;Q921U8	Smoothelin	Smtn	409
NaN	19.6534	NaN	NaN	19.4792	19.0636	9	9	47.3	47.3	28.036	0	18.391	682300000	18	426070	1377500	401300	236140	937390	474300	D3YWF6;Q7TQI3;D3Z7K0	D3YWF6;Q7TQI3	Ubiquitin thioesterase OTUB1	Otub1	410
19.9703	NaN	NaN	NaN	20.1457	19.4797	3	3	17.9	17.9	18.049	0	5.7265	89923000	7	981240	179660	642520	284470	1788100	1243400	D3YWI4;E9Q1I6;F8WHT5;G3UVW1;P19258;A0A0J9YVC7;Q3UU56	D3YWI4;E9Q1I6;F8WHT5;G3UVW1;P19258	Protein Mpv17	Mpv17	411
NaN	20.7154	NaN	NaN	NaN	NaN	2	2	5.6	5.6	36.198	0.0030422	3.8149	33994000	4	0	2556000	0	0	0	0	D3YXG2;Q9D997;Q9QZ08	D3YXG2;Q9D997;Q9QZ08	N-acetyl-D-glucosamine kinase	Nagk	412
NaN	20.423	20.6033	19.7231	20.377	20.8164	3	3	14.6	14.6	30.376	0	8.1874	265720000	11	0	1031000	1373000	514080	2800800	3657500	D3YXS8;Q9CZR3	D3YXS8;Q9CZR3	Mitochondrial import receptor subunit TOM40B	Tomm40l	413
NaN	NaN	NaN	NaN	16.8465	NaN	1	1	5.9	5.9	27.153	0.006628	3.2582	16510000	1	0	0	0	0	158110	0	D3YY50;F8WHX2;Q9D8X1	D3YY50;F8WHX2;Q9D8X1	Copper homeostasis protein cutC homolog	Cutc	414
NaN	NaN	21.7144	NaN	22.0097	NaN	1	1	5.4	5.4	14.798	0	10.57	364190000	6	0	0	21491000	0	45240000	0	D3YY51;P56564	D3YY51;P56564	Amino acid transporter;Excitatory amino acid transporter 1	Slc1a3	415
NaN	NaN	NaN	NaN	19.7511	19.7274	4	4	23.6	23.6	24.258	0	55.214	231450000	9	0	0	758020	0	1263700	608750	F6WYM0;D3YYB1;D3Z3C0;E9Q3V6;P42208;F6UKN5;D3YZU7;D3Z1S1	F6WYM0;D3YYB1;D3Z3C0;E9Q3V6;P42208;F6UKN5;D3YZU7;D3Z1S1	Septin-2	2019-09-02	416
NaN	NaN	NaN	NaN	NaN	18.3047	5	3	31.9	20.3	15.306	0.0059448	3.4947	113770000	4	0	756840	757200	0	930170	721190	F6UFG6;D3YYE1;D3Z7M9;O35381;Q64G17	F6UFG6;D3YYE1;D3Z7M9;O35381;Q64G17	Acidic leucine-rich nuclear phosphoprotein 32 family member A;Putative acidic leucine-rich nuclear phosphoprotein 32 family member C	Anp32a;Anp32c	417
NaN	19.4861	NaN	NaN	NaN	NaN	7	5	36.5	29.6	29.425	0	14.812	120310000	7	0	741350	0	0	952810	0	D3YYK8;E9Q6X0;Q8R001;Q3TG90	D3YYK8;E9Q6X0;Q8R001	Microtubule-associated protein RP/EB family member 2	Mapre2	418
NaN	NaN	NaN	17.6188	NaN	NaN	6	6	19.1	19.1	35.256	0	17.318	321890000	10	0	0	896170	86336	0	559300	E9Q3B9;D3YYS6;O35678;Q3UFN1	E9Q3B9;D3YYS6;O35678;Q3UFN1	Monoglyceride lipase	Mgll	419
NaN	NaN	20.0399	NaN	NaN	NaN	1	1	13.1	13.1	10.843	0.0059372	3.4694	21056000	1	311750	314980	379830	0	0	0	D3Z7G3;F8WHN9;D3YYX8;D3Z2E9;Q9D882	D3Z7G3;F8WHN9;D3YYX8;D3Z2E9;Q9D882	Uncharacterized protein C10orf35 homolog	2010107G23Rik	420
26.6751	27.2775	NaN	NaN	NaN	NaN	4	1	24.6	9.8	14.072	0.0090127	3.123	4514900000	12	190730000	454260000	0	0	0	0	D3YYZ2	D3YYZ2		Gm5239	421
NaN	NaN	NaN	NaN	NaN	NaN	3	3	11.5	11.5	33.532	0	6.9216	85926000	3	0	0	0	0	0	0	D3YZA5;O55222;A0A1B0GRF6	D3YZA5;O55222	Integrin-linked protein kinase	Ilk	422
NaN	19.2032	19.6881	19.9481	NaN	NaN	5	5	39.6	39.6	15.242	0	6.6751	91538000	12	358560	278820	148480	109050	489250	0	D3Z442;D3YZD8;Q8R0P4;D3Z1Q3;D3YWY5;D3YX09;Q8CF11;D3YY39	D3Z442;D3YZD8;Q8R0P4;D3Z1Q3;D3YWY5	Mth938 domain-containing protein	Aamdc	423
NaN	NaN	NaN	NaN	NaN	NaN	2	2	51.9	51.9	9.0151	0	5.7126	19993000	2	0	0	0	0	0	0	D3YZM4;E9Q5B2;E9Q7K5;G5E8X1;Q9DCS2	D3YZM4;E9Q5B2;E9Q7K5;G5E8X1;Q9DCS2	UPF0585 protein C16orf13 homolog	0610011F06Rik	424
19.5887	19.8217	20.3771	20.9774	20.1766	19.7456	6	6	12.4	12.4	75.002	0	17.629	177170000	9	307560	216980	165200	612300	688400	565240	D3YZN4;D3Z1Z1;Q3ULF4;D3YXB7;F6W695;F6VTG4	D3YZN4;D3Z1Z1;Q3ULF4;D3YXB7;F6W695	Paraplegin	Spg7	425
22.5237	23.5665	23.907	24.0653	24.1606	23.77	6	6	39.4	39.4	21.276	0	26.29	1294300000	43	3859500	16443000	12704000	7238100	22885000	19783000	E9Q7G1;D3YZZ5	E9Q7G1;D3YZZ5		Tmed7	426
NaN	18.7436	NaN	NaN	NaN	NaN	2	2	17.3	17.3	22.68	0.009764	3.0685	37816000	2	0	697780	0	606810	463770	496610	D3Z032;E9Q1L7;Q8VCE1	D3Z032;E9Q1L7;Q8VCE1	DnaJ homolog subfamily C member 28	Dnajc28	427
28.0695	27.7894	28.6989	28.5158	28.8089	29.1001	46	46	64.1	64.1	78.034	0	323.31	109580000000	980	109270000	109720000	228310000	125940000	291500000	430280000	D3Z041;P41216;D3Z457;D3YVF6;F6WNZ2;Q8JZR0;A0A1B0GRS8	D3Z041;P41216	Long-chain-fatty-acid--CoA ligase 1	Acsl1	428
NaN	NaN	NaN	NaN	NaN	NaN	2	2	11.1	11.1	33.591	0	5.6201	62572000	3	0	0	0	0	0	0	D3Z0F5;O88545;F6QK86	D3Z0F5;O88545;F6QK86	COP9 signalosome complex subunit 6	Cops6	430
19.7886	19.3504	NaN	NaN	NaN	NaN	2	2	3	3	72.776	0.0058528	3.3299	2131200000	5	619640	286360	4742300	8736600	13301000	21096000	E9Q307;E9PWW4;F6RYD0;F6RUK9;E9PWB1;D3Z4N0;D3Z0X5;Q6PDH0	E9Q307;E9PWW4;F6RYD0;F6RUK9;E9PWB1;D3Z4N0;D3Z0X5;Q6PDH0	Pleckstrin homology-like domain family B member 1	Phldb1	432
NaN	17.9879	NaN	16.4608	16.5488	NaN	4	3	5.6	4.5	85.054	0.0051613	3.6377	73132000	4	0	156130	0	22399	38488	0	D3Z158;Q8BML9;A0A140LHZ5;A0A140LII8;A0A140LJH1;A0A140LIR0;A0A140LJH2;A0A0A6YY08;A0A140LID3;F6TDS3;A0A140LIN2;A0A140LHJ3;A0A140LHB3;A0A140LIS6	D3Z158;Q8BML9;A0A140LHZ5		Qars	433
20.6364	20.0184	NaN	NaN	19.6726	20.2258	2	2	22.9	22.9	7.6478	0.0026167	3.8454	139950000	6	1955400	1231500	131890	0	942520	3262900	D3Z1K5;D3Z1Z0;Q9Z0V8	D3Z1K5;D3Z1Z0;Q9Z0V8	Mitochondrial import inner membrane translocase subunit Tim17-A	Timm17a	434
NaN	NaN	NaN	18.6741	NaN	NaN	1	1	4.7	4.7	29.178	0.0021959	3.9212	21716000	3	142110	0	138450	108840	0	0	D3Z220;P97821	D3Z220;P97821	Dipeptidyl peptidase 1;Dipeptidyl peptidase 1 exclusion domain chain;Dipeptidyl peptidase 1 heavy chain;Dipeptidyl peptidase 1 light chain	Ctsc	435
20.2111	20.5693	21.4936	20.4999	20.9369	21.4906	3	3	30.3	30.3	14.279	0	8.1736	149730000	11	1252900	1986500	3460200	886410	4002900	7103200	D3Z2K2;Q9CR88	D3Z2K2;Q9CR88	28S ribosomal protein S14, mitochondrial	Mrps14	436
NaN	20.2993	NaN	NaN	NaN	NaN	8	4	7.9	4.3	148	0	20.919	337470000	10	114230	262340	0	0	0	0	D3Z3M7;D3Z2Z1;F8WIA1;Q922J3;F6RCU2;Q8C0S5	D3Z3M7;D3Z2Z1;F8WIA1;Q922J3;F6RCU2	CAP-Gly domain-containing linker protein 1	Clip1	437
22.9192	22.1994	24.1674	24.362	24.0302	23.8873	7	7	23.8	23.8	27.847	0	49.019	1431300000	31	3729700	1856700	7828800	4088900	17399000	20219000	D3Z316;Q9CQF4	D3Z316;Q9CQF4	Uncharacterized protein C6orf203 homolog	1700021F05Rik	439
17.1285	16.4072	18.427	17.5226	19.4198	19.9971	1	1	9.4	9.4	15.265	0.0086349	3.1734	67576000	8	632580	291360	1018800	683580	3280400	4056100	D3Z3E6;Q8CGF5	D3Z3E6;Q8CGF5	Transmembrane protein 56	Tmem56	440
NaN	NaN	NaN	NaN	18.6174	NaN	2	2	10.9	10.9	29.776	0.005988	3.5584	46596000	2	0	0	391760	0	686810	233460	D3Z3G5;Q91W19;E9QNL5;P52840;D3Z2P8	D3Z3G5;Q91W19;E9QNL5;P52840;D3Z2P8	Sulfotransferase;Sulfotransferase 1A1	Sult1a1	441
18.0494	18.3043	21.4438	19.9978	NaN	20.1201	3	3	26.2	26.2	13.752	0	5.8972	119740000	7	92054	137190	4380400	1948300	3996600	663420	D3Z3L7;F8WJ99;D3Z4D7;Q9QZJ6;D3YW93	D3Z3L7;F8WJ99;D3Z4D7;Q9QZJ6	Microfibrillar-associated protein 5	Mfap5	442
25.0895	24.6407	24.6864	24.1436	25.3975	25.2493	2	2	12.7	12.7	22.74	0.0059676	3.5333	5719400000	48	34007000	38629000	36160000	21349000	89303000	82159000	D3Z3U4	D3Z3U4		9630041A04Rik	443
23.2466	22.7648	26.4757	27.1709	24.527	25.8286	4	2	5.6	2.1	54.395	0.0013532	4.321	1969200000	17	3687300	1535800	5287800	9207800	13436000	8163800	D3Z3Z3;P54285	D3Z3Z3;P54285	Voltage-dependent L-type calcium channel subunit beta-3	Cacnb3	444
NaN	NaN	NaN	NaN	NaN	17.8992	3	3	14.5	14.5	33.994	0	14.698	95627000	3	0	0	0	0	239680	298630	D3Z456;Q99N95;A0A1L1SU47;F6W7C7	D3Z456;Q99N95;A0A1L1SU47;F6W7C7	39S ribosomal protein L3, mitochondrial	Mrpl3	445
NaN	17.6464	NaN	NaN	16.8561	NaN	1	1	5.3	5.3	25.369	0.0098119	3.1081	35632000	5	0	310350	0	0	290800	0	D3Z7J6;D3Z487;Q99LD9	D3Z7J6;D3Z487;Q99LD9	Translation initiation factor eIF-2B subunit beta	Eif2b2	446
20.1012	19.6442	19.7918	NaN	19.5333	18.792	2	2	18.8	18.8	12.652	0.0013876	4.6183	58597000	5	262540	1224700	743310	824990	585360	863640	D3Z497;Q9WTZ1	D3Z497;Q9WTZ1	RING-box protein 2	Gm7075;Rnf7	447
NaN	NaN	NaN	17.0188	NaN	NaN	5	5	15.9	15.9	39.366	0	8.7124	63354000	6	0	0	0	51535	0	0	D3Z4B2;Q9CWZ7	D3Z4B2;Q9CWZ7	Gamma-soluble NSF attachment protein	Napg	448
NaN	NaN	NaN	NaN	NaN	20.0902	2	2	10.3	10.3	20.041	0.0022202	4.1041	57320000	3	0	0	0	0	0	2002200	D3Z6H3;D3Z4E5;Q9WUB4;F6XWI6	D3Z6H3;D3Z4E5;Q9WUB4;F6XWI6	Dynactin subunit 6	Dctn6	449
NaN	NaN	NaN	NaN	NaN	NaN	2	2	10.6	10.6	24.822	0.0018026	4.3098	32518000	2	0	0	0	0	0	0	D3Z4I3;Q62176;G3UXG4;G3UWQ8;G3UXN1;G3UWX7	D3Z4I3;Q62176;G3UXG4;G3UWQ8;G3UXN1;G3UWX7	RNA-binding protein 24;RNA-binding protein 38	Rbm24;Rbm38	450
NaN	NaN	NaN	NaN	NaN	16.9171	13	13	20.1	20.1	88.327	0	46.135	636720000	17	91822	0	52760	0	98269	86868	D3Z4J9;Q05BC3;D6RII3	D3Z4J9;Q05BC3;D6RII3	Echinoderm microtubule-associated protein-like 1	Eml1	451
NaN	NaN	NaN	NaN	NaN	NaN	1	1	7.1	7.1	16.037	0.0066528	3.282	11169000	1	0	0	0	0	0	0	D3Z4S3	D3Z4S3	Putative peptidyl-tRNA hydrolase PTRHD1	Ptrhd1	452
22.9711	23.3411	23.7055	23.4644	24.1069	24.4312	10	10	37.7	37.7	37.985	0	78.24	2645900000	69	3087800	4673700	9875800	5540300	17214000	27778000	D3Z636;Q91VM9;G8JL76	D3Z636;Q91VM9	Inorganic pyrophosphatase 2, mitochondrial	Ppa2	453
20.6185	21.5258	20.7259	21.224	20.3954	21.1672	7	7	50	50	16.137	0	12.713	291160000	18	1012900	2889300	1052900	696340	723880	1363700	D3Z645;Q9QZ88;D3YYD5;D3YW98	D3Z645;Q9QZ88;D3YYD5;D3YW98	Vacuolar protein sorting-associated protein 29	Vps29	454
NaN	NaN	18.9532	NaN	NaN	20.4936	4	4	19.2	19.2	25.774	0	6.5332	148430000	4	0	0	482720	0	0	4458100	D3Z6A7;Q9Z2Y3;E9Q0I8;E9Q0I7;D3Z6A8;Q3UVL6;D3Z6A9	D3Z6A7;Q9Z2Y3;E9Q0I8;E9Q0I7	Homer protein homolog 1	Homer1	455
NaN	NaN	NaN	NaN	NaN	NaN	4	3	15.8	12	30.364	0	7.0383	39625000	3	0	0	0	0	0	0	D3Z6G3;Q6PER3;A0A0J9YVB9	D3Z6G3;Q6PER3;A0A0J9YVB9	Microtubule-associated protein RP/EB family member 3	Mapre3	457
NaN	NaN	21.1685	NaN	20.6065	20.2879	8	8	26	26	38.272	0	36.212	196680000	13	24094	26252	473060	289390	689280	162570	P0DMN7;D3Z6H8;A0A1L1SV28	P0DMN7;D3Z6H8	S-adenosylmethionine decarboxylase proenzyme 1;S-adenosylmethionine decarboxylase 1 alpha chain;S-adenosylmethionine decarboxylase 1 beta chain;S-adenosylmethionine decarboxylase proenzyme 2;S-adenosylmethionine decarboxylase 2 alpha chain;S-adenosylmethionine decarboxylase 2 beta chain	Amd1;Amd2	458
21.6836	21.4129	21.1228	21.3822	NaN	21.9355	1	1	5.8	5.8	40.63	0.0030408	3.8101	556160000	10	4051900	5941500	2253700	1093200	0	5077700	D3Z6P4;Q6NZJ5;E9Q3I8;E9Q3I9;E9Q3I4;E9Q3I5;E9Q0N0;Q9Z0R4	D3Z6P4;Q6NZJ5;E9Q3I8;E9Q3I9;E9Q3I4;E9Q3I5;E9Q0N0;Q9Z0R4	Intersectin-1	Itsn1	459
NaN	19.8331	NaN	NaN	18.7586	18.7724	4	4	33.8	33.8	14.766	0	7.5128	100170000	8	109860	703860	239470	187490	640640	525390	D3Z789;D3Z6Z0;Q78ZM0;O70492	D3Z789;D3Z6Z0;Q78ZM0;O70492	Sorting nexin-3	Snx3	460
NaN	NaN	NaN	NaN	19.8509	NaN	5	5	11.8	11.8	62.352	0	10.31	411540000	4	0	0	0	0	1716400	3090000	D3Z780;Q61749;F7CPG6;A0A0J9YTQ7;A0A0J9YUY0	D3Z780;Q61749	Translation initiation factor eIF-2B subunit delta	Eif2b4	461
19.3898	20.7864	NaN	NaN	NaN	18.5846	2	1	41.5	18.9	6.0139	0.00048403	5.4187	104350000	6	2614200	12756000	0	792160	0	5490200	H7BWX9;D3Z794;P61957	H7BWX9;D3Z794;P61957	Small ubiquitin-related modifier 2	Sumo2	462
21.0417	20.9071	20.8477	20.7378	20.5283	20.5383	3	3	20.4	20.4	19.378	0	8.0766	170350000	8	1957400	2212900	1381600	686850	1615800	2186000	D3Z7C0;Q9Z2Q5	D3Z7C0;Q9Z2Q5	39S ribosomal protein L40, mitochondrial	Mrpl40	463
NaN	NaN	NaN	NaN	NaN	20.473	4	4	36.9	36.9	14.982	0	6.0958	162880000	5	257860	2221500	573420	267410	1116100	1856300	D3Z7C6;Q9R0Q7	D3Z7C6;Q9R0Q7	Prostaglandin E synthase 3	Ptges3	465
16.1108	NaN	NaN	NaN	NaN	NaN	3	1	6.2	2.9	51.245	0.00048123	5.3004	228990000	4	67036	0	264820	0	0	0	D3Z7E5;Q2NL51	D3Z7E5;Q2NL51	Glycogen synthase kinase-3 alpha	Gsk3a	466
NaN	NaN	17.7333	NaN	NaN	NaN	3	3	16.2	16.2	27.215	0	7.6029	56827000	3	0	0	137430	0	0	0	D3Z7F7;Q8BFS6	D3Z7F7;Q8BFS6	Serine/threonine-protein phosphatase CPPED1	Cpped1	467
NaN	NaN	NaN	18.8066	NaN	NaN	9	9	9.9	9.9	125.93	0	42.494	1095800000	17	0	0	0	94624	8529.9	13776	D3Z7H8	D3Z7H8		Cilp2	468
20.6382	20.6874	21.685	22.1025	22.7338	23.219	10	10	19.7	19.7	73.963	0	65.844	1310200000	28	253260	379970	3234600	2352200	4684600	7672700	D3Z7P3;D3Z7P4;F6U529;F7B327	D3Z7P3;D3Z7P4	Glutaminase kidney isoform, mitochondrial	Gls	469
NaN	NaN	21.0747	20.5761	20.4129	19.7636	2	2	31.9	31.9	7.818	0	12.054	97466000	8	0	0	1242400	810970	2942900	824170	D3Z7Q2	D3Z7Q2		Smim20	470
17.5182	NaN	NaN	NaN	NaN	NaN	2	2	11.7	11.7	21.985	0.0098039	3.103	8402300	2	89658	0	0	0	0	0	D3Z7Q5;P56812	D3Z7Q5;P56812	Programmed cell death protein 5	Pdcd5	471
19.7709	19.196	NaN	NaN	19.8885	19.1505	2	2	2.8	2.8	89.132	0.0059829	3.5532	68447000	3	433900	700150	0	0	607690	466230	D3Z7R9;Q640L3	D3Z7R9;Q640L3	Cell cycle progression protein 1	Ccpg1	472
NaN	NaN	NaN	NaN	NaN	NaN	1	1	14.8	14.8	20.33	0	18.928	13643000	1	0	0	0	0	0	0	D3Z7U4	D3Z7U4		Mecp2	473
21.4872	20.2376	NaN	NaN	21.2745	20.7994	13	2	31.2	3.7	50.103	0	40.955	1137800000	32	429680	184890	0	98018	5198300	2335400	F6UV57;F6YCM8;F8WIH0;D3Z7V3;H7BX64;Q3URD3	F6UV57;F6YCM8;F8WIH0;D3Z7V3;H7BX64;Q3URD3	Sarcolemmal membrane-associated protein	Slmap	474
23.829	23.5151	23.9522	23.3123	23.1999	23.3675	14	6	25.8	11.2	61.389	0	39.161	3174000000	55	3625600	3930000	7546700	6810800	7882200	14589000	D3Z7X0;D3Z2B3;F6RGT6	D3Z7X0		Acad12	475
NaN	NaN	NaN	NaN	NaN	NaN	1	1	9.1	9.1	16.453	0	7.5687	75228000	1	0	0	0	0	0	0	D5MCW4;Q9CQ89	D5MCW4;Q9CQ89	Protein CutA	Cuta	476
NaN	NaN	NaN	NaN	NaN	NaN	1	1	8.2	8.2	22.491	0.0090164	3.1253	14124000	1	0	0	0	0	0	0	D6RDC7;Q9ERF3	D6RDC7;Q9ERF3	WD repeat-containing protein 61;WD repeat-containing protein 61, N-terminally processed	Wdr61	477
NaN	NaN	18.603	18.7531	19.1685	18.9645	1	1	24.2	24.2	7.4085	0.0066363	3.266	58101000	4	0	0	1676900	1258000	3625300	2985300	D6RE20;Q8CET7;Q80TA1	D6RE20;Q8CET7;Q80TA1	Ethanolaminephosphotransferase 1	Ept1	478
18.325	18.5875	NaN	NaN	NaN	NaN	1	1	42.5	42.5	4.31	0	7.3472	10836000	1	1532500	3181300	0	0	0	0	D6RE34;Q3U466	D6RE34;Q3U466		Cln6	479
NaN	18.1446	NaN	17.6018	17.8625	18.2906	2	2	4.9	4.9	54.769	0.0058651	3.3523	53321000	3	0	145350	0	108550	246200	537590	D6REF7;Q8R0X7;D3YZT4	D6REF7;Q8R0X7;D3YZT4	Sphingosine-1-phosphate lyase 1	Sgpl1	480
21.7766	21.537	22.3638	21.7536	22.1021	21.1269	5	5	63.2	63.2	9.4381	0	23.34	433910000	9	1529200	863700	2622300	833540	8278300	8270800	D6REH1;Q5D073;P42925	D6REH1;Q5D073;P42925	Peroxisomal membrane protein 2	Pxmp2	481
NaN	NaN	NaN	NaN	NaN	18.44	2	2	18.4	18.4	16.254	0	32.512	201220000	8	0	339450	0	0	882770	173850	D6RI20;Q9CR20;J3QMQ2	D6RI20;Q9CR20;J3QMQ2	Immediate early response 3-interacting protein 1	Hdhd2;Ier3ip1;Gm10784	482
NaN	NaN	NaN	NaN	NaN	NaN	7	1	35.9	6.3	23.563	0.0026121	3.8324	32580000	1	0	0	0	0	0	0	E0CX43;E0CXM1;E0CZ55	E0CX43;E0CXM1;E0CZ55		Phkb	484
23.6157	19.8081	24.735	25.2495	24.3098	24.0872	27	25	76.7	71.2	35.231	0	323.31	26348000000	228	9925200	1636600	16562000	9320800	12044000	11137000	E0CXN5;P13707	E0CXN5;P13707	Glycerol-3-phosphate dehydrogenase [NAD(+)];Glycerol-3-phosphate dehydrogenase [NAD(+)], cytoplasmic	Gpd1	485
20.0294	NaN	NaN	NaN	21.2853	20.8923	2	2	32.1	32.1	6.3586	0.0022292	4.165	245760000	6	626410	0	0	0	4528000	2537200	E0CY07;Q9CR64	E0CY07;Q9CR64	Protein kish;Protein kish-A	Tmem167;Tmem167a	486
22.8294	21.9298	23.0429	22.7884	22.133	21.7336	5	5	16.1	16.1	35.878	0	19.387	247890000	18	219200	325870	1124600	1021900	1327800	932720	E0CYB9;Q6PCP5;F7BC60;F7CTF8;E0CYI3	E0CYB9;Q6PCP5;F7BC60;F7CTF8;E0CYI3	Mitochondrial fission factor	Mff	488
17.2515	18.2065	16.7953	NaN	NaN	NaN	5	5	7.2	7.2	67.718	0	8.4125	172320000	8	69903	253610	52325	85286	302870	202800	E0CYT5;Q9D4H8;H7BX52	E0CYT5;Q9D4H8	Cullin-2	Cul2	490
22.6749	22.6525	23.0916	22.5795	23.3123	23.452	8	8	35.8	35.8	29.167	0	118.3	2108800000	50	3508600	8827800	5259700	1365800	10547000	14122000	F7D432;E9PWE0;E0CYV0;P23506;F6V9F1;F6TXE3	F7D432;E9PWE0;E0CYV0;P23506;F6V9F1	Protein-L-isoaspartate O-methyltransferase;Protein-L-isoaspartate(D-aspartate) O-methyltransferase	Pcmt1	491
20.5495	NaN	19.2867	21.704	20.5204	21.0371	5	5	22.7	22.7	27.735	0	17.703	242590000	10	1236500	476260	72603	2419000	2989700	2828300	E0CYX9;Q3TC33;E0CYP1	E0CYX9;Q3TC33;E0CYP1	Coiled-coil domain-containing protein 127	Ccdc127	492
26.7797	NaN	NaN	NaN	21.3164	25.6771	6	1	49.6	26.9	13.322	0	323.31	1339800000	11	108370000	0	0	0	4398100	42170000	E0CZ27;P84244;P02301	E0CZ27;P84244;P02301	Histone H3;Histone H3.3;Histone H3.3C	H3f3a;H3f3c	493
NaN	NaN	NaN	NaN	15.7799	NaN	12	4	28.8	10.5	56.098	0	9.1586	281510000	6	0	141310	0	0	59422	0	E9Q6P2;G3X8U7;E0CZ78;P48453;P48455	E9Q6P2;G3X8U7;E0CZ78;P48453	Serine/threonine-protein phosphatase;Serine/threonine-protein phosphatase 2B catalytic subunit beta isoform	Ppp3cb	494
NaN	NaN	NaN	NaN	NaN	NaN	4	4	10.2	10.2	57.619	0	11.916	84459000	4	0	0	0	0	0	0	E0CZE0;Q8VBW6	E0CZE0;Q8VBW6	NEDD8-activating enzyme E1 regulatory subunit	Nae1	495
23.0319	22.8329	25.0034	24.9439	24.0066	23.3764	3	3	1.2	1.2	185.49	0.0017978	4.2483	2528000000	24	180130	343970	5308300	5915700	7457300	7267100	E5FYH1	E5FYH1	Testis- and ovary-specific PAZ domain-containing protein 1	Topaz1	496
22.7289	22.793	23.0279	23.4061	23.0655	23.8163	27	27	45.1	45.1	79.532	0	100.3	2580100000	91	1570800	2099100	1545300	857690	2080100	2093300	E9PUD2;Q8K1M6	E9PUD2;Q8K1M6	Dynamin-1-like protein	Dnm1l	497
22.3393	21.6947	20.7573	20.6203	21.431	20.8114	13	12	9.3	8.7	172.8	0	25.658	413090000	20	1146700	1192400	19156	409680	933670	827380	E9PUE8;P70170;A0A1B0GT25;B2RUS7;A0A1B0GR95;REV__P97393;REV__E9PYT0	E9PUE8;P70170	ATP-binding cassette sub-family C member 9	Abcc9	498
21.7233	22.1655	21.7735	21.0149	21.3903	21.8964	18	18	24.2	24.2	95.85	0	38.058	1335000000	40	1571700	2854800	1185200	275590	1659200	2213000	E9PV12;G3X914;Q9D5V5;E9Q6Z0	E9PV12;G3X914;Q9D5V5;E9Q6Z0	Cullin-5	Cul5	499
NaN	NaN	NaN	NaN	NaN	NaN	5	5	9.4	9.4	87.428	0	15.462	114750000	6	0	0	0	0	0	0	E9PV24	E9PV24	Fibrinogen alpha chain;Fibrinopeptide A;Fibrinogen alpha chain	Fga	500
23.4559	23.403	20.5966	21.5882	21.708	23.6597	4	4	39.2	39.2	8.7887	0	6.8216	154790000	16	9103000	10351000	1066800	1130400	5059700	4563000	E9PV44;O35143	E9PV44;O35143	ATPase inhibitor, mitochondrial	Atpif1	501
NaN	NaN	NaN	NaN	NaN	NaN	2	2	40	40	9.6402	0	5.8871	12590000	3	0	0	0	0	0	0	E9PVG3;E9PZ62;Q9WU28;E9Q5Q8;E9Q093	E9PVG3;E9PZ62;Q9WU28;E9Q5Q8;E9Q093	Prefoldin subunit 5	Pfdn5	503
24.3884	25.3445	24.54	NaN	24.7638	23.9443	4	4	1.4	1.4	365.29	0	5.7888	1201700000	13	1529800	3830800	80030	0	248580	554740	E9QAH1;E9PVZ8	E9QAH1;E9PVZ8		Golgb1	504
NaN	NaN	20.0255	NaN	NaN	NaN	5	5	9.1	9.1	61.396	0	10.161	128000000	5	195080	1669100	1090100	465510	1080300	598280	E9PW03;Q9WTK3;E9QA52;F6T7Y8	E9PW03;Q9WTK3	Glycosylphosphatidylinositol anchor attachment 1 protein	Gpaa1	505
NaN	NaN	NaN	NaN	NaN	20.3843	3	2	10.6	7.9	42.732	0	5.7865	60275000	3	0	0	0	0	0	314510	Q3TF41;Q8BSH9;E9PW66;P28656	Q3TF41;Q8BSH9;E9PW66;P28656	Nucleosome assembly protein 1-like 1	Nap1l1	506
NaN	18.5099	NaN	NaN	NaN	16.3627	2	2	10.1	10.1	38.767	0.0014138	4.9342	16923000	2	0	317330	0	0	0	79026	E9Q4G7;E9Q3W1;E9PWB2;Q8BK63;F6YBC9;H7BXB1;E9Q2U6	E9Q4G7;E9Q3W1;E9PWB2;Q8BK63;F6YBC9;H7BXB1;E9Q2U6	Casein kinase I isoform alpha	Csnk1a1	507
NaN	NaN	NaN	18.6703	NaN	NaN	5	3	13.2	9.2	61.779	0	11.182	62087000	3	0	0	0	219760	0	0	Q3TT92;E9PWE8;Q62188;D3YUS0;D3Z567	Q3TT92;E9PWE8;Q62188;D3YUS0	Dihydropyrimidinase-related protein 3	Dpysl3	508
30.3742	30.3682	29.317	29.7107	29.0277	28.6833	20	2	72.7	11.8	17.689	0	123.03	49344000000	150	767500000	770430000	284990000	282420000	565370000	457890000	E9PWG4	E9PWG4		Myl1	509
18.6365	NaN	19.0554	18.8881	19.047	19.0512	2	1	8.8	4.2	24.376	0.0074288	3.1997	155930000	4	488140	0	785990	517980	1028400	1167400	L7N260;E9PWT4;E9QJR9;P79568;Q8HWB2;P14431;P14430;P14429;P01899;G3UZL7;G3UXW2;Q4KN81;Q3TH01;Q05A75;P01898;P14428;P06339;P14426;P01897;P01900;P14427;P03991;P04223;P01901	L7N260;E9PWT4;E9QJR9;P79568;Q8HWB2;P14431;P14430;P14429;P01899;G3UZL7;G3UXW2;Q4KN81;Q3TH01;Q05A75;P01898;P14428;P06339;P14426;P01897;P01900;P14427;P03991;P04223;P01901	H-2 class I histocompatibility antigen, Q9 alpha chain;H-2 class I histocompatibility antigen, Q8 alpha chain;H-2 class I histocompatibility antigen, Q7 alpha chain;H-2 class I histocompatibility antigen, D-B alpha chain;H-2 class I histocompatibility antigen, Q10 alpha chain;H-2 class I histocompatibility antigen, K-Q alpha chain;H-2 class I histocompatibility antigen, D-37 alpha chain;H-2 class…	H2-Q7;H2-Q6;H2-Q4;H2-Q9;H2-Q8;H2-D1;H2-T3;H2-K1;H2-Q2;H2-Q10;H2-T23;H2-L	511
19.5271	18.7386	NaN	NaN	NaN	NaN	2	2	4.5	4.5	41.333	0.0022401	4.2155	26146000	2	993220	596010	0	42832	30647	101960	E9PWY6;O88986	E9PWY6;O88986	2-amino-3-ketobutyrate coenzyme A ligase, mitochondrial	Gcat	512
19.7683	21.0892	19.9965	20.5449	20.0219	20.3947	6	6	18.1	18.1	57.47	0	42.985	392130000	16	62534	761570	1119800	1284900	1669400	2525100	E9PWY9;Q8C0C7;D6RIJ2	E9PWY9;Q8C0C7	Phenylalanine--tRNA ligase alpha subunit	Farsa	513
21.6942	20.2463	20.6142	20.761	22.0402	21.554	6	5	17.4	14.7	46.512	0	11.671	482300000	23	612100	326500	777230	130350	2765600	4363900	E9PWZ3;Q9CQ09;S4R242	E9PWZ3;Q9CQ09		Rpl3l	514
NaN	NaN	20.4816	NaN	NaN	NaN	73	73	28.7	28.7	333.73	0	323.31	8464100000	187	16161	253210	187120	30914	39914	72380	E9PX70;Q60847;F6WIM8	E9PX70;Q60847	Collagen alpha-1(XII) chain	Col12a1	515
20.2583	19.8013	20.4445	20.2059	20.3975	22.2681	3	3	43.2	43.2	10.829	0	14.689	163000000	8	347070	1778700	793980	474050	1755300	3787800	E9Q705;E9PX89;Q8CEI1	E9Q705;E9PX89;Q8CEI1	BolA-like protein 3	Bola3	516
19.7093	20.0674	21.2107	21.4596	21.2141	22.4891	7	7	14.6	14.6	76.144	0	16.703	419330000	9	638590	791250	2071500	1072300	2373900	3600600	Q8CCN6;E9PY58;Q60649	Q8CCN6;E9PY58;Q60649	Caseinolytic peptidase B protein homolog	Clpb	517
NaN	NaN	NaN	NaN	NaN	NaN	13	13	34.9	34.9	52.318	0	50.2	927700000	20	0	0	0	0	0	0	E9PYI8;Q9JMA1	E9PYI8;Q9JMA1	Ubiquitin carboxyl-terminal hydrolase;Ubiquitin carboxyl-terminal hydrolase 14	Usp14	518
28.2183	27.988	26.3886	26.393	26.2171	26.6148	29	29	54.6	54.6	72.312	0	323.31	87592000000	700	128920000	106910000	13442000	7834800	25546000	28101000	E9PYJ9;Q9JKS4	E9PYJ9;Q9JKS4	LIM domain-binding protein 3	Ldb3	519
24.3358	25.1947	25.6493	24.8953	25.1226	25.4903	9	9	42.1	42.1	20.266	0	35.555	3414600000	71	14824000	38497000	28021000	9898200	33566000	65314000	E9PYL9;Q9CXW4;A2BH06;E9PZB3	E9PYL9;Q9CXW4;A2BH06;E9PZB3	60S ribosomal protein L11	Gm10036;Rpl11;Gm5093	520
NaN	NaN	NaN	NaN	17.235	NaN	3	2	6.3	4.5	60.231	0.0013986	4.7499	31742000	2	0	0	0	0	143370	62541	E9PYT3;Q91YH5	E9PYT3;Q91YH5	Atlastin-3	Atl3	521
23.5324	23.9562	23.4512	24.2647	24.1347	23.8599	15	15	32.3	32.3	60.672	0	62.144	1676800000	45	3641300	5618200	6456000	6408300	11585000	11894000	E9PZ00;Q8BFQ1;K3W4L3;J3QPG5;Q61207	E9PZ00;Q8BFQ1;K3W4L3;J3QPG5;Q61207	Prosaposin	Psap	522
20.9946	NaN	22.5269	21.2158	22.9553	23.097	69	69	22.7	22.7	469.78	0	323.31	12231000000	227	7276.9	0	609980	853120	985490	1260300	E9PZ16;B1B0C7;Q05793	E9PZ16;B1B0C7;Q05793	Basement membrane-specific heparan sulfate proteoglycan core protein;Endorepellin;LG3 peptide	Hspg2	523
NaN	NaN	NaN	NaN	19.7571	NaN	4	4	21.1	21.1	26.647	0	16.751	186260000	5	0	0	181030	319510	1587000	589470	E9PZC3;Q923D2;E9PZC4;A0A0U1RPU7	E9PZC3;Q923D2;E9PZC4	Flavin reductase (NADPH)	Blvrb	525
NaN	NaN	NaN	NaN	NaN	17.3317	3	3	2.9	2.9	121.08	0.0022272	4.1436	89640000	3	0	0	0	0	0	99359	G3X9T8;G3X8Q5;E9PZD8;Q61147;G3UZ53	G3X9T8;G3X8Q5;E9PZD8;Q61147	Ceruloplasmin	Cp	526
25.5506	25.2271	26.4128	25.5571	25.6984	25.2532	16	6	80.1	27.7	30.2	0	323.31	25494000000	192	19603000	18130000	23542000	9225000	25520000	17424000	E9PZF0;Q01768;Q5NC79	E9PZF0;Q01768	Nucleoside diphosphate kinase;Nucleoside diphosphate kinase B	Gm20390;Nme2	527
20.7062	23.46	18.8597	NaN	20.041	NaN	19	19	12.7	12.7	191.88	0	30.742	793350000	23	177550	1317000	13070	0	541270	215720	E9PZF4;Q80XB4;E9Q641;F7CXG1	E9PZF4;Q80XB4;E9Q641	Nebulin-related-anchoring protein	Nrap	528
NaN	NaN	18.6541	18.7131	19.2463	19.179	3	3	24.8	24.8	14.307	0.00095057	5.0511	148450000	4	0	0	1078800	918030	3549100	2832800	E9PZI9;Q05D16;E9QMY1;Q80VX2;O54901	E9PZI9;Q05D16;E9QMY1;Q80VX2;O54901	OX-2 membrane glycoprotein	Cd200	529
31.6967	31.6307	31.6041	31.5749	31.6048	31.5473	262	250	59.3	56.8	565.03	0	323.31	685510000000	7565	209380000	302520000	226290000	167370000	378480000	416660000	E9PZQ0;K3W4M2;A0A1L1SQG7;F6U7V1;E9Q401;REV__Q8BUR4;Q8BUR4	E9PZQ0;K3W4M2;A0A1L1SQG7	Ryanodine receptor 1	Ryr1	530
22.9417	20.4017	21.6172	21.7845	21.9785	22.7454	4	4	32.8	32.8	14.913	0	7.12	268090000	11	961210	754040	1426600	574390	4104600	7117900	E9PZS8;Q61387	E9PZS8;Q61387	Cytochrome c oxidase subunit 7A-related protein, mitochondrial	Cox7a2l	531
24.4901	25.2643	25.4183	25.3257	25.0643	25.0675	47	13	51.3	15.5	107.8	0	323.31	25866000000	316	2817800	8134400	8333600	6678700	12500000	13206000	E9Q035;F7BAE9;P47758;F7CJN9;E9Q2Q7;A0A1W2P830;E9Q939;CON__Q2HJF0;D3YY36;Q9DBD0	E9Q035		Gm20425	532
NaN	NaN	19.8775	18.9448	18.7021	18.1559	7	6	16.8	15.5	60.452	0	14.852	255030000	8	0	0	1030900	155800	341350	676610	Q8VCQ8;S4R1T7;E9Q0M9;E9QA16;D3Z6I7;E9QA15;E9Q9F3;REV__F7CYX4;REV__Q8BSS9;REV__B8QI34	Q8VCQ8;S4R1T7;E9Q0M9;E9QA16;D3Z6I7;E9QA15;E9Q9F3		Cald1	533
NaN	NaN	NaN	NaN	17.262	NaN	5	5	8.7	8.7	91.677	0	9.5241	184230000	6	0	103890	0	0	168590	0	E9Q0U7;Q61699;D3Z027	E9Q0U7;Q61699	Heat shock protein 105 kDa	Hsph1	534
20.4715	22.4172	NaN	20.3708	20.8697	NaN	1	1	21.2	21.2	6.1593	0.0051569	3.6226	170430000	3	888660	6214900	0	649490	4672400	0	E9Q0W8;E9Q4F4;P62305	E9Q0W8;E9Q4F4;P62305	Small nuclear ribonucleoprotein E	Snrpe	535
NaN	19.3006	NaN	18.8244	19.0395	18.971	7	7	19.2	19.2	50.68	0	16.103	360720000	12	0	504300	377700	135300	336550	1150400	E9Q9F5;E9Q1G8;O55131;A0A0R4J233;S4R2P6;A0A1W2P6J7;Q9DA97;Q8C650	E9Q9F5;E9Q1G8;O55131	Septin-7	2019-09-07	536
NaN	NaN	NaN	NaN	NaN	18.4947	6	6	9.8	9.8	82.955	0	9.9235	197990000	8	0	0	32244	42795	0	359200	E9Q1S3;Q01405	E9Q1S3;Q01405	Protein transport protein Sec23A	Sec23a	538
26.3387	26.9788	22.7262	25.3937	25.2287	25.3827	12	12	15.4	15.4	103.89	0	47.393	8684000000	39	12174000	16672000	124210	1164300	3741300	17473000	E9Q1T9;Q9ERK4;F6ZEW4;E9QAX7	E9Q1T9;Q9ERK4;F6ZEW4;E9QAX7	Exportin-2	Cse1l	539
34.6131	34.3834	33.9171	33.9539	34.0261	34.1238	589	1	77.8	0.2	828.65	0	323.31	4120700000000	27209	732810000	955680000	729390000	622480000	1133700000	1161800000	E9Q1W3;A0A1B0GSF5;A0A1B0GSI0;REV__Q8K4L4;F6RM14;Q9DC07	E9Q1W3		Neb	540
NaN	NaN	NaN	19.8672	21.4464	NaN	17	0	19	0	58.224	0.0026144	3.8421	94358000	1	0	32674	0	518590	2430600	0	E9Q1Z0	E9Q1Z0		4732456N10Rik	541
21.6185	20.575	21.7506	20.7828	21.0216	20.9298	11	4	3.5	2	221.84	0	6.5554	1025200000	27	896710	837120	902540	172900	1017300	811460	E9Q264	E9Q264		Myh15	542
NaN	NaN	NaN	17.3045	17.8484	18.4311	2	2	3.3	3.3	75.359	0.0022134	4.03	43336000	2	424870	225590	0	53045	171490	236190	Q3TAW3;E9Q296;Q8C178;Q9EPL9	Q3TAW3;E9Q296;Q8C178;Q9EPL9	Acyl-coenzyme A oxidase;Peroxisomal acyl-coenzyme A oxidase 3	Acox3	543
NaN	NaN	18.2257	18.3706	18.8636	20.668	3	3	2.5	2.5	144.21	0.0026201	3.8494	149920000	5	367370	0	81798	60242	181480	748020	E9Q2X6;Q8CG47;Q3U763	E9Q2X6;Q8CG47	Structural maintenance of chromosomes protein;Structural maintenance of chromosomes protein 4	Smc4	544
NaN	18.6974	NaN	NaN	NaN	19.4901	3	3	20.4	20.4	23.593	0	5.7723	37781000	2	0	1123900	528210	371430	0	2174400	E9Q6J0;E9Q330;Q60963;E9Q4T5	E9Q6J0;E9Q330;Q60963	Platelet-activating factor acetylhydrolase	Pla2g7	545
19.5794	19.236	NaN	NaN	20.1226	19.7118	1	1	2.9	2.9	76.535	0.0059855	3.557	62762000	1	587630	378340	0	0	764470	683470	E9Q3C1	E9Q3C1		C2cd2	547
NaN	NaN	20.0129	20.4091	22.4215	19.4018	11	11	11.9	11.9	117.51	0	53.702	1126600000	31	873320	607500	548870	102840	1071500	540600	E9Q3E2;Q8CC35	E9Q3E2;Q8CC35	Synaptopodin	Synpo	548
NaN	NaN	NaN	20.1079	19.0823	19.9185	14	14	17.6	17.6	96.856	0	27.526	935700000	23	42594	98008	273970	294000	748020	968650	E9Q3X0;Q9EQK5;D3Z2N7	E9Q3X0;Q9EQK5	Major vault protein	Mvp	549
NaN	NaN	19.163	NaN	NaN	NaN	33	0	66.5	0	28.343	0.0013863	4.5984	41350000	2	0	0	532450	0	0	0	G5E8R0;G5E8R1;E9Q455	G5E8R0;G5E8R1;E9Q455		Tpm1	550
NaN	NaN	NaN	NaN	NaN	NaN	3	3	3.4	3.4	117.28	0.0051502	3.614	18639000	3	0	0	0	0	0	0	E9Q4M2;P54310	E9Q4M2;P54310	Hormone-sensitive lipase	Lipe	551
20.3668	21.1029	21.8227	21.1471	20.5571	20.6457	6	6	31.4	31.4	26.388	0	17.28	354450000	18	1075200	1998100	3621500	1963600	2894100	1580100	E9Q4M4;Q91VN4	E9Q4M4;Q91VN4	MICOS complex subunit Mic25	Chchd6	552
NaN	18.2113	NaN	NaN	19.2999	18.379	10	10	6.1	6.1	275.75	0	24.243	377170000	12	14367	17639	6990.3	0	340150	60711	E9Q4Z2;Q5SWU9	E9Q4Z2	Acetyl-CoA carboxylase 2;Biotin carboxylase	Acacb	553
27.0423	30.4249	26.9926	26.9554	26.9944	26.8985	124	124	37.4	37.4	332.91	0	323.31	26131000000	490	1809800	111220000	7049400	4856600	14894000	15248000	E9Q557;E9PZW0	E9Q557;E9PZW0	Desmoplakin	Dsp	554
NaN	NaN	NaN	NaN	NaN	19.9369	44	0	72.3	0	33.28	0.0059097	3.4262	62661000	3	0	1380900	212980	0	32894	1052000	E9Q5J9	E9Q5J9		Tpm3	555
20.43	24.2945	20.4688	20.9388	20.6772	20.4213	60	60	36.5	36.5	604.25	0	210.36	4740100000	105	34643	356880	210090	251590	266810	246050	E9Q616;G5E8K8	E9Q616		Ahnak	556
19.9898	NaN	23.4202	25.293	21.8668	23.3948	22	5	56.2	17.3	29.88	0	323.31	55590000000	283	1132100	574850	13127000	36130000	14726000	33965000	E9Q688;O88346;J3QPC8;E9Q0G9;E9PVN9;A0A087WQP1;A0A087WRX3;K3W4R6;K3W4R7;Q6P3Z7;J3QQ13;P50752	E9Q688;O88346;J3QPC8;E9Q0G9;E9PVN9	Troponin T, slow skeletal muscle	Tnnt1	557
NaN	NaN	19.0535	19.2401	20.2814	20.336	13	13	7.8	7.8	246.42	0	39.062	668660000	17	0	0	153100	84030	372590	563390	E9Q6A6;Q8C6K9;A0A140T8W1;A0A140T8T7;A6H584	E9Q6A6;Q8C6K9	Collagen alpha-6(VI) chain	Col6a6	558
18.6791	19.2761	19.4553	19.4515	19.507	18.7767	2	2	10.7	10.7	26.323	0.00048638	5.473	80611000	3	753720	1186300	284450	985280	452000	835770	E9Q7A5;E9Q8R5;Q99JY4	E9Q7A5;E9Q8R5;Q99JY4	TraB domain-containing protein	Trabd	559
27.6969	27.6014	28.0858	28.0291	28.0985	27.9614	37	31	20.5	16.8	208.43	0	323.31	39068000000	727	47420000	70381000	44345000	31688000	85181000	93934000	E9QPX8;E9Q7B5;F8VQE0;Q02789;F7CNJ1;Q99246;B1AVA4;Q7TNI3;Q9JIS7;B1AVA5;B1AVA6	E9QPX8;E9Q7B5;F8VQE0;Q02789;F7CNJ1	Voltage-dependent L-type calcium channel subunit alpha-1S	Cacna1s	560
NaN	NaN	21.5283	20.7865	21.3996	22.0079	10	10	19	19	82.025	0	36.052	838340000	31	0	158220	1827300	266870	3238100	5426300	E9Q7N5;Q8R2Q4;Q8C1C2;E0CY79;E0CXH2	E9Q7N5;Q8R2Q4;Q8C1C2;E0CY79	Ribosome-releasing factor 2, mitochondrial	Gfm2	561
NaN	25.5331	NaN	NaN	NaN	NaN	2	2	0.7	0.7	516.31	0.0090201	3.1286	379910000	2	0	1469100	0	0	81521	0	E9Q7N9	E9Q7N9		Dnah11	562
19.4826	22.3801	NaN	NaN	NaN	NaN	36	2	83.9	5.6	28.734	0	21.403	403900000	10	166160	6264800	1492200	0	1222000	2135300	E9Q7Q3;D3Z6I8;D3YVR0	E9Q7Q3;D3Z6I8		Tpm3	563
28.821	28.5975	29.5605	29.1168	29.3051	29.3922	62	62	70.7	70.7	75.6	0	323.31	148770000000	1459	211030000	198970000	365450000	165620000	397810000	508170000	E9Q800;Q8CAQ8;E9QAY6;A0A0U1RP81;A0A0U1RQ14;A0A1B0GX08;E9PVS5;A0A0U1RNN9	E9Q800;Q8CAQ8;E9QAY6;A0A0U1RP81	MICOS complex subunit Mic60	Immt	564
NaN	NaN	NaN	NaN	NaN	19.3903	3	3	3.5	3.5	99.766	0	10.637	89893000	3	0	0	0	72448	144920	146080	E9Q8E3;Q59IW9;Q59IW5;Q59IW6	E9Q8E3;Q59IW9;Q59IW5;Q59IW6		Abi3bp	566
23.1613	21.7025	21.1008	22.1042	20.6971	21.0745	2606	0	73.5	0	3716	0	30.599	2355700000	37	79296	37268	3186.7	4099.9	7991.1	17831	E9Q8K5;E9Q8N1;F6RSJ3;A2AT65;A2AT64;Q8BUJ6;F6Q6Z0;REV__Q8K1T1;Q3TYJ3;D3Z0M6;O88485	E9Q8K5;E9Q8N1		Ttn	567
25.1585	24.1668	24.4449	25.128	25.2142	24.5074	5	5	32.4	32.4	19.808	0	32	1986000000	36	24617000	23051000	22199000	18229000	38201000	50410000	E9Q933;Q8BK08;Z4YN74	E9Q933;Q8BK08	Transmembrane protein 11, mitochondrial	Tmem11	568
NaN	NaN	NaN	20.017	22.228	18.1522	2	2	46.6	46.6	9.9543	0	32.034	100810000	6	2584300	4449100	0	2230700	32333000	445780	E9Q942	E9Q942	Small integral membrane protein 13	Smim13	569
NaN	NaN	NaN	NaN	NaN	17.734	7	7	11.7	11.7	75.292	0	17.642	236120000	11	0	0	0	0	0	75946	E9Q9C7;E9Q9C4;E9Q9C0;E9Q9C1;E9Q9C2;E9QK41;Q8K4G5;E9Q9Q7;E9Q9D1;E9Q9D2;E9Q030;F6YHE5	E9Q9C7;E9Q9C4;E9Q9C0;E9Q9C1;E9Q9C2;E9QK41;Q8K4G5;E9Q9Q7;E9Q9D1;E9Q9D2;E9Q030	Actin-binding LIM protein 1	Ablim1	571
29.073	29.4192	27.4514	27.2391	27.2654	27.4914	35	35	31.9	31.9	77.843	0	323.31	69399000000	754	390760000	469130000	172750000	133830000	413550000	447370000	E9Q9K5;A0A1W2P7C3;A0A1W2P8G7;A0A1W2P6F3	E9Q9K5	Triadin	Trdn	572
21.2001	22.5269	25.4497	26.402	26.0709	24.5642	2	2	0.8	0.8	289.97	0.0078318	3.191	6479500000	14	148570	692530	2863300	12686000	21587000	7216800	E9Q9M0;Q6A078	E9Q9M0;Q6A078	Centrosomal protein of 290 kDa	Cep290	573
NaN	NaN	NaN	NaN	NaN	NaN	2	2	4.7	4.7	65.688	0	6.5329	39062000	3	0	0	0	0	0	0	E9QA62	E9QA62		Lmod3	574
19.098	19.4323	18.8104	18.233	19.4965	21.821	13	0	9.8	0	186.53	0	36.517	464270000	13	110010	86255	460720	95408	239090	1427200	E9QA74	E9QA74		Myo18a	575
NaN	NaN	NaN	NaN	NaN	NaN	18	1	52.7	5.8	24.933	0.0013793	4.5633	47789000	1	0	0	0	0	0	0	E9QA86	E9QA86		Tnnt1	576
NaN	NaN	NaN	NaN	NaN	NaN	5	5	16.2	16.2	40.986	0	10.057	145720000	5	0	0	0	0	0	0	E9QAT9;Q9ERP3;A2A9L4;F8VPZ1;G3X8Y1;Q38HM4	E9QAT9;Q9ERP3	Tripartite motif-containing protein 54	Trim54	577
22.9103	23.5018	23.6479	22.9809	22.3798	22.533	11	11	41.7	41.7	24.077	0	31.755	1102000000	45	5547500	20261000	2884100	2011500	13286000	4260800	E9QAZ2;Q9CZM2;B8JKK2	E9QAZ2;Q9CZM2	Ribosomal protein L15;60S ribosomal protein L15	Gm10020;Rpl15	578
21.261	21.0215	23.0484	22.672	22.756	22.7998	4	4	28.8	28.8	18.698	0	21.64	492040000	19	1930700	2375300	4516300	2030200	11014000	11030000	E9QJS0;G5E8U8;G5E8U5;Q80ZK0;D3Z6K5	E9QJS0;G5E8U8;G5E8U5;Q80ZK0;D3Z6K5	28S ribosomal protein S10, mitochondrial	Mrps10	579
24.0978	25.0433	20.3554	NaN	18.6548	21.2972	13	13	56.3	56.3	26.978	0	77.16	2979600000	46	13261000	10892000	1147300	0	137110	1673900	E9QJU4;Q8R4E4	E9QJU4;Q8R4E4	Myozenin-3	Myoz3	580
18.9543	NaN	23.6725	20.3216	24.7667	25.0164	5	5	29.3	29.3	25.793	0	73.032	2331800000	60	211840	0	8542300	1171400	37739000	51606000	E9QJW0;Q91VS7;D3YU60;A0A0N4SV17;D3YVR3;A0A0N4SVZ0	E9QJW0;Q91VS7;D3YU60	Microsomal glutathione S-transferase 1	Mgst1	581
NaN	NaN	17.8946	NaN	NaN	NaN	6	6	10	10	90.791	0	16.948	186330000	5	31326	11511	152170	67478	50334	51183	E9QK48;Q7TNG5;D6RGM3;A0A0U1RQ42;A0A0U1RPM7	E9QK48;Q7TNG5;D6RGM3	Echinoderm microtubule-associated protein-like 2	Eml2	582
22.1957	NaN	24.9088	23.8369	22.642	23.5842	7	7	27.8	27.8	27.651	0	29.429	14390000000	69	5059500	0	35643000	11122000	15671000	27961000	E9QK82;P27573	E9QK82;P27573	Myelin protein P0	Mpz	583
24.3901	24.9739	25.0064	24.6371	24.4353	24.2265	31	31	11.4	11.4	405.57	0	158.59	2741500000	81	552470	700880	562550	359320	1322200	1282700	E9QLJ0;Q70KF4	E9QLJ0;Q70KF4	Cardiomyopathy-associated protein 5	Cmya5	584
NaN	NaN	NaN	NaN	18.582	NaN	1	1	1.1	1.1	130.67	0.00978	3.0793	18221000	1	0	0	0	0	144540	0	E9QM38;P55012	E9QM38;P55012	Solute carrier family 12 member 2	Slc12a2	585
22.0835	22.0276	22.4519	22.2194	23.3992	23.5177	16	16	32.1	32.1	69.921	0	62.913	1590100000	49	1707800	2987200	2707600	1960600	7428100	12474000	E9QMK9;Q8BH86;F7CUW7	E9QMK9;Q8BH86	UPF0317 protein C14orf159 homolog, mitochondrial	9030617O03Rik	586
23.0674	22.0215	24.4537	24.4454	24.7488	24.8263	36	36	22.2	22.2	202.44	0	205.11	8735100000	163	663720	408240	6288400	4531800	13742000	17592000	E9QN70;P02469;E9PYT5	E9QN70;P02469	Laminin subunit beta-1	Lamb1	587
NaN	NaN	NaN	NaN	NaN	20.6329	6	2	43.5	15	16.922	0.0021978	3.9255	27218000	2	0	0	0	0	0	1508300	E9QNY3;Q62082;A0A0G2JDZ4	E9QNY3;Q62082;A0A0G2JDZ4	Myosin regulatory light chain 10	Myl10	588
NaN	NaN	21.4136	21.4872	20.6359	22.1539	4	3	0.7	0.5	782.13	0.00596	3.5207	1026000000	4	0	0	48487	42113	259150	699380	E9QP46;Q6ZWQ0	E9QP46;Q6ZWQ0	Nesprin-2	Syne2	589
23.3508	23.0691	25.5724	25.5036	25.6417	26.1221	30	30	30.3	30.3	129.7	0	226.56	10498000000	182	1237900	2217700	23452000	16420000	41609000	44861000	G5E8R3;E9QPD7;Q05920	G5E8R3;E9QPD7;Q05920	Pyruvate carboxylase;Pyruvate carboxylase, mitochondrial	Pcx;Pc	590
20.6996	22.059	21.9518	21.1307	21.0906	22.1547	34	23	20.7	14.4	223.35	0	106.46	2078800000	65	392220	566730	973050	593020	697060	965190	E9QPE7;O08638	E9QPE7;O08638	Myosin-11	Myh11	591
18.7658	NaN	18.3894	NaN	17.8416	16.9712	3	3	2.1	2.1	182.29	0.0014025	4.8289	26294000	6	42503	0	24979	0	19044	19503	E9QPX1;P39061	E9QPX1;P39061	Collagen alpha-1(XVIII) chain;Endostatin	Col18a1	592
27.5888	27.3289	27.4466	26.7217	27.4249	27.7699	9	9	42.3	42.3	19.803	0	234.65	17005000000	118	104880000	106660000	84558000	38366000	186090000	234200000	E9QPX3;Q9CXZ1	E9QPX3;Q9CXZ1	NADH dehydrogenase [ubiquinone] iron-sulfur protein 4, mitochondrial	Ndufs4	593
24.4183	24.2758	24.2918	24.4973	24.0086	23.8773	57	57	21.4	21.4	354.31	0	194.09	3806300000	169	1724100	1895400	281660	167570	602860	1030200	E9QQ25;Q62407;A0A087WSE3;A0A0R4J1J0	E9QQ25;Q62407;A0A087WSE3	Striated muscle-specific serine/threonine-protein kinase	Speg	594
NaN	NaN	NaN	19.9603	NaN	NaN	5	5	7.9	7.9	147.53	0	8.7994	237750000	6	0	15342	0	312030	0	0	Q6NVF7;E9QQ57;O55103;A0A0U1RNK1	Q6NVF7;E9QQ57;O55103;A0A0U1RNK1	Periaxin	Prx	595
21.8928	18.3085	17.6948	NaN	NaN	NaN	3	3	3.4	3.4	123.69	0.0030435	3.8149	146020000	4	634000	40629	24228	0	0	0	E9QQ93;O70373	E9QQ93;O70373	Xin actin-binding repeat-containing protein 1	Xirp1	596
22.9677	22.4537	NaN	20.2115	21.3712	20.7	209	6	45.2	1.1	815.63	0	42.478	2414000000	43	418930	324260	5359.9	6350	96526	64301	E9QQ96;Z4YJE4;A0A1W2P6H1	E9QQ96;Z4YJE4		Obscn	597
NaN	NaN	NaN	NaN	NaN	19.888	2	1	20	9.2	13.358	0	5.649	51218000	2	0	0	828210	342730	1426800	948630	F2Z446	F2Z446	Vacuolar ATPase assembly integral membrane protein Vma21	Vma21	598
25.6476	25.2399	25.6749	26.3873	25.3523	25.6739	22	1	79.5	4.3	28.157	0.009009	3.1228	6856900000	92	34649000	39675000	41710000	40308000	54015000	60943000	F2Z471	F2Z471		Vdac1	600
NaN	18.8817	17.9658	19.8937	19.6402	20.2181	2	2	2.4	2.4	101.34	0.0058848	3.4009	75314000	4	0	129100	28515	126200	284990	276610	F6QI82;Q64347	F6QI82;Q64347	Chloride channel protein;Chloride channel protein 1	Clcn1	601
21.0971	21.662	NaN	NaN	18.7074	16.9548	2	2	12.3	12.3	16.966	0.0013966	4.7385	140170000	7	570070	2217400	0	0	2118600	3853100	F6QL70;Q5M8M8;P47915;A0A1L1STJ3;A0A1L1SS27;F6YH22;W4VSN7	F6QL70;Q5M8M8;P47915;A0A1L1STJ3;A0A1L1SS27;F6YH22;W4VSN7	60S ribosomal protein L29	Gm17669;Rpl29;Gm5218;Gm3550	602
24.3838	24.1676	25.0728	25.0263	25.9177	26.2253	14	14	29.2	29.2	48.435	0	170.92	21690000000	200	18598000	12392000	43109000	19727000	108110000	182040000	F6QYE1;O09161;E9PZ67	F6QYE1;O09161;E9PZ67	Calsequestrin;Calsequestrin-2	Casq2	603
26.9987	26.8708	25.9284	25.7001	26.2112	25.7528	104	2	80.3	1	137.67	0	82.773	17019000000	95	8826200	23228000	22268000	18053000	25525000	28229000	F6RDH3	F6RDH3		Neb	604
NaN	NaN	NaN	NaN	16.8905	NaN	2	2	5	5	49.742	0.0013692	4.4568	73637000	2	0	0	0	0	143370	0	F6RJV6;Q9JJK2	F6RJV6;Q9JJK2	LanC-like protein 2	Lancl2	605
NaN	21.1348	NaN	NaN	19.5024	NaN	5	5	6.6	6.6	114.15	0	8.2259	166940000	11	651920	871070	0	298520	106280	0	F6RPJ9;Q9JHR7	F6RPJ9;Q9JHR7	Insulin-degrading enzyme	Ide	606
21.0456	20.8499	22.4231	25.589	25.3047	25.0643	11	11	42.5	42.5	23.086	0	39.998	3580100000	85	1462500	4010900	1483200	7164600	28414000	15502000	F6RT34;F6VME3;F7A0B0;F6ZIA4;F6TYB7;F6RWW8;P04370	F6RT34;F6VME3;F7A0B0;F6ZIA4;F6TYB7;F6RWW8;P04370	Myelin basic protein	Mbp	608
17.222	17.6293	18.436	20.6365	21.502	21.3241	2	2	15.1	15.1	14.4	0	5.8635	74358000	6	196980	736350	37251	283250	2855000	1961200	S4R2H0;M0QWV0;F6UNW2;Q8VCA6;S4R1Z2	S4R2H0;M0QWV0;F6UNW2;Q8VCA6;S4R1Z2	Transmembrane protein 161A	Tmem161a	609
22.9142	23.2294	24.0921	23.6536	24.0519	24.4377	5	2	35.2	13.6	19.914	0	23.695	2223600000	57	6907900	15190000	13985000	5347400	19173000	27255000	F6V6T4;Q9R0Q3	F6V6T4;Q9R0Q3	Transmembrane emp24 domain-containing protein 2	Tmed2	610
NaN	NaN	18.06	NaN	NaN	NaN	1	1	5.6	5.6	21.442	0.009776	3.0778	24389000	1	0	0	315490	0	0	0	F6VVY4;Q8JZU2	F6VVY4;Q8JZU2	Tricarboxylate transport protein, mitochondrial	Slc25a1	611
17.8899	24.0856	21.0825	21.771	21.9672	22.2285	11	6	35.4	26.7	32.221	0	190.98	792320000	22	89723	14822000	2250000	1163000	3142700	5270700	F6YY69;F6VW30;P68254	F6YY69;F6VW30;P68254	14-3-3 protein theta	Ywhaq	612
NaN	NaN	NaN	NaN	19.2938	NaN	2	1	1.6	0.9	189.34	0	12.978	13898000	3	0	0	0	0	37957	0	F6W8R9;Q6DFZ2	F6W8R9;Q6DFZ2		Syne2	613
24.9403	24.3899	20.7485	NaN	20.4417	20.4716	58	3	71.6	3.5	87.56	0	12.311	3061400000	31	7289400	7472400	431440	0	472580	516930	F6X9B6	F6X9B6		Neb	614
24.3779	25.3168	25.1407	25.0709	25.6345	25.4264	14	14	54.6	54.6	17.671	0	32.766	3966600000	96	8865000	26687000	17907000	8941900	44465000	49603000	F6YVP7;P62270;S4R1N6	F6YVP7;P62270;S4R1N6	40S ribosomal protein S18	Gm10260;Rps18	615
26.2448	26.1522	25.4662	26.5896	27.6075	26.8983	5	5	32.3	32.3	14.309	0	59.986	6211900000	91	64188000	97313000	50789000	11075000	176470000	183960000	F6ZFT1;F8WJ64;Q9CR21	F6ZFT1;F8WJ64;Q9CR21	Acyl carrier protein;Acyl carrier protein, mitochondrial	Ndufab1	616
NaN	NaN	NaN	NaN	15.3075	NaN	14	14	22.4	22.4	80.336	0	58.728	1377200000	42	0	0	23833	0	26173	93107	F6ZHD8;Q9D6Y9;G3UW30	F6ZHD8;Q9D6Y9;G3UW30	1,4-alpha-glucan-branching enzyme	Gbe1	618
25.201	24.6423	23.4077	23.6821	24.2461	23.8915	10	10	36	36	29.146	0	44.715	2329000000	49	21617000	33552000	6452300	1478500	20376000	13595000	F7A8H6;O70325;S4R1E5;Q91XR9	F7A8H6;O70325;S4R1E5;Q91XR9	Phospholipid hydroperoxide glutathione peroxidase, mitochondrial;Glutathione peroxidase;Phospholipid hydroperoxide glutathione peroxidase, nuclear	Gpx4	619
24.4997	24.9548	22.0264	21.4314	24.4338	24.6615	8	8	70.5	70.5	14.515	0	164.49	1234100000	46	28756000	16510000	561960	192480	26062000	26054000	Q6ZWZ6;F7AEH4;A0A1W2P7A1;P63323	Q6ZWZ6;F7AEH4;A0A1W2P7A1;P63323	40S ribosomal protein S12	Rps12	620
NaN	NaN	NaN	NaN	NaN	NaN	2	1	20.6	14.4	21.316	0	27.951	23172000	1	0	0	0	0	0	0	F7AI87	F7AI87		Psmd4	621
NaN	NaN	NaN	NaN	NaN	19.776	4	2	9	4.7	59.626	0.001373	4.4813	10899000	2	0	0	0	0	0	99336	F7B5B5;Q8VHM5;A2AW41	F7B5B5;Q8VHM5;A2AW41		Hnrnpr	622
NaN	NaN	NaN	NaN	NaN	19.2009	3	3	12.3	12.3	26.505	0.0026293	3.8875	46907000	3	0	0	0	0	572190	1692100	F7B9M9;Q8CDV7;P55772	F7B9M9;Q8CDV7;P55772	Ectonucleoside triphosphate diphosphohydrolase 1	Entpd1	623
NaN	NaN	NaN	NaN	NaN	18.8561	2	2	6.6	6.6	47.008	0.0026281	3.8859	56539000	1	0	0	0	0	0	402630	F7BBA2;Q8R1R3;Q8BXP7	F7BBA2;Q8R1R3;Q8BXP7	StAR-related lipid transfer protein 7, mitochondrial	Stard7	624
22.2844	22.3795	21.7377	21.6739	22.9143	22.2306	10	10	18.2	18.2	51.341	0	21.583	1404300000	27	512090	3397900	3402000	1161900	6584700	6206400	F7C846;P47802;G3XA66;D3Z3F4;D3YVW0;G3XA75;G3UYJ5;G3UXX9;G3UXB5	F7C846;P47802;G3XA66;D3Z3F4;D3YVW0;G3XA75;G3UYJ5;G3UXX9	Metaxin-1	Mtx1	625
NaN	NaN	NaN	NaN	19.1061	19.1116	3	3	17.1	17.1	115.14	0	10.399	73194000	3	0	96597	0	0	416120	392500	F7CVJ5;F7DBB3;E9PYB0	F7CVJ5;F7DBB3;E9PYB0		Ahnak2	628
NaN	NaN	NaN	NaN	NaN	NaN	2	2	37.5	37.5	7.9221	0	20.127	30516000	3	0	0	0	0	0	0	F7D1I5;G3UXY6;Q78HU7	F7D1I5;G3UXY6;Q78HU7	Glycophorin-C	Gypc	629
23.5833	21.7887	23.7422	NaN	22.9192	22.6374	1	1	1.8	1.8	107.23	0.0059651	3.5319	1466700000	5	3610700	1107700	7048400	0	8229000	7272900	F8VPK6;Q811B1	F8VPK6;Q811B1	Xylosyltransferase 1	Xylt1	631
28.1823	28.2697	27.8522	28.143	27.5772	27.6804	94	94	68.9	68.9	174.29	0	323.31	76507000000	1268	56913000	82067000	33396000	33794000	55681000	76467000	F8VPN4;A0A0G2JGI9;F6XXE6;E0CYU6;E0CX86;F7CSZ6	F8VPN4;A0A0G2JGI9;F6XXE6		Agl	632
25.4056	24.4345	26.0165	26.1452	26.3976	26.5879	46	45	36.8	36	177.19	0	323.31	29124000000	423	4421400	3164800	21592000	15516000	54431000	56332000	F8VQJ3;P02468;F6TLW1;F6SFQ3	F8VQJ3;P02468	Laminin subunit gamma-1	Lamc1	633
18.4838	19.7538	NaN	18.301	19.8073	19.7967	3	3	4.1	4.1	89.004	0.00095877	5.2216	138780000	4	26684	319550	0	53706	1120600	1163300	F8WGI9;Q91YY0;P98156;F6RKS4;F8WIN7	F8WGI9;Q91YY0;P98156;F6RKS4;F8WIN7	Very low-density lipoprotein receptor	Vldlr	634
17.9636	18.2928	18.762	19.1417	NaN	18.9971	3	3	4.8	4.8	73.894	0.0013743	4.5009	79641000	5	74032	65304	20028	24893	0	148130	F8WGT6;Q02111;Q1MX41;Q1MX43;Q1MX40;Q1MX42;P28867	F8WGT6;Q02111	Protein kinase C;Protein kinase C theta type	Prkcq	637
NaN	16.9824	NaN	NaN	NaN	NaN	6	6	5.1	5.1	139.41	0	7.1136	82845000	6	0	16822	0	0	0	0	F8WHL2;Q8CIE6	F8WHL2;Q8CIE6	Coatomer subunit alpha;Coatomer subunit alpha;Xenin;Proxenin	Copa	638
23.4959	22.0202	22.6415	24.4277	23.4499	23.3214	4	4	3.9	3.9	132.35	0	8.0139	1616000000	36	3511400	1574400	2217600	3659000	5019100	5937700	F8WHM5;Q61543;E9PWD8;F6RSH1	F8WHM5;Q61543;E9PWD8	Golgi apparatus protein 1	Glg1	639
NaN	NaN	18.643	NaN	NaN	18.7117	4	4	39.1	39.1	15.65	0	7.3262	120780000	10	178440	1004100	331960	41333	0	625820	F8WIB1;P61211;E9Q006	F8WIB1;P61211	ADP-ribosylation factor-like protein 1	Arl1	640
19.7838	NaN	20.1482	22.4776	19.8079	23.0877	56	1	75.5	3.1	37.412	0	9.1409	290570000	6	647650	0	516630	2854600	820570	8121800	F8WID5	F8WID5		Tpm1	641
25.0253	24.3433	24.4881	24.3941	24.3919	24.9089	11	11	34.4	34.4	44.215	0	66.311	4674200000	120	18891000	20686000	13319000	9411500	24638000	42027000	F8WIR1;P18242;F6Y6L6;A0A1B0GT66	F8WIR1;P18242;F6Y6L6;A0A1B0GT66	Cathepsin D	Ctsd	642
28.2491	28.3224	28.3721	28.3386	28.3756	27.9964	12	2	34.8	5.1	55.347	0	323.31	23418000000	165	80427000	119770000	80709000	63295000	134660000	119750000	F8WIS9	F8WIS9		Camk2a	643
26.4672	26.5942	27.4294	27.4332	27.0797	26.8706	45	45	61.5	61.5	75.288	0	323.31	55633000000	662	27334000	51317000	64743000	39802000	81304000	85317000	F8WIT2;P14824	F8WIT2;P14824	Annexin;Annexin A6	Anxa6	644
21.4734	21.5071	23.1117	22.1226	22.0259	21.9991	18	18	45.9	45.9	44.774	0	150.47	6033700000	81	1522200	553690	6362100	5013900	6200400	3627900	F8WIV2;Q60854;K7E6F1;E9Q3Y1;E9Q6X2;E9Q108;E9Q0P9;E9PYY0;E9PZQ9;E9Q4R2;Q6P6K7;W4VSP4	F8WIV2;Q60854;K7E6F1	Serpin B6	Serpinb6a;Serpinb6	645
28.5079	29.1517	29.2274	29.0051	29.9574	29.8868	6	1	56.8	23.2	13.607	0	212.86	65237000000	220	383490000	595830000	741320000	472290000	1750000000	2231800000	F8WIX8;Q64523;Q6GSS7;Q8CGP4;Q64522	F8WIX8;Q64523;Q6GSS7;Q8CGP4;Q64522	Histone H2A;Histone H2A type 2-C;Histone H2A type 2-A;Histone H2A type 2-B	Hist1h2al;Hist2h2ac;Hist2h2aa1;Hist1h2aa;Hist2h2ab	646
23.5348	23.4206	23.8422	22.9727	24.0489	24.2003	4	4	39.6	39.6	15.601	0	69.306	898610000	22	9486300	6597900	12305000	5735900	24076000	29759000	F8WJI3;Q8R3Q6;E9Q4B5	F8WJI3;Q8R3Q6;E9Q4B5	Coiled-coil domain-containing protein 58	Ccdc58	647
NaN	NaN	NaN	NaN	NaN	NaN	4	4	12.2	12.2	40.538	0	10.569	259660000	5	0	0	0	0	0	0	F8WJK8;Q99L47;E9Q1V0	F8WJK8;Q99L47;E9Q1V0	Hsc70-interacting protein	St13	648
30.529	28.7352	31.8251	31.9845	30.9655	31.0814	275	46	80.2	20.1	223.22	0	323.31	1255400000000	3025	256350000	247980000	727030000	582430000	668600000	678940000	G3UW82	G3UW82		Myh2	650
25.2796	25.0008	25.2488	25.1623	25.8049	26.47	28	2	63.7	2.9	40.635	0	7.8299	14808000000	108	52653000	62010000	76572000	33279000	98831000	98430000	G3UWS1	G3UWS1		Neb	651
20.0833	20.155	20.4872	20.2946	20.1614	20.3737	3	3	39.6	39.6	12.034	0	10.699	265210000	6	2668600	1110000	1758000	679690	5084300	7373500	G3UYQ9;G3UYX8;G3UX79;Q99N84	G3UYQ9;G3UYX8;G3UX79;Q99N84	28S ribosomal protein S18b, mitochondrial	Mrps18b	652
24.8509	24.0972	26.808	25.8788	25.1887	24.4267	7	7	60.6	60.6	12.441	0	232.51	2974500000	77	34846000	47855000	31532000	14958000	59240000	27274000	G3UXF4	G3UXF4		Ank1	653
23.6699	24.1565	22.9697	22.7407	22.4453	23.313	12	8	49.4	34.3	34.824	0	86.778	2785500000	84	11217000	15050000	6013200	5221800	7674600	10636000	G3UXL2;Q9D7G0;Q9CS42	G3UXL2;Q9D7G0	Ribose-phosphate pyrophosphokinase 1	Prps1l3;Prps1	654
25.6865	24.9139	24.2856	23.5024	23.3051	24.2096	11	11	54.6	54.6	27.411	0	37.919	3646100000	25	72612000	100590000	1394000	8926500	7077200	1246700	G3UXZ5;P97371;G3UXY0;G3X9K9;G3UWN9;G3UXR1	G3UXZ5;P97371;G3UXY0;G3X9K9;G3UWN9	Proteasome activator complex subunit 1	Psme1	655
NaN	NaN	NaN	NaN	NaN	20.6633	2	2	3.6	3.6	103.08	0.0013999	4.7704	686470000	3	4107.4	0	0	105950	0	105560	G3UYD0;Q3UHU8;Q9ESZ8;G3UYJ6	G3UYD0;Q3UHU8;Q9ESZ8;G3UYJ6	General transcription factor II-I	Gtf2i	656
NaN	NaN	NaN	NaN	NaN	NaN	5	1	27.4	6	28.523	0.0059804	3.5508	18891000	2	0	0	0	0	0	0	G3UYJ7;G3UX05;Q99L20	G3UYJ7		Gm20441	657
20.9376	22.6511	22.5568	21.4013	22.2477	21.3909	4	4	57.1	57.1	6.3442	0	15.635	401400000	24	1450600	9150700	2749700	1772900	16458000	8953900	G3UYV7;P62858;J3QNN8	G3UYV7;P62858;J3QNN8	40S ribosomal protein S28	Rps28;Gm10263	659
22.4666	NaN	NaN	23.9879	22.9933	22.6865	3	3	46.9	46.9	14.099	0	34.414	516290000	14	912270	0	166430	4805200	16098000	12809000	G3UZY2;P97493;G3UX99;A2A439	G3UZY2;P97493	Thioredoxin, mitochondrial	Txn2	660
27.0828	26.8674	27.2299	26.7455	26.7218	26.9979	11	11	26.5	26.5	21.447	0	89.889	10989000000	157	125550000	121040000	166930000	100520000	256760000	330260000	G3X8R0;Q60870	G3X8R0	Receptor expression-enhancing protein	Reep5	661
NaN	NaN	NaN	NaN	NaN	16.2672	1	1	4.9	4.9	24.496	0.007438	3.2418	12749000	1	0	0	0	0	0	140530	G3X8R2;Q80VJ2	G3X8R2;Q80VJ2	Steroid receptor RNA activator 1	Sra1	662
18.4504	19.1794	18.6619	18.888	18.5384	19.2336	2	2	5.9	5.9	55.726	0	9.4853	82781000	6	137400	909100	191870	393090	571360	733610	G3X8T3;P16675	G3X8T3;P16675	Carboxypeptidase;Lysosomal protective protein;Lysosomal protective protein 32 kDa chain;Lysosomal protective protein 20 kDa chain	Ctsa	663
NaN	NaN	NaN	NaN	19.5563	19.2557	4	3	2.8	2.2	208.77	0.0014071	4.8728	164850000	4	0	0	0	0	543630	529220	G3X8T7;Q9ER60	G3X8T7;Q9ER60	Sodium channel protein;Sodium channel protein type 4 subunit alpha	Scn4a	664
NaN	18.4505	NaN	NaN	NaN	NaN	3	3	7.7	7.7	38.615	0.0022007	3.9388	69309000	3	0	325420	0	0	0	0	G3X8U3	G3X8U3		2210016F16Rik	666
22.8114	23.6322	22.9085	23.9901	23.1573	22.3872	9	9	26.4	26.4	53.289	0	30.652	1417600000	35	5215600	13887000	7565100	8272300	13303000	12182000	G3X937;Q921R8;Q8BJA2;Q8BYR8	G3X937;Q921R8	Solute carrier family 41 member 3	Slc41a3	667
21.281	21.4224	20.6906	20.8059	20.5838	20.7658	13	13	24.1	24.1	70.194	0	28.26	742490000	33	1190800	1695600	1668800	165850	712590	1195500	G3X9D8;Q8BWA5	G3X9D8;Q8BWA5	Kelch-like protein 31	Klhl31	668
21.5821	20.499	22.0083	NaN	22.3813	21.4756	8	8	25	25	45.287	0	24.723	961290000	26	969250	628810	5444100	863240	4627500	6321300	G3X9M0;Q9ER88;A0A0R4J1B9;G3UWZ6;G3UWM7;G3UWJ4;G3UZC0;G3UYM6;G3UWR5	G3X9M0;Q9ER88;A0A0R4J1B9;G3UWZ6;G3UWM7	28S ribosomal protein S29, mitochondrial	Dap3	669
NaN	21.1092	21.3397	20.9811	22.0469	22.2973	12	12	13	13	124.61	0	22.874	525160000	25	0	354890	1078300	612060	1188600	2146700	G3X9Q1;Q3TZS3;Q61738	G3X9Q1;Q3TZS3;Q61738	Integrin alpha-7;Integrin alpha-7 heavy chain;Integrin alpha-7 light chain	Itga7	670
NaN	NaN	NaN	NaN	NaN	NaN	1	1	5.9	5.9	25.571	0	7.865	33919000	1	0	0	0	0	0	0	G3X9Q4;Q99M01	G3X9Q4;Q99M01	Phenylalanine--tRNA ligase, mitochondrial	Fars2	671
NaN	NaN	NaN	NaN	NaN	25.5819	6	6	23.4	23.4	26.159	0	12.048	4038700000	11	0	367710	9826100	0	104050000	134920000	G3X9V0;P97372;E0CZ90	G3X9V0;P97372	Proteasome activator complex subunit 2	Psme2	672
25.5052	21.1504	NaN	NaN	19.1372	21.585	10	10	20.1	20.1	86.805	0	129.25	467420000	21	3122500	1410300	0	0	35159	1959800	G3XA10;Q8VEK3	G3XA10;Q8VEK3	Heterogeneous nuclear ribonucleoprotein U	Gm28062;Hnrnpu	673
NaN	18.81	NaN	NaN	NaN	NaN	2	2	4.8	4.8	57.371	0.00048146	5.312	22080000	2	0	376040	0	0	0	0	Q05DG3;G5DDB7;Q8R3B1	Q05DG3;G5DDB7;Q8R3B1	Phosphoinositide phospholipase C;1-phosphatidylinositol 4,5-bisphosphate phosphodiesterase delta-1	Plcd1	674
28.1073	27.3592	27.6643	27.5303	28.2257	28.2041	8	8	77.6	77.6	15.115	0	323.31	21009000000	151	275210000	220070000	218100000	122810000	521190000	586780000	G5E814;Q9D8B4	G5E814;Q9D8B4	NADH dehydrogenase [ubiquinone] 1 alpha subcomplex subunit 11	Ndufa11	675
NaN	NaN	NaN	NaN	18.4501	18.1151	3	3	2.8	2.8	134.75	0.005137	3.5785	57845000	4	0	50421	0	0	237480	79087	G5E829;Q8C048;S4R1C4;F7AAP4;E9Q828;A2ALL9;Q3UHH0;Q6Q477;Q0VF55;F8WHB1;Q9R0K7;A0A1W2P867;A0A1W2P7C7	G5E829;Q8C048;S4R1C4;F7AAP4;E9Q828;A2ALL9;Q3UHH0;Q6Q477;Q0VF55;F8WHB1;Q9R0K7	Plasma membrane calcium-transporting ATPase 1;Calcium-transporting ATPase;Plasma membrane calcium-transporting ATPase 2	Atp2b1;Atp2b3;Atp2b2;Atp2b4	676
19.4395	20.9854	NaN	NaN	NaN	18.4662	9	5	18.7	12.4	54.297	0	9.4614	137590000	5	634930	1101300	0	0	0	211600	G5E846;P15331;G3X981	G5E846;P15331;G3X981	Peripherin	Prph	677
24.3406	24.0906	24.0432	23.1096	23.6489	23.0191	6	6	65.3	65.3	11.142	0	85.902	1136900000	31	17864000	23366000	15395000	4370500	20640000	17414000	G5E850;P56395;E0CY88	G5E850;P56395	Cytochrome b5	Cyb5a	678
20.5044	NaN	NaN	NaN	NaN	21.6075	3	3	5.3	5.3	145.83	0	14.461	30447000	4	12107	0	0	0	15383	221840	G5E866;Q99NB9	G5E866;Q99NB9	Splicing factor 3B subunit 1	Sf3b1	679
NaN	18.0332	18.3884	NaN	18.7008	19.2446	2	2	6.5	6.5	37.896	0.0038911	3.7148	50812000	2	0	203100	261310	243470	596010	582430	G5E881;Q3TUH1;G3UYJ1;D6RGT1;G3UWL8	G5E881;Q3TUH1;G3UYJ1;D6RGT1;G3UWL8	Phosphatidate cytidylyltransferase, mitochondrial	Tamm41	680
24.8933	24.7385	26.1946	25.9767	26.0967	25.9458	14	11	54.4	45.9	35.848	0	152.8	9686800000	146	15317000	30199000	51304000	26597000	62544000	79188000	G5E895;D3Z494;S4R2G9;P45377	G5E895;D3Z494		Akr1b10	681
NaN	21.881	NaN	NaN	NaN	NaN	5	5	3.5	3.5	203.78	0	10.255	36593000	6	0	299940	0	0	0	0	G5E898;Q9R269	G5E898;Q9R269	Periplakin	Ppl	682
27.0488	26.4444	26.5568	26.2493	27.0108	27.2983	23	23	35	35	85.171	0	323.31	28710000000	396	93988000	79339000	80558000	38766000	71882000	87256000	G5E8J6	G5E8J6		Hrc	683
18.4935	NaN	NaN	NaN	NaN	NaN	2	2	13.3	13.3	13.621	0.0058824	3.3971	12592000	2	352520	0	0	0	0	0	G5E8T3;Q9D104	G5E8T3;Q9D104		Srp19	684
19.3501	19.9422	NaN	NaN	NaN	19.1173	2	2	9.3	9.3	29.144	0.0066253	3.2577	58996000	3	181180	704790	0	0	0	1784900	G5E8Z3	G5E8Z3		2310050C09Rik	685
29.2434	28.9813	29.9459	29.8397	30.1004	30.2238	20	20	61.7	61.7	39.736	0	323.31	173370000000	738	403700000	517420000	782960000	473240000	1102600000	1089600000	G5E902;Q8VEM8;E9PX16	G5E902;Q8VEM8	Phosphate carrier protein, mitochondrial	Slc25a3	686
21.7062	22.57	NaN	NaN	21.5616	23.0242	11	11	28	28	66.821	0	61.379	572690000	24	1577500	872650	275860	32168	364160	2148300	G5E924;Q8R081;G3UY38;G3UYY3;G3UY56	G5E924;Q8R081;G3UY38	Heterogeneous nuclear ribonucleoprotein L	Hnrnpl	687
22.1618	21.7851	22.2148	22.2972	21.39	21.5286	4	4	22.2	22.2	24.293	0	14.856	889150000	23	6387900	5620300	12057000	3676200	8830000	12482000	H3BIX4;Z4YLB7;P97300;A0A0A0MQN8;H3BKA7	H3BIX4;Z4YLB7;P97300;A0A0A0MQN8	Neuroplastin	Nptn	688
20.5682	20.657	21.8534	21.314	21.2782	21.7805	2	2	10.5	10.5	22.215	0.0022114	4.0242	260690000	12	751760	3051700	3808000	1615600	3214800	6826400	H3BJ37;Q8BIG7	H3BJ37;Q8BIG7	Catechol O-methyltransferase domain-containing protein 1	Comtd1	689
NaN	NaN	20.4918	19.7895	20.2461	20.1879	5	5	14.5	14.5	49.276	0	10.511	156480000	7	0	0	358670	67383	997780	1801600	H3BJ97;Q99JR5;H3BKM8	H3BJ97;Q99JR5	Tubulointerstitial nephritis antigen-like	Tinagl1	690
23.8031	24.1403	24.6734	25.0275	23.1214	21.8207	1	1	1.2	1.2	107.17	0.0030395	3.7957	2956000000	99	5141200	8129700	18302000	17301000	15370000	2628900	H3BKQ7;H3BJD0;H3BL28;Q7TN74;H3BJD6	H3BKQ7;H3BJD0;H3BL28;Q7TN74;H3BJD6		Ppp1r9a	691
23.2631	22.8759	21.4912	21.4268	NaN	22.5902	9	9	52.6	52.6	27.131	0	59.075	2168900000	49	7740500	8191000	3882300	1083200	5327000	6786800	H3BJP2;H3BLJ9;H3BJL6;H3BKH6;Q9R0P3;H3BK43;H3BJC6;H3BL99	H3BJP2;H3BLJ9;H3BJL6;H3BKH6;Q9R0P3;H3BK43	S-formylglutathione hydrolase	Esd	692
NaN	NaN	NaN	NaN	NaN	NaN	1	1	11.3	11.3	14.89	0.0090238	3.1322	11894000	1	0	0	0	0	0	0	H3BK66;Q05BF4;H3BJR7;H3BJS1;Q8CBE3	H3BK66;Q05BF4;H3BJR7;H3BJS1;Q8CBE3	WD repeat-containing protein 37	Wdr37	693
20.9232	21.3768	19.7792	20.194	20.3482	19.8908	6	6	36	36	34.534	0	41.004	528640000	18	1927000	2992100	582730	1075500	2738100	1178100	H3BJZ9;Q921H8;H3BKL5;H3BKA1;H3BJC1;Q8VCH0	H3BJZ9;Q921H8;H3BKL5;H3BKA1	3-ketoacyl-CoA thiolase A, peroxisomal	Acaa1a	695
21.4032	22.0905	22.2818	22.1597	22.1748	22.1844	8	8	26.9	26.9	30.974	0	45.561	837020000	20	1571900	2438900	5199700	3248600	12413000	11231000	V9GX21;H3BLL2;Q811I0;H3BJP9;H3BK16;H3BLD0	V9GX21;H3BLL2;Q811I0;H3BJP9;H3BK16	ATP synthase mitochondrial F1 complex assembly factor 1	Atpaf1	697
NaN	NaN	NaN	NaN	NaN	NaN	2	2	11.4	11.4	28.405	0.0047393	3.6573	5917700	2	0	0	0	0	0	0	H7BWY6;Q00724	H7BWY6;Q00724	Retinol-binding protein 4	Rbp4	698
27.3405	26.8704	27.1663	27.387	27.4514	27.4709	26	26	42.1	42.1	68.644	0	323.31	33194000000	437	91075000	81150000	128170000	83699000	151170000	186820000	H7BX88;P47934;B7ZDD7;F7BF80;B7ZDD8;A2AWE5;A2AWJ5	H7BX88;P47934	Carnitine O-acetyltransferase	Crat	699
NaN	18.7264	NaN	NaN	NaN	NaN	4	4	14.2	14.2	28.329	0.0013979	4.7453	46424000	5	0	500380	0	0	0	0	H7BX95;Q6PDM2;F7AI47;Q9D0B0	H7BX95;Q6PDM2;F7AI47	Serine/arginine-rich splicing factor 1	Srsf1	700
NaN	NaN	NaN	NaN	NaN	17.293	3	3	25.8	25.8	17.828	0.0013838	4.5782	30122000	3	64419	0	120290	0	137100	182070	I1E4X7;Q9JI46;H3BLR8;B2KF67	I1E4X7;Q9JI46;H3BLR8;B2KF67	Diphosphoinositol polyphosphate phosphohydrolase 1	Nudt3	701
22.1365	21.9702	22.0379	21.0344	21.6207	22.3814	6	6	58.9	58.9	14.218	0	12.768	297610000	21	1508700	3276000	2844600	1668500	1035700	7081500	I3ITR1;Q9D924	I3ITR1;Q9D924	Iron-sulfur cluster assembly 1 homolog, mitochondrial	AK157302;Isca1	702
NaN	NaN	NaN	NaN	NaN	NaN	3	3	26.6	26.6	18.211	0	7.3888	32956000	3	0	0	0	0	0	0	Q3THM8;I7HJS1;O08579;B7FAU5	Q3THM8;I7HJS1;O08579;B7FAU5	Emerin	Emd	703
21.8841	22.3275	23.2761	22.5596	22.5941	23.4446	8	8	31.3	31.3	23.072	0	17.952	982260000	42	2982500	11946000	1987500	952120	10303000	18700000	I7HLV2;Q6ZWV3;P86048;A0A1B0GXC3	I7HLV2;Q6ZWV3;P86048	60S ribosomal protein L10;60S ribosomal protein L10-like	Rpl10;Rpl10l	704
21.5542	22.2097	22.8747	22.972	23.518	23.038	11	11	40.7	40.7	35.169	0	46.642	1592900000	47	2122200	4157900	4275300	2922900	14846000	7833300	J3QMM7;K3W4M4;Q9CZ42;J3QN06;J3QPU6	J3QMM7;K3W4M4;Q9CZ42;J3QN06	ATP-dependent (S)-NAD(P)H-hydrate dehydratase	Carkd	706
NaN	NaN	NaN	NaN	NaN	19.682	3	3	19.2	19.2	15.99	0	7.8372	131390000	4	525840	1660000	362250	1634400	4323200	2997600	J3QP41;O88668	J3QP41;O88668	Protein CREG1	Creg1	707
21.9604	20.1604	20.6276	20.828	22.8956	23.7708	3	3	14.3	14.3	23.726	0	19.436	1125700000	19	3912400	3741600	178150	183690	5727500	15841000	J3QP56;P97823;D3YUG4;D3Z111;D3Z269	J3QP56;P97823;D3YUG4;D3Z111	Acyl-protein thioesterase 1	Lypla1	708
NaN	NaN	NaN	NaN	NaN	18.7458	11	9	41.3	35.1	31.837	0	39.907	580200000	17	20957	0	348030	80861	209920	435170	J3QQ30;J3QPW1;P53810;F8WGG5	J3QQ30;J3QPW1;P53810	Phosphatidylinositol transfer protein alpha isoform	Pitpna	709
20.2987	20.5057	21.1854	20.9311	21.3108	21.5004	12	12	32.3	32.3	44.887	0	50.335	1717600000	39	1234700	810480	889600	475570	2001300	1782200	J7NUP1;Q60766	J7NUP1;Q60766	Immunity-related GTPase family M protein 1	Irgm1	710
23.5924	23.1772	22.2083	21.131	22.0731	22.0559	42	4	63.6	5.1	93.961	0	81.596	3219100000	61	2552900	3746600	3249200	1672400	2590500	3088400	J9JIB2	J9JIB2		Obscn	711
25.657	25.4705	24.7803	24.9121	25.4721	25.5709	10	10	45.9	45.9	24.116	0	95.885	8910900000	105	54365000	64059000	43730000	36563000	126410000	118660000	K3W4Q8;P18572;J3QP71	K3W4Q8;P18572;J3QP71	Basigin	Bsg	712
18.1212	24.406	18.9632	18.974	18.8242	18.8844	23	20	12.8	11.4	228.56	0	95.166	898700000	27	55966	2210900	243380	267980	321400	391970	K3W4R2;Q6URW6;A0A140LI60	K3W4R2;Q6URW6;A0A140LI60	Myosin-14	Myh14	713
26.0481	26.3099	26.2619	26.5833	26.4095	26.049	15	15	53.9	53.9	36.033	0	287.98	12407000000	247	53941000	113480000	54473000	77861000	101950000	112000000	M0QW57;Q3MI48;M0QW84	M0QW57;Q3MI48	Junctional sarcoplasmic reticulum protein 1	Jsrp1	714
25.5687	25.6182	25.1437	25.1316	25.8213	25.9771	40	36	45.3	42	102.53	0	291.77	25672000000	465	17620000	24422000	13579000	8126400	32384000	50423000	O08528;E9Q5B5;E9Q9M6;Q91W97;D3YYR4;D3Z365;E9Q3Z4;E9Q8S8;Q3TRM8	O08528;E9Q5B5	Hexokinase-2;Hexokinase	Hk2	717
NaN	NaN	NaN	NaN	20.298	19.6169	12	12	23.3	23.3	79.871	0	63.881	932250000	35	0	225030	600500	0	559420	455130	O08529	O08529	Calpain-2 catalytic subunit	Capn2	718
28.3877	28.3369	28.2074	28.0949	28.2744	28.4324	54	51	48	48	124.63	0	323.31	70159000000	977	95901000	132810000	112200000	94791000	167430000	212160000	O08532;E9Q1X8;Q8C6Y3	O08532;E9Q1X8	Voltage-dependent calcium channel subunit alpha-2/delta-1;Voltage-dependent calcium channel subunit alpha-2-1;Voltage-dependent calcium channel subunit delta-1	Cacna2d1	719
21.392	20.5789	21.6158	22.1563	NaN	20.3295	21	21	52.8	52.8	52.763	0	323.31	10258000000	97	1388700	1177100	626710	1910100	171850	239230	Q6P1B9;O08539;S4R2J8;S4R1B8;S4R270;A0A0G2JEG8;D3Z6Q9;Q7TQF7	Q6P1B9;O08539	Myc box-dependent-interacting protein 1	Bin1	720
21.3373	21.685	NaN	19.6422	19.4011	18.8899	8	8	46	46	24.74	0	21.571	452820000	22	1648400	4102400	0	258840	91880	606170	O08547;E9Q6R3;A0A0G2JF08;D6RES2	O08547;E9Q6R3;A0A0G2JF08	Vesicle-trafficking protein SEC22b	Sec22b	721
NaN	22.5181	21.461	22.7941	22.5576	22.4586	20	17	52.4	46.2	62.277	0	174.41	2649700000	73	0	4793600	959680	2307000	5095300	5105300	O08553;Q71H75	O08553	Dihydropyrimidinase-related protein 2	Dpysl2	722
NaN	18.0271	NaN	NaN	NaN	NaN	3	3	19.6	19.6	26.94	0	11.299	66882000	5	0	331870	0	0	0	0	O08583;G3X9I4;Q9JJW6	O08583	THO complex subunit 4	Alyref	723
23.5955	23.893	23.3224	23.8967	23.1629	23.7176	11	11	38.4	38.4	32.19	0	57.158	2569800000	79	6301900	15469000	7360700	5620700	14362000	19279000	O08600	O08600	Endonuclease G, mitochondrial	Endog	724
NaN	NaN	18.7669	NaN	NaN	NaN	9	9	21.5	21.5	54.117	0	43.045	282260000	12	0	74299	283890	0	0	57895	Q3UI33;O08663;Q3TMN1;M0QWX0;M0QW48;M0QWM9;M0QW69	Q3UI33;O08663;Q3TMN1	Methionine aminopeptidase 2	Metap2	726
NaN	NaN	NaN	NaN	NaN	19.0894	3	3	20.6	20.6	23.294	0.0097959	3.0982	22108000	2	0	0	0	141190	0	517440	O08734;Q91WX5	O08734;Q91WX5	Bcl-2 homologous antagonist/killer	Bak1	727
29.3042	29.1329	29.4162	29.5443	29.786	30.0798	26	26	63.9	63.9	54.272	0	323.31	154600000000	925	520250000	551610000	666660000	459950000	893270000	1186900000	O08749	O08749	Dihydrolipoyl dehydrogenase, mitochondrial	Dld	728
24.1831	18.1283	NaN	19.9218	20.3625	20.1674	7	7	7.1	7.1	141.67	0	14.645	574870000	8	1933900	414770	0	625290	2458600	1694200	O08788;D3YX34;E9Q586;E9Q3M3	O08788;D3YX34;E9Q586;E9Q3M3	Dynactin subunit 1	Dctn1	729
20.8833	21.0395	22.4275	22.7323	21.3782	22.168	8	8	16.1	16.1	58.792	0	23.174	854190000	25	475740	2700600	7844100	4132200	7386100	8592700	O08795	O08795	Glucosidase 2 subunit beta	Prkcsh	730
22.1107	22.2904	21.2134	21.1368	20.8843	NaN	5	3	18.6	12	31.052	0	6.0353	797730000	14	2821100	2956600	1014800	533330	857990	0	O08807;B1AZS9	O08807;B1AZS9	Peroxiredoxin-4	Prdx4	732
NaN	NaN	NaN	NaN	15.7953	NaN	9	9	33.5	33.5	42.043	0	48.27	648080000	10	0	206420	0	0	77172	239350	O08911;D6RG58;Q9Z1B7	O08911	Mitogen-activated protein kinase 12	Mapk12	733
NaN	NaN	19.6493	17.6614	18.2661	18.766	4	4	12.6	12.6	47.513	0	13.095	149600000	8	11360	0	590320	102700	355530	453070	O08917;G3UYU4;G3UZZ5;G3UWW8;G3XA73	O08917;G3UYU4;G3UZZ5;G3UWW8	Flotillin-1	Flot1	734
NaN	NaN	20.3141	NaN	NaN	NaN	3	3	47.1	47.1	7.3384	0	5.9343	69538000	6	143010	471720	574120	201230	961770	404160	O08997	O08997	Copper transport protein ATOX1	Atox1	735
NaN	NaN	NaN	NaN	NaN	18.4796	2	2	10.8	10.8	38.241	0.0013599	4.378	24332000	2	0	0	0	0	0	651310	O09005	O09005	Sphingolipid delta(4)-desaturase DES1	Degs1	736
23.1978	24.3046	21.1356	20.6137	22.3526	23.827	8	8	38.8	38.8	26.372	0	58.648	1380100000	40	6204700	15451000	2351600	692160	9699200	12839000	O09061	O09061	Proteasome subunit beta type-1	Psmb1	737
NaN	NaN	NaN	NaN	NaN	NaN	5	2	13.5	6.9	39.296	0.0022075	3.9966	138720000	2	0	0	0	0	0	0	O09110;A0A0R4J1Q6	O09110	Dual specificity mitogen-activated protein kinase kinase 3	Map2k3	738
27.0069	26.5303	25.2791	26.4639	26.4412	26.9569	8	8	51.7	51.7	17.444	0	231.65	13317000000	87	93388000	78746000	16994000	53668000	125550000	230440000	O09111	O09111	NADH dehydrogenase [ubiquinone] 1 beta subcomplex subunit 11, mitochondrial	Ndufb11	739
22.7462	23.1223	25.0797	25.187	24.4616	24.8822	4	2	21.8	17.6	28.899	0	69.276	3167800000	31	3248800	20126000	57792000	38975000	51341000	75246000	O09117	O09117	Synaptophysin-like protein 1	Sypl1	740
NaN	18.1819	NaN	NaN	NaN	NaN	11	11	38.3	38.3	27.497	0	25.384	592340000	23	0	300180	494200	359550	894570	1785100	O09131;D3Z1Q9;Q8K2Q2	O09131	Glutathione S-transferase omega-1	Gsto1	741
32.5768	32.6547	32.3656	32.5402	32.2333	31.9893	21	21	58	58	46.377	0	323.31	822260000000	2045	7433000000	9465000000	6998900000	6677800000	9605700000	10574000000	O09165;E9Q489	O09165	Calsequestrin-1	Casq1	742
22.8278	23.6609	23.2828	22.2872	23.0039	22.3351	3	3	21.2	21.2	18.579	0	22.719	887490000	27	5334000	14636000	8382700	4423500	28554000	24892000	Q9CQM8;O09167;A0A140T8K5	Q9CQM8;O09167	60S ribosomal protein L21	Rpl21	743
NaN	NaN	NaN	NaN	NaN	NaN	5	5	20.8	20.8	30.534	0	6.9244	60868000	3	0	0	0	0	0	0	O09172;H3BJA3;A0A0G2JDI4;F6VNW5	O09172;H3BJA3;A0A0G2JDI4;F6VNW5	Glutamate--cysteine ligase regulatory subunit	Gclm	744
20.1947	20.1644	20.3758	20.2322	20.6651	20.4657	4	4	13.9	13.9	41.704	0.0013831	4.5763	289030000	5	1158100	638800	1484200	604760	2124600	2707100	O09174	O09174	Alpha-methylacyl-CoA racemase	Amacr	745
NaN	20.5221	21.1842	21.5	20.2831	20.8827	3	3	6.9	6.9	54.043	0	5.8915	275310000	14	0	971900	1643000	2258800	2201800	2807000	O35114	O35114	Lysosome membrane protein 2	Scarb2	746
27.5855	27.7955	27.7739	27.6324	27.6171	27.8538	21	21	68.6	68.6	33.296	0	323.31	36515000000	254	78541000	146140000	155520000	72305000	189330000	281930000	O35129;F6QPR1;F6Q8V7	O35129;F6QPR1	Prohibitin-2	Phb2	747
21.3904	NaN	21.5424	21.6144	20.9213	20.3266	7	3	76.3	30.5	13.077	0	27.68	425860000	23	168470	0	967920	502100	1824300	794450	O35215;G3UZN1	O35215;G3UZN1	D-dopachrome decarboxylase	Ddt	748
22.2153	22.7335	22.7863	23.0301	22.3587	22.1733	6	5	20.5	17.3	40.703	0	36.622	729440000	21	2286500	5478200	848400	3147400	2868100	4208900	O35226	O35226	26S proteasome non-ATPase regulatory subunit 4	Psmd4	749
NaN	17.5779	NaN	NaN	NaN	NaN	8	6	17.1	14.2	57.772	0	18.516	543880000	11	0	256310	0	0	0	0	O35344	O35344	Importin subunit alpha-4	Kpna3	750
NaN	20.1403	19.5845	NaN	18.639	19.1862	30	30	47.1	47.1	82.105	0	118.47	2606600000	63	215190	305530	821210	299920	231550	399820	O35350	O35350	Calpain-1 catalytic subunit	Capn1	751
NaN	NaN	21.8511	22.412	21.568	20.5242	10	9	33.6	31.6	40.403	0	40.603	1096300000	16	0	0	2002000	4111100	1813000	697530	O35367	O35367	Keratocan	Kera	752
NaN	NaN	NaN	NaN	NaN	19.9365	2	2	20.1	20.1	16.699	0	42.519	96872000	5	0	397820	407550	0	3351600	1962100	O35372	O35372	Protein cornichon homolog 1	Cnih1	753
NaN	NaN	20.412	NaN	19.9866	19.0844	2	2	2.4	2.4	110.54	0.0014012	4.7998	449550000	3	16604	0	492270	0	412230	326240	O35382	O35382	Exocyst complex component 4	Exoc4	754
21.4135	21.2713	21.7667	21.6972	21.6849	21.3922	10	10	28.4	28.4	42.699	0	20.478	818010000	23	1980100	1951900	2562900	2522300	4537600	5684200	O35435;E9Q1V3;F6TCT7;D3YZY5;F6ZQJ5	O35435;E9Q1V3;F6TCT7	Dihydroorotate dehydrogenase (quinone), mitochondrial	Dhodh	755
16.9069	NaN	NaN	NaN	NaN	NaN	12	12	6.9	6.9	435.47	0	22.183	437140000	15	12638	0	0	0	0	59310	O35452;E9Q2T3	O35452;E9Q2T3		Tnxb	756
24.6853	24.3173	25.3022	24.4478	25.5122	25.1797	20	20	72.8	72.8	36.118	0	323.31	11407000000	152	14235000	19183000	24051000	9579200	45433000	38842000	O35459;F7B227	O35459;F7B227	Delta(3,5)-Delta(2,4)-dienoyl-CoA isomerase, mitochondrial	Ech1	757
NaN	20.0437	21.5766	21.8303	20.7209	21.1144	4	4	13.4	13.4	28.246	0	37.024	575630000	31	0	345540	4286200	3030000	4857600	5272700	O35566;A0A1B0GSK8;A0A1B0GRG3	O35566;A0A1B0GSK8;A0A1B0GRG3	CD151 antigen	Cd151	758
NaN	NaN	20.6083	NaN	20.1682	20.4265	8	8	31.9	31.9	34.577	0	19.698	437160000	15	298600	919280	1088400	1513800	2347100	1524200	O35593	O35593	26S proteasome non-ATPase regulatory subunit 14	Psmd14	759
NaN	19.5456	20.8286	20.0838	NaN	20.3861	1	1	15.3	15.3	13.274	0	19.834	48619000	5	0	980590	1093600	546520	0	1786400	O35623	O35623	BET1 homolog	Bet1	760
NaN	19.1133	21.6086	21.3096	22.3459	21.284	11	11	35.3	35.3	36.384	0	22.551	540150000	19	0	253050	2524400	1029700	3802900	2618900	O35639;Q3TET3;A0A0G2JDV9;A0A0G2JGL7	O35639;Q3TET3	Annexin A3;Annexin	Anxa3	761
NaN	NaN	NaN	NaN	18.2969	NaN	6	3	8.2	4.6	101.19	0	9.7131	172760000	9	0	139290	110370	183800	162660	299990	Q5SVG5;Q5SVG4;O35643;H3BJ06;Q5SWR0	Q5SVG5;Q5SVG4;O35643	AP-1 complex subunit beta-1	Ap1b1	762
21.4144	20.6968	25.5803	25.2031	25.737	25.5609	1	1	14.3	14.3	8.1384	0	17.173	2569600000	19	8518000	5413900	52586000	43027000	144470000	102170000	O35683	O35683	NADH dehydrogenase [ubiquinone] 1 alpha subcomplex subunit 1	Ndufa1	763
20.566	20.371	21.295	21.4762	NaN	20.6796	7	6	27.5	25.4	51.217	0	69.07	777700000	22	360310	3831100	332770	180290	0	305430	Q8C2Q7;O35737;P70333	Q8C2Q7;O35737;P70333	Heterogeneous nuclear ribonucleoprotein H;Heterogeneous nuclear ribonucleoprotein H, N-terminally processed;Heterogeneous nuclear ribonucleoprotein H2	Hnrnph1;Hnrnph2	764
24.8561	25.3693	25.2713	25.9032	25.2018	25.6037	18	18	43.3	43.3	44.127	0	175.61	11891000000	167	23497000	39233000	34407000	38219000	48510000	48088000	O35855;O88374;A0A1B0GX27;A0A1B0GST1;A0A1B0GQY4	O35855;O88374;A0A1B0GX27	Branched-chain-amino-acid aminotransferase, mitochondrial;Branched-chain-amino-acid aminotransferase	Bcat2	765
24.0584	24.4514	24.7928	24.1058	24.6907	24.287	20	20	44.7	44.7	51.091	0	60.133	5450000000	100	8698900	14268000	19269000	6099600	24083000	29317000	O35857	O35857	Mitochondrial import inner membrane translocase subunit TIM44	Timm44	766
20.2723	21.1914	19.9767	20.7605	20.7218	20.4808	6	6	20.7	20.7	37.548	0	11.451	431360000	13	294320	545660	1564600	1633700	1426500	1778000	O35864;A0A087WQA8	O35864;A0A087WQA8	COP9 signalosome complex subunit 5	Cops5	767
NaN	NaN	NaN	18.5719	NaN	NaN	3	3	29.5	29.5	10.834	0	5.8733	32705000	4	0	283500	0	95818	0	0	O35900;O35901	O35900;O35901	U6 snRNA-associated Sm-like protein LSm2	Lsm2	768
21.8688	21.9441	21.739	NaN	21.7647	21.8073	2	2	11.1	11.1	22.924	0.001355	4.3336	144670000	8	1019500	2158500	922930	0	2076900	3056700	O35943	O35943	Frataxin, mitochondrial;Frataxin intermediate form;Frataxin mature form	Fxn	769
NaN	NaN	NaN	NaN	NaN	NaN	1	1	8.9	8.9	26.336	0	5.7662	32789000	1	0	0	0	0	0	0	O35969	O35969	Guanidinoacetate N-methyltransferase	Gamt	771
24.2405	22.6068	26.2177	25.5379	25.7852	26.0794	17	17	45.2	45.2	43.953	0	289.62	13654000000	254	8467300	3581300	53343000	30935000	62722000	79231000	O54724	O54724	Polymerase I and transcript release factor	Ptrf	772
24.3123	24.7364	24.3766	23.9967	24.0632	24.5848	12	12	37	37	49.027	0	143.86	3679000000	65	15427000	21016000	16470000	10697000	20325000	34474000	O54734	O54734	Dolichyl-diphosphooligosaccharide--protein glycosyltransferase 48 kDa subunit	Ddost	773
NaN	NaN	NaN	NaN	NaN	NaN	2	2	9.1	9.1	36.572	0.00094742	5.0239	27444000	2	0	0	0	0	0	0	O54786	O54786	DNA fragmentation factor subunit alpha	Dffa	774
20.3508	20.3103	19.7094	NaN	20.2737	20.2478	6	6	22.4	22.4	37.52	0	18.129	296010000	14	437730	1885400	475050	0	681620	880230	O54950;D3YUS1;Q8BIQ9;Q91WG5	O54950	5-AMP-activated protein kinase subunit gamma-1	Prkag1	775
21.9291	19.8772	24.9711	25.4464	25.4498	25.9366	7	7	50.6	50.6	10.102	0	57.09	1644100000	30	1996900	194820	9058000	9441800	49975000	55549000	O54962	O54962	Barrier-to-autointegration factor;Barrier-to-autointegration factor, N-terminally processed	Banf1	776
NaN	NaN	NaN	NaN	17.9469	NaN	3	3	11.5	11.5	38.822	0	21.944	103170000	4	0	0	141050	0	343580	0	O54984;A0A1B0GRE1	O54984	ATPase Asna1	Asna1	777
19.1982	20.3966	NaN	NaN	NaN	NaN	3	3	14.4	14.4	20.302	0.0059625	3.5289	88320000	5	411560	972480	866440	457340	249370	273230	O55013	O55013	Trafficking protein particle complex subunit 3	Trappc3	778
NaN	NaN	NaN	19.6384	NaN	NaN	8	8	31.4	31.4	30.429	0	17.59	326410000	9	0	395250	129350	415720	0	361960	Q924B0;O55023;Q80ZJ2;A0A0A6YW07;D3Z703	Q924B0;O55023;Q80ZJ2	Inositol monophosphatase 1	Impa1	779
NaN	NaN	NaN	NaN	NaN	20.407	4	4	8.3	8.3	54.319	0	7.4993	119350000	4	0	0	163550	228330	237340	1897400	O55026	O55026	Ectonucleoside triphosphate diphosphohydrolase 2	Entpd2	780
23.2812	23.3419	22.4795	22.2476	23.3117	23.4256	11	11	32.3	32.3	46.587	0	99.852	2050000000	44	8652800	6576600	6865700	2180400	6636400	27835000	O55028;A0A0U1RNL7;A0A0U1RPT4;D3Z7R0;A0A0U1RQ97;A0A0U1RQ50	O55028;A0A0U1RNL7;A0A0U1RPT4;D3Z7R0;A0A0U1RQ97	[3-methyl-2-oxobutanoate dehydrogenase [lipoamide]] kinase, mitochondrial	Bckdk	781
NaN	NaN	NaN	NaN	15.1598	NaN	2	2	2.1	2.1	102.45	0.00048804	5.5124	49704000	3	0	0	0	0	17720	0	O55029	O55029	Coatomer subunit beta	Copb2	782
20.5354	20.4895	NaN	NaN	22.2148	22.5101	3	3	14.5	14.5	25.652	0	7.1121	202130000	6	2493900	3033600	0	185280	3187400	15550000	O55100	O55100	Synaptogyrin-1	Syngr1	783
28.7963	28.6964	28.9065	28.7071	28.9989	28.926	15	15	52.3	52.3	32.898	0	323.31	80025000000	510	278820000	398070000	444860000	211410000	716880000	681070000	Q7TMG8;O55126;A0A0G2JEV1	Q7TMG8;O55126	Protein NipSnap homolog 2	Gbas	784
NaN	21.0404	NaN	NaN	19.9419	NaN	2	2	13.1	13.1	26.511	0	29.555	102730000	5	0	4706700	0	0	556280	0	O55135;A6PWZ2;D6RG53;D6RJJ3;B1AZQ4	O55135;A6PWZ2;D6RG53;D6RJJ3;B1AZQ4	Eukaryotic translation initiation factor 6	Eif6	785
22.6221	23.7378	23.378	23.5236	23.0933	23.7074	9	9	46.4	46.4	12.554	0	14.106	1872600000	33	6636200	15649000	8718100	6247600	4043500	18696000	O55142	O55142	60S ribosomal protein L35a	Rpl35a	786
26.2605	25.2258	24.5841	23.9713	23.4853	23.7687	65	34	53.5	32	114.86	0	323.31	97994000000	495	18449000	17844000	7026900	4617400	18922000	20553000	O55143	O55143	Sarcoplasmic/endoplasmic reticulum calcium ATPase 2	Atp2a2	787
24.5806	24.6268	24.6851	25.1192	24.195	24.1669	13	13	51.9	51.9	28.532	0	50.644	2673400000	96	12678000	18013000	8146300	6276700	11805000	13503000	O55234	O55234	Proteasome subunit beta type-5	Psmb5	788
NaN	NaN	16.3106	NaN	NaN	NaN	7	7	16.6	16.6	63.988	0	15.17	205050000	8	33742	0	60953	107900	0	0	O70194	O70194	Eukaryotic translation initiation factor 3 subunit D	Eif3d	789
28.0979	25.783	27.4986	27.9631	27.7062	27.222	30	25	85.4	77.1	28.827	0	323.31	136930000000	590	177040000	71951000	176080000	121270000	315460000	235450000	O70250	O70250	Phosphoglycerate mutase 2	Pgam2	790
21.9206	22.7248	19.5397	19.8336	21.8103	21.9431	15	15	56.8	56.8	35.738	0	140.86	876680000	32	2274900	4081700	598470	618230	4144600	5054800	O70252;D3YX62;D3YXN4;D3Z4A2	O70252;D3YX62	Heme oxygenase 2	Hmox2	791
NaN	NaN	NaN	NaN	NaN	NaN	2	2	6.5	6.5	56.888	0	8.5808	39843000	2	0	0	0	0	0	0	O70310	O70310	Glycylpeptide N-tetradecanoyltransferase 1	Nmt1	792
19.2929	20.6336	22.3183	19.9628	22.3996	23.1277	7	7	41.1	41.1	23.348	0	39.577	401740000	18	751540	1471300	2348200	663090	4841500	7537300	O70378;M0QWY0;M0QWP2;M0QWI7;M0QWC9;M0QWS0;M0QWE2	O70378;M0QWY0;M0QWP2	ER membrane protein complex subunit 8	Emc8	793
NaN	NaN	NaN	18.824	NaN	NaN	14	14	59.6	59.6	35.774	0	77.617	1507200000	28	0	0	38004	257010	0	0	O70400;S4R1V0	O70400;S4R1V0	PDZ and LIM domain protein 1	Pdlim1	794
NaN	NaN	NaN	NaN	NaN	19.753	7	7	13.2	13.2	84.533	0	15.206	465660000	10	0	0	255890	121560	885640	1187400	O70423;A2A4I8;A2A4I9;Q812C9	O70423;A2A4I8	Membrane primary amine oxidase	Aoc3	795
23.5929	23.9672	23.5701	23.5588	23.3324	22.9639	12	12	47.8	47.8	28.405	0	89.158	2296200000	70	5506300	14056000	9783900	3298300	16144000	30005000	O70435;E0CX62;E0CZ34;F8WH02;E0CYL6	O70435;E0CX62	Proteasome subunit alpha type-3	Psma3	796
NaN	NaN	NaN	NaN	NaN	NaN	2	2	11.1	11.1	29.736	0.0059778	3.5504	18706000	2	0	0	0	0	0	0	Q8BH40;O70439	Q8BH40;O70439	Syntaxin-7	Stx7	797
21.7408	29.0116	23.5986	23.2626	22.7996	19.0185	15	11	44.4	34.3	27.706	0	190.95	11131000000	103	2349300	588440000	11607000	6229500	11192000	259020	O70456	O70456	14-3-3 protein sigma	Sfn	798
NaN	NaN	NaN	NaN	NaN	NaN	3	3	5.7	5.7	54.831	0.006617	3.2522	24670000	2	0	0	0	0	0	0	O70475;D3YXP9	O70475	UDP-glucose 6-dehydrogenase	Ugdh	799
NaN	NaN	NaN	NaN	NaN	18.3776	2	2	8.7	8.7	34.741	0.0030356	3.7658	69307000	2	0	0	32997	124610	507800	379270	O70503	O70503	Very-long-chain 3-oxoacyl-CoA reductase	Hsd17b12	800
NaN	NaN	20.8639	NaN	NaN	NaN	2	2	9.6	9.6	28.294	0.0021949	3.9144	75863000	2	0	632090	2423600	471150	123850	148210	O70514	O70514	Fibroblast growth factor-binding protein 1	Fgfbp1	801
23.834	23.5286	NaN	22.0814	22.7556	22.5761	11	11	65.9	65.9	19.077	0	133.79	1362700000	50	6016300	8755200	291390	148760	3402600	2705000	O70548	O70548	Telethonin	Tcap	802
NaN	NaN	22.6516	22.5367	22.7683	23.1602	10	9	32.3	30.6	46.596	0	158.04	3205600000	43	143090	0	5674500	1495600	13388000	11154000	O70571;A0A0N4SW53	O70571	[Pyruvate dehydrogenase (acetyl-transferring)] kinase isozyme 4, mitochondrial	Pdk4	803
NaN	NaN	NaN	NaN	19.6182	NaN	3	3	10	10	47.466	0	7.256	112110000	5	0	0	147730	0	826520	63153	O70572;D6RGM4	O70572	Sphingomyelin phosphodiesterase 2	Smpd2	804
23.6854	24.1444	23.2721	23.8268	23.4366	23.2774	3	3	19.7	19.7	25.12	0	84.797	2553300000	56	28202000	71739000	35670000	33480000	73614000	57990000	O70578	O70578	Voltage-dependent calcium channel gamma-1 subunit	Cacng1	805
31.1452	31.2673	29.9704	30.1813	30.0088	29.6618	7	7	17.8	17.8	51.346	0	323.31	108700000000	380	1113500000	1381100000	471980000	375040000	755700000	1046000000	O70622	O70622	Reticulon-2	Rtn2	806
NaN	NaN	NaN	NaN	18.465	18.5214	1	1	0.6	0.6	183.67	0.0097087	3.0242	257620000	6	0	0	0	0	299590	349230	O88207	O88207	Collagen alpha-1(V) chain	Col5a1	807
NaN	NaN	16.351	NaN	NaN	18.6481	6	5	5.3	4.6	153.91	0	14.721	151260000	6	0	0	13080	0	135660	201700	O88322	O88322	Nidogen-2	Nid2	808
NaN	21.6692	20.9291	20.4031	20.2173	NaN	21	21	48.8	48.8	66.406	0	175.02	2891400000	58	0	2251500	1741600	188850	623280	452550	O88342;A0A0J9YU05	O88342	WD repeat-containing protein 1	Wdr1	810
24.7682	24.8551	24.5104	26.2484	26.0537	24.7362	1	1	2	2	51.23	0.0013908	4.6726	4209700000	42	5603400	9167500	34249000	47859000	52027000	13161000	O88413	O88413	Tubby-related protein 3	Tulp3	811
23.5766	23.5466	24.0741	23.6531	24.4051	24.7574	9	9	47.5	47.5	29.758	0	197.63	3384000000	54	2344800	4867500	8703100	17175000	30849000	28854000	O88441	O88441	Metaxin-2	Mtx2	812
NaN	NaN	NaN	18.8838	NaN	NaN	17	17	38.2	38.2	139.41	0	67.53	1777100000	40	0	0	254660	53008	3070.7	0	O88492	O88492	Perilipin-4	Plin4	813
NaN	NaN	NaN	NaN	17.3455	NaN	2	2	7.6	7.6	47.832	0	30.568	73179000	2	0	0	0	0	180810	0	O88543	O88543	COP9 signalosome complex subunit 3	Cops3	814
NaN	NaN	19.7753	NaN	NaN	NaN	8	8	25.9	25.9	46.284	0	24.262	655850000	11	114250	312310	647070	746550	758140	319250	O88544;F6QTS1;D3Z1R9;D3YV99	O88544;F6QTS1;D3Z1R9;D3YV99	COP9 signalosome complex subunit 4	Cops4	815
23.5405	23.3979	23.2481	22.0569	21.4274	23.0268	17	16	54.4	54.4	37.402	0	120.32	2201400000	58	2451000	3853200	4075300	1590100	4815100	7774300	O88569;A0A0N4SUM2	O88569	Heterogeneous nuclear ribonucleoproteins A2/B1	Hnrnpa2b1	816
22.9469	22.8852	23.1746	22.133	22.9024	22.8014	10	10	47.2	47.2	29.486	0	39.257	1116300000	27	3934900	4996700	8828900	2898700	11473000	10598000	O88587;D3Z227	O88587;D3Z227	Catechol O-methyltransferase	Comt	817
NaN	NaN	NaN	NaN	20.7369	NaN	3	3	44.4	44.4	13.553	0	6.275	72445000	4	0	0	0	0	1326900	0	O88653	O88653	Ragulator complex protein LAMTOR3	Lamtor3	818
22.5754	23.1737	22.0751	22.252	22.0656	22.5051	10	10	40.4	40.4	29.8	0	64.986	1134200000	37	5907400	5494000	3407600	2757600	5729600	7425600	O88696	O88696	ATP-dependent Clp protease proteolytic subunit, mitochondrial	Clpp	819
NaN	NaN	NaN	NaN	NaN	NaN	3	3	13.6	13.6	57.145	0	15.582	83424000	3	0	0	0	0	0	0	Q3UDC3;O88746;A0A1D5RM45	Q3UDC3;O88746	Target of Myb protein 1	Tom1	820
16.3037	21.7176	17.9095	17.7554	18.2751	17.2654	5	4	12.3	10.1	46.674	0	7.8325	297440000	7	4208.2	1192100	149210	360380	646530	12144	O88844;A0A087WPT4;A0A087WRS9;D3YVY3	O88844;A0A087WPT4;A0A087WRS9	Isocitrate dehydrogenase [NADP] cytoplasmic	Idh1	821
NaN	NaN	NaN	NaN	NaN	NaN	3	3	21.8	21.8	21.834	0	8.047	38219000	3	0	0	0	0	0	0	O88952;Q8JZS0	O88952	Protein lin-7 homolog C	Lin7c	822
NaN	NaN	NaN	NaN	NaN	NaN	1	1	4.8	4.8	32.549	0	7.4603	10187000	1	0	0	0	0	0	0	O88958	O88958	Glucosamine-6-phosphate isomerase 1	Gnpda1	823
21.023	20.5067	21.896	22.4426	22.2349	21.9492	6	6	11.6	11.6	80.027	0	12.626	391780000	9	128670	183680	39412	70414	2222500	2666100	O88967	O88967	ATP-dependent zinc metalloprotease YME1L1	Yme1l1	824
33.6492	33.4522	32.975	32.805	32.8902	32.8866	93	68	85.1	68.8	103.04	0	323.31	2265700000000	6770	3920400000	5058800000	2979400000	2353700000	4136100000	4525100000	O88990	O88990	Alpha-actinin-3	Actn3	825
22.0949	21.5116	21.6903	21.584	21.541	21.8563	3	3	9.4	9.4	61.341	0	24.118	725820000	25	3985700	2134700	3513800	1888900	2736700	4978100	O89023	O89023	Tripeptidyl-peptidase 1	Tpp1	826
18.9598	19.7317	NaN	NaN	NaN	NaN	2	2	19.5	19.5	16.761	0.0013812	4.5699	48824000	3	551200	500610	0	0	0	0	Q8BG13;O89086;S4R2M6	Q8BG13;O89086;S4R2M6	RNA-binding protein 3	Rbm3	827
28.2018	28.2846	27.4024	28.0963	28.5641	28.3601	7	7	31.1	31.1	29.224	0	323.31	53961000000	439	462490000	712310000	728510000	674010000	1571900000	1371700000	O89104	O89104	Synaptophysin-like protein 2	Sypl2	828
NaN	NaN	NaN	NaN	NaN	NaN	4	4	15.8	15.8	45.341	0	18.532	151120000	4	0	0	0	0	0	0	O89112;B2KGR2	O89112	LanC-like protein 1	Lancl1	829
22.4621	24.0383	25.3023	23.7939	26.0361	25.6273	2	2	5	5	43.209	0.0013538	4.3227	6669700000	51	19446000	58455000	112500000	71412000	237120000	213090000	P00158	P00158	Cytochrome b	Mt-Cyb	830
19.9952	19.2179	20.9623	21.286	20.7002	21.4767	10	10	26.4	26.4	39.771	0	42.169	1067800000	32	600630	206880	1649900	1238400	1771800	6298100	P00329	P00329	Alcohol dehydrogenase 1	Adh1	831
27.0359	26.3827	26.3955	26.8309	27.2968	27.4992	5	5	14	14	56.909	0	323.31	30723000000	184	198500000	302320000	267210000	305650000	714030000	1128000000	P00397	P00397	Cytochrome c oxidase subunit 1	Mtco1	832
29.3151	29.0775	30.3252	29.8462	30.4679	30.3904	9	9	48	48	25.976	0	323.31	159370000000	410	1121500000	1174700000	1440500000	738710000	2149500000	2651000000	P00405	P00405	Cytochrome c oxidase subunit 2	Mtco2	833
27.6367	27.1273	26.9417	27.5184	27.4408	27.4819	1	1	5.4	5.4	29.922	0	95.862	38164000000	118	1497300000	1881700000	2378300000	2418200000	4989500000	6032400000	P00416	P00416	Cytochrome c oxidase subunit 3	mt-Co3	834
NaN	21.9224	21.4992	22.1582	22.5206	22.965	4	2	10.2	4.7	57.643	0	50.357	500640000	18	0	865600	1173400	1306600	7152700	9232800	P00687;D3YYQ5;P00688;G3UXY7;E9PV85	P00687;D3YYQ5;P00688	Alpha-amylase 1;Alpha-amylase;Pancreatic alpha-amylase	Amy1;Amy2	835
23.5442	24.6296	25.3393	24.1998	24.396	25.1807	2	2	8.4	8.4	25.095	0	25.094	6853000000	83	45659000	88325000	99147000	76063000	253380000	469680000	P00848	P00848	ATP synthase subunit a	Mtatp6	836
NaN	NaN	23.3033	22.7042	22.8183	22.3582	12	12	70.8	70.8	29.032	0	104.64	2467300000	44	0	0	9195700	2135500	12875000	10252000	P00920;A0A0A6YX78	P00920;A0A0A6YX78	Carbonic anhydrase 2	Ca2;Car2	837
NaN	NaN	NaN	NaN	NaN	20.5825	19	19	13.5	13.5	186.48	0	41.446	714210000	27	28520	0	0	29311	366360	423950	P01027;CON__Q2UVX4;H3BL60	P01027	Complement C3;Complement C3 beta chain;C3-beta-c;Complement C3 alpha chain;C3a anaphylatoxin;Acylation stimulating protein;Complement C3b alpha chain;Complement C3c alpha chain fragment 1;Complement C3dg fragment;Complement C3g fragment;Complement C3d fragment;Complement C3f fragment;Complement C3c alpha chain fragment 2	C3	838
20.9719	18.9958	20.2214	20.0926	23.1148	22.1263	7	1	44.2	8.8	15.878	0.0066611	3.2947	205810000	9	314160	402950	207990	155810	7473600	4063700	P02089	P02089	Hemoglobin subunit beta-2	Hbb-b2	840
NaN	19.5472	21.8523	20.6207	23.225	23.9866	4	4	3.3	3.3	160.68	0	57.769	2752300000	47	0	34602	1301200	292690	6426700	5249300	P02463;A0A1B0GRC0;A0A1B0GSI7;F7CK55;Q63ZW6	P02463;A0A1B0GRC0;A0A1B0GSI7;F7CK55;Q63ZW6	Collagen alpha-1(IV) chain;Arresten	Col4a1;Col4a5	841
24.9994	25.4285	24.5815	24.1316	24.1763	25.0021	5	5	14.5	14.5	36.059	0	74.477	7854100000	108	39283000	43982000	57512000	65136000	105960000	231780000	P03888	P03888	NADH-ubiquinone oxidoreductase chain 1	Mtnd1	842
23.1029	23.5532	23.5899	23.5266	23.8135	24.4368	4	4	22.9	22.9	38.752	0	152.68	3582100000	50	13351000	5699400	12802000	9183700	38388000	43610000	P03893	P03893	NADH-ubiquinone oxidoreductase chain 2	Mtnd2	843
24.9481	24.4085	24.037	22.2261	24.5683	24.4407	1	1	13	13	13.219	0	21.382	2604400000	32	43791000	45567000	39388000	7012100	59380000	59986000	P03899	P03899	NADH-ubiquinone oxidoreductase chain 3	Mtnd3	844
NaN	NaN	22.1631	21.2933	21.744	21.2391	1	1	18.4	18.4	10.607	0	80.655	446050000	7	0	0	4392700	3103600	8415500	9200100	P03903	P03903	NADH-ubiquinone oxidoreductase chain 4L	Mtnd4l	845
26.4653	25.9994	23.9834	24.4736	26.0116	26.2615	9	9	25.1	25.1	51.881	0	187.06	18886000000	186	81069000	106030000	32680000	23405000	137120000	169020000	P03911	P03911	NADH-ubiquinone oxidoreductase chain 4	Mtnd4	846
25.6853	24.8084	24.4595	24.9362	25.2679	26.0528	8	8	19.1	19.1	68.474	0	323.31	17177000000	160	72806000	60710000	23562000	28397000	95661000	169370000	P03921	P03921	NADH-ubiquinone oxidoreductase chain 5	Mtnd5	847
25.1672	25.3144	27.9271	26.4321	24.4109	23.6716	4	4	50.7	50.7	7.7662	0	60.457	3382800000	34	37720000	68182000	146840000	51297000	36809000	3294400	P03930	P03930	ATP synthase protein 8	Mtatp8	848
NaN	NaN	NaN	NaN	NaN	NaN	1	1	4.6	4.6	28.057	0.0013605	4.3796	81385000	1	0	0	0	0	0	0	P03953	P03953	Complement factor D	Cfd	849
26.1923	25.0496	29.0224	28.1877	28.3401	28.5029	11	10	75	69.7	14.65	0	274.71	31010000000	260	35588000	24971000	352020000	108860000	376590000	510680000	P04117;A0A0A6YW05;A0A0A6YXB9;A0A0A6YXI2;O08716	P04117	Fatty acid-binding protein, adipocyte	Fabp4	850
27.6822	24.8957	27.9092	27.9557	28.0359	27.4637	19	19	79.9	79.9	17.069	0	323.31	164760000000	452	154590000	30300000	213030000	124670000	443850000	351450000	P04247	P04247	Myoglobin	Mb	851
NaN	NaN	19.9017	19.6305	18.828	20.4854	1	1	4.7	4.7	27.977	0.0022163	4.0573	118470000	4	0	0	1376100	606400	459440	2392100	P04925	P04925	Major prion protein	Prnp	852
30.485	29.2729	30.5097	30.6233	30.055	29.9951	46	46	95.1	95.1	39.355	0	323.31	895450000000	2191	843260000	452820000	1116200000	855290000	1191000000	1257800000	P05064;A6ZI44;D3YWI1;Q9CPQ9;A6ZI46;A0A0U1RPN8;A0A0U1RPT5;D3Z510;D3YV98;A6ZI47;P05063;Q91Y97	P05064;A6ZI44;D3YWI1;Q9CPQ9;A6ZI46;A0A0U1RPN8;A0A0U1RPT5	Fructose-bisphosphate aldolase A;Fructose-bisphosphate aldolase	Aldoa;Aldoart1	853
20.2589	20.9113	19.4949	NaN	20.0022	20.0399	9	9	22.2	22.2	40.57	0	76.959	1438400000	34	1086900	2031000	881120	805010	1576300	1290900	P05132;P68181;H6TMF5;A0A0G2JFT9	P05132;P68181	cAMP-dependent protein kinase catalytic subunit alpha;cAMP-dependent protein kinase catalytic subunit beta	Prkaca;Prkacb	854
23.1161	23.4929	24.2711	24.2929	23.9697	23.5348	24	24	69.5	69.5	46.247	0	323.31	41383000000	238	7245900	4084000	15627000	11019000	21791000	15108000	P05201;F7ALS6	P05201	Aspartate aminotransferase, cytoplasmic	Got1	855
30.8056	30.4651	30.5895	30.5042	31.0145	30.8351	35	35	76.3	76.3	47.411	0	323.31	352370000000	1505	1061400000	1000600000	892130000	655590000	1867200000	2002600000	P05202	P05202	Aspartate aminotransferase, mitochondrial	Got2	856
26.931	27.869	26.582	26.7179	26.1604	26.0954	28	0	81.6	0	50.151	0	323.31	22030000000	407	25695000	240480000	19132000	14511000	32598000	42463000	P05213	P05213	Tubulin alpha-1B chain	Tuba1b	857
35.05	34.7248	34.0399	34.4248	34.093	33.8745	31	13	94.7	42.6	20.594	0	323.31	1937800000000	4009	21524000000	26091000000	12807000000	11226000000	17965000000	20474000000	P05977;E0CZ30;A0A087WRZ7	P05977;E0CZ30	Myosin light chain 1/3, skeletal muscle isoform	Myl1	859
29.1272	28.0206	28.7611	29.0099	28.3444	28.1989	27	26	83.7	80.1	36.498	0	323.31	187620000000	726	318450000	247560000	333120000	258730000	336620000	312730000	Q564E2;P06151;A0A1B0GSX0;A0A1B0GSR9;D3YZQ9;A0A1B0GT41;A0A1B0GQX5;A0A1B0GSL7;A0A1B0GRW9;A0A1B0GS79;A0A1B0GRC1;A0A1B0GRS2;D3YVR7;D3YZE4;P00342;A0A1B0GSR2;A0A1B0GRE9	Q564E2;P06151;A0A1B0GSX0;A0A1B0GSR9;D3YZQ9;A0A1B0GT41;A0A1B0GQX5	L-lactate dehydrogenase;L-lactate dehydrogenase A chain	Ldha	860
NaN	17.2145	NaN	NaN	NaN	NaN	8	8	26.1	26.1	45.029	0	38.261	646690000	9	183360	141120	0	0	391520	0	P06728	P06728	Apolipoprotein A-IV	Apoa4	861
24.7285	23.5429	25.6232	25.622	25.3597	25.2859	31	21	63.8	42.1	62.766	0	323.31	86750000000	343	25939000	8891800	40203000	27744000	32261000	35053000	P06745;A0A0U1RP97;A0A0U1RQ18;A0A0U1RQ72	P06745	Glucose-6-phosphate isomerase	Gpi	862
19.0686	19.314	NaN	NaN	18.6721	NaN	4	4	17.4	17.4	37.547	0	11.016	112840000	6	796830	1090800	0	0	441160	1121900	P06797	P06797	Cathepsin L1;Cathepsin L1 heavy chain;Cathepsin L1 light chain	Ctsl	863
NaN	NaN	NaN	NaN	20.6756	NaN	16	16	38.3	38.3	63.953	0	133.17	2937000000	39	16630000	12699000	0	52323	1966800	2304200	P06801;Q3TQP6	P06801;Q3TQP6	NADP-dependent malic enzyme;Malic enzyme	Me1	864
NaN	NaN	NaN	20.8197	20.237	20.6185	2	2	10.6	10.6	23.632	0.0047455	3.6706	16019000	3	0	0	0	286450	457170	360150	P06837	P06837	Neuromodulin	Gap43	865
NaN	NaN	NaN	NaN	NaN	17.8594	4	4	51	51	15.776	0	185.57	1024200000	8	273950	0	80518	81881	0	346650	P07309	P07309	Transthyretin	Ttr	866
32.2582	31.9749	32.1199	32.3853	32.0945	32.0313	47	9	93.4	21.8	43.044	0	323.31	1638200000000	3747	3717700000	3532500000	3800100000	3060500000	4891700000	5211100000	P07310	P07310	Creatine kinase M-type	Ckm	867
26.3313	27.5972	26.7325	26.709	26.5796	26.8333	26	26	72.3	72.3	38.676	0	323.31	14818000000	261	26229000	90868000	45540000	27246000	58959000	75644000	P07356;B0V2N7;B0V2N8;B0V2N5	P07356;B0V2N7;B0V2N8;B0V2N5	Annexin A2;Annexin	Anxa2	868
25.9496	25.1547	27.3343	27.9204	27.43	27.1464	56	51	86.5	82.7	68.692	0	323.31	299590000000	847	19924000	16718000	67889000	87716000	104720000	201920000	P07724	P07724	Serum albumin	Alb	869
22.8359	25.1908	22.0647	NaN	NaN	23.7994	25	13	36.7	22	84.787	0	209.96	890060000	40	2686200	3068600	334760	0	0	2862400	P07901;B7ZC50;A2A6A2;B7ZC49	P07901	Heat shock protein HSP 90-alpha	Hsp90aa1	870
22.9991	23.6246	21.9217	22.4645	22.3283	22.4733	17	16	45.1	45.1	44.959	0	144.54	3576800000	84	7980300	10135000	1642100	1740500	3780000	6258800	P07934;D3Z472;D3Z1B5;A0A0U1RP54	P07934	Phosphorylase b kinase gamma catalytic chain, skeletal muscle/heart isoform	Phkg1	871
NaN	22.0756	NaN	NaN	18.9694	NaN	4	4	25	25	19.724	0	19.263	140640000	6	0	2708900	0	0	521730	0	P08030	P08030	Adenine phosphoribosyltransferase	Aprt	872
22.5858	23.6197	22.5744	23.8413	22.1579	22.7662	9	8	48	44.7	25.958	0	60.995	1167600000	37	1662100	15209000	2049900	8622300	7056300	10244000	P08074;F6YNX9	P08074	Carbonyl reductase [NADPH] 2	Cbr2	873
23.662	24.1285	24.2012	23.954	24.3979	24.325	25	24	38.7	37.2	92.475	0	129.09	5712200000	118	4425700	7149000	8881600	8880400	17909000	20279000	P08113;F7C312	P08113;F7C312	Endoplasmin	Hsp90b1	874
18.8211	18.8744	21.0037	20.2493	21.7103	21.0467	2	2	1.6	1.6	138.94	0	16.415	2318500000	19	22949	46089	611710	339880	1768800	1577000	P08121	P08121	Collagen alpha-1(III) chain	Col3a1	875
NaN	NaN	20.2964	19.6019	21.7104	21.2378	6	6	4.6	4.6	167.32	0	16.736	1164000000	18	0	0	516390	43341	1069600	1621800	P08122;B1AVK5	P08122	Collagen alpha-2(IV) chain;Canstatin	Col4a2	876
22.7827	21.3682	22.2086	22.5308	22.5621	21.8874	4	4	27.8	27.8	11.186	0	8.0236	227910000	10	646800	8592900	4124700	3522400	1125500	2731300	P08207	P08207	Protein S100-A10	S100a10	877
24.6751	23.2568	24.8613	23.7653	24.3585	24.347	6	6	45.5	45.5	15.942	0	44.037	4197400000	68	17662000	10495000	13152000	6897200	24716000	22001000	P08228	P08228	Superoxide dismutase [Cu-Zn]	Sod1	878
32.481	32.3894	32.438	32.5589	32.5183	32.2962	28	28	76	76	35.611	0	323.31	814570000000	1577	2978900000	3697300000	3250400000	2613300000	4976900000	4783800000	P08249;A0A0G2JF23;A0A0G2JGY4	P08249	Malate dehydrogenase, mitochondrial	Mdh2	879
NaN	NaN	NaN	19.837	19.5628	20.1521	12	10	26.5	23.4	61.508	0	21.828	561850000	16	249040	80478	0	96228	126470	196700	P08551	P08551	Neurofilament light polypeptide	Nefl	880
NaN	21.5001	22.2448	22.2624	22.1112	22.4507	12	11	38.6	35.5	40.489	0	43.867	1283300000	35	0	1751500	3394700	3031100	8855200	8652300	P08752;A0A0A6YWA9;B2RSH2;Q9DC51;A2AE32;P20612;P18872;Q3V3I2;P50149;D3Z2M7;F6QPU5	P08752;A0A0A6YWA9	Guanine nucleotide-binding protein G(i) subunit alpha-2	Gnai2	881
20.5574	18.8885	20.3809	20.2511	22.2387	22.092	14	14	18	18	88.231	0	41.239	1476800000	40	214160	267560	900200	501110	5627900	7245100	P09055	P09055	Integrin beta-1	Itgb1	883
26.8145	27.2429	27.5166	27.7081	27.6718	27.6931	33	33	63.1	63.1	57.058	0	323.31	37356000000	466	74680000	90999000	133350000	92974000	127580000	172120000	P09103;E9Q8G8	P09103	Protein disulfide-isomerase	P4hb	884
20.4603	20.7567	19.7058	19.6813	19.6109	21.2329	10	10	15.3	15.3	76.722	0	14.467	558140000	22	282000	572430	176190	87058	375280	1177200	P09405	P09405	Nucleolin	Ncl	885
25.8875	25.3218	26.7383	26.8638	26.3442	26.0282	30	24	79.6	65.7	44.55	0	323.31	134460000000	578	38101000	30937000	74656000	60591000	76521000	63111000	P09411;S4R2M7	P09411;S4R2M7	Phosphoglycerate kinase 1;Phosphoglycerate kinase	Pgk1	886
NaN	NaN	NaN	NaN	NaN	NaN	1	1	1.4	1.4	150.92	0.0058626	3.3509	13037000	1	0	0	0	0	0	0	P09470	P09470	Angiotensin-converting enzyme;Angiotensin-converting enzyme, soluble form	Ace	887
23.2293	23.7117	21.6702	22.6776	21.8913	22.0385	11	11	57.7	57.7	21.066	0	37.794	1966200000	56	5559300	8936600	2566900	2096600	3942900	6606600	P09528	P09528	Ferritin heavy chain;Ferritin heavy chain, N-terminally processed	Fth1	888
24.897	23.9815	27.7627	27.7226	26.2766	26.449	17	13	84.8	67.6	22.421	0	323.31	171140000000	481	20849000	23089000	150600000	84661000	108230000	151780000	P09542;A0A0G2JDW2;A0A0G2JDM3	P09542;A0A0G2JDW2;A0A0G2JDM3	Myosin light chain 3	Myl3	889
28.6472	28.5162	29.7929	29.8319	29.9379	29.9822	13	13	66.2	66.2	24.603	0	323.31	85776000000	343	305910000	494490000	767260000	451810000	1053800000	1181200000	P09671	P09671	Superoxide dismutase [Mn], mitochondrial	Sod2	890
NaN	NaN	NaN	NaN	NaN	NaN	2	2	28.4	28.4	11.309	0	39.544	32334000	2	0	0	0	0	0	0	P09813	P09813	Apolipoprotein A-II;Proapolipoprotein A-II	Apoa2	891
25.6164	25.4527	23.3827	20.8231	23.7506	24.8272	6	4	53.9	46.9	13.509	0	183.58	1723800000	42	41019000	40431000	8410800	284630	23384000	68910000	Q3THW5;P0C0S6;Q8R029;Q3UA95;G3UWL7	Q3THW5;P0C0S6;Q8R029;Q3UA95	Histone H2A.V;Histone H2A.Z;Histone H2A	H2afv;H2afz	892
15.9797	NaN	NaN	NaN	NaN	NaN	4	4	14.6	14.6	39.699	0	9.2127	441820000	8	108120	0	0	0	0	0	P0C5K1;S4R1E6	P0C5K1;S4R1E6	Serine/threonine-protein kinase SBK2	Sbk2	893
22.6992	25.2609	19.9226	19.807	20.8586	27.2572	2	2	31.6	31.6	6.954	0	23.728	5144500000	29	8020000	44381000	12612000	2306100	35108000	273990000	P0DN34	P0DN34			894
27.9102	27.9676	25.8672	25.7589	25.432	25.2905	15	8	96	72.5	16.837	0	323.31	5773800000	141	187220000	240470000	31428000	22080000	42630000	39863000	P0DP28;P0DP27;P0DP26;Q3UKW2;G3UX57;G3UZ90	P0DP28;P0DP27;P0DP26;Q3UKW2		Calm1	895
19.222	24.5594	21.0631	19.9523	23.0617	21.5831	12	12	36.7	36.7	38.734	0	52.655	984240000	33	68707	15196000	3294500	1044500	2763400	2737300	P10107;E9QAQ7;A2BH40	P10107	Annexin A1	Anxa1	896
25.2274	26.3673	25.9111	25.6376	24.5707	25.6611	20	9	57.1	27.3	50.113	0	199.78	5266300000	116	32641000	67171000	8101900	4208000	3972400	18468000	P10126;D3YZ68;D3Z3I8	P10126;D3YZ68;D3Z3I8	Elongation factor 1-alpha 1	Eef1a1	897
24.4234	23.8283	25.5669	24.7788	25.6759	25.9244	37	36	36.7	36.7	136.54	0	254.84	14744000000	293	3180500	1809700	18213000	9537500	28489000	41314000	P10493	P10493	Nidogen-1	Nid1	898
NaN	NaN	NaN	NaN	NaN	NaN	12	12	46.1	46.1	36.023	0	106.32	1114000000	21	0	0	0	0	0	0	P10518	P10518	Delta-aminolevulinic acid dehydratase	Alad	899
23.8452	23.8562	23.8746	23.7933	23.6223	24.0792	10	10	36.6	36.6	37.279	0	107.74	2440500000	90	8361400	11373000	9841500	4026200	11006000	22761000	P10605	P10605	Cathepsin B;Cathepsin B light chain;Cathepsin B heavy chain	Ctsb	900
NaN	21.1842	NaN	NaN	NaN	NaN	15	6	37.6	17.4	46.402	0	49.28	1245700000	10	450660	1689500	0	288160	144190	0	P10630;Q8BTU6;E9Q561	P10630;Q8BTU6;E9Q561	Eukaryotic initiation factor 4A-II;Eukaryotic initiation factor 4A-II, N-terminally processed	Eif4a2	901
24.8781	24.7132	25.0264	25.0149	25.2437	25.6079	4	4	43.8	43.8	11.675	0	60.939	1714800000	33	6393300	29222000	18805000	12064000	33124000	32933000	P10639	P10639	Thioredoxin	Txn	902
24.3832	23.2555	25.4708	23.8459	23.7957	23.8392	20	14	75.7	45	25.97	0	244.9	10832000000	143	10044000	12291000	37819000	9118400	13574000	10680000	P10649;A2AE89;F6WHQ7;D3YVP8	P10649;A2AE89;F6WHQ7	Glutathione S-transferase Mu 1	Gstm1	903
NaN	19.401	19.9692	20.3658	20.9474	20.3207	5	5	11.2	11.2	58.336	0	9.0419	190860000	6	0	428690	626390	220440	2354600	2237900	P10852;A0A0U1RPK4;A0A0U1RP98;A0A0U1RPG5;A0A0U1RP32	P10852;A0A0U1RPK4	4F2 cell-surface antigen heavy chain	Slc3a2	905
28.2096	28.4265	29.502	29.6615	29.1	29.5144	13	5	71.4	24.6	13.906	0	149.09	63644000000	293	276230000	379170000	693090000	351350000	900240000	1480300000	Q6ZWY9;Q64478;P10853;Q8CBB6;Q8CGP1;Q8CGP2;Q64525;Q64475;P10854;P70696	Q6ZWY9;Q64478;P10853;Q8CBB6;Q8CGP1;Q8CGP2;Q64525;Q64475;P10854;P70696	Histone H2B type 1-C/E/G;Histone H2B type 1-H;Histone H2B type 1-F/J/L;Histone H2B;Histone H2B type 1-K;Histone H2B type 1-P;Histone H2B type 2-B;Histone H2B type 1-B;Histone H2B type 1-M;Histone H2B type 1-A	Hist1h2bc;Hist1h2bh;Hist1h2bf;Hist1h2br;Hist1h2bk;Hist1h2bp;Hist2h2bb;Hist1h2bb;Hist1h2bm;Hist1h2ba	906
23.5232	23.546	26.4219	26.8427	25.7601	26.0245	5	5	27.3	27.3	20.861	0	40.776	6381800000	90	11318000	32084000	95760000	67844000	198980000	366780000	P10922	P10922	Histone H1.0;Histone H1.0, N-terminally processed	H1f0	907
NaN	21.5478	20.2448	20.4301	20.2238	NaN	2	2	18.9	18.9	14.427	0	5.7595	92204000	7	0	3293500	462890	364270	2392200	0	P11031	P11031	Activated RNA polymerase II transcriptional coactivator p15	Sub1	908
23.7004	22.4611	27.1103	28.404	23.9326	23.9181	16	16	11.7	11.7	138.03	0	190.62	95356000000	192	1096200	469910	52938000	88385000	10273000	13680000	P11087	P11087	Collagen alpha-1(I) chain	Col1a1	909
NaN	NaN	NaN	NaN	NaN	NaN	2	2	6.8	6.8	53.109	0	40.184	62709000	4	0	0	0	0	0	0	P11152	P11152	Lipoprotein lipase	Lpl	910
NaN	NaN	NaN	NaN	NaN	20.4714	6	6	38.3	38.3	22.329	0	10.708	157130000	12	0	0	96401	0	510180	1361100	P11352;A0A0A6YY34;A0A0A6YVV2	P11352;A0A0A6YY34;A0A0A6YVV2	Glutathione peroxidase 1;Glutathione peroxidase	Gpx1	911
26.016	22.6276	25.2713	24.9151	24.6899	24.2733	13	13	87.2	87.2	14.819	0	323.31	21205000000	123	23467000	2663300	10135000	11373000	19556000	19977000	P11404;A0A140T8V1	P11404;A0A140T8V1	Fatty acid-binding protein, heart	Fabp3	912
22.6715	22.7658	22.5929	21.3337	21.9643	21.8117	5	5	13.8	13.8	43.865	0	19.28	1676200000	35	6582900	9399800	8436200	2532300	9824200	11657000	P11438	P11438	Lysosome-associated membrane glycoprotein 1	Lamp1	913
25.0499	26.2507	26.071	25.9086	25.9132	25.606	41	28	58	41.4	83.28	0	323.31	38416000000	415	16274000	38805000	28194000	16644000	39190000	39766000	P11499;E9Q3D6;E9Q0C3;E9PX27;D3Z1R1	P11499	Heat shock protein HSP 90-beta	Hsp90ab1	914
21.6518	21.2886	21.9707	21.6614	22.4972	22.4359	52	52	17	17	425.83	0	205.21	3879900000	110	206410	160460	87506	43038	730480	766090	P11531;A2A9Z1;A2A9Z2	P11531	Dystrophin	Dmd	915
21.4152	23.1089	22.7644	22.5299	21.7631	20.9704	11	1	33.7	3.3	54.114	0	63.341	215920000	11	606110	2334100	1584600	896580	1353000	792790	P11798;F8WHB5;F6WHR9;D3Z7K9	P11798;F8WHB5	Calcium/calmodulin-dependent protein kinase type II subunit alpha	Camk2a	916
21.4435	22.043	21.7777	21.8384	21.188	21.2311	19	19	36.2	36.2	60.448	0	64.018	1429000000	39	1397900	3345900	836390	1091100	1692100	2688300	P11983;F2Z483	P11983	T-complex protein 1 subunit alpha	Tcp1	917
29.9237	29.2213	29.4968	29.2479	29.595	29.7319	11	11	54.1	54.1	16.101	0	323.31	30398000000	216	229080000	285060000	147410000	102680000	401090000	399960000	P12787	P12787	Cytochrome c oxidase subunit 5A, mitochondrial	Cox5a	919
19.9623	22.1755	20.656	NaN	NaN	20.3403	4	4	23.6	23.6	21.867	0	11.992	108890000	9	1337400	2423100	562880	146600	296840	586930	P12815	P12815	Programmed cell death protein 6	Pdcd6	920
23.4522	24.5257	24.8402	24.3735	24.4496	24.17	13	13	45.5	45.5	29.976	0	55.806	2736200000	79	7616300	34415000	16402000	6583800	42323000	44991000	P12970;A0A140T8L3;A0A140T8L1;V9GX35	P12970;A0A140T8L3;A0A140T8L1	60S ribosomal protein L7a	Rpl7a	921
NaN	23.4134	20.8196	22.0662	21.5887	21.054	16	6	28.6	13.5	85.941	0	111.39	1754100000	42	0	8560000	379930	792920	986980	827550	P13020;A0A0J9YUQ8;A0A0J9YUJ8	P13020;A0A0J9YUQ8	Gelsolin	Gsn	922
32.0542	31.9271	31.7051	32.0363	31.9906	32.1626	21	3	75.3	9.9	21.357	0	323.31	651980000000	2988	14317000000	19790000000	9713000000	7825800000	15637000000	19522000000	P13412;A2A6J8;A2A6K0	P13412;A2A6J8;A2A6K0	Troponin I, fast skeletal muscle	Tnni2	923
31.1131	31.4364	30.7851	30.8613	30.5969	30.3689	121	11	37.3	6.6	223.79	0	323.31	317600000000	379	275490000	410230000	299490000	318500000	478560000	404690000	P13541	P13541	Myosin-3	Myh3	924
33.2402	33.2162	32.0815	32.0412	31.8895	31.5818	212	7	56.5	2.7	222.7	0	323.31	968550000000	1564	1018900000	1383700000	1025800000	773910000	1589100000	1176200000	P13542;Q8BGE8	P13542	Myosin-8	Myh8	925
NaN	NaN	20.0473	NaN	NaN	NaN	3	3	16.1	16.1	28.33	0	6.2225	99820000	4	0	0	982860	188320	343610	180470	P13634;D3YYQ4	P13634	Carbonic anhydrase 1	Ca1	926
26.4063	22.2955	24.0219	23.4633	21.1336	27.0534	4	4	38.2	38.2	10.051	0	66.379	1720000000	47	22828000	13979000	12274000	13705000	25423000	76793000	P14069	P14069	Protein S100-A6	S100a6	927
24.9345	24.2864	24.1711	24.9079	25.5357	24.6057	15	15	42.4	42.4	35.194	0	141.74	14488000000	121	41963000	28227000	22259000	28640000	90455000	90231000	P14094;A0A0A6YX05	P14094;A0A0A6YX05	Sodium/potassium-transporting ATPase subunit beta-1	Atp1b1	928
22.6422	22.3912	23.1839	22.1695	20.8203	23.0212	4	4	27.7	27.7	16.605	0	8.3536	606910000	19	5632700	5004400	5354600	1532700	6794000	12798000	P14115	P14115	60S ribosomal protein L27a	Rpl27a	929
25.7762	26.751	26.4992	26.2495	26.277	26.4938	10	10	56.2	56.2	16.445	0	27.346	5397500000	72	20249000	65646000	35679000	27536000	63253000	81277000	P14131	P14131	40S ribosomal protein S16	Rps16	930
19.5577	19.9703	18.6983	18.7472	19.2735	18.4816	3	3	5.9	5.9	54.755	0	6.482	174040000	9	951840	1313200	410130	933810	2179000	2463100	P14142;J3QK17;J3QNF4	P14142;J3QK17	Solute carrier family 2, facilitated glucose transporter member 4	Slc2a4	931
22.2381	22.4881	20.7083	22.0734	22.7403	22.3539	10	10	31.9	31.9	31.419	0	19.318	1251500000	36	3789900	8498300	748250	2578600	12049000	13580000	P14148;F6XI62	P14148;F6XI62	60S ribosomal protein L7	Rpl7	932
24.678	23.577	25.1533	25.0038	25.0661	24.4059	20	20	67.1	67.1	36.511	0	323.31	46033000000	262	13770000	10721000	45831000	15792000	45810000	35548000	P14152;B1ATQ3	P14152	Malate dehydrogenase, cytoplasmic	Mdh1	933
24.7112	23.8696	23.6161	22.8035	23.1055	23.3828	11	11	49.5	49.5	32.838	0	262.23	2986300000	74	7910600	21356000	3703400	4495700	6539000	12896000	P14206;A0A1L1SRW0;A0A1L1SUK3	P14206	40S ribosomal protein SA	Rpsa	934
25.3329	25.6196	26.2619	26.3623	26.1904	26.0619	16	16	53.6	53.6	47.994	0	304.5	11713000000	217	34212000	39740000	44963000	40725000	64394000	88659000	P14211	P14211	Calreticulin	Calr	935
25.4595	25.2675	24.6913	25.3764	24.5052	24.3713	9	9	38.3	38.3	33.344	0	100.36	7111100000	94	51254000	77829000	42549000	42532000	61520000	58896000	P14231;I7HIF3	P14231	Sodium/potassium-transporting ATPase subunit beta-2	Atp1b2	936
22.1273	27.8594	23.5224	21.1453	23.4876	23.7293	15	15	77.5	77.5	23.014	0	226.24	9732900000	119	3751000	243650000	10050000	540670	10536000	19969000	P14602;D3YZ06	P14602;D3YZ06	Heat shock protein beta-1	Hspb1	937
22.9671	23.0491	22.8533	23.3224	23.2945	23.5659	21	21	42.6	42.6	60.718	0	96.301	2954400000	59	2146600	6200300	3678800	3102800	4321300	7447400	P14685;F7B7L8	P14685	26S proteasome non-ATPase regulatory subunit 3	Psmd3	938
NaN	NaN	NaN	NaN	NaN	20.4622	11	10	22.8	21.4	66.785	0	20.43	550670000	13	90265	156830	627020	79742	145500	869250	P14733	P14733	Lamin-B1	Lmnb1	939
24.8686	25.7435	25.9334	26.118	25.4489	25.7943	10	10	34.7	34.7	34.216	0	80.174	7575900000	98	22744000	70500000	42784000	47702000	60331000	93087000	P14869;D3YVM5;S4R1N1	P14869;D3YVM5;S4R1N1	60S acidic ribosomal protein P0	Rplp0	940
NaN	NaN	NaN	NaN	NaN	15.2118	7	7	20.4	20.4	48.789	0	22.457	437650000	12	0	0	0	0	228630	28175	P15089	P15089	Mast cell carboxypeptidase A	Cpa3	941
19.9876	19.6871	18.4645	20.8327	19.3772	19.7695	4	4	11	11	42.119	0	24.13	371330000	8	917920	749510	11768	213020	825010	1404200	P15105;D3YVK1;D3Z121	P15105;D3YVK1	Glutamine synthetase	Glul	942
NaN	NaN	NaN	18.9017	NaN	NaN	7	7	36.3	36.3	29.978	0	18.09	317720000	11	0	0	479890	307050	395540	425490	P15327;D3Z223;D3YUE8;D3YYH3	P15327;D3Z223;D3YUE8	Bisphosphoglycerate mutase;Phosphoglycerate mutase	Bpgm	943
20.1603	21.5569	20.9685	20.5978	20.4038	19.835	12	2	77.6	16.4	17.208	0	32.998	345180000	11	1705500	6085600	702110	353830	725240	539420	P15532;Q5NC80	P15532;Q5NC80	Nucleoside diphosphate kinase A;Nucleoside diphosphate kinase	Nme1	944
21.7886	19.8748	22.3344	21.5501	20.6632	21.0214	18	9	73.4	35.3	25.716	0	75.36	2507600000	49	1278900	191790	5188100	629810	1901500	1965200	P15626;D3YX76;F6Y363	P15626;D3YX76	Glutathione S-transferase Mu 2	Gstm2	945
23.7596	23.581	25.7242	25.4882	25.9155	25.7866	7	2	28.8	12.7	21.266	0	18.589	6260200000	65	11283000	13932000	37767000	12363000	143610000	110220000	P15864	P15864	Histone H1.2	Hist1h1c	946
25.0613	23.4536	26.7501	27.3803	26.5853	26.5796	16	16	85	85	29.366	0	323.31	121690000000	337	13796000	5386100	80534000	101390000	122280000	128390000	P16015	P16015	Carbonic anhydrase 3	Ca3	948
23.8762	22.5467	24.4318	24.494	23.8223	23.9283	11	11	94.1	94.1	14.866	0	127.41	3082400000	109	8788000	4851000	7649700	8649300	11181000	13592000	P16045	P16045	Galectin-1	Lgals1	949
NaN	22.6744	19.2846	NaN	18.5813	18.7324	2	2	9.5	9.5	27.414	0	13.955	105080000	6	0	11676000	104150	0	206240	444890	Q8C253;P16110	Q8C253;P16110	Galectin;Galectin-3	Lgals3	950
23.9778	23.2261	24.5343	24.014	23.2382	23.1644	19	18	66.2	62.6	36.572	0	323.31	33345000000	182	7042500	15699000	11933000	9297000	10901000	10596000	P16125;D3Z7F0;A0A0N4SVV8	P16125;D3Z7F0	L-lactate dehydrogenase B chain;L-lactate dehydrogenase	Ldhb	951
23.0185	23.4339	23.7978	23.7319	23.3886	23.452	18	18	31.1	31.1	82.843	0	57.862	2863800000	67	3757100	6387200	8210500	3045500	7218000	6558600	P16332	P16332	Methylmalonyl-CoA mutase, mitochondrial	Mut	952
18.1779	19.5989	NaN	NaN	NaN	NaN	13	1	21.8	2.6	73.14	0.0096931	3.0021	11880000	2	22709	274290	0	0	0	0	P16381	P16381	Putative ATP-dependent RNA helicase Pl10	D1Pas1	953
29.8856	29.1431	28.9921	28.7388	29.1096	29.2618	32	2	91.3	6	35.81	0	323.31	526370000000	1641	537350000	399330000	313010000	234860000	522690000	598860000	P16858;A0A0A0MQF6;S4R257;V9GXA7;V9GX06;S4R1N5;V9GXK0	P16858;A0A0A0MQF6;S4R257	Glyceraldehyde-3-phosphate dehydrogenase	Gapdh	955
NaN	22.221	NaN	NaN	NaN	NaN	19	6	31	12.8	69.641	0	19.496	215370000	12	0	2246700	0	0	839260	79611	P17156	P17156	Heat shock-related 70 kDa protein 2	Hspa2	956
29.6444	29.9877	29.7006	29.8361	29.5313	29.5678	34	18	82.7	40.3	47.14	0	323.31	163800000000	966	546750000	753820000	567000000	536320000	891440000	986630000	P17182;Q6PHC1;B1ARR7	P17182;Q6PHC1	Alpha-enolase	Eno1	957
25.0319	24.8276	25.471	25.8507	24.95	24.4591	10	3	26	7.1	47.296	0	23.073	21816000000	119	37386000	31738000	50412000	45972000	58491000	54395000	P17183;D3Z6E4;A0A0N4SUX5;D3Z2S4;D3YVD3;A0A0N4SUI6	P17183;D3Z6E4;A0A0N4SUX5;D3Z2S4	Gamma-enolase;Enolase	Eno2	958
NaN	NaN	19.5006	NaN	NaN	NaN	4	4	4.7	4.7	107.66	0	7.7737	170510000	4	0	24022	146100	0	0	76995	P17426;P17427;A0A140LHG0	P17426;P17427	AP-2 complex subunit alpha-1;AP-2 complex subunit alpha-2	Ap2a1;Ap2a2	959
NaN	NaN	NaN	NaN	20.278	NaN	16	16	44.3	44.3	52.513	0	101.26	1612200000	36	0	188280	119130	337510	1031500	835060	P17563;Q63836;A0A0R4J135;G3UYY2;D6RHN2;G3UWK0;G3UZT2	P17563;Q63836;A0A0R4J135;G3UYY2	Selenium-binding protein 1;Selenium-binding protein 2	Selenbp1;Selenbp2	960
20.6691	25.842	28.352	27.4226	24.9391	23.83	4	4	65.1	65.1	7.3325	0	133.89	7729600000	51	6181600	41298000	107500000	50896000	61375000	27947000	P17665;B8JJA9	P17665	Cytochrome c oxidase subunit 7C, mitochondrial	Cox7c	961
24.1727	26.6699	25.173	22.4869	24.0939	24.0996	9	9	58.5	58.5	17.971	0	89.28	4274400000	82	9645200	104810000	18176000	1532600	12086000	11362000	P17742;A0A1L1SST0;F8VPN3;V9GXC1;V9GX31	P17742;A0A1L1SST0	Peptidyl-prolyl cis-trans isomerase A;Peptidyl-prolyl cis-trans isomerase A, N-terminally processed	Ppia	962
28.3352	27.7641	28.3456	28.9083	28.3444	28.0649	22	22	74.6	74.6	32.191	0	323.31	187990000000	593	173570000	171890000	202260000	197790000	302880000	262340000	P17751;H7BXC3	P17751;H7BXC3	Triosephosphate isomerase	Tpi1	963
23.5748	25.9753	22.7613	20.8242	20.8716	22.1046	23	11	43.8	20.3	70.078	0	124.59	2845600000	97	698430	39299000	1828000	584970	998900	1375300	Q61696;P17879	Q61696;P17879	Heat shock 70 kDa protein 1A;Heat shock 70 kDa protein 1B	Hspa1a;Hspa1b	964
24.8195	25.8241	25.6318	26.0494	26.5006	26.6294	4	1	19.6	8.1	16.794	0	24.159	3547100000	65	14100000	34082000	65481000	55284000	134680000	166780000	P17897	P17897	Lysozyme C-1	Lyz1	965
22.4854	18.2883	NaN	21.3204	NaN	NaN	1	1	1.8	1.8	89.841	0.0017961	4.2391	62323000	4	308680	209680	0	627740	0	0	Q91V35;P18052	Q91V35;P18052	Receptor-type tyrosine-protein phosphatase;Receptor-type tyrosine-protein phosphatase alpha	Ptpra	966
23.21	26.2199	26.1718	25.1014	24.5482	24.6448	15	13	77.1	66.3	18.559	0	323.31	3517500000	67	3467200	78597000	39349000	10373000	21469000	26804000	P18760;F8WGL3	P18760;F8WGL3	Cofilin-1	Cfl1	967
NaN	19.0945	NaN	NaN	NaN	NaN	17	17	7.7	7.7	272.43	0	32.101	486550000	22	0	43143	0	0	0	0	P19096;A0A0U1RNJ1	P19096;A0A0U1RNJ1	Fatty acid synthase;[Acyl-carrier-protein] S-acetyltransferase;[Acyl-carrier-protein] S-malonyltransferase;3-oxoacyl-[acyl-carrier-protein] synthase;3-oxoacyl-[acyl-carrier-protein] reductase;3-hydroxyacyl-[acyl-carrier-protein] dehydratase;Enoyl-[acyl-carrier-protein] reductase;Oleoyl-[acyl-carrier-protein] hydrolase	Fasn	968
21.2706	NaN	NaN	21.6942	21.2481	21.8742	10	10	60.2	60.2	18.42	0	277.25	7394600000	83	2559100	604530	638650	1316100	3795900	9024700	P19123;E9Q8P0	P19123;E9Q8P0	Troponin C, slow skeletal and cardiac muscles	Tnnc1	969
22.5521	21.8972	21.9405	22.3429	22.5083	22.4966	10	10	52.4	52.4	23.609	0	323.31	6609500000	103	3492300	3671600	4189000	2688800	5616500	7430400	P19157;P46425;Q8VC73;F6RWR5	P19157;P46425	Glutathione S-transferase P 1;Glutathione S-transferase P 2	Gstp1;Gstp2	970
22.0336	23.7232	22.2544	21.3684	21.892	22.2292	8	8	34	34	23.464	0	18.493	1246500000	25	18481000	19065000	1635300	109240	2025100	3139100	P19253;A0A1B0GSQ6;A0A1B0GS68;A0A1B0GSB2;A0A1B0GTA1;A0A1B0GSC2;A0A140T8K2;A0A1B0GQW6;A0A1B0GSL5;A0A1B0GRH1;A0A1B0GSF0;A0A1B0GT00;A0A1B0GSJ2	P19253;A0A1B0GSQ6;A0A1B0GS68;A0A1B0GSB2;A0A1B0GTA1;A0A1B0GSC2;A0A140T8K2	60S ribosomal protein L13a	Rpl13a	971
22.5293	19.7596	22.8316	22.7501	22.814	23.1449	9	9	32.4	32.4	46.533	0	85.515	1696200000	45	1312200	232640	3946300	3637200	6546900	10889000	P19324;A0A140LHR4;A0A140LHK0	P19324	Serpin H1	Serpinh1	972
29.5709	28.5179	28.5788	28.3504	28.4993	28.6919	9	9	58.1	58.1	13.847	0	70.277	24233000000	452	320290000	319560000	170000000	114780000	409420000	518400000	Q9D881;P19536;A0A0A6YVR0;F7C106	Q9D881;P19536	Cytochrome c oxidase subunit 5B, mitochondrial	Cox5b	973
30.9133	30.4335	30.2367	29.9228	29.9414	30.3114	18	10	61.5	34.3	19.53	0	323.31	115290000000	562	1005400000	868200000	741530000	479930000	1129300000	1503400000	P19783	P19783	Cytochrome c oxidase subunit 4 isoform 1, mitochondrial	Cox4i1	974
27.4694	27.5178	28.2752	28.2206	28.0806	28.0658	41	38	52.2	51.1	72.421	0	323.31	62717000000	686	124540000	146350000	226630000	119510000	228580000	261220000	P20029	P20029	78 kDa glucose-regulated protein	Hspa5	975
27.7829	27.4592	28.8523	28.9195	28.9012	28.4938	10	10	54.5	54.5	28.127	0	309.41	35920000000	203	99312000	146550000	173660000	107140000	294530000	277690000	P20108	P20108	Thioredoxin-dependent peroxide reductase, mitochondrial	Prdx3	976
27.7184	27.0923	27.4591	27.3833	26.1644	26.5056	46	36	84.3	70.6	53.687	0	323.31	49295000000	317	64053000	52594000	56510000	35618000	37988000	116040000	P20152;A0A0A6YWC8;A2AKJ2;P03995	P20152;A0A0A6YWC8	Vimentin	Vim	977
33.5911	33.3523	31.5157	31.7306	31.3174	31.1303	15	14	73.1	68.8	18.11	0	323.31	413060000000	1708	9509000000	11496000000	2548300000	1929100000	3600600000	4510600000	P20801	P20801	Troponin C, skeletal muscle	Tnnc2	978
NaN	NaN	NaN	21.9244	NaN	NaN	9	9	13.5	13.5	90.807	0	21.173	265820000	9	0	0	0	1550500	0	0	P20918;CON__P06868	P20918	Plasminogen;Plasmin heavy chain A;Activation peptide;Angiostatin;Plasmin heavy chain A, short form;Plasmin light chain B	Plg	979
NaN	NaN	NaN	NaN	18.9716	NaN	4	2	15.3	7.8	42.024	0.0022331	4.1893	45302000	2	0	0	718490	245070	734360	225130	P21278	P21278	Guanine nucleotide-binding protein subunit alpha-11	Gna11	980
NaN	NaN	18.2754	18.3396	18.1583	17.303	4	2	15.3	7.8	42.158	0	10.768	135380000	6	0	0	264240	269630	352700	388230	P21279	P21279	Guanine nucleotide-binding protein G(q) subunit alpha	Gnaq	981
24.8829	25.0245	24.4654	24.6958	24.4851	24.4113	6	6	42.1	42.1	15.531	0	22.688	1910000000	43	33397000	43871000	24039000	14486000	28842000	29472000	P21460;A2APX3	P21460;A2APX3	Cystatin-C	Cst3	982
30.6521	30.1576	30.528	30.8042	30.1948	30.094	41	34	74.7	60.8	47.024	0	323.31	491430000000	1488	1055400000	922730000	1076100000	1062900000	1395900000	1517900000	P21550;Q5SX59;J3QPZ9;Q5SX60;Q5SX61	P21550;Q5SX59	Beta-enolase;Enolase	Eno3	983
NaN	NaN	NaN	NaN	NaN	17.7814	7	7	22.3	22.3	53.6	0	311.15	634930000	9	0	0	0	0	0	263580	P21614;A0A0G2JGM6	P21614	Vitamin D-binding protein	Gc	984
NaN	NaN	NaN	NaN	NaN	NaN	2	2	6.5	6.5	51.24	0.0013569	4.3679	22924000	2	0	0	0	0	0	0	P21956	P21956	Lactadherin	Mfge8	985
NaN	NaN	22.9546	22.131	22.3782	22.3418	19	19	37.3	37.3	77.06	0	117.77	3108100000	80	0	191520	3689700	1082900	2764700	4553500	P21981;G3UXE8	P21981	Protein-glutamine gamma-glutamyltransferase 2	Tgm2	986
24.329	24.5914	24.7796	24.4588	24.542	24.7535	20	20	52.8	52.8	47.421	0	105.55	6280700000	127	15608000	18904000	16616000	12776000	29028000	32492000	Q544X6;P22315	Q544X6;P22315	Ferrochelatase;Ferrochelatase, mitochondrial	Fech	987
NaN	NaN	NaN	NaN	20.9828	NaN	16	6	43.6	12.8	45.974	0	314.04	3257500000	21	0	0	0	1073700	2752200	0	P22599	P22599	Alpha-1-antitrypsin 1-2	Serpina1b	988
16.756	21.1723	NaN	17.5097	18.2499	16.577	6	6	5.1	5.1	161.93	0	13.964	149230000	11	10267	394460	0	56796	241530	24972	P23116	P23116	Eukaryotic translation initiation factor 3 subunit A	Eif3a	989
NaN	NaN	NaN	NaN	NaN	19.9759	8	8	42.6	42.6	32.263	0	38.67	225680000	11	0	0	806400	0	0	1148400	Q543K9;P23492;Q9D8C9	Q543K9;P23492	Purine nucleoside phosphorylase	Pnp	990
26.8322	27.0914	27.073	26.1985	27.3509	27.2765	19	19	72.6	72.6	20.069	0	323.31	48617000000	329	56642000	106120000	65128000	28930000	165400000	173980000	P23927;A0A1L1SRG5	P23927;A0A1L1SRG5	Alpha-crystallin B chain	Cryab	991
NaN	NaN	NaN	NaN	18.9861	NaN	10	7	24.5	19.1	61.055	0	18.271	479190000	11	0	0	0	0	110400	0	P23953;D3Z5G7;A0A1D5RM42	P23953	Carboxylesterase 1C	Ces1c	992
22.2134	22.2084	22.6066	22.723	23.6134	23.3266	22	22	45.9	45.9	59.795	0	139.12	4372100000	106	1518000	1027400	3549300	2940200	8338100	10829000	P24270;A2AL20	P24270;A2AL20	Catalase	Cat	993
25.3071	25.1516	25.4254	24.6984	24.6224	24.96	13	13	56.9	56.9	23.713	0	81.847	3946000000	83	24529000	37965000	26199000	9006100	22023000	34036000	P24369	P24369	Peptidyl-prolyl cis-trans isomerase B	Ppib	994
NaN	NaN	NaN	NaN	NaN	17.1337	6	6	25.7	25.7	25.564	0	15.594	485430000	6	272150	0	0	0	0	256240	P24472;A0A1L1SS61;Q6P8Q0;P30115;P13745	P24472	Glutathione S-transferase A4	Gsta4	995
NaN	20.2388	19.6772	18.9334	18.9159	18.9596	13	13	25.9	25.9	69.05	0	70.821	785280000	23	0	286120	597660	257910	322110	651230	P24527	P24527	Leukotriene A-4 hydrolase	Lta4h	996
NaN	20.0389	NaN	NaN	NaN	NaN	9	9	25.3	25.3	55.814	0	15.243	200790000	9	0	1089900	0	98178	85029	0	P24547;A0A0A6YY72;A0A0A6YXS4;E0CXK0;E0CYE2;F7DEU6;P50096	P24547	Inosine-5-monophosphate dehydrogenase 2	Impdh2	997
NaN	18.4948	NaN	NaN	NaN	NaN	5	3	12.8	8.8	54.467	0	25.308	153290000	9	0	255100	0	0	259900	0	P24549	P24549	Retinal dehydrogenase 1	Aldh1a1	998
23.9801	24.7057	22.948	22.3736	23.4031	23.1379	12	12	42	42	31.231	0	38.783	2398400000	47	5962400	21771000	5145000	4222700	8650100	6244800	P25444;A0A140T8L5;D3YVC1;D3YWJ3;J3QMG5;E9Q1N8;F6YTZ4;D3Z536	P25444;A0A140T8L5;D3YVC1;D3YWJ3;J3QMG5;E9Q1N8;F6YTZ4;D3Z536	40S ribosomal protein S2	Rps2;Gm5786;Gm18025;Gm6576;Gm8225	999
17.9596	18.7942	19.9762	19.6183	19.1929	19.0967	15	13	7.5	6.7	269.82	0	135.83	697870000	40	17825	25693	269290	72270	141670	174400	P26039;A2AIM2;F6SX70	P26039	Talin-1	Tln1	1000
NaN	21.8196	NaN	NaN	NaN	NaN	13	4	19.6	7	69.406	0	7.3381	61390000	5	0	1918400	0	0	0	0	P26040	P26040	Ezrin	Ezr	1001
22.4425	23.5672	23.7372	22.5198	23.455	22.9921	27	16	39.5	22.9	67.766	0	83.835	4357300000	99	1034500	7933800	9619100	2595100	7796000	8878600	P26041	P26041	Moesin	Msn	1002
NaN	NaN	21.1095	NaN	NaN	NaN	26	15	41.2	24.7	68.542	0	48.174	1282000000	32	38127	123170	1183900	597450	637640	382660	P26043;Q7TSG6	P26043;Q7TSG6	Radixin	Rdx	1003
NaN	NaN	NaN	NaN	NaN	20.0394	2	2	7.2	7.2	53.12	0	7.9688	42783000	3	0	0	223240	0	0	385800	Q80XR5;P26369;Q3KQM4	Q80XR5;P26369;Q3KQM4	Splicing factor U2AF 65 kDa subunit	U2af2	1004
25.6733	25.8796	25.6826	25.5952	25.8843	25.8904	26	26	46.8	46.8	61.336	0	236.77	15185000000	285	32093000	32641000	37687000	17223000	44261000	40988000	P26443;F7CFA5	P26443	Glutamate dehydrogenase 1, mitochondrial	Glud1	1005
22.2914	23.1748	21.744	22.4322	21.9337	22.2776	10	10	43.3	43.3	36.539	0	52.08	1494200000	31	5802800	13272000	2078000	2350100	6348900	11296000	P26516	P26516	26S proteasome non-ATPase regulatory subunit 7	Psmd7	1006
NaN	19.8288	NaN	NaN	NaN	NaN	13	13	30.8	30.8	61.166	0	31.889	515630000	13	0	667780	42055	971000	0	110560	Q8C483;P26638;A2AFS0;A2AFS1	Q8C483;P26638;A2AFS0	Serine--tRNA ligase, cytoplasmic	Sars	1007
NaN	NaN	20.0882	20.6432	20.2886	19.638	4	4	26.2	26.2	29.661	0	30.835	255810000	8	0	0	1177400	1780700	1984400	1406800	P26645	P26645	Myristoylated alanine-rich C-kinase substrate	Marcks	1008
27.6918	27.0028	27.0701	25.695	27.0356	27.1273	8	8	54.6	54.6	11.922	0	100.61	7069600000	127	184230000	221420000	147170000	95575000	307430000	399050000	P26883;F6X9I3	P26883	Peptidyl-prolyl cis-trans isomerase FKBP1A	Fkbp1a	1009
19.4672	19.2219	NaN	NaN	NaN	NaN	3	3	10.6	10.6	40.1	0.00048828	5.523	54006000	4	563720	823030	432990	102080	0	677760	P27545	P27545	Ceramide synthase 1	Cers1	1010
NaN	19.8891	NaN	NaN	NaN	NaN	18	7	18.5	8.7	117.43	0	53.213	391970000	14	0	108050	0	57577	0	0	P27546;E9PZ43;A0A140T8T5;A0A0G2JDN7;A0A0G2JG35;A0A0G2JFT4;A0A0G2JDY5;A0A0G2JFK3;A0A0G2JE57;Q78TF3;A0A0G2JDU1	P27546;E9PZ43;A0A140T8T5;A0A0G2JDN7	Microtubule-associated protein 4;Microtubule-associated protein	Map4	1011
18.109	NaN	NaN	NaN	NaN	NaN	8	8	13.6	13.6	87.22	0	23.716	197550000	11	38402	0	0	0	0	0	P27612;F7D1R5	P27612	Phospholipase A-2-activating protein	Plaa	1012
NaN	20.7973	NaN	NaN	17.6747	NaN	3	1	7.9	3	46.109	0.0034647	3.7469	14517000	3	0	739750	0	0	24295	0	P27659	P27659	60S ribosomal protein L3	Rpl3	1013
23.332	24.0288	25.1723	25.0421	25.2163	25.0837	24	24	52.5	52.5	56.678	0	142.53	8568900000	143	7015200	14120000	30825000	12385000	19212000	39053000	P27773;F6Q404	P27773	Protein disulfide-isomerase A3	Pdia3	1014
NaN	NaN	NaN	NaN	NaN	NaN	3	3	3.7	3.7	98.124	0.0014144	4.9387	66436000	3	0	0	0	0	0	0	P28271	P28271	Cytoplasmic aconitate hydratase	Aco1	1015
17.3176	NaN	NaN	NaN	NaN	NaN	11	11	33.2	33.2	39.547	0	47.451	1466500000	28	154740	0	0	0	0	0	P28474;A0A0G2JGS3;Q64437	P28474	Alcohol dehydrogenase class-3	Adh5	1016
22.0724	20.0391	23.3525	22.5665	21.461	21.2225	27	27	68.9	68.9	50.254	0	323.31	24521000000	174	2294400	728720	6276400	2431800	2737800	2878500	P28650;J3QN31;P46664	P28650;J3QN31	Adenylosuccinate synthetase isozyme 1	Adssl1	1017
NaN	NaN	23.9312	25.5479	22.9965	22.189	12	11	40.7	38.5	41.639	0	62.082	6758100000	60	0	0	8903100	50996000	7517900	8904800	P28653	P28653	Biglycan	Bgn	1018
20.6503	19.3221	24.7545	24.7585	23.2588	25.108	14	13	45.2	42.9	39.809	0	323.31	19494000000	128	739190	938230	21515000	15400000	31458000	47852000	P28654	P28654	Decorin	Dcn	1019
NaN	18.1435	NaN	NaN	NaN	NaN	12	6	9.4	5.1	165.3	0	31.94	660550000	18	0	96158	48146	0	0	108330	P28665;CON__ENSEMBL:ENSBTAP00000024146	P28665	Murinoglobulin-1	Mug1	1020
NaN	NaN	NaN	20.6954	NaN	NaN	8	8	54.1	54.1	20.772	0	24.259	512810000	22	0	0	1121400	597460	574620	0	Q9CPX4;P29391;A0A1B0GR60;P49945;A0A1B0GRH4	Q9CPX4;P29391;A0A1B0GR60;P49945	Ferritin;Ferritin light chain 1;Ferritin light chain 2	Ftl1;Ftl2	1023
19.9543	18.8332	20.5512	20.8479	20.2626	19.7516	2	2	34.6	34.6	8.9723	0	13.941	164250000	7	952890	3049700	569030	626890	3889200	1392000	P29595	P29595	NEDD8	Nedd8	1024
NaN	NaN	NaN	NaN	NaN	NaN	6	6	36.2	36.2	37.325	0	172.36	762500000	18	0	0	0	0	0	0	P29699	P29699	Alpha-2-HS-glycoprotein	Ahsg	1025
24.6096	24.4086	25.1065	24.7005	25.2129	25.257	16	16	39.4	39.4	48.354	0	116.27	6263300000	143	13011000	15892000	24139000	13670000	44483000	55044000	P29758	P29758	Ornithine aminotransferase, mitochondrial	Oat	1026
NaN	NaN	NaN	NaN	NaN	17.4155	2	2	6.3	6.3	54.848	0.0018034	4.3123	76949000	2	0	0	0	0	0	352380	P29788	P29788	Vitronectin	Vtn	1027
21.2612	21.7137	21.4131	21.0815	22.1735	NaN	3	3	20.8	20.8	22.794	0	10.172	313660000	15	2049700	5149400	719820	507210	2281900	0	P30412	P30412	Peptidyl-prolyl cis-trans isomerase C	Ppic	1029
NaN	NaN	NaN	NaN	NaN	15.5639	10	10	24.7	24.7	51.572	0	18.49	232070000	11	0	0	0	0	0	43877	P30416;F6S2D5;F7CAT1	P30416	Peptidyl-prolyl cis-trans isomerase FKBP4;Peptidyl-prolyl cis-trans isomerase FKBP4, N-terminally processed	Fkbp4	1030
29.5981	29.3736	28.3888	28.5931	28.6278	28.8648	45	39	79.1	72.1	53.497	0	323.31	189570000000	1308	319640000	427830000	122440000	101900000	165910000	272780000	P31001	P31001	Desmin	Des	1031
20.5945	20.7461	NaN	NaN	19.8764	20.1024	4	4	13.5	13.5	35.166	0	6.7938	174530000	7	249200	796320	0	0	301350	221460	Q3UZG4;P31230;A0A0G2JDH0;A0A0G2JEU9;A0A0G2JDV0;A0A0G2JDW6	Q3UZG4;P31230;A0A0G2JDH0;A0A0G2JEU9;A0A0G2JDV0;A0A0G2JDW6	Aminoacyl tRNA synthase complex-interacting multifunctional protein 1;Endothelial monocyte-activating polypeptide 2	Aimp1	1032
23.435	20.9329	NaN	21.9576	22.013	22.3727	3	3	47.1	47.1	10	0	27.928	1008500000	12	7141600	3428200	174410	934330	5594800	3361400	P31786;M0QWU8;Q4VWZ5;D3Z563	P31786;M0QWU8;Q4VWZ5	Acyl-CoA-binding protein	Dbi	1033
NaN	NaN	NaN	17.6836	NaN	17.7634	1	1	6.3	6.3	30.222	0.0014032	4.8345	19770000	2	0	0	0	357330	0	694180	Q3LFS6;Q3LFS8;Q3LFS9;Q3LFS5;Q925P3;P31809	Q3LFS6;Q3LFS8;Q3LFS9;Q3LFS5;Q925P3;P31809	Carcinoembryonic antigen-related cell adhesion molecule 1	Ceacam1	1034
NaN	NaN	NaN	NaN	NaN	NaN	6	3	16.8	11.7	43.474	0	20.454	375280000	6	0	0	0	0	0	0	P31938	P31938	Dual specificity mitogen-activated protein kinase kinase 1	Map2k1	1035
23.3106	23.1746	23.0749	22.9181	22.7442	22.8047	9	9	12.8	12.8	59.125	0	46.922	1335100000	32	1850600	3002500	7510200	494760	9892600	7954600	P32020	P32020	Non-specific lipid-transfer protein	Scp2	1036
NaN	NaN	NaN	NaN	NaN	NaN	3	3	12.5	12.5	40.512	0	16.062	54435000	3	0	0	0	0	0	0	P32233	P32233	Developmentally-regulated GTP-binding protein 1	Drg1	1037
NaN	NaN	NaN	NaN	NaN	16.3978	12	12	31	31	52.003	0	23.025	647040000	17	0	0	0	0	0	80815	P32261;A0A0A6YWH7;CON__P41361;A0A0A6YX70;A0A0A6YXS8;A0A0A6YX49	P32261;A0A0A6YWH7	Antithrombin-III	Serpinc1	1038
32.0466	29.6882	29.3186	29.141	28.4722	28.3146	25	25	99.1	99.1	11.93	0	323.31	76358000000	520	1409500000	650680000	384180000	268010000	568300000	359390000	P32848	P32848	Parvalbumin alpha	Pvalb	1039
NaN	18.9042	NaN	NaN	NaN	NaN	7	7	18.9	18.9	54.357	0	32.012	294540000	13	141880	235260	0	0	85429	0	P32921	P32921	Tryptophan--tRNA ligase, cytoplasmic;T1-TrpRS;T2-TrpRS	Wars	1040
22.7665	21.6204	22.4479	21.5361	20.3412	20.7537	5	5	71.3	71.3	12.504	0	294.22	758670000	20	1175900	1190500	1214900	367650	3503900	5422600	P34884	P34884	Macrophage migration inhibitory factor	Mif	1042
NaN	NaN	NaN	NaN	20.3868	NaN	15	15	38.4	38.4	62.515	0	173.14	1337400000	36	454700	94981	246330	318290	1137700	928330	P34914	P34914	Bifunctional epoxide hydrolase 2;Cytosolic epoxide hydrolase 2;Lipid-phosphate phosphatase	Ephx2	1043
NaN	NaN	NaN	NaN	NaN	NaN	3	3	4.9	4.9	68.46	0.002193	3.9093	26154000	3	0	0	0	0	0	0	P35235	P35235	Tyrosine-protein phosphatase non-receptor type 11	Ptpn11	1044
18.1673	20.2234	18.2532	NaN	NaN	NaN	6	3	29.9	16.2	25.352	0	7.9334	124680000	4	763320	1311700	234070	0	189430	199500	Q8C266;P35278	Q8C266;P35278	Ras-related protein Rab-5C	Rab5c	1045
24.1906	24.0176	24.4966	23.1694	24.9671	24.7843	7	7	38	38	23.59	0	53.585	2250400000	35	7152700	12104000	5602800	3142200	26826000	25493000	P35279;D3YV69;P61294;A0A1L1SRS6;Q8BHD0	P35279;D3YV69;P61294	Ras-related protein Rab-6A;Ras-related protein Rab-6B	Rab6a;Rab6b	1046
21.3429	20.9863	20.3726	NaN	20.1273	20.4951	9	9	53.6	53.6	24.106	0	44.287	602080000	28	1407300	1895500	697840	0	1068900	2177600	P35282;A0A1W2P6Z4	P35282	Ras-related protein Rab-21	Rab21	1047
19.7079	18.8941	NaN	NaN	NaN	NaN	9	9	33.3	33.3	27.328	0	19.799	228090000	11	295610	325430	94933	0	0	0	P35283;A2CG35	P35283;A2CG35	Ras-related protein Rab-12	Rab12	1048
24.4022	25.9877	23.4973	26.4857	25.2335	25.0106	9	9	51.2	51.2	23.144	0	17.1	7343500000	63	30745000	71087000	45201000	109800000	106030000	95149000	P35290	P35290	Ras-related protein Rab-24	Rab24	1049
24.6927	25.1097	23.7702	23.8059	24.4198	24.187	13	13	65.5	65.5	23.035	0	114.55	2234700000	55	41687000	12054000	1737800	443970	7470200	8850300	P35293	P35293	Ras-related protein Rab-18	Rab18	1050
NaN	NaN	NaN	19.3234	NaN	NaN	9	9	56.2	56.2	18.634	0	131.32	1421200000	41	436390	1137800	144310	127550	369150	529330	P35385	P35385	Heat shock protein beta-7	Hspb7	1051
29.7048	29.4521	29.3829	29.5455	29.6514	29.9024	31	31	73.6	73.6	43.231	0	323.31	186060000000	1213	593550000	528750000	516260000	434800000	930360000	1366000000	P35486	P35486	Pyruvate dehydrogenase E1 component subunit alpha, somatic form, mitochondrial	Pdha1	1052
NaN	18.3074	NaN	NaN	NaN	NaN	1	1	5.8	5.8	34.306	0.005168	3.644	6188600	1	0	309430	0	0	0	0	P35550	P35550	rRNA 2-O-methyltransferase fibrillarin	Fbl	1053
23.7441	23.8687	23.9983	23.0385	24.2009	24.5623	16	16	32.5	32.5	67.277	0	133.73	4235700000	89	5845100	7123200	9221000	2331600	19783000	25559000	P35564	P35564	Calnexin	Canx	1054
25.8932	26.6491	25.4041	25.5265	25.5864	25.9243	16	14	68.3	64.3	22.176	0	146.56	12269000000	163	27196000	77010000	15554000	7473400	48745000	50617000	P35700;B1AXW5;B1AXW6;B1AXW4	P35700;B1AXW5;B1AXW6;B1AXW4	Peroxiredoxin-1	Prdx1	1055
NaN	NaN	NaN	NaN	NaN	20.6243	2	2	12.7	12.7	25.814	0	11.423	104600000	3	0	0	1085100	0	252070	1819600	P35762	P35762	CD81 antigen	Cd81	1056
24.5613	25.0445	24.9133	24.477	24.9813	24.9882	7	7	58.8	58.8	17.804	0	133.43	3163600000	86	17589000	29672000	9161100	11960000	33313000	47362000	P35979;F8VQK7	P35979	60S ribosomal protein L12	Rpl12	1057
20.2691	21.1809	20.1547	21.0363	20.5565	20.4725	6	6	16.9	16.9	49.714	0	10.948	317090000	17	1377700	1507300	743030	868050	878490	1092300	P36552	P36552	Oxygen-dependent coproporphyrinogen-III oxidase, mitochondrial	Cpox	1058
NaN	NaN	NaN	19.344	18.8942	18.9409	4	4	7.2	7.2	77.043	0	6.3047	106940000	7	0	0	0	283040	351640	383300	P37040;Q05DV1;E9PVT9;E9Q997;F6R7H8	P37040;Q05DV1;E9PVT9;E9Q997	NADPH--cytochrome P450 reductase	Por	1059
NaN	NaN	22.5159	NaN	20.2328	NaN	14	14	68.7	68.7	22.576	0	73.321	1194900000	43	355100	487120	1348500	232420	3510600	923570	P37804;A0A1L1STN8	P37804;A0A1L1STN8	Transgelin	Tagln	1060
23.3974	23.7006	23.4087	23.4876	23.9122	23.9152	10	10	36	36	34.238	0	47.023	2777900000	53	5545900	8275200	8895800	3760300	26073000	19867000	P38060;V9GXD2;V9GWZ9;D3YVU9;Q8JZS7	P38060	Hydroxymethylglutaryl-CoA lyase, mitochondrial	Hmgcl	1061
27.5383	27.0484	28.336	27.9726	28.2685	28.3901	44	44	56.8	56.8	73.46	0	323.31	65539000000	737	80538000	75717000	183740000	87050000	215510000	302690000	P38647	P38647	Stress-70 protein, mitochondrial	Hspa9	1062
NaN	23.1142	19.7852	19.2002	18.9097	19.4965	9	9	25.5	25.5	51.564	0	38.064	422440000	17	0	6049800	701970	126190	314660	303130	P40124;B1ARS0	P40124	Adenylyl cyclase-associated protein 1	Cap1	1063
21.2161	22.5458	21.2599	20.6501	20.7904	21.0443	10	10	17	17	67.63	0	21.77	769470000	35	117060	4826000	1267700	1009300	2266500	1767100	P40142;E0CY51	P40142	Transketolase	Tkt	1064
NaN	NaN	NaN	NaN	NaN	NaN	3	3	13.1	13.1	38.113	0	10.95	114560000	3	0	0	0	0	0	0	P40336;A0A1W2P7R7;A0A1W2P7Z9	P40336	Vacuolar protein sorting-associated protein 26A	Vps26a	1065
NaN	NaN	20.3939	NaN	NaN	NaN	6	6	30.3	30.3	29.459	0	38.254	246080000	7	0	0	1944200	0	1677300	0	P40936	P40936	Indolethylamine N-methyltransferase	Inmt	1066
22.6301	23.7674	22.4857	21.9541	21.9998	22.1291	7	7	40.9	40.9	15.733	0	14.619	726180000	31	5686000	14505000	1593100	1189600	5136200	4967500	P41105;F6Z0X0	P41105	60S ribosomal protein L28	Rpl28	1067
28.1759	27.7924	28.3226	28.2612	28.1765	28.2804	16	16	62.3	62.3	32.25	0	323.31	58189000000	382	141990000	232110000	203520000	169940000	337170000	339850000	P42125	P42125	Enoyl-CoA delta isomerase 1, mitochondrial	Eci1	1068
22.4424	22.7096	21.9371	23.1784	21.3725	22.0157	6	6	21.8	21.8	34.883	0	72.525	1491100000	31	4978800	14975000	7275100	8171100	8754200	17730000	P42669	P42669	Transcriptional activator protein Pur-alpha	Pura	1069
21.4826	21.7799	22.9505	23.2116	22.7324	22.5545	24	24	52	52	59.555	0	70.469	2475700000	71	644210	2810700	1970200	2238100	4059400	3067200	P42932;H3BL49;H3BJB6;H3BLL1;H3BKG2;H3BKR8	P42932;H3BL49	T-complex protein 1 subunit theta	Cct8	1070
25.2269	24.7625	27.9322	28.0341	27.434	26.6508	3	3	52.6	52.6	10.749	0	45.677	10863000000	70	21472000	73724000	136770000	87080000	207530000	170960000	P43023	P43023	Cytochrome c oxidase subunit 6A2, mitochondrial	Cox6a2	1071
NaN	NaN	NaN	NaN	NaN	19.3353	2	2	33	33	12.483	0	25.729	101310000	5	0	0	600350	250710	0	517360	Q9DCW5;P43024	Q9DCW5;P43024	Cytochrome c oxidase subunit 6A, mitochondrial;Cytochrome c oxidase subunit 6A1, mitochondrial	Cox6a1	1072
22.8314	21.9873	23.9231	23.665	24.4266	24.025	6	3	22.8	13.2	21.977	0	8.7637	2299200000	34	2250000	3560900	17753000	3879600	41072000	48146000	P43274	P43274	Histone H1.4	Hist1h1e	1073
NaN	NaN	19.2006	19.4284	20.0693	21.1639	4	4	17.9	17.9	22.576	0	8.2129	275270000	8	0	0	546590	738970	5078800	6387600	P43276	P43276	Histone H1.5	Hist1h1b	1074
22.0674	22.4349	23.3199	23.5573	24.0572	24.0212	18	18	59.8	59.8	35.732	0	282.9	21566000000	164	4603400	426820	7351600	4959800	16782000	31528000	P45376;D3YVJ7	P45376	Aldose reductase	Akr1b1	1075
23.814	24.6929	23.8634	24.9216	23.8422	23.7123	17	15	80.7	69.9	18.709	0	125.66	10892000000	106	7468400	18548000	6151500	7026100	58851000	11287000	P45591	P45591	Cofilin-2	Cfl2	1076
21.5662	22.1007	22.2321	21.8133	22.13	22.0848	3	3	15	15	15.344	0.00048544	5.4586	241860000	11	2153400	3882500	3981100	2058300	6078400	6277500	P45878	P45878	Peptidyl-prolyl cis-trans isomerase FKBP2	Fkbp2	1077
27.6545	27.5796	28.1555	27.7396	27.9498	28.0567	27	27	61.5	61.5	46.481	0	323.31	81282000000	580	140150000	134760000	235060000	131410000	316150000	379560000	P45952;D6RFD7;D3Z2A5	P45952	Medium-chain specific acyl-CoA dehydrogenase, mitochondrial	Acadm	1078
NaN	NaN	NaN	NaN	NaN	NaN	7	7	11.6	11.6	82.613	0	8.7072	118630000	5	0	0	0	0	0	0	P46460;G3UX86	P46460	Vesicle-fusing ATPase	Nsf	1079
23.3279	23.0805	22.0597	21.3017	22.2972	21.497	14	14	32	32	52.866	0	51.395	1044100000	47	2940000	6741900	3104500	262540	2231000	1334300	Q8BVQ9;P46471	Q8BVQ9;P46471	26S protease regulatory subunit 7	Psmc2	1080
23.8843	24.063	24.4044	24.6775	23.8983	24.3389	12	12	53.2	53.2	24.489	0	36.945	2979500000	60	7668900	12127000	4824900	2898000	16087000	20682000	P46638;G3UY29;E9Q3P9;F8WGS1;P62492;G3UZD3;G3UZL4;E9PZB2;E9Q6B3;F6R2Z5;D3YYB3;Q9WTL2	P46638;G3UY29;E9Q3P9;F8WGS1;P62492;G3UZD3;G3UZL4	Ras-related protein Rab-11B;Ras-related protein Rab-11A	Rab11b;Rab11a	1081
23.3962	22.726	22.9352	23.3302	22.861	22.823	4	4	19.1	19.1	20.123	0	7.0075	267360000	20	2172100	2757000	2623900	1557300	5240500	3588200	P46656;A0A1L1STP5	P46656	Adrenodoxin, mitochondrial	Fdx1	1082
NaN	NaN	NaN	NaN	NaN	15.5959	3	3	12.7	12.7	33.34	0.0013889	4.6629	17730000	4	0	0	0	0	0	55153	P46737;E9Q0P6;A3KGA8;Q7M757	P46737	Lys-63-specific deubiquitinase BRCC36	Brcc3	1083
19.8784	20.7089	20.7317	19.7452	21.2045	21.0533	6	6	8.5	8.5	80.597	0	10.573	396250000	14	870610	1784200	368850	114090	1937700	2987400	P46978;D3YZN5	P46978	Dolichyl-diphosphooligosaccharide--protein glycosyltransferase subunit STT3A	Stt3a	1084
25.9325	25.7406	26.1856	25.8873	25.579	25.4276	21	20	43.7	42.2	56.537	0	323.31	17233000000	274	38737000	49872000	51625000	31953000	46635000	63917000	P47738;A0A0G2JEU1;A0A0G2JFQ0;A0A0G2JF60;D3YYF3;G3UWP3;Q9JHW9;Q62148;Q9CZS1	P47738;A0A0G2JEU1	Aldehyde dehydrogenase, mitochondrial	Aldh2	1085
29.2955	29.3616	29.287	29.6976	29.3417	29.1634	18	14	79.4	65	32.967	0	323.31	90899000000	676	472360000	608310000	832340000	796660000	944530000	924040000	P47754;D6RCW7;A0A0N4SVM0	P47754;D6RCW7;A0A0N4SVM0	F-actin-capping protein subunit alpha-2	Capza2	1086
28.908	28.9064	29.2291	29.2695	29.1603	29.0404	22	22	75.5	75.5	31.345	0	323.31	82858000000	796	245540000	495280000	442730000	349280000	707930000	675740000	P47757;A2AMW0;F7CAZ6;A0A0A0MQI9;F6YHZ8	P47757;A2AMW0;F7CAZ6;A0A0A0MQI9;F6YHZ8	F-actin-capping protein subunit beta	Capzb	1087
18.1925	18.6532	20.3903	19.8558	19.1463	19.2227	7	7	16.8	16.8	53.662	0	11.339	278800000	10	66402	132640	1118400	781030	647080	1239600	P47791	P47791	Glutathione reductase, mitochondrial	Gsr	1088
NaN	NaN	NaN	NaN	NaN	NaN	4	3	10.1	8.3	44.113	0.00048356	5.4025	135960000	3	0	0	0	0	0	0	P47809;M0QW52;B1ATL6	P47809;M0QW52	Dual specificity mitogen-activated protein kinase kinase 4	Map2k4	1089
29.3548	29.2895	28.4661	28.1973	28.4295	28.1767	42	38	62.3	57.4	85.268	0	323.31	200960000000	1555	269440000	373800000	183570000	106320000	242240000	256760000	P47857	P47857	ATP-dependent 6-phosphofructokinase, muscle type	Pfkm	1090
23.8433	23.9758	23.973	24.2136	23.3574	23.5601	11	11	32.1	32.1	33.509	0	22.591	2471800000	63	5028200	14016000	12132000	4629600	24281000	33111000	P47911;E9PUX4;A0A0J9YU32	P47911;E9PUX4	60S ribosomal protein L6	Rpl6;Gm5428	1091
25.0836	24.1837	25.441	23.712	24.6356	25.0861	3	3	42.1	42.1	11.475	0	323.31	1369800000	20	44491000	20293000	24092000	8875500	45358000	111770000	P47955;E9Q3T0	P47955	60S acidic ribosomal protein P1	Rplp1	1092
23.2362	23.2603	21.5629	21.8284	22.3995	22.8502	11	11	36.7	36.7	34.4	0	61.516	1548000000	42	4763600	12587000	2234600	3097400	6920800	8707400	P47962;D3YYV8	P47962;D3YYV8	60S ribosomal protein L5	Rpl5	1093
23.1908	23.5409	23.261	19.4525	23.827	22.3444	7	7	31.3	31.3	24.305	0	16.042	1014500000	25	5969000	15546000	4336400	972180	13835000	14810000	P47963;A0A140T8K8	P47963;A0A140T8K8	60S ribosomal protein L13	Rpl13	1094
NaN	NaN	NaN	NaN	20.3043	NaN	5	5	20.5	20.5	32.45	0	14.803	170840000	7	121460	712320	615110	108240	1520100	446540	P47968	P47968	Ribose-5-phosphate isomerase	Rpia	1095
21.2289	23.3746	24.2559	24.2256	23.3745	25.1053	19	19	58.6	58.6	35.752	0	239.74	4302400000	69	240490	2303400	16989000	8234300	12031000	21493000	P48036;A0A0G2JGQ0	P48036	Annexin A5	Anxa5	1096
24.2412	27.2177	25.5154	25.0115	23.9184	24.5886	49	48	62.4	61.2	74.237	0	323.31	14212000000	319	1396900	84399000	10274000	5731100	7207700	12148000	P48678;D3YUF7	P48678	Prelamin-A/C;Lamin-A/C	Lmna	1097
18.5979	24.543	19.5307	20.6829	18.9079	20.1438	14	14	53.1	53.1	30.641	0	43.927	1259200000	39	754940	14367000	2041000	1185100	2715900	3888500	P48758;A0A1B0GRG8;Q8K354	P48758	Carbonyl reductase [NADPH] 1	Cbr1	1098
19.9193	22.953	26.8599	27.9893	24.9188	24.4959	2	2	27.7	27.7	9.2908	0	40.649	3375500000	48	631650	11495000	76387000	67521000	88649000	36058000	P48771	P48771	Cytochrome c oxidase subunit 7A2, mitochondrial	Cox7a2	1099
NaN	NaN	NaN	NaN	NaN	17.8854	13	12	56.2	52.2	26.635	0	44.32	724360000	24	128750	0	0	0	532940	180100	P48774;E9PVM7;E9PV63;E9Q024;E9Q5L9	P48774;E9PVM7;E9PV63	Glutathione S-transferase Mu 5	Gstm5	1100
33.3775	33.1562	33.2091	33.149	33.3097	33.2682	43	25	86.6	56.7	32.904	0	323.31	1386600000000	2164	4609200000	5051700000	5665200000	4594900000	9644800000	9710200000	P48962	P48962	ADP/ATP translocase 1	Slc25a4	1101
23.2862	24.5487	22.2833	NaN	NaN	22.3527	9	8	33.8	31.4	38.833	0	179.68	756160000	32	3085000	12689000	645520	0	223060	3574600	Q5EBP8;P49312	Q5EBP8;P49312	Heterogeneous nuclear ribonucleoprotein A1;Heterogeneous nuclear ribonucleoprotein A1, N-terminally processed	Hnrnpa1	1102
22.4646	23.32	20.9952	21.928	20.8731	21.4651	10	10	54.7	54.7	25.926	0	77.851	947050000	20	4458000	9809900	332180	733940	3277000	5025800	P49722	P49722	Proteasome subunit alpha type-2	Psma2	1104
25.5091	25.7452	25.6854	25.2836	26.4682	26.3795	18	17	55.2	52.1	40.466	0	323.31	9977100000	177	26251000	63854000	30633000	22619000	114960000	131730000	P49813	P49813	Tropomodulin-1	Tmod1	1105
24.9816	25.3011	27.5132	27.1388	26.9263	27.268	11	7	68	53.4	20.538	0	127.9	15440000000	111	15202000	30606000	113590000	60594000	159860000	205310000	P49817;H3BKG0;D3Z148	P49817;H3BKG0;D3Z148	Caveolin-1;Caveolin	Cav1	1106
NaN	18.6404	NaN	NaN	NaN	NaN	4	4	44.2	44.2	10.194	0.00095831	5.2155	41706000	4	41518	224400	150100	97329	393950	133770	P49962;D3YZX8	P49962;D3YZX8	Signal recognition particle 9 kDa protein	Srp9	1107
24.9161	25.4597	25.6054	25.028	25.0197	24.9499	11	11	68	68	26.588	0	174.37	6375700000	105	15289000	58268000	54587000	18791000	49022000	56539000	P50171;G3UX44	P50171;G3UX44	Estradiol 17-beta-dehydrogenase 8	Hsd17b8;H2-Ke6	1109
NaN	21.1842	20.5025	20.0208	19.2598	19.4796	11	11	29.9	29.9	47.688	0	26.208	1316700000	17	14049	569290	1371800	661050	625630	2114600	P50247;A2ALT5	P50247	Adenosylhomocysteinase	Ahcy	1110
NaN	NaN	NaN	NaN	NaN	21.3145	7	7	16.7	16.7	59.914	0	14.474	452890000	9	0	0	109070	280460	983820	2362300	P50285;Q3UNX7;D3Z0T2;A0A0A6YVP9;Q8C9C1	P50285;Q3UNX7	Dimethylaniline monooxygenase [N-oxide-forming] 1	Fmo1	1111
NaN	NaN	20.2156	NaN	NaN	NaN	9	6	25.3	17	50.521	0	41.452	460750000	8	0	0	843020	498740	786940	514900	P50396;D6RI86;B7FAU8	P50396	Rab GDP dissociation inhibitor alpha	Gdi1	1112
NaN	21.1596	NaN	NaN	NaN	NaN	8	8	52.6	52.6	20.895	0	78.291	1133900000	29	100480	2130400	0	162470	0	0	P50462;A0A140LHC6	P50462	Cysteine and glycine-rich protein 3	Csrp3	1113
18.3644	18.3227	NaN	NaN	19.2686	19.8852	3	3	6.3	6.3	68.325	0	8.0824	36041000	4	275700	234300	0	0	80769	68519	P50516;D3Z1B9	P50516	V-type proton ATPase catalytic subunit A	Atp6v1a	1114
NaN	NaN	NaN	NaN	NaN	19.9108	5	5	19	19	26.157	0.00095374	5.1428	160450000	6	0	1266400	0	274410	786450	1351100	P50518;A0A0N4SW07;A0A0N4SWA3;A0A0N4SW34;Q9D593	P50518;A0A0N4SW07	V-type proton ATPase subunit E 1	Atp6v1e1	1115
20.121	25.3406	23.6146	21.1608	21.6034	22.5259	4	4	48	48	11.083	0	75.232	415850000	9	494010	37743000	1898900	1939900	146540	29778000	P50543	P50543	Protein S100-A11	S100a11	1116
28.6719	28.4162	29.0218	28.9014	29.4592	29.3898	43	43	76.2	76.2	70.875	0	323.31	147120000000	1374	176330000	167060000	283890000	136700000	414800000	477210000	P50544;B1AR28	P50544;B1AR28	Very long-chain specific acyl-CoA dehydrogenase, mitochondrial	Acadvl	1117
NaN	21.1508	19.0938	18.6403	19.3113	18.8692	8	8	23.9	23.9	43.698	0	28.296	455320000	12	0	3155500	120190	41134	347280	212960	Q3TGU7;P50580	Q3TGU7;P50580	Proliferation-associated protein 2G4	Pa2g4	1118
NaN	NaN	19.9154	21.7369	NaN	NaN	10	9	27.9	27.9	43.054	0	292.1	7930600000	65	0	142690	1396900	3976400	488380	0	P50608	P50608	Fibromodulin	Fmod	1119
NaN	NaN	NaN	NaN	NaN	NaN	4	4	9.7	9.7	81.44	0	19.308	109060000	5	0	0	0	0	0	0	Q8CE80;P51125	Q8CE80;P51125	Calpastatin	Cast	1120
22.594	23.3051	21.1313	21.328	23.5523	23.8208	13	13	69.1	69.1	23.489	0	37.13	1449100000	46	2746400	11328000	123070	1217500	5796000	10818000	P51150;A0A0N4SVG9;A0A0N4SVR6	P51150;A0A0N4SVG9	Ras-related protein Rab-7a	Rab7a	1121
23.6281	23.9192	23.6608	23.6857	24.0191	23.9794	9	9	50.5	50.5	21.881	0	181.28	1553400000	49	6737700	6898100	11499000	5474900	22152000	33402000	P51410;A0A0G2JES3;A0A140T8T4;D3Z629;D3YZT0;A0A0G2JFQ3;S4R1R7	P51410;A0A0G2JES3;A0A140T8T4;D3Z629	60S ribosomal protein L9	Rpl9	1122
23.9603	23.6752	24.1187	22.0697	23.4162	23.5634	6	4	26.5	19.9	17.358	0	52.839	1377300000	31	16306000	15874000	15708000	1782900	11846000	12300000	P51637	P51637	Caveolin-3	Cav3	1123
21.9972	22.4219	22.5967	22.5278	22.5281	22.9312	16	16	28.6	28.6	79.481	0	55.682	1966500000	53	478030	1238000	2450100	981570	5652700	4570900	P51660	P51660	Peroxisomal multifunctional enzyme type 2;(3R)-hydroxyacyl-CoA dehydrogenase;Enoyl-CoA hydratase 2	Hsd17b4	1124
NaN	NaN	NaN	NaN	NaN	NaN	1	1	3.6	3.6	42.186	0.0038894	3.7147	351910000	4	0	0	0	0	0	0	P51661	P51661	Corticosteroid 11-beta-dehydrogenase isozyme 2	Hsd11b2	1125
25.8234	23.3918	27.3538	28.088	25.8075	27.3415	19	7	91	41.6	18.864	0	323.31	103700000000	281	13490000	2964100	68692000	107140000	61313000	343910000	P51667;E9Q8Y0;F6RBQ5;F6XCE3	P51667;E9Q8Y0;F6RBQ5	Myosin regulatory light chain 2, ventricular/cardiac muscle isoform	Myl2	1126
NaN	20.4579	19.7526	19.6682	20.016	19.9919	1	1	14.2	14.2	12.483	0.0058749	3.3758	34628000	3	48127	819290	235780	175660	1024900	851620	P51807	P51807	Dynein light chain Tctex-type 1	Dynlt1	1127
NaN	NaN	NaN	NaN	NaN	NaN	3	2	11.4	8	26.268	0.0059727	3.5417	26188000	3	0	0	0	0	0	0	P51859;E0CYW7;E0CXA0	P51859	Hepatoma-derived growth factor	Hdgf	1128
24.6275	25.614	24.0179	25.5247	25.2754	25.4583	28	10	69.8	31.2	32.931	0	40.76	8547400000	68	10286000	27755000	9361600	15770000	49965000	59813000	P51881	P51881	ADP/ATP translocase 2;ADP/ATP translocase 2, N-terminally processed	Slc25a5	1129
NaN	NaN	21.5894	20.9579	22.1965	21.3027	11	7	41.4	26.6	38.265	0	323.31	6623300000	58	0	0	2460600	2857200	6002100	6206800	P51885	P51885	Lumican	Lum	1130
23.9359	24.2369	24.7515	24.83	24.1305	24.0686	11	11	41.8	41.8	33.466	0	88.27	3139000000	60	10121000	19642000	19356000	14712000	27536000	29815000	P52196	P52196	Thiosulfate sulfurtransferase	Tst	1131
28.3977	28.0362	28.4286	28.8852	28.5232	28.602	46	46	75.5	75.5	57.844	0	323.31	312780000000	1378	174200000	165090000	218410000	178260000	208690000	243270000	P52480;A0A1L1SU37;A0A1L1SQV8;A0A1L1SSN6;A0A1L1STV8;A0A1L1SUV0;A0A1L1ST52;A0A1L1SVH2;E9Q509;G3X925;P53657	P52480	Pyruvate kinase PKM	Pkm	1132
29.0943	28.2235	28.7158	28.1334	28.2863	28.3967	5	5	57.8	57.8	13.02	0	323.31	18508000000	161	153770000	199330000	178590000	101230000	359440000	346550000	P52503	P52503	NADH dehydrogenase [ubiquinone] iron-sulfur protein 6, mitochondrial	Ndufs6	1133
NaN	NaN	NaN	NaN	NaN	20.1758	6	6	71.1	71.1	14.255	0	51.072	151660000	11	52466	0	305050	119800	326110	745770	P52760	P52760	Ribonuclease UK114	Hrsp12	1134
26.2098	26.1591	26.7356	26.5321	26.9839	26.7005	31	31	54.1	54.1	73.98	0	323.31	26423000000	389	32887000	36833000	72650000	38090000	90328000	102220000	P52825;A2A8E8;A2A8E7;A2A8E9	P52825	Carnitine O-palmitoyltransferase 2, mitochondrial	Cpt2	1135
24.3892	24.5163	25.0545	24.6864	24.0734	24.2895	16	16	38.6	38.6	53.246	0	48.627	4728200000	113	10691000	17289000	18971000	10868000	16324000	24723000	P53395;A0A0G2JGU0	P53395	Lipoamide acyltransferase component of branched-chain alpha-keto acid dehydrogenase complex, mitochondrial	Dbt	1136
20.8694	20.8846	20.585	20.6532	20.4311	20.3803	8	8	35.3	35.3	30.977	0	24.377	460320000	24	862720	1867700	867820	1165100	1952600	2004300	P53702;G3UXK7	P53702	Cytochrome c-type heme lyase	Hccs	1137
NaN	NaN	NaN	17.4951	NaN	NaN	4	2	13.2	7	31.616	0.0059322	3.4675	33145000	3	0	0	0	79241	0	0	Q8JZZ5;P53811	Q8JZZ5;P53811	Phosphatidylinositol transfer protein beta isoform	Pitpnb	1138
20.7023	19.9283	20.6553	20.7013	21.4945	22.2126	7	7	15.4	15.4	53.267	0	42.014	994890000	30	838720	823700	932670	728520	7668600	11199000	P53986	P53986	Monocarboxylate transporter 1	Slc16a1	1139
24.5746	24.716	24.7256	24.4534	25.1444	24.8818	13	13	55.2	55.2	23.547	0	83.109	3129900000	107	17702000	31677000	5404600	2367000	20482000	22687000	P53994;Q3TEG7;P59279;G3UXQ7;G3V022;A0A1D5RMH1;S4R232	P53994;Q3TEG7;P59279	Ras-related protein Rab-2A;Ras-related protein Rab-2B	Rab2a;Rab2b	1140
NaN	NaN	NaN	NaN	17.6835	NaN	5	1	33.7	8.4	19.592	0	8.8655	124570000	7	0	0	0	137120	149760	0	P53996	P53996	Cellular nucleic acid-binding protein	Cnbp	1141
28.0951	27.3903	28.8371	28.2534	27.6531	27.6311	28	27	58.6	58.6	50.906	0	323.31	165180000000	943	164170000	125850000	314860000	153670000	205340000	254720000	P54071;D6RIL6;A0A0U1RP68;A0A0U1RPR1	P54071	Isocitrate dehydrogenase [NADP], mitochondrial	Idh2	1142
NaN	NaN	NaN	16.7693	NaN	NaN	3	3	13.7	13.7	31.375	0	7.4834	57348000	4	0	0	0	60691	0	0	P54116	P54116	Erythrocyte band 7 integral membrane protein	Stom	1143
NaN	18.4735	NaN	NaN	NaN	NaN	7	5	19.2	15.1	43.512	0	55.504	203990000	8	600470	623530	0	0	0	0	P54728	P54728	UV excision repair protein RAD23 homolog B	Rad23b	1144
NaN	20.2774	20.896	20.9927	20.3371	19.9606	10	10	26.6	26.6	47.408	0	37.925	798790000	16	0	1833500	504800	232330	237690	496070	P54775;A0A140LIZ5	P54775;A0A140LIZ5	26S protease regulatory subunit 6B	Psmc4	1145
NaN	NaN	NaN	21.1729	20.4601	21.3207	16	16	38.2	38.2	54.866	0	168.65	3767000000	66	114670	0	1061400	959280	1350000	1840000	P54822;E9Q242;E9Q3T7;E9Q0A0;A0A140LHU1;A0A0G2JFI8	P54822;E9Q242;E9Q3T7	Adenylosuccinate lyase	Adsl	1146
NaN	NaN	17.7579	NaN	NaN	NaN	7	7	19.3	19.3	54.191	0	27.92	254390000	9	0	0	148410	107840	0	153000	P54823	P54823	Probable ATP-dependent RNA helicase DDX6	Ddx6	1147
NaN	NaN	NaN	NaN	NaN	NaN	4	4	10.2	10.2	40.068	0.0013787	4.5583	101340000	3	0	0	0	0	0	0	P54923	P54923	[Protein ADP-ribosylarginine] hydrolase	Adprh	1148
NaN	NaN	NaN	NaN	18.3934	18.532	1	1	5.4	5.4	20.78	0.0097127	3.0255	252250000	4	0	0	0	0	1617000	966930	Q99PM0;P55002	Q99PM0;P55002	Microfibrillar-associated protein 2	Mfap2	1149
NaN	19.8554	NaN	18.859	18.9801	19.3112	3	2	17.9	12.6	23.668	0	6.4877	127000000	6	4911700	998470	59813	35569	459560	460460	P55258	P55258	Ras-related protein Rab-8A	Rab8a	1150
NaN	16.3648	NaN	NaN	NaN	NaN	7	7	24.4	24.4	40.148	0	52.522	795710000	19	0	98828	0	464850	0	0	P55264	P55264	Adenosine kinase	Adk	1151
24.9886	24.8748	24.4694	24.4502	24.299	23.8168	16	16	44.2	44.2	42.215	0	97.92	3676500000	80	19799000	35610000	15982000	11751000	38620000	42316000	P55302;F6WMD1	P55302;F6WMD1	Alpha-2-macroglobulin receptor-associated protein	Lrpap1	1152
30.2365	28.3342	26.127	27.9798	28.8598	27.6103	6	6	46.6	46.6	10.344	0	26.653	19226000000	122	253510000	360660000	124250000	269230000	1095800000	797770000	P56135;F8WHP8	P56135;F8WHP8	ATP synthase subunit f, mitochondrial	Atp5j2	1153
22.1914	21.7522	22.7026	22.7672	22.8315	22.5422	6	6	38.9	38.9	22.876	0	24.695	410610000	15	525460	2655700	3355900	2499200	5304900	11480000	P56213	P56213	FAD-linked sulfhydryl oxidase ALR	Gfer	1154
24.5959	24.082	24.1182	24.5043	24.4116	23.8986	7	7	57.5	57.5	11.877	0	108.84	1872800000	39	6694200	9296700	4666000	3777000	17013000	10835000	P56375	P56375	Acylphosphatase-2	Acyp2	1155
NaN	NaN	NaN	22.6064	NaN	NaN	4	4	50.5	50.5	11.241	0	27.703	209290000	5	0	0	463750	1177700	0	0	P56376;E9QJT5;Q8BMV3	P56376;E9QJT5;Q8BMV3	Acylphosphatase-1;Acylphosphatase	Acyp1	1156
24.4935	24.6283	26.8617	26.887	25.4585	24.9556	3	3	34.5	34.5	6.6979	0	28.294	5185100000	66	28875000	50812000	98878000	125680000	172090000	107770000	P56379	P56379	6.8 kDa mitochondrial proteolipid	Mp68	1157
20.4632	NaN	NaN	NaN	NaN	NaN	7	7	51	51	16.989	0	31.252	245020000	15	828490	124750	265750	138560	1061500	442260	P56380	P56380	Bis(5-nucleosyl)-tetraphosphatase [asymmetrical]	Nudt2	1158
27.9083	25.692	28.959	26.8863	27.8701	28.7297	5	5	73.1	73.1	5.8378	0	8.1255	11611000000	50	228890000	80528000	371160000	57346000	267570000	627050000	P56382	P56382	ATP synthase subunit epsilon, mitochondrial	Atp5e	1159
20.6786	NaN	19.5491	NaN	NaN	19.4212	3	3	49.1	49.1	12.957	0	29.758	111310000	7	2670200	1149500	162210	0	0	638560	P56387	P56387	Dynein light chain Tctex-type 3	Dynlt3	1160
27.9207	27.6851	30.3275	30.0414	30.4274	30.5018	11	11	75.6	75.6	10.071	0	261.46	42471000000	219	126850000	263870000	444400000	302730000	1305800000	1088000000	P56391;A0A140LIU3	P56391;A0A140LIU3	Cytochrome c oxidase subunit 6B1	Cox6b1	1161
23.5729	23.8925	25.6415	25.169	24.8878	24.7653	4	4	21.2	21.2	9.0113	0.0014118	4.9125	976530000	17	14143000	20576000	58512000	24080000	74075000	45596000	P56393	P56393	Cytochrome c oxidase subunit 7B, mitochondrial	Cox7b	1162
23.2474	23.5466	23.3035	23.1448	23.3647	23.1072	4	4	77.8	77.8	6.784	0	8.0071	513960000	20	10330000	38534000	3540700	1821700	16689000	18934000	P56394	P56394	Cytochrome c oxidase copper chaperone	Cox17	1163
NaN	18.3598	19.0298	NaN	19.2742	19.2937	11	11	16	16	93.354	0	54.867	730570000	28	0	374100	16393	0	252400	263310	Q3U4W8;P56399;D3Z4K7	Q3U4W8;P56399	Ubiquitin carboxyl-terminal hydrolase;Ubiquitin carboxyl-terminal hydrolase 5	Usp5	1164
32.7718	32.4033	32.37	32.3886	32.6117	32.5907	32	32	76.6	76.6	56.3	0	323.31	1251300000000	3313	3388300000	3776600000	3571700000	2746800000	5400500000	5889900000	P56480	P56480	ATP synthase subunit beta, mitochondrial	Atp5b	1165
22.8467	22.78	22.6375	23.8937	24.254	24.1521	12	12	49.4	49.4	33.91	0	195	3150300000	57	2697100	4949400	6373600	6196000	22656000	24040000	P56501;D3YXM5;D3YZG5;A0A140LHA5;P70406	P56501	Mitochondrial uncoupling protein 3	Ucp3	1166
NaN	NaN	NaN	NaN	18.9827	18.3554	2	2	7.9	7.9	34.407	0.0058602	3.3437	79644000	2	0	0	0	0	878780	643920	P56528	P56528	ADP-ribosyl cyclase/cyclic ADP-ribose hydrolase 1	Cd38	1167
21.0683	20.2389	NaN	NaN	20.8548	20.727	7	7	8.5	8.5	100.58	0	20.344	459110000	15	775610	888910	0	56220	973290	1778300	P56695;Q3UN10	P56695;Q3UN10	Wolframin	Wfs1	1168
NaN	NaN	NaN	17.4246	NaN	NaN	1	1	6.5	6.5	28.369	0.0086313	3.166	8371400	1	0	0	0	110290	0	0	P57746	P57746	V-type proton ATPase subunit D	Atp6v1d	1170
20.9109	21.4081	21.9865	21.4307	21.4054	21.8589	6	6	26.3	26.3	28.823	0	26.752	468330000	14	1140300	3699600	4556300	1654600	3713000	5422300	P57759;F8WJI4;F8WIM7;D6RG87	P57759	Endoplasmic reticulum resident protein 29	Erp29	1171
22.0578	21.0424	20.6881	NaN	17.6703	18.4473	11	10	53.4	49.5	31.292	0	51.632	1794700000	30	1640200	1548400	947870	9753900	689700	414430	Q80T06;P57776;E9QN08;A0A0R4J1L2;Q91VK2;A0A0R4J1E2;F6ZFU0;D3YY68;D3YUQ9;D3Z7N2;D3YZT9	Q80T06;P57776;E9QN08;A0A0R4J1L2;Q91VK2;A0A0R4J1E2;F6ZFU0;D3YY68;D3YUQ9;D3Z7N2;D3YZT9	Elongation factor 1-delta	Eef1d	1172
NaN	NaN	NaN	NaN	NaN	NaN	3	3	13.3	13.3	28.357	0.0078351	3.1951	25308000	3	0	0	0	0	0	0	P57784;G5E883	P57784	U2 small nuclear ribonucleoprotein A	Snrpa1	1173
23.2262	23.9548	23.6684	24.8723	24.9488	24.8897	7	7	17	17	50.373	0	33.078	3323200000	80	4909000	15845000	12362000	8523800	36812000	32081000	P57787;B1ATM2;B1ATM1	P57787;B1ATM2;B1ATM1	Monocarboxylate transporter 4	Slc16a3	1174
22.8808	21.8935	21.9799	22.3903	23.2797	21.6954	7	7	59.8	59.8	10.561	0	20.853	266120000	15	2036400	630480	3158100	1818300	8141500	7572400	P58059;D3YVZ9	P58059	28S ribosomal protein S21, mitochondrial	Mrps21	1175
20.8685	20.8596	21.2906	21.1269	21.715	22.4746	5	5	29.6	29.6	14.308	0	8.0569	180540000	9	1456400	1280400	1315400	1394700	2813200	7069800	P58064	P58064	28S ribosomal protein S6, mitochondrial	Mrps6	1176
24.8226	25.8982	23.5628	25.1323	22.1797	25.4379	45	44	58.2	57	95.313	0	323.31	17429000000	258	5551800	20595000	3236900	2868500	2168400	8096000	P58252;G3UXK8	P58252	Elongation factor 2	Eef2	1177
24.1848	24.2557	24.5333	24.5062	25.3481	25.3886	39	39	46.1	46.1	111.34	0	190.19	8686300000	228	7211500	7499100	9307600	6843700	25259000	31094000	P58281;H7BX01;E0CXD1;F6U775	P58281;H7BX01;E0CXD1	Dynamin-like 120 kDa protein, mitochondrial;Dynamin-like 120 kDa protein, form S1	Opa1	1178
NaN	NaN	NaN	NaN	NaN	NaN	3	3	10.2	10.2	36.71	0.0030342	3.7541	37046000	3	0	0	0	0	0	0	P58389;A2AWE9;B7ZDE0;A2AWF0	P58389;A2AWE9	Serine/threonine-protein phosphatase 2A activator	Ppp2r4	1179
34.9449	34.6247	34.043	34.5282	33.8607	33.821	60	2	94	4.2	32.68	0	323.31	2670900000000	5857	20440000000	29236000000	17969000000	16252000000	18093000000	22402000000	P58771;Q8BSH3;E9Q452;E9Q454;Q8BP43;E9Q450;S4R2U0	P58771;Q8BSH3;E9Q452;E9Q454;Q8BP43;E9Q450;S4R2U0	Tropomyosin alpha-1 chain	Tpm1	1180
21.1055	20.6805	NaN	NaN	19.1236	19.321	8	8	19.6	19.6	46.719	0	30.846	674250000	21	295600	359860	0	0	293140	174200	P59017;A0A0N4SW24;A0A0N4SW63	P59017	Bcl-2-like protein 13	Bcl2l13	1182
20.2372	19.4708	20.7525	20.6483	20.6682	19.8126	3	3	16.4	16.4	24.762	0	6.4253	113330000	8	421870	185980	841410	503540	1078400	587990	P59041	P59041	DnaJ homolog subfamily C member 30	Dnajc30	1183
24.5289	23.9087	23.4338	23.4259	24.106	24.0773	5	5	21.4	21.4	30.016	0	28.577	1904400000	45	23751000	30923000	24084000	22686000	50718000	50757000	P59266	P59266	Fat storage-inducing transmembrane protein 2	Fitm2	1184
NaN	NaN	NaN	NaN	NaN	NaN	3	3	8.6	8.6	48.968	0.0022183	4.0961	44680000	3	0	0	0	0	0	0	P59325	P59325	Eukaryotic translation initiation factor 5	Eif5	1185
21.6841	24.3892	22.8664	22.4743	22.4298	22.6308	5	5	28	28	19.667	0	11.356	717450000	28	1888700	23310000	2809700	1813300	5109800	8497300	P59999;Q3TX55;E9PWA7	P59999	Actin-related protein 2/3 complex subunit 4	Arpc4	1186
NaN	NaN	NaN	22.4059	21.5467	22.3076	2	2	7.6	7.6	30.077	0.0022222	4.1128	70231000	7	0	0	0	781880	2910900	2383400	P60202	P60202	Myelin proteolipid protein	Plp1	1188
19.0946	20.826	19.5602	19.4364	19.2529	20.1319	4	4	9.2	9.2	52.22	0.0013844	4.5863	320150000	7	324790	549430	1058400	210870	631830	1904000	P60229	P60229	Eukaryotic translation initiation factor 3 subunit E	Eif3e	1189
19.6472	20.5763	20.4705	22.0468	22.0394	21.1505	7	4	26.1	15.2	37.497	0	25.16	1302600000	26	43655	4372800	448420	181700	1199100	977050	P60335	P60335	Poly(rC)-binding protein 1	Pcbp1	1190
24.0812	23.2554	26.0024	24.7357	25.7578	25.7009	7	7	93.7	93.7	8.1828	0	184.19	2016400000	46	8946400	9844500	31037000	7011100	99657000	62277000	P60603	P60603	Reactive oxygen species modulator 1	Romo1	1191
NaN	NaN	NaN	NaN	18.0755	NaN	3	3	4.6	4.6	68.016	0.0022065	3.9958	54437000	2	0	0	0	0	213940	0	P60670	P60670	Nuclear protein localization protein 4 homolog	Nploc4	1192
29.0931	28.6857	27.5513	27.4421	27.1359	28.0455	41	1	84	4.5	41.736	0	323.31	55078000000	580	186500000	426820000	125910000	88599000	166360000	270820000	P60710;E9Q1F2;E9Q5F4;G3UZ07;E9Q606;E9Q2D1	P60710;E9Q1F2;E9Q5F4;G3UZ07	Actin, cytoplasmic 1;Actin, cytoplasmic 1, N-terminally processed	Actb;Actg1	1193
15.7244	16.9351	NaN	21.6735	20.6845	20.6679	2	2	19.2	19.2	7.4963	0.0047414	3.6591	30527000	6	69417	969550	0	1539000	2839900	1464200	P60761	P60761	Neurogranin;NEUG(55-78)	Nrgn	1194
22.6947	23.2072	24.1697	23.9861	24.4942	24.0927	7	6	42.4	36.6	21.258	0	52.35	2067400000	32	5503000	8903800	13052000	4256700	30576000	23390000	P60766;G3UZM2;D3Z3L1;F2Z463;D3YX61;Q8R527;Q9ER71	P60766	Cell division control protein 42 homolog	Cdc42	1195
22.0436	24.3348	20.1447	NaN	21.2365	21.5223	16	7	45.3	25.1	46.153	0	74.27	2151100000	61	416440	16112000	524740	0	1773900	2772100	P60843;D6RJ60;D6RJ11	P60843	Eukaryotic initiation factor 4A-I	Eif4a1	1196
23.9097	24.7055	23.5831	24.1708	24.3339	24.0518	6	6	36.1	36.1	13.373	0	21.491	1716100000	48	16869000	47075000	9679500	6414400	45487000	38189000	P60867	P60867	40S ribosomal protein S20	Rps20	1197
NaN	21.1783	NaN	NaN	17.9671	18.3295	7	4	41.4	26.5	23.707	0	17.036	296190000	13	0	2798400	208300	0	389780	433640	P61021	P61021	Ras-related protein Rab-5B	Rab5b	1198
25.8009	26.029	26.9503	27.2565	27.1526	26.8804	14	13	65.5	60	22.541	0	99.97	10229000000	115	24865000	72594000	58337000	43670000	139640000	102660000	P61027;Q9DD03;D3YUS4	P61027	Ras-related protein Rab-10	Rab10	1199
18.6157	NaN	NaN	NaN	NaN	NaN	3	2	38.1	25.9	16.602	0	12.08	143630000	5	394360	0	0	209030	526300	0	P61080;D3YUH6	P61080	Ubiquitin-conjugating enzyme E2 D1	Ube2d1	1200
NaN	19.1602	NaN	NaN	NaN	NaN	6	6	27.3	27.3	20.9	0	10.986	208800000	9	0	349050	0	307600	0	427070	P61082;F7CDT0;F6WMC0;G5E919	P61082;F7CDT0;F6WMC0;G5E919	NEDD8-conjugating enzyme Ubc12	Ube2m	1201
18.2022	NaN	NaN	NaN	NaN	NaN	7	7	41.5	41.5	22.406	0	50.28	359310000	7	462540	1211100	0	0	0	6269200	P61087;A0A0J9YUI1;Q3V3R8;A0A0J9YU07;A0A0J9YUR9;D3Z4U3;F8WIC2	P61087;A0A0J9YUI1;Q3V3R8;A0A0J9YU07	Ubiquitin-conjugating enzyme E2 K	Ube2k	1202
21.9276	22.0642	21.8094	19.8701	21.3833	21.2521	4	4	31.6	31.6	17.138	0	46.974	1381600000	17	2480400	4588600	619610	55612	3076900	2949200	P61089;A0A1W2P7Z3;A0A087WPV1;Q9CQ37	P61089;A0A1W2P7Z3	Ubiquitin-conjugating enzyme E2 N	Ube2n	1203
24.8137	28.0536	27.366	28.2706	27.5916	27.9262	7	7	21.1	21.1	44.76	0	31.532	13800000000	26	12795000	45870000	112660000	327560000	327360000	194540000	P61161	P61161	Actin-related protein 2	Actr2	1204
21.5154	22.037	22.4855	22.6519	22.1855	22.3219	9	5	37	21.3	42.613	0	78.33	1387200000	37	1705700	5872200	5684600	3655900	5898400	8301900	P61164	P61164	Alpha-centractin	Actr1a	1205
22.0889	22.8269	22.1262	20.7503	21.3928	21.9367	9	4	54.7	26	20.697	0	159.29	1932800000	42	1559500	3943100	2683600	701920	5069600	4793500	P84078;P61205;Q8BSL7;A2A6T9	P84078;P61205;Q8BSL7	ADP-ribosylation factor 1;ADP-ribosylation factor 3;ADP-ribosylation factor 2	Arf1;Arf3;Arf2	1206
NaN	NaN	NaN	NaN	NaN	22.1226	14	14	22.2	22.2	67.314	0	45.618	757490000	21	0	0	220900	817640	118320	4285100	P61222	P61222	ATP-binding cassette sub-family E member 1	Abce1	1207
23.708	24.8453	24.2763	22.817	23.2216	23.8387	11	11	46.2	46.2	17.258	0	24.474	2214800000	45	9693700	36870000	15837000	5205400	24651000	51741000	P61255;B1ARA3;B1ARA5	P61255;B1ARA3;B1ARA5	60S ribosomal protein L26	Rpl26	1208
25.0102	25.4047	24.0288	24.9173	24.7754	25.1723	7	7	45.6	45.6	15.798	0	27.486	3008300000	53	34016000	53868000	10042000	21015000	40718000	69616000	P61358;A2A4Q0	P61358	60S ribosomal protein L27	Rpl27	1209
19.8408	19.3554	NaN	19.5536	NaN	NaN	2	2	15.4	15.4	14.437	0.00665	3.2785	13046000	2	683180	756690	0	291610	0	0	P61364	P61364	Osteocrin	Ostn	1210
21.9164	23.861	23.8339	23.7095	22.4932	22.5919	4	4	38	38	10.275	0	24.12	377940000	31	6435600	9920200	5544100	6981800	13591000	18392000	P61514;A0A1D5RL86	P61514	60S ribosomal protein L37a	Rpl37a	1211
NaN	NaN	20.6309	NaN	NaN	NaN	7	2	50.6	13.9	20.396	0	6.6186	42023000	1	0	371320	921660	176670	209610	198660	P61750;E9Q798;F6UFB9;D3YV25;E9Q2C2	P61750;E9Q798	ADP-ribosylation factor 4	Arf4	1212
15.5837	NaN	NaN	NaN	NaN	NaN	2	2	13.1	13.1	14.653	0.0097561	3.0641	17328000	2	41668	0	0	0	0	0	Q3TIR6;P61759	Q3TIR6;P61759	Prefoldin subunit 3	Vbp1	1213
21.8579	22.6551	25.1443	23.7406	24.4375	22.5791	4	4	35.4	35.4	12.497	0	13.763	1015900000	29	1027000	4336700	18198000	5012600	22868000	12718000	P61804	P61804	Dolichyl-diphosphooligosaccharide--protein glycosyltransferase subunit DAD1	Dad1	1214
NaN	NaN	21.5425	21.6244	21.602	20.9326	6	6	89	89	14.478	0	303.96	405850000	12	0	194050	615340	502970	2421000	4812200	P61971;A0A1D5RLR1	P61971	Nuclear transport factor 2	Nutf2	1215
22.0056	22.531	18.9007	19.1327	18.59	25.2627	15	15	44.5	44.5	50.976	0	150.34	1906400000	43	1351600	4137400	688970	234290	785340	5392500	P61979;B2M1R6;H3BKD0;H3BLL4;H3BK96;H3BKI8;Q8BT23;H3BLP7;H3BJ43;H3BJS9	P61979;B2M1R6;H3BKD0;H3BLL4;H3BK96;H3BKI8	Heterogeneous nuclear ribonucleoprotein K	Hnrnpk	1216
23.9038	24.6089	24.5256	24.3407	23.8786	23.9854	18	12	80.2	63.6	28.302	0	323.31	11214000000	145	7868000	25492000	16729000	7710100	16445000	15836000	P61982	P61982	14-3-3 protein gamma;14-3-3 protein gamma, N-terminally processed	Ywhag	1217
19.8102	NaN	NaN	20.0186	19.9873	21.8904	6	4	33.8	20.6	23.399	0	14.974	379950000	12	1545600	2014500	1058400	560730	845620	1624100	P62071;A0A1B0GRT5;A0A1B0GRG1	P62071;A0A1B0GRT5	Ras-related protein R-Ras2	Rras2	1218
22.7206	22.3481	NaN	NaN	NaN	NaN	5	5	40	40	10.333	0	7.7558	115280000	5	2854200	2508500	1674000	409430	1649000	1524100	P62073	P62073	Mitochondrial import inner membrane translocase subunit Tim10	Timm10	1219
24.6718	24.0946	25.0539	24.2087	25.1013	24.1033	7	7	77.9	77.9	10.458	0	27.299	1299000000	33	5741200	12435000	16341000	8299800	35476000	39821000	P62075;A0A1W2P7H2;A0A1W2P756	P62075;A0A1W2P7H2	Mitochondrial import inner membrane translocase subunit Tim13	Timm13	1220
23.7553	23.1461	24.9901	24.4769	24.448	24.2878	5	5	60.2	60.2	9.2864	0	12.777	517940000	25	5825600	4315400	8417200	5843200	24112000	13286000	P62077	P62077	Mitochondrial import inner membrane translocase subunit Tim8 B	Timm8b	1221
25.6121	26.1428	25.1707	25.046	25.3943	25.5375	10	10	60.8	60.8	22.127	0	75.668	3771600000	55	30525000	38459000	17245000	9477900	52478000	54896000	P62082;F6SVV1	P62082;F6SVV1	40S ribosomal protein S7	Rps7;Gm9493	1222
16.9939	NaN	NaN	NaN	NaN	NaN	12	2	39.4	6.1	37.54	0	5.7301	50790000	4	67678	0	0	0	0	0	P62137	P62137	Serine/threonine-protein phosphatase PP1-alpha catalytic subunit	Ppp1ca	1223
22.5568	22.4548	22.7308	22.1608	22.1121	22.3335	14	4	48.9	16.2	37.186	0	115.57	2345500000	64	3231000	4766900	4276400	2567200	3672900	4204900	P62141;A0A0J9YUU8;A0A0J9YUG2	P62141	Serine/threonine-protein phosphatase PP1-beta catalytic subunit	Ppp1cb	1224
25.5471	27.1298	25.5644	24.7403	25.978	26.611	13	13	34.8	34.8	49.184	0	54.949	5173800000	33	95485000	63613000	1012000	852390	2038200	2864900	P62192	P62192	26S protease regulatory subunit 4	Psmc1	1225
22.221	22.5808	22.6535	23.068	22.3471	22.6468	13	13	41.9	41.9	45.626	0	42.866	1367800000	48	2514400	6170400	1474400	1228200	1718400	1527500	P62196;Q8K1K2	P62196;Q8K1K2	26S protease regulatory subunit 8	Psmc5	1226
23.4366	23.9148	24.662	24.1703	23.5477	23.8946	10	10	57.7	57.7	24.205	0	64.902	2618600000	73	10307000	38300000	11347000	5306700	23406000	34364000	P62242	P62242	40S ribosomal protein S8	Rps8	1227
23.8649	24.3477	24.665	24.2016	24.8541	25.0002	10	10	67.7	67.7	14.839	0	86.067	2886000000	51	6908000	20899000	16492000	9808400	40831000	47033000	P62245;F8WJ41;D3Z712;D3YVB4	P62245;F8WJ41;D3Z712;D3YVB4	40S ribosomal protein S15a	Rps15a	1228
25.8091	27.8574	26.9815	26.8868	26.3782	26.4591	25	22	77.6	74.5	29.174	0	323.31	31816000000	259	27198000	375300000	51805000	37933000	69532000	61489000	P62259;D6REF3;F6WA09	P62259;D6REF3	14-3-3 protein epsilon	Ywhae	1229
23.9432	24.8356	23.8602	24.0315	24.0816	23.9996	6	6	38.4	38.4	16.273	0	27.428	1630100000	53	15970000	76210000	17301000	13754000	39646000	47401000	P62264;D3YVF4;D3Z7I1	P62264;D3YVF4;D3Z7I1	40S ribosomal protein S14	Rps14	1230
22.6046	22.6544	23.6437	24.2096	23.4742	23.9862	7	7	49	49	15.807	0	61.699	1123800000	37	3815300	9759800	5446400	4851300	19024000	30438000	P62267	P62267	40S ribosomal protein S23	Rps23	1231
NaN	21.3578	NaN	22.1958	22.5427	22.5935	2	2	32.1	32.1	6.6767	0.0014171	4.9542	267850000	14	0	2102600	0	2323000	27743000	16157000	P62274	P62274	40S ribosomal protein S29	Rps29	1232
24.2858	24.2211	24.8056	23.8281	24.6639	24.3414	10	10	51.9	51.9	18.431	0	54.008	2280500000	66	14087000	21032000	13778000	4838900	16742000	20741000	P62281;A0A1B0GRR3;A0A1B0GSE8	P62281;A0A1B0GRR3;A0A1B0GSE8	40S ribosomal protein S11	Rps11	1233
24.5778	24.841	25.1801	24.5525	24.7591	24.8456	7	7	39.3	39.3	16.142	0	34.193	2735700000	51	20447000	28306000	19849000	6404500	34301000	54631000	Q921R2;P62301;A0A0U1RQ71	Q921R2;P62301	40S ribosomal protein S13	Rps13	1234
19.0554	20.2056	NaN	NaN	19.9349	19.8559	2	2	24.4	24.4	9.7251	0.00048216	5.3418	33017000	9	221030	1343900	0	0	1409000	857400	P62307	P62307	Small nuclear ribonucleoprotein F	Snrpf	1235
NaN	NaN	NaN	NaN	16.4845	NaN	2	2	17.1	17.1	8.496	0.0059122	3.427	19386000	2	0	0	0	0	162460	0	P62309	P62309	Small nuclear ribonucleoprotein G	Snrpg	1236
21.2646	23.1737	22.017	21.995	23.4473	22.0989	2	2	27.7	27.7	13.281	0	18.818	397970000	11	5221600	3613000	291880	719290	40467000	21145000	P62315	P62315	Small nuclear ribonucleoprotein Sm D1	Snrpd1	1237
NaN	20.3033	20.0973	NaN	19.9893	20.0197	5	5	39	39	13.527	0	10.283	175240000	7	243580	2040100	513970	0	720980	1692300	P62317;D3Z5N9	P62317;D3Z5N9	Small nuclear ribonucleoprotein Sm D2	Snrpd2;Gm5449	1238
NaN	NaN	NaN	NaN	21.5369	21.0847	3	3	31.7	31.7	13.916	0	15.324	135320000	6	0	0	0	0	2083100	3155200	P62320;A0A1W2P7K5	P62320	Small nuclear ribonucleoprotein Sm D3	Snrpd3	1239
19.796	20.8736	20.0382	20.54	20.3458	20.9094	8	8	23.7	23.7	44.172	0	22.588	471430000	18	290370	376930	882940	782530	1207800	1233800	P62334	P62334	26S protease regulatory subunit 10B	Psmc6	1240
23.4138	23.1887	22.6069	22.3079	22.5483	22.4259	5	5	32.3	32.3	22.292	0	19.009	692080000	25	8421900	5572400	1942100	2086700	5681500	6247700	P62342	P62342	Selenoprotein T	Selt	1241
22.5951	22.9354	22.1094	22.5718	21.8076	21.9775	5	5	61.5	61.5	10.99	0	14.496	313190000	18	2415300	6373500	847370	734150	4015600	2889300	P62627;A2AVR9	P62627;A2AVR9	Dynein light chain roadblock-type 1	Dynlrb1	1242
25.8683	27.3659	26.5752	26.3411	26.8584	26.4368	25	14	65.9	36.1	50.454	0	323.31	65770000000	501	46950000	166040000	41527000	39926000	70777000	65510000	P62631	P62631	Elongation factor 1-alpha 2	Eef1a2	1243
25.3787	26.1115	25.7306	25.7164	25.1759	25.2669	17	17	61.2	61.2	29.597	0	98.516	5963200000	110	17216000	57293000	39679000	22003000	26617000	53356000	P62702;V9GWY0	P62702	40S ribosomal protein S4, X isoform	Rps4x	1244
22.9801	23.5899	24.1471	23.5152	23.5418	23.7913	8	8	43.2	43.2	20.732	0	15.33	1667000000	48	8812700	13168000	7144500	3595900	20541000	25410000	P62717;A0A1D5RLW5;A0A1D5RM85;A0A1D5RME4;A0A1D5RM79;F6YJW4;A0A1D5RMC7	P62717;A0A1D5RLW5;A0A1D5RM85;A0A1D5RME4;A0A1D5RM79;F6YJW4	60S ribosomal protein L18a	Rpl18a;Gm17541	1246
NaN	NaN	23.5354	22.3129	17.2562	21.45	51	1	88.1	2.9	42.009	0	11.95	2374800000	11	0	0	11397000	3830200	147030	4400400	P62737;P63268;D3YZY0;D3Z2K3;A0A0U1RQ96	P62737;P63268;D3YZY0	Actin, aortic smooth muscle;Actin, gamma-enteric smooth muscle	Acta2;Actg2	1247
NaN	NaN	NaN	NaN	19.3286	20.6781	5	5	36.6	36.6	17.018	0	9.2249	187250000	9	228940	408370	1324300	698980	2147600	1603400	P62743;A0A0U1RPS0;A0A0U1RQ06	P62743;A0A0U1RPS0	AP-2 complex subunit sigma	Ap2s1	1248
23.1147	23.6224	24.2306	24.0702	24.2084	23.9473	7	7	26.5	26.5	28.68	0	44.028	723450000	47	5703000	17485000	5212600	5045700	16863000	11270000	P62754	P62754	40S ribosomal protein S6	Rps6	1249
28.9237	28.6376	31.0154	30.7402	30.648	30.7988	14	14	59.2	59.2	11.367	0	119.79	82565000000	530	241980000	510390000	1022600000	645560000	2430100000	2903300000	P62806	P62806	Histone H4	Hist1h4a	1250
NaN	18.3166	NaN	NaN	NaN	17.3561	6	6	16.4	16.4	56.55	0	11.757	271430000	10	0	290840	0	0	0	188430	P62814;Q91YH6;A0A0U1RNU9	P62814;Q91YH6	V-type proton ATPase subunit B, brain isoform	Atp6v1b2;Atp6v1b1	1251
NaN	23.6852	21.721	22.0987	22.0837	22.3938	12	12	48.1	48.1	24.423	0	31.987	1891300000	37	3220600	21492000	3006200	2274400	4254300	6716900	P62827;Q14AA6;Q61820	P62827;Q14AA6	GTP-binding nuclear protein Ran	Ran;1700009N14Rik	1252
23.0017	24.0283	22.4888	NaN	21.112	21.0331	6	6	50	50	14.865	0	47.616	538550000	13	1777900	7009100	314350	0	7705800	5717500	P62830;A2A6F8	P62830	60S ribosomal protein L23	Rpl23	1253
23.909	23.8836	23.9798	23.8504	23.7328	24.3911	10	3	52.2	15.2	20.987	0	64.878	2581600000	58	5556200	22602000	10654000	5161400	16137000	38789000	P62835;A0A0G2JE52;A0A0G2JDL9	P62835;A0A0G2JE52;A0A0G2JDL9	Ras-related protein Rap-1A	Rap1a	1254
22.4174	22.704	21.588	23.2527	21.7016	21.7355	6	1	64.1	15.2	17.04	0	142.32	841040000	28	5582000	4473800	2833600	5115900	2592900	5034400	P62843	P62843	40S ribosomal protein S15	Rps15	1255
22.0771	22.5103	NaN	20.8702	21.3544	21.4445	4	4	35.3	35.3	15.423	0	12.422	187600000	15	4698900	3610300	0	471300	1673800	4514600	P62849	P62849	40S ribosomal protein S24	Rps24	1256
22.3109	20.3585	23.7149	21.8697	22.0838	22.6534	4	4	37.4	37.4	13.015	0	15.982	443360000	20	5524300	1880600	11133000	728880	2845100	15757000	P62855	P62855	40S ribosomal protein S26	Rps26	1257
17.8989	22.7334	NaN	NaN	19.9346	17.8365	3	3	9	9	14.416	0.0013755	4.5108	96230000	6	275440	9788600	0	0	3953700	144510	Q642K5;P62862	Q642K5;P62862	40S ribosomal protein S30	Fau	1258
24.6832	24.3401	24.0884	23.5235	23.3237	23.6214	11	11	66.9	66.9	13.17	0	45.975	1167600000	39	14481000	15792000	8614800	3384300	13283000	14282000	P62869;A6PWE0	P62869	Transcription elongation factor B polypeptide 2	Tceb2	1259
NaN	NaN	20.6149	20.8454	20.97	21.6142	9	3	32.6	11.5	37.377	0	59.638	479790000	12	0	0	442330	90724	2214600	6714500	P62874;H3BKR2;H3BLF7	P62874;H3BKR2;H3BLF7	Guanine nucleotide-binding protein G(I)/G(S)/G(T) subunit beta-1	Gnb1	1260
NaN	20.4107	NaN	NaN	NaN	NaN	3	3	29.6	29.6	12.274	0	9.3577	47152000	6	0	3044900	0	0	0	0	P62878	P62878	E3 ubiquitin-protein ligase RBX1;E3 ubiquitin-protein ligase RBX1, N-terminally processed	Rbx1	1261
24.0543	23.9505	24.5755	25.3458	24.9099	24.8783	11	2	38.2	9.1	37.331	0	94.43	4449500000	73	7934600	21713000	19221000	14297000	51665000	62856000	P62880;D3Z1M1;E9QKR0;D3Z1T4;D3YZX3;E9PWM7;A0A0A6YVN9;V9GWY1;Q61011	P62880;D3Z1M1;E9QKR0;D3Z1T4;D3YZX3	Guanine nucleotide-binding protein G(I)/G(S)/G(T) subunit beta-2	Gnb2	1262
24.541	25.2445	24.9702	24.6449	24.854	25.8716	6	6	58.3	58.3	12.784	0	64.079	2804000000	65	32602000	52656000	24438000	11716000	66430000	70566000	P62889	P62889	60S ribosomal protein L30	Rpl30	1263
24.7411	24.9217	24.583	23.581	24.6136	24.5882	7	7	45.6	45.6	14.463	0	44.709	2019300000	31	24467000	23407000	19655000	2911400	38952000	52669000	P62900;A0A0A6YX26;A0A0A6YXL3	P62900;A0A0A6YX26;A0A0A6YXL3	60S ribosomal protein L31	Rpl31	1265
24.0328	25.1639	25.0719	25.0239	25.1456	25.359	20	20	74.9	74.9	26.674	0	85.308	6040600000	122	8062800	28011000	16250000	10746000	32796000	42033000	P62908;D3YV43;A0A140LI77	P62908;D3YV43;A0A140LI77	40S ribosomal protein S3	Rps3	1266
21.8595	23.7918	20.6458	21.1796	20.4145	20.9282	6	6	40.7	40.7	15.86	0	11.705	362770000	15	3268100	15230000	218940	210560	1945500	3517900	P62911;P17932	P62911;P17932	60S ribosomal protein L32;Putative 60S ribosomal protein L32	Rpl32;Rpl32-ps	1267
23.2552	24.4934	23.6346	24.8071	24.0695	24.7336	10	10	33.5	33.5	28.024	0	36.769	2463100000	63	11562000	43399000	10737000	9117200	24346000	40222000	P62918	P62918	60S ribosomal protein L8	Rpl8	1268
NaN	NaN	19.4997	NaN	NaN	NaN	5	5	9.6	9.6	79.95	0	18.055	140240000	7	0	0	100190	192880	61986	146120	P62932	P62932	F-box only protein 40	Fbxo40	1269
21.4056	21.6879	20.9224	22.1505	20.8921	21.0457	11	5	34.8	22	35.73	0	182.46	397990000	26	3676100	5738600	917920	833140	689600	1385500	P62960;A2BGG7	P62960	Nuclease-sensitive element-binding protein 1	Ybx1	1270
22.9292	22.689	25.3175	23.1405	23.3825	23.6636	9	4	72.1	31.4	14.957	0	70.788	2122800000	52	1187700	15186000	15104000	5116700	12480000	7929600	P62962;Q5SX49;J3QMC2	P62962;Q5SX49	Profilin-1;Profilin	Pfn1	1271
26.5345	27.7804	28.2507	28.3498	28.2167	28.015	10	7	59	49.4	17.951	0	170.44	44847000000	328	323250000	724580000	435530000	298180000	759230000	774860000	P62983;A0A0A6YW67;E9Q9J0;E9Q5F6;Q5SX22;P62984;P0CG49;P0CG50;E9Q4P0;E9QNP0	P62983;A0A0A6YW67;E9Q9J0;E9Q5F6;Q5SX22;P62984;P0CG49;P0CG50;E9Q4P0;E9QNP0	Ubiquitin-40S ribosomal protein S27a;Ubiquitin;40S ribosomal protein S27a;Ubiquitin-60S ribosomal protein L40;Ubiquitin;60S ribosomal protein L40;Polyubiquitin-B;Ubiquitin;Polyubiquitin-C;Ubiquitin;Ubiquitin-related 1;Ubiquitin-related 2	Rps27a;Gm8797;Uba52;Ubc;Ubb;Kxd1	1272
24.0768	24.1839	25.0496	24.4744	24.6756	24.7711	9	8	45.5	40.3	23.432	0	42.857	2892100000	63	14249000	28502000	18271000	5973000	26582000	33113000	Q3TLP8;P63001;P60764;Q05144;A2AC13	Q3TLP8;P63001;P60764;Q05144	Ras-related C3 botulinum toxin substrate 1;Ras-related C3 botulinum toxin substrate 3;Ras-related C3 botulinum toxin substrate 2	Rac1;Rac3;Rac2	1273
18.7266	17.3487	NaN	NaN	NaN	18.3011	5	5	15.4	15.4	46.67	0	11.172	498290000	8	404170	50399	352930	263110	357360	388870	P63005;Q5SW16	P63005	Platelet-activating factor acetylhydrolase IB subunit alpha	Pafah1b1	1274
NaN	19.3623	NaN	NaN	NaN	NaN	1	1	7.3	7.3	24.97	0	9.3315	16532000	0	434350	837350	0	0	0	0	P63011	P63011	Ras-related protein Rab-3A	Rab3a	1275
27.036	27.5785	27.2112	27.2715	27.0452	27.3181	36	23	57.6	37.3	70.87	0	323.31	72672000000	739	69339000	153380000	72842000	50233000	83802000	125970000	P63017;Q504P4;D3Z5E2	P63017;Q504P4	Heat shock cognate 71 kDa protein	Hspa8	1276
20.8655	21.5115	21.5098	21.9549	21.1018	21.5432	6	3	55.3	32	11.48	0	37.823	361190000	21	2605800	3846100	3397500	1430200	2698900	6040000	P63024	P63024	Vesicle-associated membrane protein 3	Vamp3	1277
20.6602	21.3839	22.4234	23.3729	21.2471	20.8267	8	8	41.3	41.3	19.462	0	138.1	1775900000	43	4284900	10614000	3936800	3121000	5599100	4326000	P63028;D3YU75	P63028;D3YU75	Translationally-controlled tumor protein	Tpt1	1278
27.1706	26.1904	27.9676	27.6186	28.224	27.9441	6	6	59.6	59.6	12.454	0	112.34	10936000000	86	52733000	75736000	154610000	58641000	404290000	311960000	P63030;D3Z786;D3YWY6;D3Z5S0;E9Q0V4	P63030;D3Z786;D3YWY6;D3Z5S0;E9Q0V4	Mitochondrial pyruvate carrier 1	Mpc1	1279
16.4721	NaN	NaN	NaN	NaN	NaN	3	3	8.8	8.8	44.868	0	7.3271	31427000	2	79674	0	0	0	0	0	P63037;B1AXY1;B1AXX9;B1AXY0	P63037;B1AXY1	DnaJ homolog subfamily A member 1	Dnaja1	1280
28.4904	28.4062	29.2801	29.1597	29.663	29.6974	49	49	78.7	78.7	60.955	0	323.31	134880000000	1206	223120000	272530000	392980000	200240000	485850000	634220000	P63038;D3Z2F2;D3Z7J9	P63038	60 kDa heat shock protein, mitochondrial	Hspd1	1281
20.992	21.3215	21.3058	21.005	20.7257	20.7726	7	6	20.1	17.2	44.178	0	17.679	542060000	15	749820	1526800	2736800	1471600	2330200	4041700	Z4YKV1;P63094;Q6R0H7;A2A610;A2AE31;Q66L47;Q8CGK7	Z4YKV1;P63094;Q6R0H7	Guanine nucleotide-binding protein G(s) subunit alpha isoforms short;Guanine nucleotide-binding protein G(s) subunit alpha isoforms XLas	Gnas	1284
23.1905	28.2067	25.8054	25.1416	25.5107	25.5896	23	17	66.5	60	27.771	0	323.31	10004000000	139	3034700	416780000	27440000	8019400	38629000	46643000	P63101;D3YXN6;D3YXF4;D3YW45	P63101	14-3-3 protein zeta/delta	Ywhaz	1285
17.7287	NaN	NaN	NaN	NaN	NaN	1	1	11.2	11.2	17.312	0	7.9171	51794000	3	414940	0	0	0	0	0	P63147	P63147	Ubiquitin-conjugating enzyme E2 B	Ube2b	1286
21.364	24.1945	22.8179	23.0896	21.6628	22.7529	5	2	59.6	33.7	10.366	0	76.058	628240000	29	926920	29216000	3147900	1732900	1241400	3795100	P63168;Q80ZS7	P63168;Q80ZS7	Dynein light chain 1, cytoplasmic	Dynll1;BC048507	1287
24.9636	24.8077	20.7549	20.4633	20.574	22.2013	10	10	63.6	63.6	16.832	0	275.37	2520700000	64	17225000	16381000	957920	320220	1384900	7639200	P63242;A0A0A0MQM0;J3QPS8;Q8BGY2	P63242;A0A0A0MQM0;J3QPS8;Q8BGY2	Eukaryotic translation initiation factor 5A-1;Eukaryotic translation initiation factor 5A;Eukaryotic translation initiation factor 5A-2	Eif5a;Eif5a2	1288
22.2601	NaN	NaN	21.5949	NaN	23.2345	41	1	84	4.5	41.792	0	110.12	146820000	4	901330	0	0	102300	0	2782200	P63260;B1ATY1;G3UYG0	P63260	Actin, cytoplasmic 2;Actin, cytoplasmic 2, N-terminally processed	Actg1	1289
23.1636	24.0868	24.2161	24.3099	23.995	24.1588	10	10	47.4	47.4	15.524	0	23.819	1025100000	63	7747200	28518000	8421600	10085000	29193000	28082000	P63276	P63276	40S ribosomal protein S17	Rps17	1290
NaN	19.9403	18.5323	18.1563	18.214	17.7169	3	3	13.9	13.9	18.007	0.0014151	4.9465	38002000	4	0	1129100	308770	117670	635220	392580	P63280;Q8CFZ0;G3UYP0;G3UZL6	P63280;Q8CFZ0;G3UYP0	SUMO-conjugating enzyme UBC9	Ube2i	1291
19.8509	19.1871	20.9355	19.7006	18.3176	20.5387	3	3	13.6	13.6	9.6871	0	6.0031	47675000	5	239990	521360	696190	446250	1516200	1201800	P63300	P63300	Selenoprotein W	Sepw1	1292
20.7735	22.8921	22.3255	18.6054	21.1796	21.6012	4	2	22.8	14.1	23.553	0	18.235	449010000	13	1402800	9298800	7724900	595850	5598300	7755700	P63321	P63321	Ras-related protein Ral-A	Rala	1293
20.7007	25.4428	22.8294	23.1759	23.1055	23.8586	9	8	49.1	44.8	18.916	0	24.734	1413500000	32	234720	20882000	3436100	3392900	23645000	17398000	P63325;Q3UW83	P63325;Q3UW83	40S ribosomal protein S10	Rps10	1294
21.6087	19.6347	18.66	19.2948	20.6987	18.4135	16	8	34.9	17.5	58.643	0	41.978	1534300000	40	2716100	789600	128080	115020	717740	226720	P63328	P63328	Serine/threonine-protein phosphatase 2B catalytic subunit alpha isoform	Ppp3ca	1295
22.1969	23.1573	21.4275	22.4301	21.7124	22.1242	15	1	53.7	4.2	35.608	0	172.01	2002800000	66	2050100	7487600	2864800	2906500	4237400	4692300	P63330	P63330	Serine/threonine-protein phosphatase 2A catalytic subunit alpha isoform	Ppp2ca	1296
27.8369	27.4219	27.6525	27.685	27.5345	27.5813	20	20	82.7	82.7	29.82	0	323.31	33886000000	254	110050000	145900000	121680000	106980000	192500000	255840000	P67778;Q5SQG5	P67778;Q5SQG5	Prohibitin	Phb	1297
NaN	21.3936	NaN	20.5454	19.5364	19.6818	5	5	27	27	24.942	0	31.924	256270000	12	539020	4233200	0	706400	1296800	2115000	P67871;G3UZA4;G3UZJ5;G3UZX4;G3UXG7;G3UWU5;G3UXU2	P67871;G3UZA4;G3UZJ5;G3UZX4;G3UXG7	Casein kinase II subunit beta	Csnk2b	1298
23.3938	24.6249	23.5857	23.9674	23.1625	22.0867	6	5	57.8	51.6	14.759	0	87.802	1205700000	22	18937000	36966000	14834000	12951000	5976300	31347000	P67984	P67984	60S ribosomal protein L22	Rpl22	1299
28.4229	28.6411	28.9365	28.2989	28.7893	28.9438	52	0	88.1	0	42.019	0	323.31	71958000000	390	200730000	351400000	398700000	207540000	408170000	568420000	P68033;F6WX90	P68033	Actin, alpha cardiac muscle 1	Actc1	1300
19.9151	20.6618	21.2514	21.0971	20.7453	20.2548	6	6	63.6	63.6	17.861	0	55.282	1087000000	23	1298600	2738900	1648700	988260	1332000	1433900	P68037;D3YZS3	P68037;D3YZS3	Ubiquitin-conjugating enzyme E2 L3	Ube2l3	1301
21.7285	24.0489	23.4095	24.0785	23.2654	22.9815	18	18	62.1	62.1	35.076	0	265.45	2903800000	64	1126000	15157000	5275000	4037200	9522700	6228700	P68040	P68040	Guanine nucleotide-binding protein subunit beta-2-like 1;Guanine nucleotide-binding protein subunit beta-2-like 1, N-terminally processed	Gnb2l1	1302
36.3696	36.194	35.8606	36.0959	35.7169	35.5269	55	6	99.2	18	42.051	0	323.31	11859000000000	18460	54249000000	70034000000	56009000000	47163000000	69652000000	72810000000	P68134;A0A1D5RM20	P68134	Actin, alpha skeletal muscle	Acta1	1303
27.2053	28.031	25.8122	25.6602	26.0065	26.5652	27	4	81.6	16	49.83	0	323.31	32813000000	483	31285000	263750000	15031000	6065100	29526000	41850000	P68372;Q9D6F9	P68372;Q9D6F9	Tubulin beta-4B chain;Tubulin beta-4A chain	Tubb4b;Tubb4a	1304
21.2701	NaN	NaN	NaN	NaN	20.4675	27	1	77.3	5.3	49.909	0	18.851	117240000	6	472920	3970500	0	0	0	206280	P68373	P68373	Tubulin alpha-1C chain	Tuba1c	1305
27.8645	21.1626	NaN	NaN	20.311	27.1149	6	1	43.4	23.5	15.404	0	323.31	3245000000	22	383360000	991600	0	0	2648500	185040000	P68433;F8WI35;E0CYN1;E0CYR7	P68433;F8WI35	Histone H3.1;Histone H3	Hist1h3a;H3f3a	1306
21.2691	22.1898	21.9627	21.1996	21.1135	20.9427	12	7	43.5	26.4	28.211	0	16.15	835700000	15	800710	5394400	3139500	724550	5116500	1709400	P68510	P68510	14-3-3 protein eta	Ywhah	1307
NaN	NaN	NaN	NaN	NaN	20.8453	4	4	14.8	14.8	28.78	0.0013717	4.469	145780000	3	173050	0	1166300	0	2759800	1974500	P70122;D6REV5;F6TN03	P70122;D6REV5;F6TN03	Ribosome maturation protein SBDS	Sbds	1308
NaN	27.2647	17.3929	16.6092	15.2625	16.9345	8	8	23.2	23.2	42.111	0	63.231	2635200000	34	0	118470000	62865	212090	17216	477550	P70124;A0A087WQM9	P70124	Serpin B5	Serpinb5	1309
21.2235	NaN	NaN	NaN	19.8279	NaN	4	4	10.3	10.3	97.183	0	61.697	89744000	7	321480	0	0	0	123540	261080	P70168	P70168	Importin subunit beta-1	Kpnb1	1310
22.084	22.3892	21.4675	22.0375	21.9119	22.394	6	6	15.9	15.9	29.891	0	12.758	771180000	35	3710800	8973300	3454700	3146900	9043600	10234000	P70195	P70195	Proteasome subunit beta type-7	Psmb7	1311
NaN	NaN	NaN	NaN	NaN	15.5394	8	5	27.2	20.4	37.432	0	20.518	641270000	9	0	0	25146	10168	51463	21128	P70236;A2AGS2	P70236;A2AGS2	Dual specificity mitogen-activated protein kinase kinase 6	Map2k6	1312
20.7306	NaN	20.6675	20.359	20.7776	21.0607	2	2	10.9	10.9	26.215	0.0014104	4.9093	132230000	3	2719000	710020	3191600	1596400	6815000	7142200	P70245;A2AC29	P70245;A2AC29	3-beta-hydroxysteroid-Delta(8),Delta(7)-isomerase	Ebp	1313
NaN	NaN	NaN	NaN	NaN	NaN	5	5	10	10	54.849	0.0014184	4.9626	80265000	5	0	0	0	0	0	0	P70266;A2AFM8	P70266;A2AFM8	6-phosphofructo-2-kinase/fructose-2,6-bisphosphatase 1;6-phosphofructo-2-kinase;Fructose-2,6-bisphosphatase	Pfkfb1	1314
22.1863	23.3936	21.4892	21.5452	22.3228	21.831	16	16	95.2	95.2	20.83	0	323.31	7536300000	102	2693700	7839600	2190200	2131400	3382800	6217500	P70296;D3Z1V4;D6RHS6;E9QLE5;Q8VIN1	P70296;D3Z1V4;D6RHS6	Phosphatidylethanolamine-binding protein 1;Hippocampal cholinergic neurostimulating peptide	Pebp1	1315
26.9733	26.9901	26.5717	26.6922	26.571	28.0001	3	3	2.1	2.1	158.17	0.0059297	3.4628	18794000000	18	17125000	18512000	21537000	11930000	23813000	73419000	P70335	P70335	Rho-associated protein kinase 1	Rock1	1316
21.2568	NaN	20.8361	20.6804	20.0539	21.1618	8	8	78.6	78.6	13.777	0	114.2	1921000000	29	1505000	248580	1440800	873470	990920	2508700	P70349;B0R1E3	P70349;B0R1E3	Histidine triad nucleotide-binding protein 1	Hint1	1317
NaN	NaN	NaN	NaN	NaN	NaN	1	1	4.9	4.9	34.481	0.0058799	3.3952	71500000	1	0	0	0	0	0	0	P70362	P70362	Ubiquitin fusion degradation protein 1 homolog	Ufd1l	1318
NaN	NaN	19.2751	NaN	NaN	NaN	3	3	9.5	9.5	36.169	0.00095329	5.1365	51138000	3	0	0	353360	0	0	0	P70372	P70372	ELAV-like protein 1	Elavl1	1319
18.6261	18.5624	20.0752	19.3349	19.6999	19.2815	7	7	2.9	2.9	290.21	0	13.747	308770000	11	5810.3	65383	76094	42395	175600	131260	Q4FE56;P70398;F8VPU6;G3UZS3;E9PWA9	Q4FE56;P70398	Ubiquitin carboxyl-terminal hydrolase;Probable ubiquitin carboxyl-terminal hydrolase FAF-X	Usp9x	1320
25.8937	25.7441	27.5816	27.6074	25.9421	25.8368	28	28	60.7	60.7	52.641	0	323.31	23441000000	333	26312000	36667000	172310000	92952000	51462000	65371000	P70402	P70402	Myosin-binding protein H	Mybph	1321
28.5589	28.0515	28.1327	28.1112	28.3392	28.7447	18	18	56.7	56.7	42.785	0	323.31	79418000000	583	246470000	270870000	337850000	180240000	473160000	723770000	P70404	P70404	Isocitrate dehydrogenase [NAD] subunit gamma 1, mitochondrial	Idh3g	1322
20.0048	19.051	NaN	NaN	20.8642	NaN	6	6	24.5	24.5	34.165	0	14.491	150250000	8	434120	693420	0	0	646850	0	P70452;D6RJ29	P70452	Syntaxin-4	Stx4	1323
22.7439	22.6649	23.7242	22.862	23.7698	23.8867	56	56	37.7	37.7	220.5	0	323.31	8528400000	190	270580	1128400	800890	332880	1268300	1381200	P70670;Q60817	P70670	Nascent polypeptide-associated complex subunit alpha, muscle-specific form	Naca	1324
18.1318	NaN	NaN	NaN	NaN	NaN	12	12	43.7	43.7	36.947	0	137.21	1316500000	22	157690	683500	0	138590	697270	133500	P70695;F6YS63;Q9QXD6	P70695	Fructose-1,6-bisphosphatase isozyme 2	Fbp2	1325
21.1927	21.8027	22.9159	23.1258	22.3931	23.1616	16	16	34.9	34.9	59.652	0	82.698	1732000000	43	1351900	2432200	1966900	2380600	2994200	4402500	P80313;A0A0N4SV00;A0A0N4SUI8	P80313;A0A0N4SV00	T-complex protein 1 subunit eta	Cct7	1326
22.5026	21.8964	23.0981	23.0928	21.2685	21.525	21	21	50.7	50.7	57.477	0	155.01	1575000000	48	1611200	2022900	1201700	1056800	1224400	1696800	P80314;A0A1W2P7B7;A0A1W2P828;A0A1W2P6Q3;A0A1W2P8B6;A0A1W2P871	P80314	T-complex protein 1 subunit beta	Cct2	1327
20.1107	21.5702	20.6058	19.4617	21.4613	19.277	16	16	38.2	38.2	58.066	0	43.04	1313100000	33	354110	1471400	393030	291630	1241600	1350400	P80315;G5E839;G3UYW5;G3UXF3;G3UXG2	P80315;G5E839	T-complex protein 1 subunit delta	Cct4	1328
20.9378	21.2452	22.3107	22.5216	21.4873	22.3085	14	14	31.8	31.8	59.623	0	108.76	1655400000	50	1234500	1882000	2169500	3015800	2883800	3103300	P80316;E0CZA1	P80316	T-complex protein 1 subunit epsilon	Cct5	1329
21.3262	20.0137	22.8105	21.5391	22.7105	21.5103	13	13	26.6	26.6	58.004	0	38.683	1127900000	26	419290	2083900	1720600	3010900	4404300	2481300	P80317;Q61390;B1AT05	P80317	T-complex protein 1 subunit zeta	Cct6a	1330
21.8312	22.8788	22.8413	22.1819	22.4121	22.1438	20	20	44.8	44.8	60.629	0	43.253	1935000000	54	1301700	5600200	3295200	3173200	3691700	3765900	P80318;E9Q133;Q3U0I3;F6Q609;F6ZVG8	P80318;E9Q133;Q3U0I3;F6Q609	T-complex protein 1 subunit gamma	Cct3	1331
NaN	NaN	NaN	NaN	NaN	18.9885	5	5	8.5	8.5	74.596	0	12.74	224690000	7	68432	134670	129310	229030	117410	456400	P82198	P82198	Transforming growth factor-beta-induced protein ig-h3	Tgfbi	1332
23.2594	23.1222	23.7351	24.1023	24.1271	24.0861	13	13	49.1	49.1	32.133	0	45.737	2462500000	69	5729200	6665000	10771000	4308300	21221000	22575000	P82347;A2ACH6	P82347;A2ACH6	Delta-sarcoglycan	Sgcd	1333
23.6453	21.3163	23.0368	22.1487	22.5204	23.151	7	7	37.1	37.1	32.081	0	35.993	1482000000	34	2225900	2329800	8673500	4401500	11127000	14562000	P82348;F6YKG7	P82348;F6YKG7	Gamma-sarcoglycan	Sgcg	1334
20.8822	20.8763	22.3049	22.4732	22.3986	22.0999	6	6	30.3	30.3	34.872	0	62.436	1142100000	33	1665600	1955200	7087000	3079200	10246000	9699100	P82349	P82349	Beta-sarcoglycan	Sgcb	1335
24.6957	24.5275	24.2952	24.6353	24.3979	23.9588	12	12	37	37	43.286	0	75.63	6193900000	92	4567000	4089700	15740000	6812100	79505000	47426000	P82350;Q5SWB4	P82350	Alpha-sarcoglycan	Sgca	1336
22.5234	21.5976	22.7226	22.6985	22.1105	21.9772	3	3	23.6	23.6	12.441	0.0058898	3.4046	434230000	12	5270600	12902000	3351400	4053000	11841000	13017000	P83882;A0A0A6YW33	P83882	60S ribosomal protein L36a	Rpl36a	1337
NaN	20.9898	20.5949	NaN	19.8903	19.4588	8	2	52.2	15.6	20.529	0	8.7489	181930000	6	0	1535600	769310	0	471960	675970	P84084	P84084	ADP-ribosylation factor 5	Arf5	1338
19.6067	21.554	19.6407	21.1833	20.0482	20.096	4	4	45.2	45.2	12.259	0	36.43	58129000	7	353960	3904300	108660	496290	661260	543160	P84089;A0A1W2P7H9;A0A1W2P7T3;G3UW85	P84089;A0A1W2P7H9;A0A1W2P7T3;G3UW85	Enhancer of rudimentary homolog	Erh	1339
NaN	NaN	22.1659	NaN	21.1624	21.4009	7	6	53.9	48.2	21.308	0	13.995	225670000	8	217180	0	2051600	209090	2346600	2833800	P84096;A0A1B0GSL4	P84096;A0A1B0GSL4	Rho-related GTP-binding protein RhoG	Rhog	1340
23.0346	22.7408	23.7254	24.5993	23.0796	22.9591	6	6	43.2	43.2	22.417	0	134.48	1268300000	19	892380	2205700	12004000	10435000	12354000	14979000	P85094	P85094	Isochorismatase domain-containing protein 2A, mitochondrial	Isoc2a	1341
NaN	NaN	NaN	NaN	NaN	NaN	5	5	19.7	19.7	46.233	0	16.259	139140000	4	0	0	0	0	0	0	P97298;E9PWS2;B7ZC25;F6S1M4;Q5ND37;CON__Q95121	P97298;E9PWS2;B7ZC25	Pigment epithelium-derived factor	Serpinf1	1342
NaN	21.9681	22.0759	22.1279	21.535	22.0571	9	9	59.6	59.6	20.583	0	63.691	688820000	27	18631	4539400	5194100	1302500	3791000	1962000	P97315	P97315	Cysteine and glycine-rich protein 1	Csrp1	1343
22.1409	25.9849	23.2221	21.6543	22.9295	20.8673	18	18	34.8	34.8	80.895	0	231.15	1103800000	40	355880	15185000	1809600	896730	4344800	1402800	P97350;A0A087WS37	P97350	Plakophilin-1	Pkp1	1344
24.1241	24.8961	25.3816	25.4801	24.8147	25.0398	16	16	51.9	51.9	29.885	0	169.99	4456400000	126	5711800	18385000	24109000	6727000	34719000	46075000	P97351	P97351	40S ribosomal protein S3a	Rps3a	1345
NaN	22.4618	NaN	NaN	NaN	NaN	3	3	11.5	11.5	41.313	0	46.214	238160000	4	410030	6004800	0	0	0	0	P97355;E9PZ58	P97355;E9PZ58	Spermine synthase	Sms	1346
NaN	NaN	20.3366	17.0959	17.3394	19.7828	3	3	12.9	12.9	31.775	0.00095465	5.1707	94178000	5	0	0	1418000	82836	245960	1910500	P97370	P97370	Sodium/potassium-transporting ATPase subunit beta-3	Atp1b3	1347
NaN	NaN	NaN	NaN	NaN	NaN	3	2	6.8	5.2	54.087	0	8.7856	70818000	2	0	0	0	0	0	0	P97379;A0A0J9YUY8;A0A0J9YTQ8	P97379;A0A0J9YUY8;A0A0J9YTQ8	Ras GTPase-activating protein-binding protein 2	G3bp2	1348
23.2474	23.2127	24.1038	24.7279	24.0693	24.1908	20	20	39.6	39.6	54.079	0	134.36	6086000000	156	3263000	7881200	10787000	12258000	25568000	29269000	P97384;D3Z7U0	P97384;D3Z7U0	Annexin A11;Annexin	Anxa11	1349
NaN	22.967	22.0483	22.5841	21.491	21.791	15	15	46.4	46.4	35.915	0	65.16	1180400000	33	0	492200	5477000	3351500	3585400	3344300	P97429;A0A0N4SW89;D3Z0S1;A0A0N4SV57;F7ANV6;S4R1F2	P97429;A0A0N4SW89;D3Z0S1;A0A0N4SV57;F7ANV6	Annexin A4;Annexin	Anxa4	1351
26.9008	26.7247	27.1577	27.3742	26.9469	27.1662	26	26	64.5	64.5	56.495	0	323.31	45934000000	433	76047000	98195000	106920000	77511000	120480000	168060000	P97443;G5E8R7;G3UZ94;Q8BMV4	P97443;G5E8R7	Histone-lysine N-methyltransferase Smyd1	Smyd1	1352
NaN	NaN	NaN	NaN	NaN	NaN	3	3	4.3	4.3	109.65	0	10.055	51668000	3	0	0	0	0	0	0	P97449;A0A0U1RNS3	P97449	Aminopeptidase N	Anpep	1353
28.0346	27.4898	26.8913	26.5614	26.3038	26.3793	8	8	55.6	55.6	12.496	0	103.99	3700100000	70	173970000	255660000	5138600	1151800	92321000	57110000	P97450;E9QAD6	P97450;E9QAD6	ATP synthase-coupling factor 6, mitochondrial	Atp5j	1354
35.4517	35.403	33.0785	32.6673	33.0177	32.9101	31	3	95.9	14.2	18.955	0	323.31	1544700000000	4617	27194000000	32144000000	6785700000	4720200000	12755000000	15516000000	P97457;A0A0U1RQ36	P97457	Myosin regulatory light chain 2, skeletal muscle isoform	Mylpf	1355
25.4554	25.036	25.7743	25.6906	24.8987	25.5768	12	12	70	70	24.041	0	225.35	4822000000	100	21375000	22225000	34195000	16918000	17687000	35101000	P97478;A0A140LIF0;Q3TYT1	P97478;A0A140LIF0;Q3TYT1	5-demethoxyubiquinone hydroxylase, mitochondrial	Coq7	1356
29.1503	28.7907	29.0804	28.9669	29.254	29.4865	27	27	63.1	63.1	54.356	0	323.31	135800000000	741	305700000	323010000	370020000	268640000	630120000	807730000	P97807;H3BKG7	P97807	Fumarate hydratase, mitochondrial	Fh	1357
NaN	NaN	NaN	NaN	NaN	NaN	4	3	9.5	7.7	51.828	0	12.17	138810000	4	0	0	0	0	0	0	P97855	P97855	Ras GTPase-activating protein-binding protein 1	G3bp1	1358
NaN	NaN	NaN	NaN	15.6234	NaN	5	5	3.1	3.1	201.82	0	9.5969	124610000	7	0	0	0	0	22326	13903	P97927	P97927	Laminin subunit alpha-4	Lama4	1360
22.2376	23.7453	22.498	22.5377	22.4564	22.5514	5	5	18.8	18.8	24.65	0	49.762	957010000	29	6726200	19352000	7144600	7727900	9699300	12557000	P97952	P97952	Sodium channel subunit beta-1	Scn1b	1361
23.8558	25.165	20.4731	22.4918	22.2362	21.6253	25	3	74.1	12.2	49.67	0	41.779	1351200000	40	1633400	38816000	279880	354610	299680	1782700	P99024	P99024	Tubulin beta-5 chain	Tubb5	1362
22.9135	23.2118	21.9481	22.8593	21.6987	23.0012	7	7	39.4	39.4	29.116	0	64.506	1093400000	38	4872800	11331000	2243200	3066700	5459000	5334200	P99026	P99026	Proteasome subunit beta type-4	Psmb4	1363
23.4723	23.9802	25.0482	25.199	24.7147	24.4887	8	8	92.2	92.2	11.651	0	89.605	716160000	29	8954400	21189000	5674000	9925100	22533000	36994000	P99027	P99027	60S acidic ribosomal protein P2	Rplp2	1364
28.5158	28.127	28.6128	27.6846	27.7396	27.7582	8	8	70.8	70.8	10.435	0	323.31	10183000000	90	160360000	193240000	121220000	58254000	239440000	165170000	P99028	P99028	Cytochrome b-c1 complex subunit 6, mitochondrial	Uqcrh	1365
27.961	27.441	28.0842	27.4772	28.2447	27.8311	13	13	57.6	57.6	21.897	0	323.31	21026000000	255	110580000	82685000	107730000	57314000	209390000	192090000	P99029;G3UZJ4;H3BJQ7	P99029;G3UZJ4;H3BJQ7	Peroxiredoxin-5, mitochondrial	Prdx5	1366
NaN	NaN	NaN	NaN	17.2822	NaN	2	2	1.3	1.3	146.56	0.0021939	3.9111	42603000	2	0	0	0	0	139300	0	Q00519	Q00519	Xanthine dehydrogenase/oxidase;Xanthine dehydrogenase;Xanthine oxidase	Xdh	1367
NaN	NaN	NaN	NaN	NaN	21.174	3	3	8.2	8.2	59.262	0.00095923	5.2312	35805000	3	0	0	0	0	32001	254450	Q00612;A3KG36	Q00612;A3KG36	Glucose-6-phosphate 1-dehydrogenase X;Glucose-6-phosphate 1-dehydrogenase	G6pdx	1368
21.5928	21.1215	22.5397	NaN	21.9728	22.0586	14	12	43.2	39.4	30.615	0	39.222	3555700000	43	392460	809290	7297300	1782800	7520100	4628200	Q00623;A0A1L1STX7	Q00623	Apolipoprotein A-I;Proapolipoprotein A-I;Truncated apolipoprotein A-I	Apoa1	1369
NaN	NaN	NaN	NaN	NaN	20.4289	19	8	54.5	24.9	45.998	0	323.31	15832000000	91	80778	150580	704290	2587000	3977400	2799400	Q00897	Q00897	Alpha-1-antitrypsin 1-4	Serpina1d	1370
NaN	NaN	NaN	NaN	NaN	18.8392	13	6	28.3	12.1	45.891	0	70.32	4209400000	32	0	52865	905620	112090	1389600	930600	Q00898	Q00898	Alpha-1-antitrypsin 1-5	Serpina1e	1371
NaN	NaN	NaN	NaN	NaN	14.8258	2	2	3.8	3.8	84.939	0	9.0301	16961000	3	0	0	0	0	0	37877	Q00PI9	Q00PI9	Heterogeneous nuclear ribonucleoprotein U-like protein 2	Hnrnpul2	1372
23.597	22.5817	29.3236	29.3784	25.0271	24.9798	20	20	16.9	16.9	129.56	0	175.16	142300000000	282	2123500	1441500	176100000	195230000	24617000	27785000	Q01149;E0CXI2	Q01149	Collagen alpha-2(I) chain	Col1a2	1373
25.7538	26.4688	25.5304	25.4179	25.1937	25.4875	42	42	63.5	63.5	89.321	0	323.31	22480000000	417	19400000	45259000	20671000	11790000	27414000	37698000	Q01853	Q01853	Transitional endoplasmic reticulum ATPase	Vcp	1374
22.8801	22.6345	25.2197	25.1691	26.296	25.6283	5	5	19.7	19.7	28.793	0	93.68	5386700000	65	6589300	4468600	54904000	45774000	178660000	179320000	Q02013	Q02013	Aquaporin-1	Aqp1	1375
18.9993	22.1129	20.4386	19.2855	19.5455	19.3731	18	18	22.1	22.1	117.81	0	176.45	2991000000	70	181540	329210	150920	139020	328140	533490	Q02053;P31254	Q02053	Ubiquitin-like modifier-activating enzyme 1	Uba1	1376
26.2863	28.2482	26.6974	26.3081	26.2772	25.8365	34	30	51.5	45.1	81.8	0	323.31	13081000000	330	3725500	129960000	28492000	22577000	50021000	35768000	Q02257;F7CRC6;F7BAC9	Q02257	Junction plakoglobin	Jup	1378
NaN	NaN	NaN	NaN	NaN	19.1121	163	2	51.8	1.1	223.56	0	10.135	5252000000	23	0	0	90196	52602	0	237830	Q02566;Q1WNP4;B8JJH3;D3YV80;F6VXK7;B2RPU2;Q9QZZ4	Q02566	Myosin-6	Myh6	1379
24.425	23.7675	26.2717	25.9382	26.4962	26.6377	25	25	28.8	28.8	110.33	0	323.31	37227000000	316	2072500	3312400	39978000	26106000	63405000	92819000	Q02788;D3Z7D5	Q02788;D3Z7D5	Collagen alpha-2(VI) chain	Col6a2	1380
32.8912	32.5393	32.2032	32.3888	32.8742	32.6108	55	1	75.8	2.4	59.752	0	323.31	1245400000000	3296	3271300000	3117800000	3455300000	2732900000	5336800000	5372900000	Q03265;D6RJ16	Q03265	ATP synthase subunit alpha, mitochondrial	Atp5a1	1381
20.154	24.6508	19.3383	23.0944	22.9273	23.2884	12	10	38.6	33.1	42.713	0	50.268	794200000	35	632180	21165000	597320	1646600	5078600	2275600	Q04447	Q04447	Creatine kinase B-type	Ckb	1382
24.7271	24.7183	27.1749	27.0886	26.6483	26.8903	36	36	39.2	39.2	108.49	0	323.31	40068000000	428	3888500	5096100	44995000	59989000	53430000	81188000	Q04857	Q04857	Collagen alpha-1(VI) chain	Col6a1	1383
21.9739	27.9575	23.3277	22.0883	21.7906	23.3008	10	10	73.3	73.3	15.137	0	39.694	2667400000	50	5180300	269980000	14919000	6519400	9471000	34562000	Q05816	Q05816	Fatty acid-binding protein, epidermal	Fabp5	1384
17.4583	NaN	NaN	NaN	NaN	NaN	8	8	23.2	23.2	39.842	0	25.874	605890000	11	80037	129050	0	0	0	0	Q06138;D3YV52	Q06138	Calcium-binding protein 39	Cab39	1385
29.1846	28.7246	29.7812	29.5157	29.5661	29.8222	12	12	93	93	8.2355	0	109.42	34399000000	296	534590000	724680000	585070000	416640000	1791300000	2056900000	Q06185;Q8BTB6	Q06185	ATP synthase subunit e, mitochondrial	Atp5i	1386
NaN	NaN	NaN	NaN	NaN	NaN	3	3	8.5	8.5	51.655	0	9.4821	45315000	3	0	0	0	0	0	0	Q06890;E9Q9B8;E9PUU2;E9PXG5;E9Q8Y5;E9Q2G2	Q06890;E9Q9B8;E9PUU2;E9PXG5;E9Q8Y5	Clusterin;Clusterin beta chain;Clusterin alpha chain	Clu	1387
20.7007	22.8129	23.3902	24.7389	21.7135	23.0797	16	16	37.1	37.1	49.925	0	43.572	3439200000	81	246290	3155500	6842800	13321000	7405700	4041600	Q07076	Q07076	Annexin A7	Anxa7	1388
24.3975	22.5172	22.9007	NaN	22.2191	20.6077	3	3	17.7	17.7	30.372	0.00048662	5.4737	364550000	5	11011000	9507600	2477600	0	1163200	118170	Q07079	Q07079	Insulin-like growth factor-binding protein 5	Igfbp5	1389
26.3885	26.2582	26.8385	27.2086	27.0854	27.1795	17	17	48.5	48.5	44.889	0	310.95	33793000000	372	54097000	63084000	102640000	91147000	168400000	180160000	Q07417	Q07417	Short-chain specific acyl-CoA dehydrogenase, mitochondrial	Acads	1390
18.6409	19.2029	NaN	NaN	NaN	17.1138	2	2	5	5	64.49	0.0022085	3.9972	25428000	2	152940	786250	0	0	0	120310	Q07797	Q07797	Galectin-3-binding protein	Lgals3bp	1391
20.918	21.8776	21.6496	21.9845	22.7964	21.4533	1	1	1.9	1.9	77.308	0	7.9741	494240000	13	79600	2469400	1604000	1261700	4283100	1685700	Q08189	Q08189	Protein-glutamine gamma-glutamyltransferase E;Protein-glutamine gamma-glutamyltransferase E 50 kDa catalytic chain;Protein-glutamine gamma-glutamyltransferase E 27 kDa non-catalytic chain	Tgm3	1392
23.4809	23.261	24.1413	24.3821	24.7422	24.6432	16	16	32.1	32.1	76.249	0	323.31	6416100000	136	3580600	3336100	13094000	7933400	21678000	30953000	Q08642	Q08642	Protein-arginine deiminase type-2	Padi2	1393
23.9957	22.1593	25.2087	25.0175	25.0078	25.4252	16	16	32	32	52.697	0	132.47	14742000000	115	5742700	2476800	65292000	27378000	99044000	108420000	Q08857;A0A0G2JFB7	Q08857	Platelet glycoprotein 4	Cd36	1394
19.1467	20.7754	19.255	20.0931	19.6104	19.5453	24	24	28.6	28.6	103.32	0	51.894	2594200000	70	36731	568870	192880	370410	1186000	229320	Q11011;F6QYF8;E9Q039;E9Q6F4;F6V7K3;F7ANF4;F2Z3V5	Q11011;F6QYF8;E9Q039;E9Q6F4	Puromycin-sensitive aminopeptidase	Npepps	1395
NaN	NaN	NaN	NaN	16.0596	NaN	4	4	8.5	8.5	55.028	0	8.4529	104520000	5	0	0	0	0	63478	0	Q11136	Q11136	Xaa-Pro dipeptidase	Pepd	1396
NaN	NaN	23.8523	23.5736	24.1306	23.6883	4	4	7.8	7.8	85.156	0	33.479	390130000	10	0	0	1022700	725970	3594800	2205700	Q149B8	Q149B8	PGC-1 and ERR-induced regulator in muscle protein 1	Perm1	1397
33.6664	33.5473	33.3646	33.2445	33.1241	32.9052	129	129	84.2	84.2	164.74	0	323.31	1949700000000	8952	1830000000	2598600000	2230200000	1598400000	3280800000	3116700000	Q14BI5	Q14BI5		Myom2	1398
NaN	NaN	NaN	NaN	18.4973	NaN	1	1	8	8	22.314	0.0058947	3.421	9975900	1	0	0	0	0	427790	0	Q14C20;Q9D7L5	Q14C20;Q9D7L5		2310002L09Rik	1399
NaN	NaN	17.5036	17.592	17.3063	19.9289	3	3	4.8	4.8	77.795	0.0059222	3.4457	71151000	3	0	0	66970	95349	161460	625080	Q14C51;A0A0U1RQ61	Q14C51	Pentatricopeptide repeat domain-containing protein 3, mitochondrial	Ptcd3	1400
22.5658	22.0202	19.427	21.2143	22.7962	23.6241	8	8	20.9	20.9	53.947	0	16.595	537830000	18	1422500	1296600	28855	332390	6444700	6795900	Q17ST2	Q17ST2	Potassium voltage-gated channel subfamily A member 7	Kcna7	1401
22.2282	23.5707	19.8089	19.3035	21.8727	21.5204	18	2	95.8	11.6	10.472	0	9.7637	537260000	36	6109400	20656000	848540	1122000	15596000	21923000	Q1WNQ6	Q1WNQ6		Myh1	1402
NaN	NaN	NaN	NaN	NaN	21.6702	25	25	66	66	52.816	0	215.88	10609000000	149	456730	450950	3203000	826010	1637000	3372300	Q1XH17	Q1XH17	Tripartite motif-containing protein 72	Trim72	1403
22.9513	19.6478	23.6638	23.0279	23.8376	23.7651	14	14	31.2	31.2	54.208	0	59.309	3063400000	64	3546000	388490	9791300	3612800	9225700	11481000	Q2TPA8;B1AX78;B1AX77	Q2TPA8;B1AX78	Hydroxysteroid dehydrogenase-like protein 2	Hsdl2	1404
NaN	23.9632	24.9981	21.9733	23.3481	22.3566	3	3	3.4	3.4	92.771	0.0021988	3.9271	2536700000	8	0	1170300	19204000	19766	350070	15335000	Q32ME9;P55849	Q32ME9;P55849	Desmocollin-1	Dsc1	1405
22.6681	22.5079	23.019	23.5171	23.5961	22.9355	11	11	39.2	39.2	41.779	0	88.567	3250000000	66	6027100	5697800	9477100	6855700	18860000	19929000	Q3TCD4;Q9WUR2;E9PYC6;E9Q858;E9PUY9;E9PYA9;E9PVM6;E9Q7A8;E9PY42;Q78JN3	Q3TCD4;Q9WUR2;E9PYC6;E9Q858;E9PUY9;E9PYA9;E9PVM6	Enoyl-CoA delta isomerase 2, mitochondrial	Eci2	1406
NaN	NaN	NaN	24.0481	NaN	NaN	3	3	4.5	4.5	87.752	0	8.0328	1421100000	3	0	0	0	5520800	0	0	Q3TCH7;F6UV36;E9PXT5;E9PXY1;A2A432	Q3TCH7	Cullin-4A	Cul4a	1407
18.4824	18.8739	20.1684	19.8278	20.5575	21.1604	8	8	18.4	18.4	55.42	0	13.445	384610000	15	16917	217930	919140	233370	1356400	2880900	Q3TFD0;Q9CZN7	Q3TFD0;Q9CZN7	Serine hydroxymethyltransferase	Shmt2	1408
21.6001	22.8723	21.377	20.7625	21.2747	21.4782	8	5	46.5	29.7	19.779	0	28.841	354010000	20	1303000	7627100	1167000	317380	2173500	2536200	Q3THE2;Q6ZWQ9;D3YV37;D3Z249	Q3THE2;Q6ZWQ9	Myosin regulatory light chain 12B	Myl12b;Myl12a	1409
NaN	NaN	19.6704	NaN	NaN	NaN	3	3	8.9	8.9	43.688	0	10.666	222080000	4	0	367630	678310	0	0	0	Q3THS6;A0A0U1RNT6;A0A0U1RNK6;A0A0U1RQB0;Q91X83	Q3THS6;A0A0U1RNT6;A0A0U1RNK6	S-adenosylmethionine synthase isoform type-2	Mat2a	1410
NaN	NaN	NaN	NaN	NaN	NaN	4	4	10.8	10.8	48.327	0	20.122	81863000	4	0	0	0	0	0	0	Q3TIV5	Q3TIV5	Zinc finger CCCH domain-containing protein 15	Zc3h15	1411
NaN	NaN	16.4886	NaN	NaN	NaN	3	3	10.5	10.5	67.692	0	11.984	49685000	5	0	0	14913	0	0	0	Q3TJ56;Q78PY7	Q3TJ56;Q78PY7	Staphylococcal nuclease domain-containing protein 1	Snd1	1412
NaN	NaN	NaN	18.0385	NaN	NaN	2	2	4.9	4.9	55.055	0.00094922	5.0361	68280000	2	0	0	131280	95408	0	0	Q3TJZ6	Q3TJZ6	Protein FAM98A	Fam98a	1413
20.9758	20.5783	19.1889	21.07	20.3941	20.7448	13	13	14.7	14.7	107.83	0	19.538	663450000	29	504460	351090	459710	954580	2187700	1846100	Q3TL44;A0A1L1ST78;A0A1L1SQN7	Q3TL44	NLR family member X1	Nlrx1	1414
18.6664	NaN	NaN	NaN	NaN	19.9056	6	6	25.7	25.7	31.852	0	17.93	222730000	11	172070	2139600	199480	88711	185460	1897600	Q3TLP5;F6Z5N5;F6YTG0	Q3TLP5;F6Z5N5;F6YTG0	Enoyl-CoA hydratase domain-containing protein 2, mitochondrial	Echdc2	1415
NaN	NaN	NaN	NaN	NaN	16.1317	9	9	28.9	28.9	47.661	0	100.35	856710000	16	0	0	0	0	0	116090	Q3TMH2;A2AWQ9	Q3TMH2	Secernin-3	Scrn3	1416
19.271	18.5297	NaN	19.1224	20.0794	18.3116	11	1	31.5	3.4	48.689	0	14.374	238360000	4	634170	593180	0	528740	1637700	926550	Q3TML0	Q3TML0		Pdia6	1417
29.2164	29.7667	27.2204	27.7564	28.6537	28.3586	11	11	39.3	39.3	33.309	0	323.31	68315000000	372	313320000	739280000	398510000	252740000	845290000	956060000	Q3TMP8;A0A1D5RLJ0;A0A1D5RMM9	Q3TMP8	Trimeric intracellular cation channel type A	Tmem38a	1418
24.28	24.5591	24.0595	23.3601	23.8544	23.8008	8	8	52.1	52.1	19.012	0	36.096	927180000	23	18139000	19649000	8762900	4087800	12009000	15257000	Q80ZP8;Q3TMX5;Q9CXI5;F6USD5;F6T4L3;F7C1S6	Q80ZP8;Q3TMX5;Q9CXI5;F6USD5;F6T4L3	Mesencephalic astrocyte-derived neurotrophic factor	Manf	1419
NaN	19.7136	20.7588	19.4275	20.4106	20.8993	2	2	7.8	7.8	28.391	0.0059524	3.5097	159110000	3	0	882750	2955700	299580	2698000	2499800	Q3TP92;J3QPC9	Q3TP92;J3QPC9	CTD nuclear envelope phosphatase 1	Ctdnep1	1420
21.3161	20.394	22.3868	22.102	22.1575	22.4868	3	3	14.8	14.8	23.884	0.00094607	4.9839	484800000	7	2795600	4006300	4381400	2091200	3655200	5066700	Q3TRE0;Q62147;E9Q8Y7	Q3TRE0;Q62147;E9Q8Y7	Sarcospan	Sspn	1421
25.1835	25.6256	26.4668	25.8456	25.8555	26.153	25	25	34.1	34.1	81.163	0	312.53	11971000000	218	26240000	43808000	47124000	24808000	47757000	57463000	Q3TVI8;D3YUE1;D3YY15;D3Z2F0	Q3TVI8	Pre-B-cell leukemia transcription factor-interacting protein 1	Pbxip1	1422
NaN	NaN	NaN	NaN	19.9326	NaN	8	8	21.3	21.3	51.662	0	21.681	811610000	14	0	148490	2188900	1038900	1293600	814350	Q8BPW9;Q3TVK3;Q9Z2W0;A0A087WS31;A0A087WSE6;A0A087WRC1;A0A087WNX3;A0A087WSD3;A0A087WSU0	Q8BPW9;Q3TVK3;Q9Z2W0;A0A087WS31;A0A087WSE6;A0A087WRC1	Aspartyl aminopeptidase	Dnpep	1423
15.8416	NaN	NaN	NaN	NaN	NaN	4	4	11.1	11.1	34.268	0	6.1805	358690000	5	20696	0	0	0	0	0	Q3TXN1;Q8VDQ1;D6RGL6	Q3TXN1;Q8VDQ1	Prostaglandin reductase 2	Ptgr2	1424
22.3716	22.8671	22.394	23.2374	22.5707	22.3299	18	18	25.1	25.1	105.73	0	152.89	2420300000	79	1773200	4320000	2758500	2510500	3251000	3175400	Q3TXS7;J3QN38	Q3TXS7	26S proteasome non-ATPase regulatory subunit 1	Psmd1	1425
22.1314	22.211	NaN	NaN	20.466	19.6513	2	2	11.2	11.2	20.921	0	5.8326	125890000	6	1827600	2502100	0	0	1990700	1798500	Q3TYS2;X1WI15;A0A0A0MQK0	Q3TYS2;X1WI15;A0A0A0MQK0	Uncharacterized protein C17orf62 homolog	BC017643	1426
21.946	22.3976	18.4214	NaN	19.7734	19.6263	2	2	8.1	8.1	35.063	0.0059272	3.4573	250710000	8	3070800	5926300	594710	247720	1891400	2119300	Q3TZX3;F6R114;D6RH79;Q922G0	Q3TZX3;F6R114;D6RH79;Q922G0	Solute carrier family 25 member 33;Solute carrier family 25 member 36	Slc25a33;Slc25a36	1427
NaN	NaN	18.4625	18.779	18.7495	17.9243	3	3	4	4	94.138	0.0014111	4.912	71436000	2	79870	234060	170310	159120	232330	323970	Q3TZZ7	Q3TZZ7	Extended synaptotagmin-2	Esyt2	1428
NaN	NaN	NaN	NaN	NaN	NaN	4	4	14.6	14.6	28.274	0	12.856	70075000	5	0	0	0	0	0	0	Q3U0B3;F2Z445	Q3U0B3	Dehydrogenase/reductase SDR family member 11	Dhrs11	1429
23.6677	23.8925	23.5631	23.7709	23.4081	23.6966	11	11	45	45	25.682	0	27.715	1586200000	38	6105700	14287000	6527600	3125000	11165000	12937000	Q3U125;Q9CYH2;D3Z252;D3YYG8;D3Z398;D3Z0A8;D3YWL4;D3Z143	Q3U125;Q9CYH2;D3Z252;D3YYG8;D3Z398	Redox-regulatory protein FAM213A	Fam213a	1430
20.6855	21.1112	20.0315	20.2624	20.465	19.2807	17	17	20	20	126.85	0	83.969	1093000000	36	459770	714920	495510	298580	993070	711240	Q3U1J4	Q3U1J4	DNA damage-binding protein 1	Ddb1	1431
19.7016	NaN	21.1321	20.7527	20.7743	20.8956	1	1	12.7	12.7	13.142	0	12.867	115820000	5	796070	0	1773900	878790	2076400	3833800	Q3U276	Q3U276	Succinate dehydrogenase assembly factor 1, mitochondrial	Sdhaf1	1432
18.7515	19.8945	19.1284	NaN	NaN	NaN	21	21	32.7	32.7	94.208	0	120.74	1178100000	45	30842	400500	207540	112340	139870	13235	Q3U2G2;Q61316;A0A0N4SVU2;E0CY23;P48722	Q3U2G2;Q61316	Heat shock 70 kDa protein 4	Hspa4	1433
22.1508	24.1214	20.5775	19.7395	20.3253	20.6789	1	1	1.7	1.7	59.01	0.0097999	3.1013	502950000	18	411180	9219700	417170	221760	398030	439700	Q3U381	Q3U381	Zinc finger protein 692	Znf692	1434
21.2281	21.281	21.0961	22.0224	21.5078	21.5428	5	5	16.5	16.5	36.353	0	92.676	554500000	18	558060	1544100	2031200	1046400	6348400	5765500	Q3U3G8;Q9EPB5;F6TMN2	Q3U3G8;Q9EPB5	Serine hydrolase-like protein	Serhl	1435
22.9576	22.5804	23.856	23.535	23.2411	23.1483	12	12	39	39	50.773	0	134.96	2414100000	48	5129000	3688500	10070000	5853400	8392900	16676000	Q3U3J1;P50136;A0A0U1RPK5	Q3U3J1;P50136	2-oxoisovalerate dehydrogenase subunit alpha, mitochondrial	Bckdha	1436
25.6583	24.87	21.3952	24.68	24.4964	24.3169	7	5	20.5	18.4	50.498	0	13.529	1324100000	38	5246800	5578000	1324900	1553600	8628400	7439500	Q3U422	Q3U422		Ndufv3	1437
NaN	NaN	NaN	NaN	NaN	22.0682	4	1	8.1	3.1	72.584	0	20.512	17522000	1	0	0	0	0	0	410550	Q3U741;Q501J6	Q3U741;Q501J6	Probable ATP-dependent RNA helicase DDX17	Ddx17	1438
21.2535	21.2382	22.6791	21.9159	22.2076	22.2641	4	4	29.3	29.3	20.251	0	58.026	356110000	15	470820	626900	3894700	1519200	4889600	5493100	Q3U8Y1;Q9DCA2	Q3U8Y1;Q9DCA2	28S ribosomal protein S11, mitochondrial	Mrps11	1439
NaN	NaN	NaN	NaN	19.1896	18.4295	2	2	1.3	1.3	145.02	0.001378	4.5529	419700000	8	0	0	0	0	413020	132880	Q3U962	Q3U962	Collagen alpha-2(V) chain	Col5a2	1440
NaN	NaN	NaN	NaN	NaN	19.8104	6	6	11.5	11.5	71.439	0	12.071	241810000	8	0	672750	0	0	93826	791820	Q3U9G9;A0A0A6YWS3;A0A0A6YXW3;A0A0A6YXT6;A0A0A6YW01;A0A0A6YY12	Q3U9G9	Lamin-B receptor	Lbr	1441
27.6906	27.6122	27.8794	27.6198	27.4379	27.6111	8	8	20.2	20.2	26.306	0	101.32	12983000000	68	126250000	155770000	210270000	114330000	228220000	265430000	Q3UBX0;D3Z0I8;D3Z7P2;D3Z3Z2;D3YX08	Q3UBX0;D3Z0I8;D3Z7P2;D3Z3Z2;D3YX08	Transmembrane protein 109	Tmem109	1442
NaN	NaN	NaN	NaN	NaN	NaN	2	2	10.9	10.9	25.609	0.0021997	3.9304	35487000	4	0	0	0	0	0	0	Q3UDM0;Q921Y0;Q8BPB0	Q3UDM0;Q921Y0;Q8BPB0	MOB kinase activator 1A;MOB kinase activator 1B	Mob1b;Mob1a	1443
NaN	NaN	NaN	NaN	NaN	17.8799	5	5	12.9	12.9	50.349	0	63.239	446260000	13	0	0	0	0	0	350900	Q3UER8;Q8VCM7	Q3UER8;Q8VCM7	Fibrinogen gamma chain	Fgg	1444
NaN	NaN	NaN	NaN	NaN	18.8257	5	5	15.3	15.3	29.343	0	9.0255	281980000	7	0	0	128400	0	222870	1396000	Q3UGC7;Q66JS6	Q3UGC7;Q66JS6	Eukaryotic translation initiation factor 3 subunit J-A;Eukaryotic translation initiation factor 3 subunit J-B	Eif3j1;Eif3j2	1445
NaN	NaN	19.3857	NaN	NaN	NaN	4	4	13.5	13.5	28.73	0.0004852	5.4524	274680000	15	0	0	725550	0	280860	165900	Q3UGR5;D3YUN7;D3YZI3	Q3UGR5;D3YUN7;D3YZI3	Haloacid dehalogenase-like hydrolase domain-containing protein 2	Hdhd2	1446
NaN	NaN	20.5674	19.7383	19.0481	18.6169	22	19	11.5	10.3	268.09	0	65.655	667700000	23	0	0	201240	126510	253350	71394	Q3UGX2;P15508;E9Q397;D3YWH8	Q3UGX2;P15508;E9Q397	Spectrin beta chain, erythrocytic	Sptb	1447
NaN	19.2015	NaN	NaN	NaN	NaN	19	4	11.5	2.7	232.47	0.00048286	5.373	97710000	4	0	52218	0	14621	90421	0	Q5SV64;Q3UH59;Q61879;Q8BXF2;F2Z494	Q5SV64;Q3UH59;Q61879	Myosin-10	Myh10	1448
21.4815	22.1534	22.949	23.1344	23.627	23.1185	15	15	28.2	28.2	63.17	0	58.3	1430600000	50	1600800	2810200	5351600	3826300	9812400	13282000	Q3UHB1;A0A1W2P799	Q3UHB1;A0A1W2P799	5-nucleotidase domain-containing protein 3	Nt5dc3	1449
NaN	NaN	21.2365	NaN	20.0819	19.4456	6	6	12.2	12.2	60.988	0	8.1602	169030000	8	0	0	2415100	0	1178600	517360	Q3UHD6;A0A0G2JF85;A0A0G2JGD5;A0A0G2JG07	Q3UHD6;A0A0G2JF85;A0A0G2JGD5	Sorting nexin-27	Snx27	1450
NaN	NaN	NaN	NaN	NaN	NaN	5	5	28.2	28.2	20.605	0	19.216	49370000	5	0	0	0	0	0	0	Q3UHX2	Q3UHX2	28 kDa heat- and acid-stable phosphoprotein	Pdap1	1451
NaN	NaN	NaN	NaN	NaN	NaN	3	3	6.4	6.4	62.018	0	8.7031	67917000	4	0	0	0	0	0	0	Q3UHZ5	Q3UHZ5	Leiomodin-2	Lmod2	1452
27.4832	27.1695	27.8268	27.0025	27.8368	27.9055	14	14	62.5	62.5	15.515	0	111.93	19281000000	136	164880000	168840000	154610000	34709000	280110000	350760000	Q3UIU2;A2AP32	Q3UIU2;A2AP32	NADH dehydrogenase [ubiquinone] 1 beta subcomplex subunit 6	Ndufb6	1453
21.4144	20.5354	21.7366	21.6455	21.8895	22.0712	4	4	40	40	14.267	0	11.403	176930000	14	1169500	1250800	1917200	1121600	5387600	6097000	Q3UJ81;D3Z6J3	Q3UJ81;D3Z6J3	Nuclear envelope phosphatase-regulatory subunit 1	Cnep1r1	1454
24.4909	23.96	24.1333	24.4651	24.819	24.9413	22	22	49.4	49.4	61.378	0	136.19	6653900000	158	12076000	11649000	18600000	10325000	22444000	30386000	Q3ULD5	Q3ULD5	Methylcrotonoyl-CoA carboxylase beta chain, mitochondrial	Mccc2	1455
NaN	NaN	NaN	NaN	NaN	17.8981	9	7	27.4	22.2	38.225	0	10.151	227020000	11	66271	0	114780	0	402420	470970	Q3ULJ0;D3Z0L6	Q3ULJ0	Glycerol-3-phosphate dehydrogenase 1-like protein	Gpd1l	1456
NaN	NaN	NaN	17.4104	NaN	NaN	2	2	18.9	18.9	17.993	0	5.6538	6609700	2	0	0	0	70511	0	0	Q3ULQ2;Q9QUR7	Q3ULQ2;Q9QUR7	Peptidyl-prolyl cis-trans isomerase NIMA-interacting 1	Pin1rt1;Pin1	1457
NaN	NaN	20.0021	NaN	NaN	19.1957	5	5	23	23	35.211	0	16.532	167440000	6	145590	0	372190	428290	0	1359000	Q3ULU4;Q8CH40;A0A0R4J176;A0A0G2JDN4;A2ACT8;A2ACU7;A2ACU1;F6WJF1;Q8CH41	Q3ULU4;Q8CH40;A0A0R4J176;A0A0G2JDN4;A2ACT8;A2ACU7	Nucleoside diphosphate-linked moiety X motif 6	Nudt6	1458
NaN	NaN	NaN	NaN	NaN	NaN	6	6	19.7	19.7	41.291	0	45.004	243920000	5	0	0	0	0	0	0	Q3UM45;A0A087WRA7;F6TGJ2	Q3UM45	Protein phosphatase 1 regulatory subunit 7	Ppp1r7	1459
23.6149	23.7296	23.7523	23.9353	23.8098	23.6342	14	14	36.9	36.9	39.681	0	98.213	2338700000	52	3910100	8027200	18990000	10114000	15634000	10224000	Q3UMR5	Q3UMR5	Calcium uniporter protein, mitochondrial	Mcu	1460
20.5354	21.2724	NaN	22.1951	20.9729	21.1572	7	7	21	21	44.399	0	15.206	378620000	15	1562100	2136000	31752	2051100	1183700	1819500	Q3UN02;B0V2Q9	Q3UN02	Lysocardiolipin acyltransferase 1	Lclat1	1461
NaN	NaN	22.0159	19.2459	20.5028	21.2293	9	9	45.9	45.9	27.196	0	31.626	1002600000	34	0	117050	2307000	1696500	1781000	2728200	Q3UN88;P21812;P11034	Q3UN88;P21812	Mast cell protease 4	Mcpt4	1462
NaN	NaN	NaN	20.8718	NaN	19.7489	2	2	12.1	12.1	29.463	0.0090312	3.1424	29890000	2	0	0	0	188740	0	229720	Q3UPR9	Q3UPR9	Somatomedin-B and thrombospondin type-1 domain-containing protein	Sbspon	1463
22.1027	19.4607	22.32	23.0289	23.0508	21.827	4	4	36.7	36.7	14.186	0.00095694	5.2049	168000000	6	2325700	1993500	1873500	1487900	5442300	2637100	Q3UQS2	Q3UQS2	Leucine-rich single-pass membrane protein 1	Lsmem1	1464
20.7927	20.1745	21.545	21.2991	20.5699	21.449	6	6	17.5	17.5	45.132	0	17.839	531300000	9	182550	303050	3437400	1509700	3026600	4600800	Q3URS9	Q3URS9	Coiled-coil domain-containing protein 51	Ccdc51	1465
NaN	NaN	19.4812	NaN	19.5975	19.679	2	2	9.1	9.1	26.031	0.0017969	4.2441	31251000	3	0	0	230980	0	1052900	1103900	Q3UUI3	Q3UUI3	Acyl-coenzyme A thioesterase THEM4	Them4	1466
30.214	29.7149	29.4524	29.8447	28.9453	28.7628	17	2	15.8	1.9	62.844	0	10.714	95629000000	87	93792000	313250000	323370000	340590000	463410000	579760000	Q3UV17	Q3UV17	Keratin, type II cytoskeletal 2 oral	Krt76	1468
25.656	25.3421	25.7682	25.2363	25.4698	25.4732	14	14	52.2	52.2	33.097	0	173.89	8905900000	122	35031000	66099000	51911000	17573000	66805000	56748000	Q3UW66;Q99J99	Q3UW66;Q99J99	Sulfurtransferase;3-mercaptopyruvate sulfurtransferase	Mpst	1469
21.9585	21.7801	22.6536	22.9992	23.0983	23.1809	5	5	23.1	23.1	28.095	0	26.15	818340000	17	1686000	4896200	10669000	4048400	13914000	11190000	Q3UXD9;Q99MZ7;D6RHN4;D6RIP0	Q3UXD9;Q99MZ7;D6RHN4	Peroxisomal trans-2-enoyl-CoA reductase	Pecr	1471
NaN	NaN	NaN	NaN	NaN	NaN	5	5	15	15	44.114	0	7.794	71855000	5	0	0	0	0	0	0	Q3UZA1	Q3UZA1	CapZ-interacting protein	Rcsd1	1472
22.9427	22.7018	23.0222	22.5846	22.5482	22.9133	6	6	25.1	25.1	25.262	0	14.55	1115200000	27	8047200	18023000	14074000	9062300	30679000	28135000	Q3V009;A0A1L1STZ6	Q3V009;A0A1L1STZ6	Transmembrane emp24 domain-containing protein 1	Tmed1	1473
21.6752	22.3874	24.3377	21.3382	21.3593	23.4692	6	1	12.8	2.8	35.257	0.0014091	4.8985	2072600000	32	2172400	7455900	14892000	2717300	3630800	16956000	Q3V132	Q3V132	ADP/ATP translocase 4;ADP/ATP translocase 4, N-terminally processed	Slc25a31	1474
27.7935	28.2406	26.4621	26.8071	26.4795	26.8445	44	38	61.9	52.3	86.104	0	323.31	60093000000	649	129290000	183800000	27092000	29280000	35468000	149510000	Q3V1D3;A0A0G2JFD4;H3BIY4;A0A1L1SRX2;O08739	Q3V1D3;A0A0G2JFD4	AMP deaminase 1	Ampd1	1475
20.7416	19.6837	20.5748	20.684	20.4544	20.2335	6	6	13.5	13.5	54.313	0	12.406	310850000	17	949310	661730	654850	998500	1574100	1647200	Q3V384;E9Q4K2;F6VT60	Q3V384;E9Q4K2	Lactation elevated protein 1	Lace1	1476
17.8256	17.1648	19.6186	19.0871	20.2138	19.9953	2	2	22.4	22.4	11.963	0.0013895	4.6711	90282000	8	1141400	90813	388800	298320	1178700	3545300	Q3V460	Q3V460		Gm561	1477
20.004	19.6212	18.8188	19.1765	19.5218	19.7752	5	5	9.4	9.4	65.804	0	7.0384	113540000	5	602450	438030	204210	255690	992620	886310	Q499X9	Q499X9	Methionine--tRNA ligase, mitochondrial	Mars2	1478
NaN	NaN	NaN	NaN	NaN	NaN	2	2	3.1	3.1	76.823	0.0013581	4.3731	60802000	1	0	0	0	0	0	0	Q4VA93;Q3TQ39;P68404;P20444	Q4VA93;Q3TQ39;P68404;P20444	Protein kinase C;Protein kinase C beta type;Protein kinase C alpha type	Prkca;Prkcb	1480
21.9885	21.5714	23.3911	22.7516	23.7705	23.9542	7	7	28.2	28.2	24.918	0	30.887	1980600000	41	1567700	2823200	6564400	2208000	12728000	17487000	Q4VAE3	Q4VAE3	Transmembrane protein 65	Tmem65	1481
19.9519	20.7708	21.9275	21.6291	21.6068	21.5336	5	5	11.2	11.2	63.893	0	12.931	731030000	24	394340	1121000	2794600	982920	3827800	4599500	Q4VBD2	Q4VBD2	Transmembrane anterior posterior transformation protein 1	Tapt1	1482
23.7362	21.3727	22.0906	22.2905	21.89	21.5115	4	4	19.6	19.6	20.11	0	8.8194	1210100000	15	1032800	770380	2127900	2095300	20577000	29353000	Q505D7;A0A0U1RPB1	Q505D7;A0A0U1RPB1	Optic atrophy 3 protein homolog	Opa3	1483
22.5185	22.379	22.7054	23.5092	22.747	23.0673	9	9	51.8	51.8	19.628	0	24.666	638290000	28	2055600	3156300	3891200	3622600	7734000	7372200	Q59J78	Q59J78	Mimitin, mitochondrial	Ndufaf2	1484
20.8317	21.2635	20.5981	20.9373	20.5599	20.994	14	14	12.9	12.9	144.11	0	39.889	925070000	34	91683	232120	211660	497920	647580	942590	Q5DTJ9;A0A1W2P7G1;Q9ET54	Q5DTJ9	Myopalladin	Mypn	1485
24.2439	23.5261	22.7291	19.9818	23.2542	22.6131	8	8	67.9	67.9	17.521	0	223.72	14327000000	106	14859000	13472000	5480600	244020	14706000	14077000	Q5EBG6	Q5EBG6	Heat shock protein beta-6	Hspb6	1486
NaN	NaN	22.2691	22.1183	21.63	21.1419	3	3	32.7	32.7	11.655	0	32.069	294580000	11	694350	573810	2709600	1810700	7614500	6378900	Q5F285	Q5F285	Transmembrane protein 256	Tmem256	1487
24.5085	24.638	25.5667	25.1977	25.0671	24.9297	12	12	39.9	39.9	32.994	0	200.8	5982500000	80	11388000	24207000	44057000	16388000	49342000	45096000	Q5M8N4	Q5M8N4	Epimerase family protein SDR39U1	Sdr39u1	1488
22.2752	23.2852	22.6452	22.8239	23.3828	23.1498	12	1	61.5	5.6	32.953	0	88.049	1555500000	51	2016300	10717000	7131400	5473000	13571000	15359000	Q5RKN9;A0A0G2JE27	Q5RKN9		Capza1	1490
NaN	21.4894	22.2834	22.3701	22.0267	22.3275	5	5	32.1	32.1	17.877	0	9.8101	342710000	14	0	854070	1990200	2443600	4209500	5037700	Q5RL20;Q99N89	Q5RL20;Q99N89	39S ribosomal protein L43, mitochondrial	Mrpl43	1491
NaN	NaN	NaN	NaN	NaN	NaN	2	2	6.3	6.3	50.069	0.0014178	4.9571	36279000	3	0	0	0	0	0	0	Q5SXA5;Q5SXA4;Q5SRX1;F6RBX1;F6ZDJ1	Q5SXA5;Q5SXA4;Q5SRX1;F6RBX1;F6ZDJ1	TOM1-like protein 2	Tom1l2	1493
NaN	NaN	20.1604	NaN	NaN	NaN	4	4	11.4	11.4	47.116	0.0013993	4.7677	160720000	4	585390	0	1469000	1379700	0	1160000	Q5SS83;Q60634	Q5SS83;Q60634	Flotillin-2	Flot2	1494
NaN	NaN	20.9052	20.6695	20.6843	18.4248	6	6	23.6	23.6	29.162	0	7.4137	182420000	9	0	448750	1426300	931790	2168300	1569600	Q5SSH8	Q5SSH8	Neuferricin	Cyb5d2	1495
20.8038	22.0856	21.5451	22.3475	22.364	22.8767	8	8	25.5	25.5	41.873	0	16.062	906810000	22	158550	6766900	1678500	4166200	6587800	4531400	Q5SSK3;B7ZCA9	Q5SSK3;B7ZCA9	Transcription elongation factor, mitochondrial	Tefm	1496
NaN	21.4924	21.3637	21.6758	22.4776	21.8097	4	4	12.5	12.5	32.118	0	9.7251	406980000	6	0	2770400	1740800	1593600	6802800	4165000	Q5SUD5;Q5SUC9	Q5SUD5;Q5SUC9	Protein SCO1 homolog, mitochondrial	Sco1	1497
25.6162	25.3914	24.7479	24.994	25.2005	24.8474	18	9	34.5	18.5	72.902	0	114.29	4812200000	159	15937000	17897000	6326300	3908700	12039000	13131000	Q5SVJ0;Q5SVI0;Q5SVI2;Q68EG2;Q5SVI1;P28652;Q5SVI9;Q5SVJ1;Q5SVI3	Q5SVJ0;Q5SVI0;Q5SVI2;Q68EG2;Q5SVI1;P28652;Q5SVI9;Q5SVJ1;Q5SVI3	Calcium/calmodulin-dependent protein kinase type II subunit beta	Camk2b	1498
24.8777	24.914	25.3889	25.5265	25.6921	25.8291	14	7	72.3	40.6	22.372	0	210.64	5074600000	88	9617400	27458000	10471000	8074200	34018000	42489000	Q5SW88;P62821;Q5SW87;Q5SW86	Q5SW88;P62821;Q5SW87	Ras-related protein Rab-1A	Rab1;Rab1A	1499
19.3484	NaN	NaN	NaN	NaN	NaN	5	5	17	17	32.63	0	7.3074	160180000	6	296670	630890	27025	263850	154110	0	Q5SWT3;A0A0A0MQ70	Q5SWT3;A0A0A0MQ70	Solute carrier family 25 member 35	Slc25a35	1500
38.2254	37.884	37.3426	37.4552	37.2913	37.2224	361	108	86	37.2	222.86	0	323.31	43182000000000	79554	40857000000	52917000000	40358000000	36317000000	56393000000	55291000000	Q5SX39	Q5SX39	Myosin-4	Myh4	1501
33.8511	32.3792	33.0482	33.1992	34.3696	34.3865	306	39	81.7	16.8	223.34	0	323.31	4540600000000	10103	2150700000	1264000000	1837500000	1701000000	8155800000	8334500000	Q5SX40;Q8BVF4	Q5SX40	Myosin-1	Myh1	1502
23.5923	24.7642	21.7842	23.2159	22.9999	23.2829	45	45	34.2	34.2	191.98	0	282.34	5055900000	136	552770	2862700	1824200	2325600	4481900	4307100	Q5SXR6;Q68FD5;F6Z1R4	Q5SXR6;Q68FD5	Clathrin heavy chain;Clathrin heavy chain 1	Cltc	1503
22.8488	NaN	NaN	21.5906	NaN	22.342	1	1	5.8	5.8	26.322	0.0074349	3.2303	1499100000	6	15448000	0	0	2859900	0	24103000	Q5TIS6	Q5TIS6	Homeobox protein notochord	Noto	1504
22.4218	22.5302	24.4543	23.7265	24.0872	24.3389	13	13	27	27	63.232	0	31.828	2869300000	63	2113000	2497300	10039000	5911300	9386900	19946000	Q5U458;E9Q8B3;A2A8D1	Q5U458	DnaJ homolog subfamily C member 11	Dnajc11	1505
23.6915	24.2458	24.3639	24.5176	24.7363	24.6924	11	11	43.3	43.3	24.831	0	61.777	3688000000	76	9196600	45967000	13889000	15908000	52105000	52345000	Q5XJF6;P53026;D6RE43	Q5XJF6;P53026	Ribosomal protein;60S ribosomal protein L10a	Rpl10a	1507
NaN	NaN	NaN	NaN	NaN	20.2296	3	3	7.7	7.7	41.963	0.0022411	4.2215	211110000	5	0	0	656610	159520	1360700	1369200	Q5XJY4;D6RJ50	Q5XJY4;D6RJ50	Presenilins-associated rhomboid-like protein, mitochondrial;P-beta	Parl	1508
NaN	18.2436	NaN	NaN	NaN	NaN	5	5	11.4	11.4	57.229	0	10.799	79579000	7	56034	161670	18101	0	42246	86198	Q5XJY5	Q5XJY5	Coatomer subunit delta	Arcn1	1509
32.8111	32.8024	32.7564	33.0111	32.3522	32.4125	116	112	85.7	83.7	127.35	0	323.31	1370900000000	6112	1562000000	2182600000	2247900000	1896300000	2391100000	2293200000	Q5XKE0;A0A140LI70	Q5XKE0	Myosin-binding protein C, fast-type	Mybpc2	1510
24.0155	24.1625	23.8129	24.2531	24.0669	24.4104	3	3	19.7	19.7	21.102	0	50.964	1873000000	37	28337000	18326000	23357000	7674900	44295000	50237000	Q5XKN4;A0A0N4SV89	Q5XKN4	Protein jagunal homolog 1	Jagn1	1511
29.9541	29.7815	29.7413	29.4853	29.994	30.1223	74	74	62	62	116.45	0	323.31	266960000000	2218	363330000	430520000	368610000	251460000	704420000	835480000	Q60597;Z4YJV4;E9Q7L0;Q5SVY0;Q5SVY1	Q60597;Z4YJV4	2-oxoglutarate dehydrogenase, mitochondrial	Ogdh	1512
19.6568	19.5291	19.8731	NaN	19.7464	18.9281	2	2	9	9	38.354	0	34.662	199770000	12	537580	734440	838920	0	1087700	449320	Q60668;E9Q5B6;F6SHF3;F6ZV59;G5E8G0;G3X9W0	Q60668;E9Q5B6;F6SHF3;F6ZV59;G5E8G0;G3X9W0	Heterogeneous nuclear ribonucleoprotein D0	Hnrnpd	1513
26.448	25.3671	27.1843	27.1403	27.4096	27.5997	113	70	40.2	26	343.81	0	323.31	53052000000	867	5450400	3042000	18465000	14208000	39250000	50957000	Q60675;A0A087WRP2;F8VQ40;P19137	Q60675	Laminin subunit alpha-2	Lama2	1514
NaN	NaN	NaN	NaN	NaN	16.7394	8	8	20	20	56.876	0	28.634	392250000	11	48243	0	0	0	62542	109720	Q60676;F7BX26	Q60676;F7BX26	Serine/threonine-protein phosphatase 5;Serine/threonine-protein phosphatase	Ppp5c	1515
24.4144	23.944	22.9596	22.9218	22.9024	23.511	7	7	42	42	25.378	0	41.64	1434000000	45	10944000	17318000	2832500	2829300	7903900	13145000	Q60692	Q60692	Proteasome subunit beta type-6	Psmb6	1516
21.8802	21.1647	19.1874	20.1891	21.0916	20.7843	11	11	21.1	21.1	71.275	0	43.636	1145600000	37	2084600	2234400	196370	195480	1164700	2038700	Q60714;A0A1D5RLC0;Q91VE0	Q60714	Long-chain fatty acid transport protein 1	Slc27a1	1517
20.2578	20.7204	20.4351	20.6135	20.3717	19.9728	6	6	23.8	23.8	45.133	0	14.185	439480000	10	690400	630480	1594000	1026600	1755000	1196600	Q60737;A2ANR6;Q6NSS6	Q60737	Casein kinase II subunit alpha	Csnk2a1	1518
NaN	NaN	NaN	NaN	NaN	NaN	2	2	4.5	4.5	48.37	0.0074257	3.1993	35249000	2	0	0	0	0	0	0	Q60749	Q60749	KH domain-containing, RNA-binding, signal transduction-associated protein 1	Khdrbs1	1519
NaN	NaN	NaN	17.3199	NaN	NaN	4	3	10.8	6.4	55.741	0	8.6541	73098000	3	0	0	95804	80181	0	0	Q60823;F8WHG5;D3YXM7;D3Z3N2	Q60823;F8WHG5;D3YXM7;D3Z3N2	RAC-beta serine/threonine-protein kinase	Akt2	1520
NaN	19.8767	NaN	NaN	19.8521	NaN	21	21	40.5	40.5	62.581	0	170.63	2031100000	35	37832	319810	311980	44650	788070	322360	Q60864	Q60864	Stress-induced-phosphoprotein 1	Stip1	1521
28.9063	29.1203	29.2415	29.095	29.2462	29.4044	19	3	71.5	7.8	31.732	0	323.31	98825000000	621	336980000	446720000	580900000	360230000	793170000	912290000	Q60930;D3YZT5;D3YUN8	Q60930;D3YZT5	Voltage-dependent anion-selective channel protein 2	Vdac2	1522
31.4481	31.5212	31.2671	31.3941	31.523	31.2483	28	7	84.5	19.9	32.351	0	323.31	398260000000	1858	1661400000	2461500000	1863800000	1677100000	3428600000	2989400000	Q60932	Q60932	Voltage-dependent anion-selective channel protein 1	Vdac1	1523
18.1198	NaN	22.0718	20.3706	21.2145	21.664	3	3	11.4	11.4	35.898	0	6.4147	250520000	10	381290	0	3001400	985760	3204200	6013800	Q60935	Q60935	GPI-linked NAD(P)(+)--arginine ADP-ribosyltransferase 1	Art1	1524
26.7614	26.0309	26.5493	26.1769	26.6487	26.6362	24	24	38.4	38.4	71.742	0	323.31	26332000000	409	55258000	42611000	44518000	24795000	79916000	103870000	Q60936;F7B1B6;A0A0A6YXD9;A0A0A6YXI0;E0CYD3;E0CYT4;E0CYG7;E0CZ05;E0CXT4;E0CXR6;E0CYC1;E0CXR1;E0CXI5;F6T0A8	Q60936;F7B1B6	Atypical kinase ADCK3, mitochondrial	Adck3	1525
NaN	NaN	17.6911	NaN	NaN	NaN	6	3	14.7	7.2	60.182	0	36.052	132420000	6	0	0	208820	91366	0	0	Q60960;G3UXF0	Q60960;G3UXF0	Importin subunit alpha-5;Importin subunit alpha-5, N-terminally processed	Kpna1	1526
NaN	NaN	NaN	NaN	NaN	22.4377	3	1	12.9	7.8	47.655	0	30.305	83789000	5	0	0	0	0	0	1226300	Q60972	Q60972	Histone-binding protein RBBP4	Rbbp4	1527
24.1609	24.0469	24.3408	24.223	23.8361	24.1442	5	5	24.7	24.7	26.809	0	35.31	3611800000	44	8037500	20780000	24632000	16998000	32123000	33408000	Q60994;E9PWU4	Q60994;E9PWU4	Adiponectin	Adipoq	1528
NaN	NaN	18.3093	NaN	NaN	17.7489	2	2	0.7	0.7	404.05	0	12.786	34521000	3	0	0	25782	0	0	24530	Q61001	Q61001	Laminin subunit alpha-5	Lama5	1529
NaN	NaN	21.4659	NaN	NaN	20.4542	9	9	26.5	26.5	50.372	0	13.208	394150000	9	0	0	2969500	125140	272900	3368800	Q61029;Q61033	Q61029;Q61033	Lamina-associated polypeptide 2, isoforms beta/delta/epsilon/gamma;Lamina-associated polypeptide 2, isoforms alpha/zeta	Tmpo	1530
NaN	NaN	NaN	18.5844	NaN	NaN	9	9	19.3	19.3	57.432	0	33.271	333890000	10	0	71680	0	162160	98883	110850	Q61035;G5E823;Q99KK9	Q61035	Histidine--tRNA ligase, cytoplasmic	Hars	1531
23.0729	22.5989	23.3594	22.0718	22.9452	23.0227	14	14	18.5	18.5	82.58	0	61.82	2376800000	71	3051300	3472400	5867100	979680	7769400	14313000	Q61102	Q61102	ATP-binding cassette sub-family B member 7, mitochondrial	Abcb7	1532
17.2884	NaN	NaN	NaN	NaN	NaN	6	5	25.4	22.4	30.016	0	7.4736	195490000	6	41910	0	256500	97229	307710	0	Q61166	Q61166	Microtubule-associated protein RP/EB family member 1	Mapre1	1533
23.3372	23.8373	24.4063	24.0148	23.7096	23.4569	11	11	60.6	60.6	21.778	0	85.347	5905500000	91	2416100	22866000	8876000	5180800	12418000	8083400	Q61171;D3Z4A4	Q61171;D3Z4A4	Peroxiredoxin-2	Prdx2	1534
21.6021	23.9422	22.584	22.4888	22.99	22.9807	3	3	9.3	9.3	34.807	0	6.9282	673130000	25	239330	20186000	1303000	1831900	7449900	9880500	Q61176	Q61176	Arginase-1	Arg1	1535
NaN	NaN	NaN	NaN	NaN	NaN	4	4	10.4	10.4	54.971	0	9.2231	76995000	3	0	0	0	0	0	0	Q61247;Q5ND35	Q61247;Q5ND35	Alpha-2-antiplasmin	Serpinf2	1536
NaN	NaN	NaN	NaN	NaN	NaN	2	2	8.8	8.8	38.97	0	11.636	24069000	3	0	0	0	0	0	0	Q61249;A0A0B4J1F7;Q9QZ29	Q61249;A0A0B4J1F7;Q9QZ29	Immunoglobulin-binding protein 1;Immunoglobulin-binding protein 1b	Igbp1;Igbp1b	1537
25.1	23.6235	25.6415	25.1985	25.6849	25.6549	48	48	33.9	33.9	196.58	0	228.45	18747000000	299	1870400	781200	9299200	3522000	30158000	37379000	Q61292;A0A0A6YY71;A0A0A6YWY6;A0A0A6YWI2	Q61292	Laminin subunit beta-2	Lamb2	1538
23.4851	24.4626	24.9015	23.3865	23.704	23.3913	11	11	35.4	35.4	27.964	0	108.45	1789400000	59	10900000	32262000	10201000	3114800	13506000	16478000	Q61334	Q61334	B-cell receptor-associated protein 29	Bcap29	1539
25.2182	25.7777	25.2969	25.2792	24.8755	25.1539	13	13	41.2	41.2	27.956	0	85.108	5342500000	86	29923000	65890000	36021000	20553000	42742000	48342000	Q61335	Q61335	B-cell receptor-associated protein 31	Bcap31	1540
19.7887	19.2904	20.1483	20.499	20.1675	19.7397	4	2	23.3	11.1	21.298	0.00048497	5.4514	181860000	11	554980	659490	450390	250350	1164500	1560800	Q61411;B2KGV5;E9Q8V2;E9PVD5;A0A0G2JGM2;A0A0N4SVY1;C0H5X4;P32883	Q61411	GTPase HRas;GTPase HRas, N-terminally processed	Hras	1541
28.3697	27.6829	28.6552	28.1365	28.754	28.5035	19	19	77.7	77.7	34.463	0	323.31	68047000000	366	231000000	265140000	375680000	183270000	547620000	553280000	Q61425	Q61425	Hydroxyacyl-coenzyme A dehydrogenase, mitochondrial	Hadh	1542
17.8747	18.6936	18.7782	18.6776	18.6187	18.2942	1	1	5.7	5.7	31.891	0.0051657	3.6407	89813000	4	140020	527960	487410	281760	799140	748610	Q61469	Q61469	Lipid phosphate phosphohydrolase 1	Ppap2a	1543
NaN	19.6587	19.178	18.9249	19.2125	18.5794	6	6	16.4	16.4	54.507	0	27.821	245950000	15	870250	1021200	133910	88115	645120	512760	Q61553;A0A0G2JDU7;F7BDR1	Q61553;A0A0G2JDU7	Fascin	Fscn1	1544
22.4383	20.336	24.1966	24.3957	22.8957	23.2277	66	66	29.8	29.8	312.3	0	323.31	15562000000	149	108230	51589	2405700	2719200	2043800	2498600	Q61554;Q61555	Q61554	Fibrillin-1	Fbn1	1545
22.5306	22.6077	21.9973	22.1129	22.1553	21.4474	17	17	33.7	33.7	76.221	0	70.153	1405000000	47	4101700	3410200	1270500	1212800	1515100	1699300	Q61584;A0A0G2JEP0;A0A0H2UH27;A0A0G2JGL6;Q6P5B5;A0A0G2JGH0;E9QAS9;E9QAT0;D3Z6U8;E9QNF5;Q6AXB7;E9QAS8;P35922;Q9WVR4	Q61584;A0A0G2JEP0;A0A0H2UH27	Fragile X mental retardation syndrome-related protein 1	Fxr1	1546
NaN	NaN	20.745	19.4327	NaN	20.194	6	6	9.9	9.9	93.703	0	10.904	131140000	8	0	0	250010	49672	1520400	443900	Q61586	Q61586	Glycerol-3-phosphate acyltransferase 1, mitochondrial	Gpam	1547
NaN	NaN	20.9972	20.4073	19.1014	19.4797	16	13	45.2	36.9	50.537	0	233.65	2355500000	47	0	1087200	835740	853810	1226800	500280	Q61598	Q61598	Rab GDP dissociation inhibitor beta	Gdi2	1548
NaN	NaN	NaN	NaN	NaN	18.8976	3	3	24.5	24.5	22.851	0	13.429	106360000	4	0	0	696770	614630	0	791090	Q61599;A0A0N4SVH4;D3YWL7	Q61599;A0A0N4SVH4	Rho GDP-dissociation inhibitor 2	Arhgdib	1549
NaN	NaN	NaN	NaN	NaN	19.3931	11	11	27.6	27.6	53.932	0	67.827	369930000	14	0	0	0	0	0	755400	Q61655;Q8R3C7;Q8BZY3;Q9QY15	Q61655;Q8R3C7;Q8BZY3	ATP-dependent RNA helicase DDX19A	Ddx19a;Ddx19b	1550
20.5144	NaN	NaN	NaN	NaN	NaN	8	5	16.3	10.9	69.265	0	18.528	176640000	7	183820	241760	0	0	0	0	Q8BTS0;Q61656;S4R1I6;B1ARC0;B1ARB9;S4R1E3	Q8BTS0;Q61656;S4R1I6	Probable ATP-dependent RNA helicase DDX5	Ddx5	1551
NaN	NaN	NaN	NaN	NaN	NaN	3	3	3	3	122.16	0.0066473	3.2772	9355200	3	0	0	0	0	0	0	Q61739;F6VSK8	Q61739;F6VSK8	Integrin alpha-6;Integrin alpha-6 heavy chain;Integrin alpha-6 light chain	Itga6	1553
NaN	NaN	19.4621	NaN	19.6936	19.8064	3	3	7.4	7.4	43.561	0.0086455	3.183	155000000	3	1587400	0	429830	0	1064400	1796100	Q61743;A0A1C7CYV4;A0A1B0GT90	Q61743;A0A1C7CYV4	ATP-sensitive inward rectifier potassium channel 11	Kcnj11	1554
NaN	21.3504	NaN	NaN	NaN	NaN	3	3	6.8	6.8	56.585	0.00048426	5.4208	59266000	4	0	2476900	0	0	0	0	Q61753;F6ZSB7	Q61753;F6ZSB7	D-3-phosphoglycerate dehydrogenase	Phgdh	1555
16.163	22.2926	NaN	NaN	NaN	NaN	16	12	22.1	17.2	109.55	0	54.333	312200000	22	52777	1119700	0	0	0	0	Q61768;E9QAK5	Q61768;E9QAK5	Kinesin-1 heavy chain;Kinesin-like protein	Kif5b	1556
NaN	NaN	NaN	NaN	NaN	23.9674	2	2	10.3	10.3	29.994	0.0022391	4.2065	523900000	3	0	0	290020	0	885370	21528000	Q61792;A2A6G0;A2A6G9;A2A6H0	Q61792;A2A6G0;A2A6G9;A2A6H0	LIM and SH3 domain protein 1	Lasp1	1557
NaN	17.4923	NaN	NaN	NaN	NaN	21	21	19.3	19.3	165.85	0	69.69	1436700000	45	0	65179	40213	20900	24108	0	Q61838;D3YUI3	Q61838	Alpha-2-macroglobulin;Alpha-2-macroglobulin 165 kDa subunit;Alpha-2-macroglobulin 35 kDa subunit	A2m	1558
25.7006	22.0326	NaN	21.158	NaN	21.9432	6	6	28.8	28.8	32.56	0	271.12	655330000	30	20261000	3838200	0	166360	0	6052300	Q61937;Q9DAY9;Q5SQB0;Q5SQB5	Q61937;Q9DAY9;Q5SQB0;Q5SQB5	Nucleophosmin	Npm1	1559
26.1119	25.3583	18.7394	19.3689	16.5409	17.5106	23	23	22.7	22.7	113.84	0	58.983	1585800000	83	17047000	14542000	328070	411380	71483	186900	Q61941;Q8C9V5;Q8BGK0;E9Q8F4	Q61941;Q8C9V5;Q8BGK0;E9Q8F4	NAD(P) transhydrogenase, mitochondrial	Nnt	1560
NaN	NaN	17.0325	NaN	NaN	19.3897	6	3	21.3	10.5	38.221	0.0022173	4.0793	159330000	9	0	0	93449	0	174430	281160	Q61990;E9Q7D8;P57722;A0A087WR61;A0A087WSI1;A0A1L1SUS5;A0A1L1SRP9;A0A1L1SQ99;A0A087WRH3;A0A0R4J044;P57724	Q61990;E9Q7D8;P57722	Poly(rC)-binding protein 2;Poly(rC)-binding protein 3	Pcbp2;Pcbp3	1561
NaN	NaN	NaN	NaN	20.5447	NaN	13	13	47.3	47.3	34.012	0	323.31	4126500000	46	0	0	3122100	963690	2052500	580460	Q62000	Q62000	Mimecan	Ogn	1562
NaN	NaN	NaN	NaN	NaN	15.7346	7	7	9.1	9.1	93.142	0	12.418	165210000	8	0	0	0	32661	0	38275	Q62009;CON__Q2KJC7;F7C9H0	Q62009	Periostin	Postn	1563
21.7374	21.0701	21.0575	21.0184	19.0086	20.3606	7	7	26.8	26.8	39.617	0	22.221	678780000	15	2464800	3015000	2250700	1097600	2273900	3225700	Q62086	Q62086	Serum paraoxonase/arylesterase 2	Pon2	1564
23.4706	23.3991	23.808	23.8456	23.6834	24.0201	9	9	33.3	33.3	39.351	0	59.152	2616100000	60	6480400	9064800	20362000	16417000	28617000	38517000	Q62087;H3BL07	Q62087	Serum paraoxonase/lactonase 3	Pon3	1565
NaN	NaN	NaN	NaN	NaN	NaN	3	3	14.5	14.5	25.476	0	6.0082	72654000	4	0	0	0	0	0	0	Q62093	Q62093	Serine/arginine-rich splicing factor 2	Srsf2	1566
NaN	NaN	NaN	NaN	NaN	NaN	14	2	22.5	3.3	73.427	0.0017994	4.2684	79053000	5	0	0	0	0	0	0	Q62095	Q62095	ATP-dependent RNA helicase DDX3Y	Ddx3y	1567
17.3738	18.5659	NaN	NaN	NaN	16.532	10	3	43	11.4	22.006	0.00048948	5.539	49651000	5	120450	579090	150520	133400	0	66762	Q62159;H3BL56	Q62159;H3BL56	Rho-related GTP-binding protein RhoC	Rhoc	1568
21.7188	22.7175	22.5897	22.5262	22.1955	22.0443	11	11	13	13	96.904	0	62.585	1138200000	26	156100	1917300	1277600	484610	4064400	2704200	Q62165	Q62165	Dystroglycan;Alpha-dystroglycan;Beta-dystroglycan	Dag1	1569
20.6875	22.9008	NaN	21.2339	21.939	20.0239	15	2	25.5	4.7	73.101	0	29.552	1017200000	39	376470	4609000	122450	101110	825740	439520	Q62167;Q3V086;Q61496	Q62167	ATP-dependent RNA helicase DDX3X	Ddx3x	1570
21.615	21.7736	NaN	NaN	NaN	NaN	7	7	11.7	11.7	85.288	0	18.246	161150000	10	1186700	2091200	0	0	0	0	Q62181;E9Q0Z0	Q62181	Semaphorin-3C	Sema3c	1571
25.5084	25.5203	25.5497	25.6707	25.1473	25.5264	6	6	37	37	19.007	0	49.45	2753300000	69	51414000	50241000	41768000	31810000	68631000	78138000	Q9D8L3;Q62186	Q9D8L3;Q62186	Translocon-associated protein subunit delta	Ssr4	1572
32.1537	32.0345	32.0001	31.726	31.7424	31.6241	143	3	78.8	2.5	185.46	0	323.31	809330000000	5967	639170000	813200000	709570000	470450000	998580000	1070100000	Q62234	Q62234	Myomesin-1	Myom1	1573
24.6837	24.5912	24.2672	23.6316	23.4103	23.8136	34	30	16.9	15.2	274.22	0	127.04	4069300000	69	1660000	6234300	3086100	245780	2724500	2352600	Q62261;A0A0A0MQG2	Q62261;A0A0A0MQG2	Spectrin beta chain, non-erythrocytic 1	Sptbn1	1574
NaN	NaN	19.6143	NaN	NaN	NaN	3	3	16.7	16.7	26.201	0.0013953	4.7242	138660000	4	0	680330	784020	0	320240	325800	Q62348	Q62348	Translin	Tsn	1575
NaN	17.7354	NaN	NaN	NaN	NaN	2	2	15.3	15.3	23.782	0	8.4718	27088000	2	0	346900	0	0	0	0	Q62422	Q62422	Osteoclast-stimulating factor 1	Ostf1	1576
30.1069	30.2367	31.3171	31.4686	31.2487	31.1833	9	9	59.8	59.8	9.3267	0	116.09	85468000000	188	460400000	693840000	805440000	964820000	2580800000	1930000000	Q62425;A0A0N4SVQ1	Q62425;A0A0N4SVQ1	Cytochrome c oxidase subunit NDUFA4	Ndufa4	1577
19.9631	NaN	NaN	NaN	NaN	NaN	10	10	49.6	49.6	25.147	0	105.67	1847100000	24	954010	0	497130	601920	552380	929640	Q62446	Q62446	Peptidyl-prolyl cis-trans isomerase FKBP3	Fkbp3	1578
21.8136	21.8978	18.7618	NaN	19.3051	19.2681	3	3	20	20	19.3	0	7.7014	95881000	8	2928800	2341700	309530	0	399710	617660	Q63810	Q63810	Calcineurin subunit B type 1	Ppp3r1	1579
21.2233	20.6364	25.0521	24.5153	24.606	24.4712	14	14	36.4	36.4	46.763	0	108.81	4852300000	86	631350	918250	29658000	6631500	24239000	32519000	Q63918	Q63918	Serum deprivation-response protein	Sdpr	1580
NaN	NaN	NaN	NaN	NaN	NaN	6	3	11.5	6.5	44.302	0.0022381	4.2055	70422000	3	0	0	0	0	0	0	Q91YS7;Q63932;D3Z446;M0QWN2	Q91YS7;Q63932	Dual specificity mitogen-activated protein kinase kinase 2	Map2k2	1581
NaN	NaN	NaN	NaN	NaN	NaN	3	3	12.5	12.5	33.814	0	5.753	25340000	3	0	0	0	0	0	0	Q64010;Q3TQV3;Q8JZR2;Q5ND50	Q64010;Q3TQV3;Q8JZR2;Q5ND50	Adapter molecule crk	Crk	1582
19.996	19.65	19.716	21.8771	21.5086	20.9857	5	5	11.2	11.2	59.601	0	14.127	512830000	16	1054500	1445400	677230	1589600	2174200	2120100	Q64133	Q64133	Amine oxidase [flavin-containing] A	Maoa	1583
21.9785	22.3366	NaN	22.2592	21.9989	NaN	4	4	30.4	30.4	22.031	0	196.95	276900000	11	1874100	2467000	0	762150	2680700	0	Q64152	Q64152	Transcription factor BTF3	Btf3	1584
24.0087	22.7264	22.5812	20.6524	21.0818	23.8396	6	6	23.8	23.8	30.381	0	11.954	934670000	29	10610000	13736000	1856300	151720	4487900	14275000	Q64310;E0CXD9;F7CH13	Q64310;E0CXD9;F7CH13	Surfeit locus protein 4	Surf4	1585
NaN	NaN	NaN	NaN	18.2439	NaN	2	2	8.1	8.1	40.982	0	6.6224	97008000	4	0	0	0	0	975610	0	Q64314	Q64314	Hematopoietic progenitor cell antigen CD34	Cd34	1586
19.8878	19.973	20.3809	21.0154	19.7377	20.0029	5	5	15.4	15.4	48.162	0	32.133	255230000	21	95739	1139800	334780	413270	1076700	1029900	Q64337;D3YZJ1;F6VD69	Q64337;D3YZJ1	Sequestosome-1	Sqstm1	1587
28.5777	28.0767	28.7254	28.7222	28.4708	28.7508	11	11	83.3	83.3	10.963	0	55.545	11872000000	142	110850000	139510000	105500000	83031000	276310000	235000000	Q64433	Q64433	10 kDa heat shock protein, mitochondrial	Hspe1	1588
NaN	NaN	19.0506	NaN	18.2431	18.9947	2	2	7.9	7.9	34.351	0.00094967	5.0366	102410000	2	0	0	794460	0	375440	914550	Q64444;F6ST32	Q64444;F6ST32	Carbonic anhydrase 4	Ca4;Car4	1589
NaN	NaN	NaN	NaN	NaN	NaN	2	2	10	10	27.374	0.0022422	4.2268	24853000	4	0	0	0	0	0	0	Q64471;D3Z5W7;D3Z3X5	Q64471;D3Z5W7;D3Z3X5	Glutathione S-transferase theta-1	Gstt1	1590
NaN	20.5501	19.7431	20.7582	20.2055	20.6453	16	16	15.1	15.1	139.88	0	38.386	642740000	18	62823	167440	209530	393100	667950	1210400	Q64514;A0A087WRC0;Q05DJ9;A0A087WP19;A0A087WQR6	Q64514;A0A087WRC0	Tripeptidyl-peptidase 2	Tpp2	1591
28.8668	28.9349	28.9531	28.9107	28.8862	28.7734	50	50	73.7	73.7	80.953	0	323.31	89462000000	1198	177690000	277960000	224360000	147030000	282370000	315330000	Q64521;A2AQR0	Q64521;A2AQR0	Glycerol-3-phosphate dehydrogenase, mitochondrial;Glycerol-3-phosphate dehydrogenase	Gpd2	1592
NaN	NaN	NaN	18.2317	NaN	22.6492	10	10	27	27	30.959	0	15.626	440190000	15	0	86227	499120	209440	0	1632200	Q64669	Q64669	NAD(P)H dehydrogenase [quinone] 1	Nqo1	1593
NaN	NaN	NaN	NaN	NaN	NaN	4	4	5.6	5.6	94.24	0.0017945	4.2358	141860000	4	0	0	0	0	0	0	Q64691;A2AVV7;A2AVV6;Q0VGP9;A2AVV5	Q64691;A2AVV7;A2AVV6	Calpain-3	Capn3	1594
21.5588	23.1966	24.2696	23.869	23.8058	23.8213	37	37	41	41	116.72	0	159.39	5917500000	135	371030	1194300	2470400	1339800	4671000	4391500	Q64727	Q64727	Vinculin	Vcl	1595
NaN	NaN	NaN	23.1795	NaN	NaN	9	9	10.7	10.7	107.5	0	17.094	964890000	10	0	0	0	736320	0	0	Q64737;D6RCG1	Q64737	Trifunctional purine biosynthetic protein adenosine-3;Phosphoribosylamine--glycine ligase;Phosphoribosylformylglycinamidine cyclo-ligase;Phosphoribosylglycinamide formyltransferase	Gart	1596
21.9116	21.6795	22.9264	21.8485	22.6791	22.3519	8	8	42	42	21.942	0	15.248	455700000	34	1965200	2322500	2794000	1498600	5868300	7594600	Q66GT5	Q66GT5	Phosphatidylglycerophosphatase and protein-tyrosine phosphatase 1	Ptpmt1	1597
21.085	22.7359	21.2602	21.5543	21.5015	20.8562	7	4	3.4	2.1	270.92	0.0013928	4.7024	418490000	4	246440	283420	48675	444850	565500	462720	Q68FG2	Q68FG2		Sptbn2	1598
23.9661	23.6123	22.6456	23.0661	22.5216	23.6511	15	15	26.1	26.1	81.361	0	43.108	2048900000	61	7232400	9070600	3458100	3191500	5575300	12487000	Q69ZQ1	Q69ZQ1	Uncharacterized family 31 glucosidase KIAA1161	Kiaa1161	1599
18.238	20.9061	21.1635	21.0214	21.6529	21.5572	10	10	23.1	23.1	57.506	0	18.755	413570000	22	46514	1039200	1009800	1049300	2127700	1601100	Q6DVA0	Q6DVA0	LEM domain-containing protein 2	Lemd2	1600
21.9292	21.8348	22.5424	22.0835	21.34	22.0038	13	13	13	13	133.42	0	24.19	794220000	25	1262400	1932700	1238500	761240	1857100	1734800	Q6GQT9	Q6GQT9	Nodal modulator 1	Nomo1	1601
22.301	NaN	22.4097	23.1054	23.4918	23.597	15	15	67	67	24.826	0	97.736	3809300000	62	19364000	80161000	107890	546500	920980	2072600	Q6GT24;O08709;D3Z0Y2;Q8BG37;A0A0A6YXQ7	Q6GT24;O08709;D3Z0Y2	Peroxiredoxin-6	Prdx6	1602
24.9665	23.2998	23.7136	23.8915	22.4785	24.2689	15	8	51.6	33.5	28.467	0	51.912	1703200000	35	13527000	11912000	8180100	12548000	18294000	41225000	Q6IRU2	Q6IRU2	Tropomyosin alpha-4 chain	Tpm4	1603
21.0055	20.739	20.8661	20.6251	20.1381	20.64	3	3	14	14	25.171	0.0013649	4.4113	94768000	7	1453000	3145900	710290	422920	684600	2296600	Q6IRU5;F7BHJ0	Q6IRU5;F7BHJ0	Clathrin light chain B	Cltb	1604
NaN	NaN	20.2549	NaN	20.4412	20.0304	2	2	11.3	11.3	38.781	0	18.17	127410000	5	0	0	1134000	0	2171700	1911100	Q6NSQ9	Q6NSQ9	Glucose-6-phosphatase 3	G6pc3	1605
NaN	NaN	NaN	NaN	16.8782	NaN	3	3	6.1	6.1	55.939	0.0086491	3.1833	98089000	4	0	0	0	0	247170	0	Q6NSR8;F6T2H5	Q6NSR8;F6T2H5	Probable aminopeptidase NPEPL1	Npepl1	1606
21.8799	20.5961	NaN	20.51	20.7411	NaN	9	9	68.7	68.7	16.637	0	17.575	415960000	20	2417100	719300	236920	178710	1328300	701310	Q6NT99	Q6NT99	Dual specificity protein phosphatase 23	Dusp23	1607
20.5679	21.5575	22.5333	22.8447	21.9949	22.4097	6	6	25.5	25.5	33.048	0	43.763	848350000	21	1352600	2364700	6213900	1974700	8580900	11913000	Q6NVE9	Q6NVE9	Protein phosphatase PTC7 homolog	Pptc7	1608
NaN	NaN	20.0759	20.7093	21.2563	20.6031	5	5	26.3	26.3	21.627	0	7.9551	164420000	6	50123	265490	830740	487870	1407500	1298600	Q6P069	Q6P069	Sorcin	Sri	1609
19.6146	19.8834	21.842	20.9235	21.136	21.6664	10	10	30.9	30.9	51.691	0	43.197	1001600000	34	480860	1348700	606180	1133300	2031900	2993000	Q6P1F6;Q6ZWR4;Q925E7;F6RV17;Q8BG02;G3UXS9	Q6P1F6	Serine/threonine-protein phosphatase 2A 55 kDa regulatory subunit B alpha isoform	Ppp2r2a	1610
22.4743	22.4445	22.7279	23.1193	22.6277	22.5528	11	11	37.9	37.9	42.88	0	31.437	1681300000	28	3739000	4974800	7287500	4486600	8063400	7711100	Q6P3A8	Q6P3A8	2-oxoisovalerate dehydrogenase subunit beta, mitochondrial	Bckdhb	1611
NaN	22.1659	NaN	20.9206	21.4349	22.061	2	2	1.5	1.5	244.54	0.000481	5.2882	253700000	4	0	1052900	0	171480	82594	288900	Q6P4T2	Q6P4T2	U5 small nuclear ribonucleoprotein 200 kDa helicase	Snrnp200	1612
24.2426	23.5858	23.0589	23.409	23.1414	23.3355	32	32	26.1	26.1	176.43	0	152.37	3731900000	125	2787200	4080600	1834000	1241000	5068900	8680400	Q6P5E4;G3UYG7;G3UZU8;G3UY73;G3UXP5;E9Q4X2	Q6P5E4	UDP-glucose:glycoprotein glucosyltransferase 1	Uggt1	1613
NaN	NaN	NaN	NaN	NaN	21.5429	4	4	6.3	6.3	123.09	0	15.609	26370000	4	16080	62904	0	0	0	172230	Q6P5F9;A2AKT6;F6YA11	Q6P5F9	Exportin-1	Xpo1	1614
31.9369	31.7999	30.3988	30.3565	31.2369	31.1957	90	4	70	3.5	126.2	0	323.31	646560000000	3921	1067900000	1283600000	370140000	301090000	1031200000	1120500000	Q6P6L5	Q6P6L5		Mybpc1	1615
NaN	NaN	19.511	19.9324	19.5301	19.485	2	2	13.8	13.8	30.849	0	16.066	84135000	3	0	0	157620	181420	779420	503140	Q6P8I6;Q5SRC5	Q6P8I6;Q5SRC5	Cytochrome c oxidase assembly protein COX11, mitochondrial	Cox11	1616
31.1125	30.4781	30.8452	30.8032	31.3855	31.0377	31	27	69.2	60.6	47.473	0	323.31	587790000000	2483	1675600000	1294100000	1682600000	1241900000	3133200000	2914200000	Q6P8J7	Q6P8J7	Creatine kinase S-type, mitochondrial	Ckmt2	1617
18.0743	18.1829	NaN	18.9841	19.1541	19.541	3	3	5.8	5.8	67.335	0.0022212	4.1075	91898000	3	53597	77087	0	289830	508070	474220	Q6P8N8;Q9JHS4	Q6P8N8;Q9JHS4	ATP-dependent Clp protease ATP-binding subunit clpX-like, mitochondrial	Clpx	1618
NaN	NaN	20.5883	NaN	20.4322	NaN	3	3	3.2	3.2	129.6	0	11.34	69429000	4	0	0	210140	0	222300	140550	Q6P9Q4	Q6P9Q4	FH1/FH2 domain-containing protein 1	Fhod1	1619
NaN	NaN	NaN	NaN	14.9424	NaN	8	8	19.4	19.4	58.213	0	36.189	655940000	9	200390	65452	0	0	29263	156480	Q6P9R2;F7AVI9	Q6P9R2	Serine/threonine-protein kinase OSR1	Oxsr1	1620
25.0688	25.4132	24.478	24.8242	24.5862	24.9869	23	22	40.1	38.4	66.223	0	307.09	6264200000	170	22133000	30801000	5353300	4991000	14918000	32260000	Q6PA06;E9QND8;Q8BH66	Q6PA06;E9QND8	Atlastin-2	Atl2	1621
18.8462	18.2509	NaN	NaN	17.6698	17.8107	5	5	28	28	30.209	0	18.493	175280000	12	165160	341840	0	0	76552	641970	Q6PAM0;D6RG50	Q6PAM0;D6RG50	5-AMP-activated protein kinase subunit beta-2	Prkab2	1622
25.1826	25.2252	24.9578	25.69	25.8292	25.8525	56	56	44.5	44.5	156.61	0	323.31	17361000000	353	6791300	7638800	7788600	7470300	31774000	36175000	Q6PB66;F6V2A3	Q6PB66	Leucine-rich PPR motif-containing protein, mitochondrial	Lrpprc	1623
NaN	18.1065	NaN	NaN	NaN	NaN	6	6	14.6	14.6	56.346	0	8.1331	214220000	8	164100	192600	394120	0	684670	0	Q6PD03;A0A0A6YVV9	Q6PD03	Serine/threonine-protein phosphatase 2A 56 kDa regulatory subunit alpha isoform	Ppp2r5a	1624
NaN	18.8352	18.1885	NaN	17.9332	19.2019	3	3	5.6	5.6	61.71	0.0013674	4.4365	117210000	7	0	54115	179130	0	276150	654490	Q6PD26	Q6PD26	GPI transamidase component PIG-S	Pigs	1625
17.9919	NaN	19.7768	19.9873	19.7684	20.0111	5	5	3.6	3.6	203.7	0	8.5288	108650000	6	3561.6	0	15813	17732	47156	95971	Q6PDI5;A2ALV7;A2ALV6	Q6PDI5;A2ALV7	Proteasome-associated protein ECM29 homolog	Ecm29;AI314180	1626
NaN	NaN	NaN	NaN	NaN	NaN	2	2	10.9	10.9	28.372	0.0058997	3.4225	50138000	2	0	0	0	0	0	0	Q6PDY2	Q6PDY2	2-aminoethanethiol dioxygenase	Ado	1627
NaN	NaN	18.7595	NaN	NaN	NaN	7	7	42	42	19.414	0	10.392	76821000	7	50340	175930	229010	0	0	0	Q6PGB6	Q6PGB6	N-alpha-acetyltransferase 50	Naa50	1628
21.3228	21.7185	23.4428	22.2277	22.8753	23.1881	5	5	31.3	31.3	23.025	0	20.244	618060000	18	808980	23788000	7166100	1117300	2533300	3799900	Q6PHN9;S4R1W7	Q6PHN9	Ras-related protein Rab-35	Rab35	1629
28.1475	28.0983	28.067	27.9001	28.5769	28.3702	56	36	52.6	32.6	112.22	0	323.31	106570000000	1286	108420000	135830000	122040000	63673000	276000000	270990000	Q6PIE5;D3YYN7;Q9WV27;Q91WH7;E9QNX7;Q64436	Q6PIE5;D3YYN7	Sodium/potassium-transporting ATPase subunit alpha-2	Atp1a2	1630
NaN	NaN	NaN	NaN	NaN	NaN	3	3	6.7	6.7	66.704	0.00048193	5.325	32193000	3	0	0	0	0	0	0	Q6PIP5	Q6PIP5	NudC domain-containing protein 1	Nudcd1	1631
NaN	NaN	22.3799	NaN	NaN	NaN	3	3	12.7	12.7	26.175	0.0014131	4.9335	96192000	4	0	0	851110	0	261880	2180700	Q6QD59;B8JJI4;F7C279	Q6QD59;B8JJI4	Vesicle transport protein SEC20	Bnip1	1632
20.2479	20.4699	NaN	NaN	21.1185	21.2729	3	3	30.9	30.9	15.348	0	23.238	157500000	8	765220	1020500	0	0	2257600	3070100	Q6RUT7	Q6RUT7	Protein CCSMST1	Ccsmst1	1633
21.7894	21.9989	22.3371	22.1495	22.3174	22.1118	4	4	21.6	21.6	19.778	0	5.8079	468900000	10	1396500	2502600	4707200	2622200	7435700	12332000	Q6TEK5;Q0VGU5;A0A0M3HEP8;A0A0J9YUN6	Q6TEK5;Q0VGU5;A0A0M3HEP8	Vitamin K epoxide reductase complex subunit 1-like protein 1	Vkorc1l1	1634
24.5261	24.2372	23.2478	23.5352	23.1042	23.4907	14	14	43.2	43.2	37.117	0	191.05	2901700000	73	19063000	23257000	16526000	12329000	17562000	23503000	Q6XLQ8;O35887;G3V004;G3UXA8;G3UWV3;G3UWR0;G3UXA3;G3UY49	Q6XLQ8;O35887;G3V004;G3UXA8	Calumenin	Calu	1635
20.4368	20.2445	19.3256	NaN	19.6341	19.4275	4	4	11.2	11.2	43.496	0.00048685	5.4784	187430000	7	1147600	1201500	217410	0	813810	437040	Q6XPS7	Q6XPS7		Tha1	1636
18.4801	22.4227	18.6003	NaN	18.7481	17.969	8	8	8.3	8.3	136.33	0	27.995	2452200000	12	71447	1236600	96270	0	202950	67152	Q6ZQ38	Q6ZQ38	Cullin-associated NEDD8-dissociated protein 1	Cand1	1637
NaN	NaN	NaN	NaN	20.7808	20.5753	22	22	22.5	22.5	135.63	0	126.67	1698700000	50	125750	290250	0	70645	365400	397270	Q6ZQ73	Q6ZQ73	Cullin-associated NEDD8-dissociated protein 2	Cand2	1638
25.3059	25.2359	25.3471	25.8133	25.2636	25.1349	13	13	46.7	46.7	32.342	0	323.31	5138700000	84	18210000	32021000	35523000	28508000	48196000	41043000	Q6ZQI3	Q6ZQI3	Malectin	Mlec	1639
23.7469	24.6095	24.0052	22.2902	23.1329	23.5446	16	16	58.8	58.8	22.591	0	25.642	1616900000	69	8334700	28404000	7769800	3070400	9221400	13888000	Q6ZWN5;F7CJS8;D3YWH9;Q9CXW7;D3Z673;D3YUV6	Q6ZWN5;F7CJS8;D3YWH9;Q9CXW7	40S ribosomal protein S9	Rps9	1640
21.5764	21.0593	21.1868	22.1003	22.4662	22.5376	5	5	26.7	26.7	20.313	0	8.3233	371330000	11	2811100	6246500	1230600	900160	8783400	10463000	Q6ZWQ7	Q6ZWQ7		Spcs3	1641
22.4902	23.2527	21.701	22.3722	22.1616	22.8213	3	3	21.1	21.1	14.552	0	6.3036	793190000	11	9954500	21125000	7410300	1343800	25634000	37494000	Q6ZWV7;G3UWD7;F6XS56	Q6ZWV7;G3UWD7	60S ribosomal protein L35	Rpl35;Gm10269	1642
20.3061	21.0832	NaN	NaN	20.1726	20.0542	14	14	44.8	44.8	36.108	0	25.334	492560000	17	235590	1580600	174170	0	1308000	1776100	Q6ZWX6	Q6ZWX6	Eukaryotic translation initiation factor 2 subunit 1	Eif2s1	1643
21.8466	21.9175	NaN	NaN	NaN	21.5225	4	2	39.3	14.3	9.4771	0.0022017	3.9419	83376000	5	1776700	4148600	196180	0	561740	2327800	Q6ZWY3;D6RH49;D3YYB0	Q6ZWY3;D6RH49;D3YYB0	40S ribosomal protein S27-like;40S ribosomal protein S27	Rps27l	1644
22.4586	23.7001	22.3803	22.9161	22.8051	23.071	7	7	42.4	42.4	21.397	0	32.778	1433700000	48	8481300	27667000	2073800	2959100	9116700	14801000	Q6ZWZ7;Q9CPR4;B2RY53	Q6ZWZ7;Q9CPR4	60S ribosomal protein L17	Rpl17	1645
26.26	26.4895	25.5997	25.4419	25.4266	25.6188	44	44	30.7	30.7	173.21	0	149.11	6794400000	202	4649500	22240000	1476700	1055000	2458200	3429000	Q70IV5;A0A140LJ79;A0A140LJ61;A0A140LHQ9	Q70IV5;A0A140LJ79;A0A140LJ61	Synemin	Synm	1646
21.2075	21.2849	20.7114	20.8098	21.1857	20.7228	9	9	23.7	23.7	51.126	0	24.058	749650000	20	1442300	1346000	1678100	528560	2328800	4216700	Q71RI9;A0A0G2JGE1;D6RJ70	Q71RI9;A0A0G2JGE1	Kynurenine--oxoglutarate transaminase 3	Ccbl2	1647
23.7574	23.5804	23.0191	23.396	23.045	22.9804	27	27	52.1	52.1	65.322	0	246.03	6954200000	122	5394000	10382000	3505800	3286500	7227700	5089400	Q76MZ3;G3UWL2;H3BLQ0;Q3TTF6;H3BKU1;G3UWS4;Q7TNP2;H3BIV7;G3UXQ1;H3BJ83;H3BLE7	Q76MZ3	Serine/threonine-protein phosphatase 2A 65 kDa regulatory subunit A alpha isoform	Ppp2r1a	1648
27.2868	26.828	28.3251	28.366	27.8661	27.9303	4	4	44.8	44.8	6.3814	0	323.31	16085000000	148	118550000	113960000	237530000	231800000	564900000	660280000	Q78IK2	Q78IK2	Up-regulated during skeletal muscle growth protein 5	Usmg5	1649
25.3447	25.6958	25.7915	25.4672	25.4917	25.2598	17	17	68.3	68.3	29.26	0	113.35	8027800000	113	23549000	42175000	39885000	23952000	58210000	45099000	Q78IK4;B1AV14	Q78IK4;B1AV14	MICOS complex subunit Mic27	Apool	1650
18.5937	19.1803	20.265	20.2242	20.1478	19.7239	1	1	4.5	4.5	25.465	0.0062604	3.3145	81223000	6	269540	779610	581080	432090	872920	1383200	Q78IS1	Q78IS1	Transmembrane emp24 domain-containing protein 3	Tmed3	1651
21.9272	21.0972	21.4227	21.0747	21.9988	21.9883	5	5	23.4	23.4	19.157	0	9.0607	288710000	11	1714700	1479600	1955500	518730	3355300	3195400	Q78J03	Q78J03	Methionine-R-sulfoxide reductase B2, mitochondrial	Msrb2	1652
NaN	NaN	NaN	NaN	NaN	NaN	1	1	7.2	7.2	24.48	0.0026132	3.8392	5395900	1	0	0	0	0	0	0	Q78PG9	Q78PG9	Coiled-coil domain-containing protein 25	Ccdc25	1653
22.0125	19.9959	23.3429	23.106	23.4466	23.0252	4	4	30.4	30.4	10.795	0	5.8181	266320000	13	1484300	2600300	3270000	2198800	13019000	9634700	Q78RX3	Q78RX3	Small integral membrane protein 12	Smim12	1654
NaN	NaN	NaN	NaN	NaN	NaN	1	1	8.1	8.1	16.815	0.0014078	4.8744	0	1	0	0	0	0	0	0	Q78XF5	Q78XF5	Oligosaccharyltransferase complex subunit OSTC	Ostc	1655
NaN	NaN	NaN	NaN	NaN	20.0637	3	3	17.4	17.4	15.953	0	7.5352	64114000	5	131660	87722	288920	75866	761590	1016600	Q78YY6	Q78YY6	DnaJ homolog subfamily C member 15	Dnajc15	1656
NaN	NaN	NaN	NaN	NaN	18.8676	2	2	4.6	4.6	41.565	0.0022046	3.979	72741000	4	110160	0	200540	80590	211100	448570	Q791T5;D3YXC2	Q791T5;D3YXC2	Mitochondrial carrier homolog 1	Mtch1	1657
26.9752	26.827	28.1039	27.6152	27.6059	27.5646	15	15	61.7	61.7	33.499	0	323.31	21164000000	304	140590000	150680000	78752000	48965000	181550000	177580000	Q791V5;A2AFW6;Q9D050;D6RCZ1	Q791V5;A2AFW6;Q9D050	Mitochondrial carrier homolog 2	Mtch2	1658
22.4933	21.4991	27.3151	28.1229	27.6077	27.0769	2	2	8.1	8.1	26.221	0	9.2251	12509000000	70	1261700	1962100	151770000	162640000	220110000	159530000	Q792Z1	Q792Z1		Try10	1659
NaN	NaN	NaN	NaN	NaN	NaN	2	2	3.8	3.8	71.543	0.0058553	3.3301	28297000	2	0	0	0	0	0	0	Q7M6Y3;A0A1L1SUR7;A0A140LHQ8	Q7M6Y3;A0A1L1SUR7;A0A140LHQ8	Phosphatidylinositol-binding clathrin assembly protein	Picalm	1660
19.9236	21.221	17.957	NaN	NaN	NaN	2	2	9.6	9.6	25.192	0.0059197	3.4424	143970000	4	928200	3948300	323140	0	0	0	Q7M729	Q7M729	Sodium channel subunit beta-4	Scn4b	1661
23.0757	24.9492	20.6541	21.3936	21.8509	21.6035	22	1	61.6	2.7	49.906	0	38.646	1308100000	30	1019900	41509000	629830	987600	1771000	1042100	Q7TMM9;CON__ENSEMBL:ENSBTAP00000025008;A2AQ07;G3UZR1;A0A1D5RM76	Q7TMM9	Tubulin beta-2A chain	Tubb2a	1662
NaN	NaN	NaN	NaN	NaN	17.9766	3	3	9.3	9.3	51.847	0	7.098	347170000	5	0	0	0	0	268930	396180	Q7TNG8	Q7TNG8	Probable D-lactate dehydrogenase, mitochondrial	Ldhd	1663
19.818	20.1571	21.3714	20.9523	21.9099	22.228	2	2	18.1	18.1	13.812	0.0013921	4.6981	384800000	12	627210	1020300	5396100	3819000	13486000	17774000	Q7TNL9	Q7TNL9		Chchd10	1664
25.1403	25.2962	26.0138	24.9785	25.806	25.7494	4	4	25	25	8.5669	0	6.4081	3332100000	30	41993000	65590000	19934000	12371000	209470000	111890000	Q7TNS2	Q7TNS2	MICOS complex subunit Mic10	Minos1	1665
32.3312	32.2344	31.4709	31.6414	31.9292	31.814	50	50	56.5	56.5	99.183	0	323.31	848330000000	2900	2182000000	2750000000	1672100000	1373500000	2954100000	3234600000	Q7TQ48	Q7TQ48	Sarcalumenin	Srl	1666
NaN	NaN	NaN	NaN	NaN	NaN	4	4	7.9	7.9	68.717	0.001368	4.4454	36106000	3	0	0	0	0	0	0	Q7TQ62;F6XS92;Q6P3D8	Q7TQ62;F6XS92;Q6P3D8	Podocan	Podn	1667
23.771	23.7324	23.5127	23.546	21.9979	22.1449	6	6	5	5	114.45	0	21.255	998990000	41	626290	5931000	4013500	2973800	3741200	5721400	Q7TSF1;Q61495;Q7TSF0	Q7TSF1;Q61495;Q7TSF0	Desmoglein-1-beta;Desmoglein-1-alpha;Desmoglein-1-gamma	Dsg1b;Dsg1a;Dsg1c	1668
25.3489	25.2433	25.7737	25.615	25.4868	25.5215	39	33	37.4	31.8	123.89	0	265.55	15638000000	302	13457000	18299000	17127000	16560000	25283000	30849000	Q7TSH2;F7DF70	Q7TSH2	Phosphorylase b kinase regulatory subunit beta	Phkb	1669
24.5869	24.2657	25.1342	24.9736	25.3517	25.4318	27	27	33.5	33.5	99.229	0	134.12	8941700000	184	6517800	8692900	11389000	9626500	37286000	51937000	Q7TSQ8;D6RD07;D3Z443	Q7TSQ8;D6RD07	Pyruvate dehydrogenase phosphatase regulatory subunit, mitochondrial	Pdpr	1670
NaN	20.6056	19.0841	NaN	18.9708	18.9429	2	2	5	5	68.747	0.0013618	4.3909	51345000	3	0	1238800	135780	0	106340	123640	Q7TSV4;A0A0G2JG04	Q7TSV4;A0A0G2JG04	Phosphoglucomutase-2	Pgm2	1671
NaN	NaN	NaN	21.6895	NaN	NaN	4	4	39.7	39.7	7.3184	0	6.409	359080000	3	235970	0	5005300	1209700	2812200	1987200	Q80SZ7	Q80SZ7	Guanine nucleotide-binding protein G(I)/G(S)/G(O) subunit gamma-5	Gng5	1672
21.2659	19.5612	NaN	NaN	NaN	NaN	1	1	0.7	0.7	114.75	0.0097442	3.0496	42778000	3	535830	177130	0	0	0	0	Q80TY4	Q80TY4	Suppression of tumorigenicity 18 protein	St18	1673
23.2534	23.1868	23.4331	23.3994	22.8914	22.9465	10	9	57.1	57.1	23.334	0	173.88	1341000000	65	6756800	15092000	12805000	6468100	15402000	13206000	Q80UU9	Q80UU9	Membrane-associated progesterone receptor component 2	Pgrmc2	1674
NaN	NaN	20.2565	20.3286	19.8643	18.7639	8	8	20.5	20.5	46.338	0	22.455	1427000000	18	168950	0	1862700	710860	1354700	1293000	Q80UY1	Q80UY1	UPF0586 protein C9orf41 homolog		1675
21.1517	21.3573	19.2109	19.571	19.9362	19.4213	5	5	13.5	13.5	38.616	0	12.286	177560000	11	2394000	3457300	389190	425690	1101400	803580	Q80V26	Q80V26	Inositol monophosphatase 3	Impad1	1676
NaN	NaN	NaN	NaN	NaN	NaN	2	2	7.2	7.2	50.555	0.0022262	4.1383	22100000	1	0	0	0	0	0	0	Q80V42	Q80V42	Carboxypeptidase M	Cpm	1677
21.3177	20.3039	21.1763	22.0736	21.2226	21.7975	8	8	19.8	19.8	54.734	0	40.057	475500000	16	2157900	1885600	1854200	1323900	3784200	7404800	Q80W54;I7HIP5	Q80W54	CAAX prenyl protease 1 homolog	Zmpste24	1679
24.6654	24.7815	25.1329	24.1374	23.6149	25.7315	3	3	0.6	0.6	581.52	0.0066418	3.2757	6268700000	7	1247600	3135700	2300500	963180	650770	12440000	Q80W93	Q80W93	Hydrocephalus-inducing protein	Hydin	1680
22.573	22.3752	23.6963	21.7333	22.6735	23.0503	6	6	12.3	12.3	63.845	0	28.522	457360000	33	1633200	3353500	1091800	295710	2153400	3092600	Q80WJ7;E9PUX0;F6QHD1;F6QFT1;F6ZQL0	Q80WJ7;E9PUX0;F6QHD1;F6QFT1	Protein LYRIC	Mtdh	1681
20.2514	20.0401	20.7106	20.2902	21.0154	20.7497	2	2	8.3	8.3	35.977	0	6.2206	60510000	8	151200	278600	203230	131390	857110	521750	Q80WW9;B0R015	Q80WW9;B0R015	DDRGK domain-containing protein 1	Ddrgk1	1682
20.9461	20.2193	NaN	NaN	21.2604	21.3296	14	2	27.3	4.9	52.325	0.0013806	4.5665	280340000	7	3211300	1164000	0	0	1533900	1821500	Q80X68	Q80X68	Citrate synthase	Csl	1683
14.6463	NaN	NaN	NaN	NaN	NaN	2	2	6	6	43.349	0.0066556	3.2844	32739000	2	11099	0	0	0	0	0	Q80X73	Q80X73	Protein pelota homolog	Pelo	1684
20.268	20.8849	20.8464	20.9209	20.6679	21.6095	5	5	29.3	29.3	28.062	0	13.689	385990000	15	667010	1354800	1794200	1078500	3001700	5868300	Q80X85	Q80X85	28S ribosomal protein S7, mitochondrial	Mrps7	1685
17.8999	24.7857	19.0565	NaN	18.6299	18.432	37	24	16.8	12.8	277.82	0	63.931	436570000	26	31495	1916700	389920	0	298620	221020	Q80X90	Q80X90	Filamin-B	Flnb	1686
NaN	17.7174	NaN	NaN	NaN	NaN	5	5	21.4	21.4	36.566	0	11.41	96907000	5	0	248640	0	0	195700	179280	Q80X95;Q6NTA4;G3UYP1	Q80X95	Ras-related GTP-binding protein A	Rraga	1687
NaN	NaN	NaN	NaN	NaN	NaN	1	1	3.4	3.4	47.318	0	7.1472	22010000	1	0	0	0	0	0	0	Q80XI4	Q80XI4	Phosphatidylinositol 5-phosphate 4-kinase type-2 beta	Pip4k2b	1688
23.6808	NaN	25.0593	25.0476	23.5838	24.1791	15	15	45.8	45.8	38.299	0	237.76	11667000000	92	1625600	281010	23319000	20170000	31361000	14740000	Q80XN0;D3Z2Y8	Q80XN0;D3Z2Y8	D-beta-hydroxybutyrate dehydrogenase, mitochondrial	Bdh1	1689
23.6086	22.3257	23.9718	23.7082	24.285	23.699	3	3	29.6	29.6	16.292	0	13.719	675340000	23	6330900	6333900	6923700	2620400	47867000	8130400	Q80Y14	Q80Y14	Glutaredoxin-related protein 5, mitochondrial	Glrx5	1690
NaN	NaN	NaN	NaN	NaN	18.7044	8	8	12.8	12.8	91.521	0	18.853	186520000	7	0	0	0	0	649350	420930	Q80YV4;F7B6K4	Q80YV4	Pantothenate kinase 4	Pank4	1691
NaN	NaN	NaN	NaN	NaN	17.6745	4	4	2.4	2.4	231.8	0.0013915	4.6741	92022000	1	0	0	0	0	116660	88000	Q80YX1;Q80YX0	Q80YX1	Tenascin	Tnc	1692
20.4149	21.1076	20.8936	21.3265	21.5411	21.3628	6	6	33.5	33.5	23.443	0	21.257	421470000	14	740600	449550	677870	1337200	4241300	2268700	Q80ZS3	Q80ZS3	28S ribosomal protein S26, mitochondrial	Mrps26	1693
22.4847	22.8193	23.0777	22.87	22.8176	22.7584	10	10	46.9	46.9	23.802	0	25.295	633270000	28	4031900	5570300	1925600	1632800	4294900	4300700	Q80ZW2	Q80ZW2	Protein THEM6	Them6	1694
21.7008	20.7819	23.8481	23.0069	23.2877	23.6095	9	9	12	12	83.725	0	16.981	830960000	20	177230	263860	2017100	1079400	3072300	2823900	Q811U4;F6XRI9;D3Z4L5;D3Z5P8	Q811U4	Mitofusin-1	Mfn1	1696
NaN	NaN	NaN	NaN	NaN	17.5848	5	3	12.4	8.8	48.994	0	7.5368	134890000	3	0	0	0	0	0	355750	Q8BFP9;Q922H2	Q8BFP9	[Pyruvate dehydrogenase (acetyl-transferring)] kinase isozyme 1, mitochondrial	Pdk1	1697
28.0644	27.47	28.0707	28.1461	28.3486	28.0755	28	28	69.9	69.9	49.508	0	323.31	65914000000	673	127170000	121530000	111850000	128240000	343380000	266510000	Q8BFR5;A0A0U1RNQ6;A0A0U1RPC4	Q8BFR5	Elongation factor Tu, mitochondrial	Tufm	1698
24.8764	25.9955	26.6503	26.7772	27.4411	25.9994	18	3	36.7	9	42.004	0	8.0631	16685000000	55	19339000	15593000	58062000	23718000	111450000	106950000	Q8BFZ3	Q8BFZ3	Beta-actin-like protein 2	Actbl2	1699
22.3475	22.0131	20.2473	21.4259	21.6327	22.3107	7	7	23.5	23.5	37.872	0	30.39	833790000	22	3786200	4490400	1615900	1667100	3147400	6768600	Q8BFZ9;A0A1B0GT70;A0A1B0GSD8;A0A0R4J1G5;Q91X78;A0A1B0GQZ0;A0A1B0GRG7;A0A1B0GT43;E9PUH5;A0A1B0GRQ1	Q8BFZ9;A0A1B0GT70	Erlin-2	Erlin2	1700
23.3164	23.5584	23.5852	23.837	22.8344	23.0568	15	15	36.7	36.7	47.436	0	57.063	3133000000	61	5831500	7633800	8045900	6181300	5851900	11371000	Q8BG32;G3UYH2;G3UXL5;G3UYI4;G3UYL3;G3UWW7;G3UYL8;G3UX15;G3UZ28;G3UX67;G3UWV7;G3UZ33	Q8BG32;G3UYH2	26S proteasome non-ATPase regulatory subunit 11	Psmd11	1701
NaN	NaN	NaN	NaN	NaN	NaN	3	3	17.5	17.5	28.6	0	9.6456	36051000	3	0	0	0	0	0	0	Q8BGB7	Q8BGB7	Enolase-phosphatase E1	Enoph1	1702
20.7156	21.4557	21.2902	22.053	21.6651	21.7136	9	9	35	35	30.084	0	23.759	429320000	22	720610	2084100	1884600	878530	3096600	3391400	Q8BGB8;B7ZCV4;D6RJJ8	Q8BGB8;B7ZCV4	Ubiquinone biosynthesis protein COQ4 homolog, mitochondrial	Coq4	1703
22.1608	22.1138	23.394	23.2494	23.8985	23.2256	10	10	29.4	29.4	40.528	0	45.875	2205800000	55	4475000	2892300	6975500	5086800	19140000	14548000	Q8BGC4	Q8BGC4	Zinc-binding alcohol dehydrogenase domain-containing protein 2	Zadh2	1704
21.9136	21.61	21.6841	21.4375	21.2037	21.3226	3	3	49.4	49.4	9.2983	0	7.319	107410000	7	1425300	2315200	896810	1172500	1735600	2485100	Q8BGD8	Q8BGD8	Cytochrome c oxidase assembly factor 6 homolog	Coa6	1705
NaN	NaN	NaN	NaN	NaN	13.5804	8	8	14.2	14.2	68.839	0	38.82	216340000	11	0	0	0	0	0	13229	Q8BGD9	Q8BGD9	Eukaryotic translation initiation factor 4B	Eif4b	1706
26.187	25.9675	26.5859	26.5918	26.5516	26.7191	24	24	50.7	50.7	51.863	0	323.31	19134000000	327	34069000	43801000	57611000	38784000	73990000	107520000	Q8BGH2	Q8BGH2	Sorting and assembly machinery component 50 homolog	Samm50	1707
18.8525	20.4774	19.6948	NaN	20.0458	20.6693	7	7	22	22	39.06	0	13.736	398010000	9	1409900	999070	480460	344430	1293700	2169800	Q8BGI7	Q8BGI7	Leucine-rich repeat-containing protein 39	Lrrc39	1708
23.4636	NaN	NaN	NaN	NaN	25.3523	4	4	14.1	14.1	52.63	0	75.579	293540000	9	2715700	0	0	0	0	7887300	Q8CB58;Q8BGJ5;Q922I7;P17225;E9QMW9;F7AXP1	Q8CB58;Q8BGJ5;Q922I7;P17225;E9QMW9	Polypyrimidine tract-binding protein 1	Ptbp1	1709
NaN	NaN	NaN	NaN	17.3075	NaN	6	6	7.2	7.2	106.91	0	10.899	237410000	8	0	0	0	0	86324	0	Q8BGQ7	Q8BGQ7	Alanine--tRNA ligase, cytoplasmic	Aars	1710
NaN	17.7395	NaN	NaN	NaN	NaN	2	2	32.6	32.6	10.214	0.0097521	3.0618	12724000	2	66422	168240	0	0	0	0	Q8BGS2	Q8BGS2	BolA-like protein 2	Bola2	1711
22.3499	22.679	22.3768	22.9431	23.7267	23.6704	11	10	27	25.5	57.943	0	60.95	1730600000	74	4267300	5464200	3433700	3220900	11637000	16277000	Q8BGT5;D6RFQ8	Q8BGT5	Alanine aminotransferase 2	Gpt2	1712
NaN	NaN	20.6834	NaN	20.5258	20.7156	5	5	20.7	20.7	29.415	0	16.664	250110000	5	308980	907250	1608800	805870	1849700	2725600	Q8BGX2	Q8BGX2	Uncharacterized protein C19orf52 homolog		1713
23.892	23.5225	24.9356	24.8483	24.8265	24.65	7	7	33	33	31.599	0	43.756	3360900000	58	7661200	6264300	8364600	5198800	20283000	23843000	Q8BGY7	Q8BGY7	Protein FAM210A	Fam210a	1714
NaN	18.4615	NaN	NaN	NaN	NaN	2	2	8.5	8.5	31.253	0.00048709	5.4804	40345000	3	0	388690	0	0	0	0	Q8BH58;A0A0A6YY87	Q8BH58;A0A0A6YY87	TIP41-like protein	Tiprl	1715
29.7559	29.4042	29.9769	29.9045	30.4026	30.14	48	41	70	63.5	74.569	0	323.31	203920000000	1321	459970000	464540000	511880000	330070000	816950000	923230000	Q8BH59;V9GXX9	Q8BH59	Calcium-binding mitochondrial carrier protein Aralar1	Slc25a12	1716
NaN	NaN	NaN	NaN	NaN	NaN	5	5	7.9	7.9	83.206	0	8.8604	187250000	7	0	0	0	0	0	0	Q8BH61	Q8BH61	Coagulation factor XIII A chain	F13a1	1717
23.4777	21.8191	25.1262	24.9343	24.8606	25.1462	24	22	54.1	50.6	61.174	0	182.12	9293800000	163	3291300	1876200	27454000	9928600	24902000	29480000	Q8BH64;D3Z7U7	Q8BH64	EH domain-containing protein 2	Ehd2	1718
29.7798	29.4794	29.8148	29.7657	29.6129	29.3484	8	8	23	23	38.403	0	323.31	61998000000	450	458380000	517420000	434780000	282230000	583780000	614550000	Q8BH78;Q8BHF5;Q99P72	Q8BH78;Q8BHF5;Q99P72	Reticulon;Reticulon-4	Rtn4	1719
21.6022	21.6779	20.7577	21.3025	21.9717	21.0408	12	12	19.6	19.6	76.187	0	155.26	622230000	23	1289900	1937600	2336300	1543500	2721200	3419100	Q8BH79;A0A1L1SS60;A0A1L1SR14;A0A1L1SV36	Q8BH79;A0A1L1SS60;A0A1L1SR14	Anoctamin-10	Ano10	1720
27.5013	26.888	22.5698	20.4924	22.9109	23.6753	18	17	52.3	52.3	26.918	0	66.776	3165100000	90	29747000	42001000	827130	177000	4371400	3105000	Q8BH80;Q9QY76	Q8BH80;Q9QY76	Vesicle-associated membrane protein-associated protein B	Vapb	1721
27.5041	27.5298	27.6486	27.6866	27.5858	27.9226	16	16	56.2	56.2	31.474	0	323.31	40537000000	311	121300000	187870000	164270000	107140000	288960000	334620000	Q8BH95	Q8BH95	Enoyl-CoA hydratase, mitochondrial	Echs1	1722
21.9211	21.7999	22.5831	22.4926	22.609	23.0615	11	11	54.1	54.1	26.476	0	26.402	539720000	33	673620	1940000	3997100	1704600	8043800	9479700	Q8BHC4;B0QZX9	Q8BHC4;B0QZX9	Dephospho-CoA kinase domain-containing protein	Dcakd	1723
21.3434	20.8745	22.8822	22.5797	22.6339	22.5518	5	5	17.5	17.5	32.985	0	8.479	570460000	15	1656900	1799100	1134200	733590	3366600	3355000	Q8BHE8	Q8BHE8	Uncharacterized protein C2orf47 homolog, mitochondrial		1724
20.8755	20.8171	19.8717	21.5805	20.9788	21.936	11	11	14	14	106.91	0	46.526	545580000	13	417330	252890	158590	367200	2138200	2796000	Q8BHN3	Q8BHN3	Neutral alpha-glucosidase AB	Ganab	1725
23.5052	22.9616	23.2267	23.0713	24.3899	24.0994	24	24	32	32	112.8	0	82.559	4394500000	91	2669100	3260300	5317900	2745100	19777000	19126000	Q8BIJ6;E9PWN2;E9PWN3	Q8BIJ6;E9PWN2;E9PWN3	Isoleucine--tRNA ligase, mitochondrial	Iars2	1726
NaN	NaN	NaN	NaN	NaN	NaN	4	4	14.3	14.3	50.239	0	17.388	231610000	5	0	0	0	0	0	0	Q8BIW1	Q8BIW1	Protein prune homolog	Prune	1727
18.8777	NaN	NaN	NaN	20.1078	20.989	5	5	14.5	14.5	45.852	0	10.013	341670000	6	150110	8676500	83083	0	1662500	1792000	Q8BJ03	Q8BJ03	Cytochrome c oxidase assembly protein COX15 homolog	Cox15	1728
20.1702	20.2476	24.3457	22.7488	22.9517	23.5648	12	12	18.6	18.6	81.604	0	43.316	1453400000	40	3316400	1659100	7420600	2216600	3546500	6110400	Q8BJS4	Q8BJS4	SUN domain-containing protein 2	Sun2	1729
NaN	NaN	NaN	NaN	NaN	NaN	9	9	21	21	64.403	0	19.003	183700000	9	0	0	0	0	0	0	Q8BJW6;D3YZZ6;D6RFN2;D6RGA6	Q8BJW6;D3YZZ6	Eukaryotic translation initiation factor 2A;Eukaryotic translation initiation factor 2A, N-terminally processed	Eif2a	1730
NaN	NaN	NaN	NaN	NaN	NaN	3	3	5.8	5.8	55.971	0.0022056	3.9946	28358000	2	0	0	0	0	0	0	Q8BJY1;F7BA91	Q8BJY1	26S proteasome non-ATPase regulatory subunit 5	Psmd5	1731
26.1337	25.688	24.9953	26.4599	25.1652	23.9338	4	2	26	16.3	11.813	0	22.816	1752100000	25	28578000	36621000	16871000	10335000	44393000	25944000	Q8BK30	Q8BK30	NADH dehydrogenase [ubiquinone] flavoprotein 3, mitochondrial	Ndufv3	1732
NaN	NaN	21.4666	22.3691	22.0964	NaN	4	4	13	13	38.117	0	5.889	436860000	14	0	153600	1657000	2641200	11971000	0	Q8BK64	Q8BK64	Activator of 90 kDa heat shock protein ATPase homolog 1	Ahsa1	1733
20.3661	19.753	NaN	NaN	NaN	NaN	6	6	14	14	47.778	0	16.749	267170000	7	1248600	598550	1281800	616660	1718700	1084400	Q8BK72	Q8BK72	28S ribosomal protein S27, mitochondrial	Mrps27	1734
NaN	NaN	NaN	NaN	NaN	19.8758	10	10	55.3	55.3	24.192	0	23.456	367600000	14	231130	307340	568880	293480	463660	1153500	Q8BK84	Q8BK84	Dual specificity phosphatase DUPD1	Dupd1	1735
21.972	NaN	NaN	NaN	NaN	23.2532	10	10	11.9	11.9	123.59	0	49.415	532260000	24	625270	104100	0	0	0	356250	Q8BKC5;Q8BIV3	Q8BKC5	Importin-5	Ipo5	1736
NaN	NaN	18.8929	NaN	19.9912	19.8698	3	3	10.9	10.9	43.452	0	6.8574	127200000	4	0	0	161080	115040	1066200	689400	Q8BKY8	Q8BKY8	Transcription termination factor 2, mitochondrial	Mterf2	1737
26.5629	26.0804	26.7155	26.3684	26.7236	26.6891	16	16	46.1	46.1	53.998	0	323.31	22771000000	284	70720000	66779000	60909000	30267000	106250000	159240000	Q8BKZ9;A2AWH7;A2AWH8	Q8BKZ9	Pyruvate dehydrogenase protein X component, mitochondrial	Pdhx	1738
NaN	NaN	NaN	NaN	NaN	NaN	3	3	10.9	10.9	30.817	0.00095648	5.2028	12689000	3	0	0	0	0	0	0	Q8BL97	Q8BL97	Serine/arginine-rich splicing factor 7	Srsf7	1739
20.5122	20.6777	22.3717	21.5041	22.8572	23.059	9	9	21.1	21.1	45.739	0	24.85	2312000000	34	471730	548400	6966600	2554400	12349000	14568000	Q8BLF1;Q8BYQ0;D6RGP7	Q8BLF1	Neutral cholesterol ester hydrolase 1	Nceh1	1740
NaN	NaN	18.9309	NaN	NaN	NaN	5	5	41.1	41.1	27.891	0	25.704	145950000	5	0	0	405260	0	0	0	Q8BLU2	Q8BLU2	Protein-lysine methyltransferase METTL21C	Mettl21c	1741
23.0603	22.7353	23.5417	23.0116	23.7258	23.9134	14	14	26	26	67.098	0	64.134	2855100000	61	3591700	3624100	10020000	3097500	4592900	14804000	Q8BMF3;A0A140LHQ4;Q99KE1	Q8BMF3	NADP-dependent malic enzyme, mitochondrial	Me3	1742
28.7428	28.6031	29.5337	29.0244	29.7633	29.6913	26	26	45.3	45.3	67.941	0	323.31	139610000000	668	218100000	254660000	419490000	207160000	624030000	627030000	Q8BMF4	Q8BMF4	Dihydrolipoyllysine-residue acetyltransferase component of pyruvate dehydrogenase complex, mitochondrial	Dlat	1743
NaN	18.8734	19.8419	18.4756	19.1841	19.5824	2	2	9.8	9.8	35.048	0.0013562	4.3462	90044000	4	0	529550	770590	401550	580110	934830	Q8BMG8	Q8BMG8	Mitochondrial folate transporter/carrier	Slc25a32	1744
NaN	NaN	NaN	NaN	NaN	NaN	3	3	4	4	134.19	0	6.1916	45991000	3	0	0	0	0	0	0	Q8BMJ2	Q8BMJ2	Leucine--tRNA ligase, cytoplasmic	Lars	1745
NaN	NaN	19.0093	20.0577	18.4492	17.6479	5	5	9.9	9.9	63.691	0	26.579	109620000	9	0	165390	145020	161990	74221	1797300	Q8BMK4	Q8BMK4	Cytoskeleton-associated protein 4	Ckap4	1746
29.6344	29.2315	30.1878	29.5106	29.5864	29.8405	42	42	67.6	67.6	82.669	0	323.31	278780000000	1410	363190000	368510000	592950000	269660000	695800000	789700000	Q8BMS1	Q8BMS1	Trifunctional enzyme subunit alpha, mitochondrial;Long-chain enoyl-CoA hydratase;Long chain 3-hydroxyacyl-CoA dehydrogenase	Hadha	1747
24.2552	24.0987	24.8071	25.1516	24.7695	24.8373	9	9	33.8	33.8	40.956	0	282.78	4493700000	92	9465100	16698000	27860000	16098000	32231000	34546000	Q8BMS4	Q8BMS4	Ubiquinone biosynthesis O-methyltransferase, mitochondrial	Coq3	1748
22.9909	22.1071	22.2924	22.6487	22.6838	23.1764	11	11	32.5	32.5	47.624	0	79.978	1401000000	36	4217300	4708200	6384400	3500500	12075000	12577000	Q8BP40	Q8BP40	Lysophosphatidic acid phosphatase type 6	Acp6	1749
NaN	NaN	NaN	NaN	NaN	17.2912	11	11	19.1	19.1	64.279	0	63.938	417880000	13	0	0	0	0	0	195810	Q8BP47	Q8BP47	Asparagine--tRNA ligase, cytoplasmic	Nars	1750
24.0936	NaN	NaN	NaN	NaN	NaN	4	4	15.8	15.8	43.221	0	10.393	271060000	4	4497800	0	0	0	558390	456970	Q8BP48;A0A0G2JF71	Q8BP48	Methionine aminopeptidase 1	Metap1	1751
23.4691	23.29	21.6276	22.1037	21.7646	23.1231	5	5	30.6	30.6	17.779	0	10.278	429780000	21	4560700	7900500	1793700	1608100	4109100	6366400	Q8BP67;F6RSK3	Q8BP67	60S ribosomal protein L24	Rpl24	1752
21.9984	21.2596	21.1155	21.8231	20.6712	21.0236	8	8	26.2	26.2	37.27	0	60.676	533350000	12	3532400	7431100	3455000	2034500	3681700	3257400	Q8BP92	Q8BP92	Reticulocalbin-2	Rcn2	1753
21.0845	21.0122	21.3021	21.1028	21.2485	20.676	8	8	26.7	26.7	34.067	0	14.579	379770000	14	1416400	3097100	767080	751830	3097000	4203800	Q8BPE4	Q8BPE4	Transmembrane protein 177	Tmem177	1754
NaN	NaN	NaN	NaN	18.9753	18.9528	4	1	50.9	17	13.011	0	38.824	58950000	2	0	0	0	0	680950	739640	Q8BPI2	Q8BPI2		Tmed2	1756
22.0838	22.1408	18.9088	19.9281	21.0944	NaN	12	12	25.7	25.7	62.022	0	24.682	601020000	20	923520	998280	549920	314140	391280	460350	Q8BRK8;Q5EG47	Q8BRK8	5-AMP-activated protein kinase catalytic subunit alpha-2	Prkaa2	1757
20.5699	20.7345	19.1931	19.7346	19.733	19.0236	7	7	8.7	8.7	130.65	0	22.937	147290000	11	458480	892320	147550	225340	373320	311480	Q8BRK9;Q3TSU5	Q8BRK9	Alpha-mannosidase 2x	Man2a2	1758
17.5973	18.6854	NaN	NaN	NaN	NaN	5	4	10.1	8.4	59.584	0	10.39	135870000	6	30385	166690	0	0	421220	251220	Q8BT60	Q8BT60	Copine-3	Cpne3	1759
NaN	NaN	NaN	NaN	18.6387	NaN	3	3	19	19	17.505	0.008642	3.1801	25607000	3	0	0	0	0	766670	0	Q8BTR5	Q8BTR5	Dual specificity phosphatase 28	Dusp28	1761
21.2625	20.9613	21.6462	21.1271	21.0154	21.443	5	5	16.7	16.7	36.867	0	8.8909	380270000	15	718850	1331700	3054300	1692800	2451800	3663300	Q8BTX9;A0A1D5RLG0;A0A1D5RM62	Q8BTX9;A0A1D5RLG0	Inactive hydroxysteroid dehydrogenase-like protein 1	Hsdl1	1762
NaN	NaN	NaN	NaN	NaN	NaN	3	3	3.4	3.4	144.27	0	8.0438	111280000	3	0	0	0	0	0	0	Q8BU30	Q8BU30	Isoleucine--tRNA ligase, cytoplasmic	Iars	1763
21.4886	21.5421	23.0205	23.0137	22.0299	22.1743	8	8	38.8	38.8	23.805	0	16.966	544170000	26	1347700	1843600	3409100	2397700	2937100	4599700	Q8BU88	Q8BU88	39S ribosomal protein L22, mitochondrial	Mrpl22	1764
NaN	NaN	NaN	NaN	17.1313	NaN	7	7	11.6	11.6	83.217	0	20.029	121640000	8	0	0	0	0	95303	0	Q8BUK6;F6W1A2	Q8BUK6;F6W1A2	Protein Hook homolog 3	Hook3	1765
21.6281	21.0433	22.5444	20.991	22.431	22.5266	7	7	24.9	24.9	31.791	0	13.642	705100000	21	1297300	1450800	5151300	926030	7099600	7472000	Q8BUY5	Q8BUY5	Complex I assembly factor TIMMDC1, mitochondrial	Timmdc1	1766
18.7082	18.7988	21.8817	22.3564	21.5364	22.6138	5	5	9.9	9.9	42.83	0	10.477	244320000	14	28189	217300	1065400	561550	1816400	2572500	Q8BUZ1	Q8BUZ1	Actin-binding Rho-activating protein	Abra	1767
NaN	NaN	19.4727	NaN	19.2391	19.4605	2	2	20.7	20.7	23.18	0	20.83	47854000	2	0	0	350380	0	700300	941880	Q8BVA2	Q8BVA2	Transmembrane protein 222	Tmem222	1768
NaN	NaN	NaN	NaN	NaN	NaN	4	4	20.8	20.8	27.581	0.00095012	5.0465	59731000	3	0	0	0	0	0	0	Q8BVF2;A0A0A6YXV1	Q8BVF2;A0A0A6YXV1	Phosducin-like protein 3	Pdcl3	1769
25.8931	26.0307	22.3904	20.7189	21.2459	21.676	13	13	64.4	64.4	24.658	0	323.31	8053700000	89	27784000	18181000	2796600	864660	1013800	1840000	Q8BVJ7;Q3TJD7;B8JJB2;B8JJB3;B8JJB1	Q8BVJ7;Q3TJD7	PDZ and LIM domain protein 7	Pdlim7	1770
NaN	NaN	19.6008	NaN	NaN	NaN	2	2	6.3	6.3	38.604	0.0074319	3.227	85029000	0	0	0	904440	0	255490	836680	Q8BVU5;A2AH27	Q8BVU5;A2AH27	ADP-ribose pyrophosphatase, mitochondrial	Nudt9	1771
NaN	NaN	NaN	NaN	NaN	NaN	1	1	4	4	50.421	0.0022302	4.1682	11807000	1	0	0	0	0	0	0	Q8BVY0	Q8BVY0	Ribosomal L1 domain-containing protein 1	Rsl1d1	1772
22.496	23.247	23.9115	23.9642	23.8574	23.9908	19	19	40	40	58.557	0	93.96	4142600000	78	3406700	5616300	12771000	9285500	13970000	19213000	Q8BW75;E9Q3X6;E9PVL9	Q8BW75	Amine oxidase [flavin-containing] B	Maob	1773
21.6765	21.018	23.3602	22.9686	23.2771	22.6206	10	10	22.9	22.9	55.968	0	31.345	1715600000	42	1031800	1129800	5645100	3594800	11557000	8598400	Q8BWF0	Q8BWF0	Succinate-semialdehyde dehydrogenase, mitochondrial	Aldh5a1	1774
22.8368	22.9113	24.1148	23.8308	24.1736	24.0434	12	12	34.6	34.6	43.323	0	47.184	2467500000	45	1487700	3804300	6552400	6432500	18901000	14747000	Q8BWM0	Q8BWM0	Prostaglandin E synthase 2;Prostaglandin E synthase 2 truncated form	Ptges2	1775
28.5295	28.1489	28.9415	28.5771	28.9356	29.0508	26	26	72.8	72.8	41.829	0	323.31	119250000000	876	200770000	206910000	265720000	148080000	431390000	571290000	Q8BWT1	Q8BWT1	3-ketoacyl-CoA thiolase, mitochondrial	Acaa2	1776
NaN	NaN	NaN	NaN	22.4538	22.2726	7	7	16.2	16.2	54.989	0	28.799	812610000	7	0	128450	0	0	8964000	15363000	Q8BWW3;Q9CYR6	Q8BWW3;Q9CYR6	Phosphoacetylglucosamine mutase	Pgm3	1777
NaN	15.3744	NaN	NaN	NaN	NaN	3	3	8	8	49.03	0	7.725	121140000	3	0	32414	0	0	0	0	Q8BWY3	Q8BWY3	Eukaryotic peptide chain release factor subunit 1	Etf1	1778
21.9839	21.2531	23.2245	22.6955	22.4265	22.7063	8	8	33	33	31.994	0	21.878	983390000	18	1986700	3790400	4526500	1329400	4759700	6726200	Q8BX10;A0A0G2JG95	Q8BX10;A0A0G2JG95	Serine/threonine-protein phosphatase PGAM5, mitochondrial	Pgam5	1779
NaN	21.815	NaN	NaN	NaN	NaN	3	3	16.3	16.3	28.287	0.0009542	5.1563	62989000	2	0	2180100	0	0	417100	0	Q8BXK9	Q8BXK9	Chloride intracellular channel protein 5	Clic5	1780
20.0771	19.8877	NaN	19	19.6189	18.5344	3	3	6	6	65.704	0.0018002	4.2764	94168000	5	275730	1004300	0	123940	702830	769310	Q8BXQ2;B7ZC19	Q8BXQ2;B7ZC19	GPI transamidase component PIG-T	Pigt	1781
19.3213	18.9717	21.0063	21.2609	21.137	21.9529	3	3	16.6	16.6	28.263	0	11.643	171130000	3	324370	1859200	1852300	1549000	1918400	3726100	Q8BXV2;A0A0G2JGE0	Q8BXV2	BRI3-binding protein	Bri3bp	1782
21.0389	20.9852	19.9778	19.7163	19.5731	19.657	5	5	12.7	12.7	51.847	0	9.0125	415530000	9	663610	1905600	662090	400340	1048600	1681500	Q8BXZ1	Q8BXZ1	Protein disulfide-isomerase TMX3	Tmx3	1783
19.4459	NaN	NaN	19.5124	19.8354	20.1319	5	5	12.3	12.3	61.271	0	7.7081	167140000	8	182210	87459	341200	372930	1299600	1563900	Q8BYM8;G3X975;A0A1B0GR87;A0A1B0GSP2;A0A1B0GRF1;A0A1B0GSW7	Q8BYM8;G3X975	Probable cysteine--tRNA ligase, mitochondrial	Cars2	1784
19.1737	19.3222	18.575	NaN	19.3814	19.8459	4	3	10.6	8.6	54.495	0	6.249	102270000	5	318910	321040	143370	0	587860	868100	Q8BYU6	Q8BYU6	Torsin-1A-interacting protein 2	Tor1aip2	1785
22.1651	22.0932	22.1437	20.8798	22.4903	22.1832	14	14	40.8	40.8	41	0	65.121	1763600000	39	3100300	1877500	570130	721190	2061900	2576500	Q8BZ71	Q8BZ71	SH3 and cysteine-rich domain-containing protein 3	Stac3	1786
19.4801	NaN	NaN	NaN	NaN	NaN	6	6	24.9	24.9	29.19	0	19.996	575500000	10	487550	0	257960	330040	0	0	Q8BZA9;A0A0J9YV11	Q8BZA9	Fructose-2,6-bisphosphatase TIGAR	Tigar	1787
NaN	NaN	NaN	NaN	NaN	NaN	9	9	20.6	20.6	62.219	0	16.042	256230000	9	0	0	0	0	0	0	Q8BZF8	Q8BZF8	Phosphoglucomutase-like protein 5	Pgm5	1788
21.0028	20.8107	20.1793	19.1828	18.3779	20.2128	4	4	9.8	9.8	44.607	0	17.628	277000000	12	3177900	2944400	897030	354770	1057000	3611500	Q8C025;D3YU39;D6RCW3;D3Z6W4;F6X1K1;F7DAN4	Q8C025;D3YU39;D6RCW3;D3Z6W4	Cholinephosphotransferase 1	Chpt1	1789
NaN	NaN	NaN	NaN	NaN	NaN	5	5	18.8	18.8	39.124	0	13.605	135060000	4	0	0	0	0	0	0	Q8C0E2	Q8C0E2	Vacuolar protein sorting-associated protein 26B	Vps26b	1790
20.0216	20.5129	20.9029	20.663	20.7111	19.782	8	8	35.3	35.3	33.95	0	56.105	374610000	21	839480	756560	646070	232610	1070600	731120	Q8C0M9	Q8C0M9	Isoaspartyl peptidase/L-asparaginase;Isoaspartyl peptidase/L-asparaginase alpha chain;Isoaspartyl peptidase/L-asparaginase beta chain	Asrgl1	1791
17.2135	NaN	16.6791	NaN	18.1422	19.2591	2	2	2.4	2.4	117.3	0	5.7528	111390000	3	18759	0	24946	0	458130	471700	Q8C129	Q8C129	Leucyl-cystinyl aminopeptidase	Lnpep	1792
NaN	NaN	NaN	NaN	NaN	15.6988	4	3	8.6	6.9	58.886	0	7.4865	101310000	3	0	45941	0	71755	0	107210	Q8C166;B7ZCP4;V9GX86;B7ZCP8;V9GWY2;B7ZCP7;F6R587;B7ZCP6;B7ZCP5;E9Q806;A3KGK7;V9GXM6	Q8C166;B7ZCP4;V9GX86;B7ZCP8;V9GWY2;B7ZCP7;F6R587;B7ZCP6;B7ZCP5;E9Q806;A3KGK7	Copine-1	Cpne1	1793
22.7663	NaN	NaN	NaN	NaN	22.2267	3	3	4.5	4.5	164.62	0	67.797	86702000	5	437540	0	0	0	0	146820	Q8C196	Q8C196	Carbamoyl-phosphate synthase [ammonia], mitochondrial	Cps1	1794
19.1223	NaN	19.056	19.4348	20.1192	20.2708	7	6	38.3	35.5	29.596	0	67.343	225730000	11	190170	29193	108780	189470	608660	1203400	Q8C3X2	Q8C3X2	Coiled-coil domain-containing protein 90B, mitochondrial	Ccdc90b	1795
NaN	NaN	NaN	19.2758	19.6644	19.6259	3	3	6.9	6.9	72.462	0.0014065	4.8645	56659000	3	0	0	0	233000	762010	610170	Q8C3X4;F6ZM03;A0A0J9YUM0;G3UWY0	Q8C3X4;F6ZM03;A0A0J9YUM0;G3UWY0	Translation factor Guf1, mitochondrial	Guf1	1796
NaN	NaN	NaN	NaN	NaN	17.4126	3	3	9.5	9.5	37.189	0.0026304	3.8919	45172000	4	0	0	0	0	62474	111270	Q8C460;A0A0R4J1R9	Q8C460;A0A0R4J1R9	ERI1 exoribonuclease 3	Eri3	1797
17.9178	NaN	NaN	NaN	NaN	NaN	8	8	35	35	28.519	0	26.565	1146800000	23	135950	0	0	0	0	0	Q8C494	Q8C494	Proline-rich protein 33	Prr33	1798
19.3777	19.7449	20.3878	20.7451	NaN	20.4516	3	3	10.2	10.2	44.871	0.0013761	4.5278	199360000	2	349690	603020	1445000	976840	484220	2586800	Z4YK42;Q8C5H8	Z4YK42;Q8C5H8	NAD kinase 2, mitochondrial	Nadk2	1799
22.79	22.5287	22.2561	NaN	21.2967	21.633	5	1	19.2	4.1	34.82	0	61.871	570460000	19	3457500	10440000	287240	0	3195400	3270900	Q8C5R8	Q8C5R8		Prps1l1	1800
23.8242	23.8781	23.6987	23.7091	23.8296	23.6876	9	9	46.3	46.3	28.096	0	91.847	1787300000	42	9124900	16261000	9248000	4022900	16592000	14468000	Q8C6B0;Q76I24;Q5I0W6;H3BJI7;G3X9G9;Q76I26	Q8C6B0		Mettl7a1	1801
22.4734	22.1923	NaN	22.9031	24.2593	23.2564	10	10	38.5	38.5	36.127	0	26.515	635750000	19	861280	939900	231600	480540	5150400	2914600	Q8C7E7;A0A0J9YUR6	Q8C7E7	Starch-binding domain-containing protein 1	Stbd1	1802
NaN	NaN	17.8689	18.3034	NaN	NaN	6	6	18.1	18.1	45.932	0	14.836	154410000	6	0	35309	157430	180350	284870	384740	Q8C7H1;A0A1B0GSL6	Q8C7H1;A0A1B0GSL6	Methylmalonic aciduria type A homolog, mitochondrial	Mmaa	1803
NaN	20.2559	21.0288	21.5161	19.8571	20.366	3	3	20.5	20.5	26.494	0	19.327	176540000	15	0	2696900	1897200	3527200	1584000	1384700	Q8C7V8	Q8C7V8	Coiled-coil domain-containing protein 134	Ccdc134	1804
22.2262	22.3768	22.5811	23.3028	22.2166	22.4346	14	14	17.4	17.4	111.56	0	37.046	1437800000	31	1272200	2406700	2996000	3580200	6062600	6705000	Z4YJW0;Q8C7X2	Z4YJW0;Q8C7X2	ER membrane protein complex subunit 1	Emc1	1805
NaN	NaN	NaN	17.6706	NaN	NaN	2	2	11.2	11.2	26.8	0.006263	3.3196	22119000	2	0	0	213440	154580	0	0	Q8C845;Q9D8Y0;Q9D4J1	Q8C845;Q9D8Y0;Q9D4J1	EF-hand domain-containing protein D2;EF-hand domain-containing protein D1	Efhd2;Efhd1	1806
20.9145	21.7017	22.191	21.4777	23.1358	22.6567	5	5	20.9	20.9	38.399	0	36.591	711700000	23	899120	2548900	5000600	2412600	11065000	7967300	Q8CAK1;B2FDE8	Q8CAK1	Putative transferase CAF17 homolog, mitochondrial	Iba57	1807
NaN	19.3843	NaN	NaN	NaN	NaN	7	7	54.4	54.4	22.663	0	66.183	345490000	12	0	1228100	0	366110	531300	0	Q8CBG6;Q9CQ60;F6X8L5;D3Z4X1	Q8CBG6;Q9CQ60;F6X8L5	6-phosphogluconolactonase	Pgls	1808
20.2784	20.7481	21.5443	21.149	21.777	21.761	6	6	14.2	14.2	41.234	0	13.654	458180000	17	353650	776290	1822700	785480	3798900	4543200	Q8CC21;F7BCD5	Q8CC21;F7BCD5	Tetratricopeptide repeat protein 19, mitochondrial	Ttc19	1809
25.3341	25.4523	25.0596	24.4567	24.2224	24.483	9	9	47.6	47.6	21.031	0	23.745	1711100000	36	22759000	26465000	17001000	8184400	16888000	26037000	Q8CC36	Q8CC36	Cerebral dopamine neurotrophic factor	Cdnf	1810
NaN	NaN	NaN	NaN	NaN	NaN	3	3	5.8	5.8	58.265	0	5.6371	24479000	2	0	0	0	0	0	0	Q8CC86	Q8CC86	Nicotinate phosphoribosyltransferase	Naprt	1811
24.9539	25.3149	24.8726	25.7909	25.0278	25.5879	33	33	21.2	21.2	213.42	0	157.4	9130700000	137	1301400	5869100	8818100	9751100	13636000	12545000	Q8CC88	Q8CC88	von Willebrand factor A domain-containing protein 8	Vwa8	1812
19.4968	21.1163	19.9101	19.5697	18.1754	18.5566	4	4	11.2	11.2	49.891	0	31.659	101890000	5	761620	1908600	435160	1292200	125000	108710	Q8CD91	Q8CD91	SPARC-related modular calcium-binding protein 2	Smoc2	1813
NaN	22.8849	20.0785	NaN	20.0641	NaN	1	1	4.9	4.9	44.316	0	49.059	168550000	4	0	7013700	264310	0	383220	0	Q8CDC0	Q8CDC0	Serpin B13	Serpinb13	1814
NaN	NaN	NaN	NaN	NaN	20.5247	7	7	37.4	37.4	32.237	0	39.09	335850000	10	0	701280	0	0	473660	4459700	Q8CDN6	Q8CDN6	Thioredoxin-like protein 1	Txnl1	1816
NaN	NaN	NaN	NaN	NaN	NaN	6	6	32.2	32.2	28.264	0	12.6	92549000	6	0	0	0	0	0	0	Q8CEB6;Q9DCT1	Q8CEB6;Q9DCT1	1,5-anhydro-D-fructose reductase	Akr1e1;Akr1e2	1817
NaN	NaN	20.1974	20.0667	20.3857	20.7453	10	9	17.7	16.6	76.947	0	69.174	897220000	32	0	0	311550	146080	914840	921090	Q8CFR5;Q9D2N4;G3UYD1;G3UZJ3;G3UXK0;G3UY34;Q8K0N0;Q8C8Z9;G3UZ87;O70585	Q8CFR5;Q9D2N4	Dystrobrevin;Dystrobrevin alpha	Dtna	1818
22.1421	21.6702	21.8367	22.1346	22.814	22.8951	11	11	34.1	34.1	40.612	0	50.641	1587000000	39	1756500	3343600	2328400	2687300	5143800	11561000	Q8CG76	Q8CG76	Aflatoxin B1 aldehyde reductase member 2	Akr7a2	1819
NaN	NaN	NaN	NaN	NaN	NaN	1	1	3.5	3.5	49.61	0.0066639	3.2971	8877900	1	0	0	0	0	0	0	Q8CGA0	Q8CGA0	Protein phosphatase 1F	Ppm1f	1820
20.4003	21.8258	21.304	NaN	19.987	20.8522	28	27	23.3	22.8	170.08	0	156.22	2186900000	67	515620	980470	135330	0	92486	347390	Q8CGC7;A0A0A6YWA4;A0A0A6YWH3;A0A140LIZ4	Q8CGC7	Bifunctional glutamate/proline--tRNA ligase;Glutamate--tRNA ligase;Proline--tRNA ligase	Eprs	1821
24.4975	24.717	24.2847	24.6731	25.1714	25.2554	23	23	29.4	29.4	105.84	0	245.75	10812000000	183	8710400	10548000	12824000	8748900	33938000	38300000	Q8CGK3	Q8CGK3	Lon protease homolog, mitochondrial	Lonp1	1822
NaN	NaN	NaN	NaN	NaN	NaN	4	4	10.1	10.1	55.595	0	34.786	70004000	3	0	0	0	0	0	0	Q8CGN5;A0A0U1RPJ3;A0A0U1RNY2;A0A0U1RNP7;A0A0U1RQ08	Q8CGN5;A0A0U1RPJ3	Perilipin-1	Plin1	1823
20.0802	23.5942	NaN	NaN	NaN	NaN	10	2	57.1	7.9	13.994	0.0051591	3.636	89561000	3	691510	12103000	0	0	0	0	Q9D2U9;Q8CGP0;Q64524	Q9D2U9;Q8CGP0;Q64524	Histone H2B type 3-A;Histone H2B type 3-B;Histone H2B type 2-E	Hist3h2ba;Hist3h2bb;Hist2h2be	1824
NaN	NaN	NaN	NaN	18.2751	NaN	17	17	19.7	19.7	103.64	0	39.688	1974200000	30	0	74843	0	0	195590	147810	Q8CGY6	Q8CGY6	Protein unc-45 homolog B	Unc45b	1825
NaN	NaN	NaN	NaN	NaN	22.6978	3	3	2.4	2.4	132.06	0.0097601	3.0656	631590000	4	88156	400130	2498900	906390	1272500	4163200	Q8CH18	Q8CH18	Cell division cycle and apoptosis regulator protein 1	Ccar1	1826
NaN	NaN	NaN	NaN	18.8081	18.8551	2	2	5.9	5.9	53.435	0	5.6438	74880000	3	0	0	0	0	689110	824530	Q8CHK3;F6UP63	Q8CHK3;F6UP63	Lysophospholipid acyltransferase 7	Mboat7	1827
NaN	NaN	NaN	NaN	19.468	NaN	13	13	51.4	51.4	34.54	0	88.124	1329700000	33	9814500	0	608050	68715	803840	156270	Q8CHP8	Q8CHP8	Phosphoglycolate phosphatase	Pgp	1828
27.8064	27.9731	27.2548	26.8399	27.1579	27.2424	20	20	63.3	63.3	34.467	0	323.31	25766000000	315	115790000	262250000	98254000	67984000	147200000	162080000	Q8CHS7	Q8CHS7	Dehydrogenase/reductase SDR family member 7C	Dhrs7c	1829
26.4792	26.3641	27.1772	27.2594	27.3861	27.1808	22	22	47.9	47.9	61.84	0	323.31	28411000000	296	55498000	66601000	134810000	78682000	152500000	137140000	Q8CHT0	Q8CHT0	Delta-1-pyrroline-5-carboxylate dehydrogenase, mitochondrial	Aldh4a1	1830
NaN	NaN	NaN	NaN	NaN	NaN	13	13	36.6	36.6	49.523	0	58.394	1313300000	21	0	0	0	0	0	0	Q8CI12;Q5F247	Q8CI12;Q5F247	Smoothelin-like protein 2	Smtnl2	1831
22.9092	24.3911	22.3936	21.027	22.5185	23.9831	16	15	66.7	60.4	22.749	0	47.167	5835600000	78	5640400	11683000	3030300	1943100	3530100	16493000	Q8CI43	Q8CI43	Myosin light chain 6B	Myl6b	1832
19.021	NaN	NaN	NaN	NaN	19.0206	6	6	34.2	34.2	20.809	0	23.546	206160000	11	107900	0	441720	94620	804410	794700	Q8CI70	Q8CI70	Leucine-rich repeat-containing protein 20	Lrrc20	1833
NaN	18.6804	19.3725	NaN	19.1065	18.5569	8	8	20.4	20.4	51.842	0	14.65	216470000	13	134370	233970	285710	115370	292260	524160	Q8CI78;F6QWS3	Q8CI78	Required for meiotic nuclear division protein 1 homolog	Rmnd1	1834
NaN	21.5673	NaN	NaN	19.3335	NaN	27	8	31.7	11.7	96.729	0	20.921	2889200000	10	0	852720	59743000	0	474040	0	Q8CI94	Q8CI94	Glycogen phosphorylase, brain form	Pygb	1835
NaN	NaN	19.677	19.7671	19.258	19.7728	9	9	12.9	12.9	77.8	0	17.807	336610000	12	0	0	435740	297470	604800	1024000	Q8CIB5;A6X940;A6X941;P59113	Q8CIB5	Fermitin family homolog 2	Fermt2	1836
NaN	NaN	NaN	NaN	NaN	NaN	3	3	9.5	9.5	57.402	0.0013575	4.3708	35637000	3	0	0	0	0	0	0	Q8CIH9	Q8CIH9	Amidophosphoribosyltransferase	Ppat	1837
NaN	NaN	NaN	NaN	NaN	NaN	2	2	5.5	5.5	57.93	0.0030369	3.7706	23152000	2	0	0	0	0	0	0	Q8CIN4;Q61036	Q8CIN4;Q61036	Serine/threonine-protein kinase PAK 2;PAK-2p27;PAK-2p34;Serine/threonine-protein kinase PAK 3	Pak2;Pak3	1838
NaN	22.495	20.0674	NaN	19.9555	19.3328	3	3	1.2	1.2	226.94	0.0062683	3.3281	230540000	3	87538	481470	243380	0	70227	24645	Q8CJ40	Q8CJ40	Rootletin	Crocc	1839
NaN	NaN	NaN	NaN	NaN	NaN	4	4	6.5	6.5	68.489	0	5.9189	78076000	4	0	0	0	0	0	0	Q8CJ53	Q8CJ53	Cdc42-interacting protein 4	Trip10	1840
NaN	NaN	NaN	NaN	NaN	NaN	3	3	12.5	12.5	24.264	0.0030448	3.821	29281000	3	0	0	0	0	0	0	Q8JZL3;A0A087WPV5;A0A087WQW7	Q8JZL3	Thiamine-triphosphatase	Thtpa	1841
24.6937	24.2101	25.611	25.647	25.9014	25.8475	27	27	43.5	43.5	68.721	0	157.31	10771000000	172	12984000	9778400	36329000	21006000	38694000	46096000	Q8JZN5;A0A0G2JF25;A0A0G2JDY4	Q8JZN5	Acyl-CoA dehydrogenase family member 9, mitochondrial	Acad9	1842
NaN	NaN	19.389	NaN	18.9077	19.0307	3	2	5.6	3.9	69.07	0	5.9487	94740000	4	0	0	428110	0	511540	957290	Q8JZN7;H3BKL2;H3BL14;H3BKJ1	Q8JZN7	Mitochondrial Rho GTPase 2	Rhot2	1843
23.6323	23.5068	23.7809	23.7088	23.7256	24.1722	22	22	26.1	26.1	89.518	0	45.88	3527200000	92	4025500	4037800	3260500	2039000	8707700	14966000	Q8JZQ2;S4R1J9;S4R2T7;S4R2F3;Q920A7;Q8C8R3	Q8JZQ2	AFG3-like protein 2	Afg3l2	1844
NaN	NaN	17.8024	NaN	NaN	NaN	6	6	9.7	9.7	91.369	0	29.822	208050000	12	0	0	98253	0	0	0	Q8JZQ9	Q8JZQ9	Eukaryotic translation initiation factor 3 subunit B	Eif3b	1845
21.2737	20.8919	22.5291	22.6006	22.0809	22.3107	4	4	12.8	12.8	31.987	0.00096108	5.2671	378030000	15	1288600	645520	2714400	3113900	4018000	4651300	Q8JZS2;Q9QWV4;A0A0A6YVP7	Q8JZS2;Q9QWV4	Myeloid leukemia factor 1	Mlf1	1846
NaN	NaN	NaN	NaN	NaN	17.3871	2	2	5.1	5.1	39.136	0.0059701	3.5352	45055000	2	131560	0	0	0	171540	179660	Q8JZU0	Q8JZU0	Nucleoside diphosphate-linked moiety X motif 13	Nudt13	1847
NaN	NaN	NaN	NaN	NaN	NaN	5	5	5.7	5.7	137.61	0	8.9113	130730000	7	0	0	0	0	0	0	Q8K010;E9Q484;E9PZB8;A0A1B0GSQ4	Q8K010;E9Q484	5-oxoprolinase	Oplah	1848
21.4671	21.1286	24.0006	22.8581	23.5127	24.0867	19	19	29.7	29.7	83.549	0	46.456	2594600000	65	343050	637030	11615000	977910	6851600	12672000	Q8K0D5	Q8K0D5	Elongation factor G, mitochondrial	Gfm1	1849
NaN	NaN	NaN	NaN	NaN	NaN	6	6	16.8	16.8	54.752	0	48.63	201310000	12	0	0	0	0	0	0	Q8K0E8	Q8K0E8	Fibrinogen beta chain;Fibrinopeptide B;Fibrinogen beta chain	Fgb	1850
21.0187	21.4266	19.2976	21.1133	21.1117	21.325	8	8	15	15	70.22	0	29.036	401190000	21	856830	2466800	405370	671780	1689800	2419000	Q8K0L0	Q8K0L0	Ankyrin repeat and SOCS box protein 2	Asb2	1851
20.576	NaN	24.2767	22.8537	19.1147	23.7787	3	3	3.3	3.3	83.571	0.0043178	3.7099	683400000	10	212920	0	3509400	2230000	325470	5036000	Q8K0T0;Q7M6W1;A3QM89	Q8K0T0;Q7M6W1;A3QM89	Reticulon-1;Reticulon	Rtn1	1852
24.4749	24.7681	24.8075	25.3186	24.8006	24.7394	12	12	41.8	41.8	32.314	0	140.56	4998200000	74	7999700	31543000	34026000	16399000	50119000	48997000	Q8K0Z7	Q8K0Z7	Translational activator of cytochrome c oxidase 1	Taco1	1853
21.2997	20.9434	21.3462	20.9663	21.6271	21.696	3	3	26.6	26.6	9.4186	0	6.2297	78128000	5	623370	832760	1772200	1024100	7065300	1786500	Q8K199;F8WHQ0	Q8K199;F8WHQ0	COX assembly mitochondrial protein 2 homolog	Cmc2	1854
17.0109	17.0201	18.2797	18.4401	17.6292	17.363	1	1	2.2	2.2	62.412	0	8.2027	43362000	6	75540	78795	185410	162490	239690	147090	Q8K1C0	Q8K1C0	Protein angel homolog 2	Angel2	1855
NaN	NaN	NaN	NaN	19.4614	20.4498	4	4	6	6	85.682	0	8.4871	253380000	9	59792	120970	311390	101920	764210	1052400	Q8K1R3	Q8K1R3	Polyribonucleotide nucleotidyltransferase 1, mitochondrial	Pnpt1	1856
28.4968	28.1093	28.348	27.9568	28.306	28.3217	13	13	47.9	47.9	35.082	0	323.31	54698000000	358	294030000	432390000	400930000	259400000	645000000	677800000	Q8K1Z0;F6SFF5;A0A1D5RLE9	Q8K1Z0;F6SFF5	Ubiquinone biosynthesis protein COQ9, mitochondrial	Coq9	1857
23.4594	22.9284	24.1597	24.1483	23.3217	24.2041	9	9	64.8	64.8	10.854	0	19.991	629960000	37	6089400	4772000	6811100	5126200	17029000	29530000	Q8K215	Q8K215	LYR motif-containing protein 4	Lyrm4	1858
21.9892	21.2038	NaN	NaN	22.4528	21.3016	3	3	33.6	33.6	14.677	0	16.831	191720000	15	1475500	3309700	0	0	3908200	6358700	Q8K273	Q8K273	Membrane magnesium transporter 1	Mmgt1	1859
29.7718	29.267	29.9417	29.8963	30.113	30.1752	36	36	62.7	62.7	72.585	0	323.31	229210000000	1410	402600000	387770000	638180000	395310000	831230000	1005000000	Q8K2B3	Q8K2B3	Succinate dehydrogenase [ubiquinone] flavoprotein subunit, mitochondrial	Sdha	1860
22.3827	22.641	22.436	22.6288	22.9488	22.5368	12	12	47.7	47.7	34.134	0	35.489	1120700000	34	2183600	4313600	3460700	3037400	5520300	7040800	Q8K2C6	Q8K2C6	NAD-dependent protein deacylase sirtuin-5, mitochondrial	Sirt5	1861
NaN	19.7947	NaN	NaN	NaN	NaN	2	2	7.2	7.2	43.131	0.0013857	4.5922	58295000	2	190650	979360	0	0	185470	394220	Q8K2C9	Q8K2C9	Very-long-chain (3R)-3-hydroxyacyl-CoA dehydratase 3	Hacd3	1862
NaN	NaN	20.7351	NaN	20.2435	21.021	3	3	7.1	7.1	45.029	0.00095511	5.1913	201630000	3	0	0	1524100	0	2495100	2534900	Q8K2M0	Q8K2M0	39S ribosomal protein L38, mitochondrial	Mrpl38	1863
19.101	20.4158	20.8296	22.3546	23.2821	22.8109	3	3	22.5	22.5	9.5839	0.00095602	5.2002	203150000	10	182150	5723600	949820	1269000	16355000	12626000	Q8K2T4	Q8K2T4	Ubiquinol-cytochrome-c reductase complex assembly factor 3	Uqcc3	1864
20.7018	NaN	21.6476	21.3854	21.5811	21.8131	4	4	14.7	14.7	29.725	0.00048591	5.4646	318320000	9	102460	339200	1547000	246200	1564600	6932500	Q8K2Y7	Q8K2Y7	39S ribosomal protein L47, mitochondrial	Mrpl47	1865
22.6953	NaN	NaN	NaN	NaN	NaN	5	5	12.6	12.6	94.629	0	162.46	53846000	4	720860	0	0	0	0	221000	Q8K310;A0A087WSP7;A0A087WQZ1;A0A087WQD6;A0A087WSU2;A0A087WNP3;A0A087WPU5;A0A087WPQ5;A0A087WQ54	Q8K310;A0A087WSP7;A0A087WQZ1	Matrin-3	Matr3	1866
NaN	NaN	NaN	NaN	NaN	NaN	1	1	2.7	2.7	79.327	0.00094877	5.0359	27673000	1	0	0	0	0	0	0	Q8K3H0	Q8K3H0	DCC-interacting protein 13-alpha	Appl1	1868
26.7327	26.6555	27.9225	28.611	27.5921	27.8059	12	12	40.1	40.1	24.038	0	111.82	23875000000	183	93231000	107000000	174600000	114300000	160790000	288240000	Q8K3J1	Q8K3J1	NADH dehydrogenase [ubiquinone] iron-sulfur protein 8, mitochondrial	Ndufs8	1869
25.2013	24.3769	23.5792	22.9223	22.6148	24.5711	19	19	22	22	117.37	0	37.564	1972200000	46	9260400	3904800	1435000	2090600	3266200	4028400	Q8K411	Q8K411	Presequence protease, mitochondrial	Pitrm1	1870
24.4452	24.2567	24.8265	25.0789	24.7046	25.0013	8	8	33.6	33.6	33.56	0	111.47	5050100000	61	8451900	11931000	26429000	17937000	53796000	31811000	Q8K4F5;D3YYK0;A0A0J9YU40;A0A0J9YVC2;A0A0J9YV94	Q8K4F5;D3YYK0	Alpha/beta hydrolase domain-containing protein 11	Abhd11	1871
22.3096	23.79	NaN	NaN	19.8096	NaN	4	4	7.8	7.8	67.784	0.0034617	3.7218	414750000	3	3589500	5738100	151190	0	224900	4676800	Q8K4L4	Q8K4L4	Protein POF1B	Pof1b	1872
22.3575	22.1853	23.778	22.051	23.2049	24.0383	8	8	33.3	33.3	30.972	0	53.692	1698600000	28	1711000	4078500	9718500	2348500	17159000	20879000	Q8K4Z3	Q8K4Z3	NAD(P)H-hydrate epimerase	Apoa1bp	1873
NaN	NaN	NaN	NaN	NaN	NaN	9	8	20.8	19.2	55.142	0	22.461	302210000	13	0	0	0	0	0	0	Q8QZR5	Q8QZR5	Alanine aminotransferase 1	Gpt	1874
25.3582	24.8099	25.9147	26.0849	26.2183	26.5679	18	18	57.9	57.9	43.037	0	323.31	15636000000	217	17965000	26980000	44442000	32043000	70949000	87775000	Q8QZS1;E0CX19	Q8QZS1;E0CX19	3-hydroxyisobutyryl-CoA hydrolase, mitochondrial	Hibch	1875
28.6408	28.1857	28.0676	28.1297	27.9974	28.1227	22	22	60.6	60.6	44.816	0	323.31	82266000000	599	221050000	208200000	207300000	154790000	313870000	337030000	Q8QZT1	Q8QZT1	Acetyl-CoA acetyltransferase, mitochondrial	Acat1	1877
18.3529	19.8179	NaN	18.426	18.843	20.7027	6	6	13.1	13.1	66.612	0	25.251	273810000	7	64074	673920	0	144500	977230	1141800	Q8QZY1	Q8QZY1	Eukaryotic translation initiation factor 3 subunit L	Eif3l	1878
21.2708	21.2434	19.1628	NaN	20.734	20.7859	3	3	13.2	13.2	31.097	0	18.494	234180000	16	1607700	1044100	1056200	294810	2383600	3275900	Q8R3V2;Q8R010	Q8R3V2;Q8R010	Aminoacyl tRNA synthase complex-interacting multifunctional protein 2	Aimp2	1879
NaN	20.2541	21.7055	21.6193	21.8623	20.7709	6	6	13.6	13.6	52.511	0	31.2	485850000	17	0	45419	1906300	2265600	3096800	1282200	Q8R016;E9PY26;E9Q6V3;E9PZH4	Q8R016;E9PY26	Bleomycin hydrolase	Blmh	1880
20.108	21.2732	22.1107	21.6687	21.8066	21.897	6	6	33.5	33.5	23.477	0	10.798	413200000	10	847880	2365000	3049600	1319700	2664600	4346400	Q8R035;A2A6T4;D6RHR8	Q8R035;A2A6T4	Peptidyl-tRNA hydrolase ICT1, mitochondrial	Ict1	1881
NaN	NaN	NaN	NaN	NaN	NaN	3	3	4.6	4.6	68.625	0.0059752	3.5448	54020000	5	0	0	0	0	0	0	Q8R050;F7CE88;Q149F3	Q8R050	Eukaryotic peptide chain release factor GTP-binding subunit ERF3A	Gspt1	1882
22.7646	23.4576	24.0507	23.4154	24.0158	23.8695	13	13	28.9	28.9	60.755	0	78.422	2915100000	67	3554600	7685700	12934000	6171400	14161000	17089000	Q8R086	Q8R086	Sulfite oxidase, mitochondrial	Suox	1883
23.6938	23.16	23.8174	24.1294	23.6671	23.7335	12	12	70	70	25.172	0	105.12	2068700000	42	3530400	5061600	13908000	11610000	13625000	20364000	Q8R0F8	Q8R0F8	Acylpyruvase FAHD1, mitochondrial	Fahd1	1884
18.7409	26.1544	23.1647	22.7211	22.7632	22.1052	13	10	12.4	11.4	723.3	0	65.5	1662900000	36	36968	3367100	231570	117770	345300	362120	Q8R0W0	Q8R0W0	Epiplakin	Eppk1	1885
24.4007	23.895	22.7033	22.3197	23.3856	23.5545	10	10	38.1	38.1	35.24	0	20.973	1821100000	28	5456900	6720600	12067000	3434000	15218000	15161000	Q8R0Y8	Q8R0Y8	Mitochondrial coenzyme A transporter SLC25A42	Slc25a42	1886
19.8005	19.5098	20.2865	19.8881	19.9727	20.6369	5	5	21.6	21.6	36.614	0	13.451	199770000	10	460520	281750	703330	240200	1898100	1999700	Q8R104;D3YVQ5;A0A1B0GRY5;D3YTK6;A0A1B0GRF7;D3YWD6	Q8R104;D3YVQ5;A0A1B0GRY5;D3YTK6	NAD-dependent protein deacetylase sirtuin-3	Sirt3	1887
NaN	NaN	NaN	NaN	NaN	NaN	1	1	4.3	4.3	38.452	0.0013882	4.6621	8178100	1	0	0	0	0	0	0	Q8R105	Q8R105	Vacuolar protein sorting-associated protein 37C	Vps37c	1888
NaN	NaN	NaN	17.3407	NaN	NaN	2	2	4.9	4.9	54.766	0.0051524	3.6157	59496000	4	0	0	0	39788	155750	93425	Q8R123	Q8R123	FAD synthase;Molybdenum cofactor biosynthesis protein-like region;FAD synthase region	Flad1	1889
23.4111	24.2034	24.8347	25.192	24.5493	25.1613	9	9	21.4	21.4	47.129	0	39.226	5239700000	67	7951700	7630400	21744000	26072000	35487000	63014000	Q8R127;J3QNN5;F6S0R8	Q8R127;J3QNN5	Saccharopine dehydrogenase-like oxidoreductase	Sccpdh	1890
24.2686	24.1572	24.6618	24.622	25.2424	25.1604	15	15	55.7	55.7	32.851	0	76.242	4630600000	95	8515000	14988000	17874000	11917000	32115000	40816000	Q8R164	Q8R164	Valacyclovir hydrolase	Bphl	1891
19.2552	19.305	20.85	19.3872	20.6571	20.9288	6	6	7.6	7.6	105.53	0	10.224	289130000	11	281470	176250	474870	92862	355420	866180	Q8R1B4	Q8R1B4	Eukaryotic translation initiation factor 3 subunit C	Eif3c	1892
21.4962	NaN	NaN	NaN	19.7226	19.0986	12	12	59.2	59.2	27.902	0	206.67	1233900000	30	1342200	399120	75103	81219	1105800	679190	Q8R1G2;E0CXH4;E0CXT6	Q8R1G2	Carboxymethylenebutenolidase homolog	Cmbl	1893
26.9805	25.913	29.2328	28.5969	28.839	28.0619	4	4	51.6	51.6	7.4454	0	323.31	13463000000	92	80478000	78002000	207080000	155920000	630780000	532320000	Q8R1I1	Q8R1I1	Cytochrome b-c1 complex subunit 9	Uqcr10	1894
NaN	19.6617	21.9921	20.8748	21.7337	21.492	9	9	22.8	22.8	56.614	0	33.663	636720000	19	185130	1556400	622820	184230	848330	1359300	Q8R1Q8	Q8R1Q8	Cytoplasmic dynein 1 light intermediate chain 1	Dync1li1	1895
24.5548	24.2292	24.8009	24.4739	24.6915	24.6121	18	18	34.7	34.7	51.392	0	129.99	5790600000	138	16650000	11478000	18405000	15338000	32289000	41400000	Q8R1S0;D3YW66;D6RG57;F6ZE40	Q8R1S0;D3YW66	Ubiquinone biosynthesis monooxygenase COQ6, mitochondrial	Coq6	1896
23.4308	22.513	21.5788	22.1852	21.5712	22.0752	9	8	47.1	39.6	26.022	0	94.624	891950000	31	3991000	13708000	1655000	661210	7474700	8627200	Q8R1V4;Q5SVW9	Q8R1V4;Q5SVW9	Transmembrane emp24 domain-containing protein 4	Tmed4	1897
19.411	20.061	NaN	NaN	18.7133	18.6311	7	7	24	24	42.014	0	32.924	363730000	9	1026000	704680	0	175920	695410	520800	Q8R2G4;F6RER8;E9QNU1;A0A0R4J1M9;A0A0R4J1Q4;E9Q7Q8;A0A0R4J1N4;E9Q9Q8;E9Q8Z0;E9Q7Z7;E9Q1U7;F6Z2C7;E9Q984;E9Q630;F6W3A0	Q8R2G4;F6RER8;E9QNU1;A0A0R4J1M9;A0A0R4J1Q4;E9Q7Q8;A0A0R4J1N4;E9Q9Q8;E9Q8Z0;E9Q7Z7;E9Q1U7	Ecto-ADP-ribosyltransferase 3	Art3	1898
NaN	NaN	NaN	NaN	NaN	17.317	7	7	25.5	25.5	29.911	0	9.4987	102400000	6	0	0	100190	117710	0	153120	Q8R2H9;H3BLB1	Q8R2H9;H3BLB1	Phosphoethanolamine/phosphocholine phosphatase	Phospho1	1899
24.7489	24.4321	24.9503	24.6077	24.9019	25.1865	5	5	37.8	37.8	17.156	0	60.681	2655100000	51	19354000	17225000	28999000	8194500	44668000	54490000	Q8R2K3;Q9CYR0;D3Z3Y3	Q8R2K3;Q9CYR0	Single-stranded DNA-binding protein;Single-stranded DNA-binding protein, mitochondrial	Ssbp1	1900
19.1463	20.1911	19.9927	20.594	20.6214	20.4216	6	6	12.3	12.3	71.29	0	17.092	359280000	12	471630	730370	830430	885270	1342500	867650	Q8R2P8;Q99MN1	Q8R2P8;Q99MN1	Lysine--tRNA ligase	Kars	1902
20.3214	25.0313	NaN	NaN	NaN	NaN	9	9	18.2	18.2	65.819	0	29.903	645690000	21	462170	17474000	0	0	0	0	Q8R2Q0	Q8R2Q0	Tripartite motif-containing protein 29	Trim29	1903
NaN	NaN	21.3057	NaN	20.6989	20.3122	2	2	6.4	6.4	19.152	0	9.5348	146570000	3	0	0	3626200	0	4659100	1735900	Q8R2Q8	Q8R2Q8	Bone marrow stromal antigen 2	Bst2	1904
19.9047	20.4608	NaN	21.2541	19.9435	20.6383	3	3	9.2	9.2	38.204	0	9.2443	206160000	9	527890	1359500	423520	2314900	1450600	3929300	Q8R2Y0	Q8R2Y0	Monoacylglycerol lipase ABHD6	Abhd6	1905
24.217	23.974	24.2753	24.3141	24.0305	24.408	8	8	63.5	63.5	19.526	0	80.282	1613600000	28	12295000	21103000	9025800	7815300	16582000	32567000	Q8R2Y8	Q8R2Y8	Peptidyl-tRNA hydrolase 2, mitochondrial	Ptrh2	1906
20.0771	19.4266	NaN	19.7431	19.7363	19.8789	6	6	18.1	18.1	41.928	0	18.169	287580000	10	417520	257440	0	506960	1755000	2335800	Q8R3F5	Q8R3F5	Malonyl-CoA-acyl carrier protein transacylase, mitochondrial	Mcat	1907
22.9896	22.6621	23.2461	23.521	23.0964	22.7211	3	3	17.4	17.4	25.582	0	10.384	691980000	18	9986900	15601000	13256000	11188000	8167900	5401500	Q8R3G9	Q8R3G9	Tetraspanin-8	Tspan8	1908
NaN	NaN	NaN	NaN	NaN	18.205	2	2	5.8	5.8	43.843	0.0051458	3.5948	33085000	2	0	0	0	0	0	283360	Q8R3K3	Q8R3K3	Pentatricopeptide repeat-containing protein 2, mitochondrial	Ptcd2	1909
NaN	NaN	NaN	NaN	NaN	NaN	3	3	19.8	19.8	17.872	0.0059022	3.4249	22560000	2	0	0	0	0	0	0	Q8R3U1;D3YYG1	Q8R3U1	HRAS-like suppressor 3	Pla2g16	1910
25.0873	26.4925	27.6231	26.876	27.0872	26.8395	7	7	79.8	79.8	13.373	0	323.31	7235100000	54	49798000	82222000	147020000	56822000	379850000	272490000	Q8R404	Q8R404	Protein QIL1	Qil1	1911
35.9715	35.7481	34.9785	35.1186	34.922	34.7678	99	63	64.3	47.8	109.42	0	323.31	7639500000000	13982	18271000000	24661000000	16163000000	12929000000	23303000000	24196000000	Q8R429	Q8R429	Sarcoplasmic/endoplasmic reticulum calcium ATPase 1	Atp2a1	1912
25.7205	25.5157	25.2927	25.1883	25.1247	25.5536	18	18	57.4	57.4	37.548	0	213.01	8504800000	115	19116000	27365000	25467000	14009000	44349000	44389000	Q8R4N0	Q8R4N0	Citrate lyase subunit beta-like protein, mitochondrial	Clybl	1913
NaN	NaN	NaN	NaN	NaN	NaN	3	3	34.1	34.1	17.754	0	8.0309	55253000	5	0	0	0	0	0	0	Q8R4S0;A0A1L1SRZ2	Q8R4S0;A0A1L1SRZ2	Protein phosphatase 1 regulatory subunit 14C	Ppp1r14c	1914
NaN	NaN	NaN	NaN	NaN	NaN	3	3	6.7	6.7	49.566	0	5.5871	73154000	2	0	0	0	0	0	0	Q8R5A0	Q8R5A0	N-lysine methyltransferase SMYD2	Smyd2	1915
19.1119	18.9399	NaN	19.3056	18.9214	19.0987	6	2	26.6	10.9	42.281	0.0022351	4.1996	81637000	1	1045200	390760	0	432700	468940	678630	Q8R5C5;E0CZD4;E0CYB4	Q8R5C5;E0CZD4;E0CYB4	Beta-centractin	Actr1b	1916
NaN	17.5645	NaN	NaN	NaN	NaN	2	2	2.2	2.2	112.32	0.0022124	4.0274	16728000	3	0	60209	0	0	0	0	Q8R5H1	Q8R5H1	Ubiquitin carboxyl-terminal hydrolase 15	Usp15	1917
NaN	18.8755	NaN	NaN	NaN	NaN	8	3	36.2	11.5	25.519	0	7.7285	50802000	7	0	521450	0	78243	0	0	Q8R5I6;A2AE91	Q8R5I6;A2AE91		Gstm4	1918
23.2058	23.8731	24.2943	22.6405	24.0823	24.2515	6	6	32.4	32.4	21.557	0	17.242	3824900000	58	33438000	19689000	74301000	23030000	105830000	108650000	Q8R5J9	Q8R5J9	PRA1 family protein 3	Arl6ip5	1919
26.123	25.9829	25.6075	25.5276	25.9003	25.9388	9	9	52.3	52.3	31.025	0	323.31	7764000000	112	33061000	56835000	35665000	22079000	64143000	91894000	Q8R5L1;O35658	Q8R5L1;O35658	Complement component 1 Q subcomponent-binding protein, mitochondrial	C1qbp	1920
NaN	21.5772	21.6015	21.3364	21.4156	21.2901	4	4	16.2	16.2	31.395	0	8.7725	450350000	11	0	6195100	3538600	259240	6865000	5774800	Q8VBT0;F6V084	Q8VBT0;F6V084	Thioredoxin-related transmembrane protein 1	Tmx1	1921
NaN	NaN	NaN	NaN	NaN	NaN	5	5	11.5	11.5	77.206	0	37.793	106350000	4	0	0	0	0	0	0	Q8VBT1	Q8VBT1	Beta-taxilin	Txlnb	1922
20.3143	20.3712	21.5254	21.0057	21.0862	20.0944	4	4	26.3	26.3	23.255	0	11.533	203750000	10	999050	2206300	2125300	1263000	643730	2022400	Q8VBV7;A0A087WPM5	Q8VBV7;A0A087WPM5	COP9 signalosome complex subunit 8	Cops8	1923
21.0015	20.8322	21.7328	20.9091	21.2089	21.5851	6	6	10.1	10.1	75.29	0	24.739	621640000	26	1499100	2632200	1788000	983420	2062300	3898800	Q8VBZ3	Q8VBZ3	Cleft lip and palate transmembrane protein 1 homolog	Clptm1	1924
NaN	NaN	NaN	NaN	NaN	NaN	1	1	4.7	4.7	46.6	0	8.9764	101520000	1	0	0	0	0	0	0	Q8VCA8	Q8VCA8	Secernin-2	Scrn2	1925
NaN	NaN	NaN	NaN	18.088	NaN	7	7	18.9	18.9	53.398	0	32.833	288500000	11	0	0	75362	0	74053	0	Q8VCF0	Q8VCF0	Mitochondrial antiviral-signaling protein	Mavs	1926
NaN	NaN	NaN	NaN	NaN	20.6908	1	1	3.7	3.7	60.112	0	12.461	9199400	1	0	0	0	0	0	259850	Q8VCH6	Q8VCH6	Delta(24)-sterol reductase	Dhcr24	1927
19.0786	19.5371	20.0982	18.9886	20.7411	20.5115	5	5	23.1	23.1	28.944	0	6.4913	137590000	8	200120	648260	1042000	159140	2118900	1172300	Q8VCL2	Q8VCL2	Protein SCO2 homolog, mitochondrial	Sco2	1928
NaN	NaN	21.5225	21.4408	21.3147	21.1685	7	7	21.3	21.3	39.835	0	23.183	304320000	11	0	126110	1664400	436300	2937900	2362400	Q8VCM5	Q8VCM5	Mitochondrial ubiquitin ligase activator of NFKB 1	Mul1	1929
NaN	NaN	NaN	NaN	NaN	18.3891	1	1	12.9	12.9	14.916	0.0013667	4.4357	19365000	1	0	0	0	0	0	437880	Q8VCR3	Q8VCR3	Transmembrane protein 242	Tmem242	1930
19.724	NaN	NaN	NaN	NaN	NaN	18	18	43.2	43.2	65.989	0	172.62	2675100000	40	269420	0	0	0	0	0	Q8VCR8	Q8VCR8	Myosin light chain kinase 2, skeletal/cardiac muscle	Mylk2	1931
22.5351	23.5885	23.5012	24.0631	24.4358	24.3514	15	12	35	29.7	61.787	0	87.5	3968400000	66	4259700	8234200	7535200	6316700	20748000	21167000	Q8VCT4;Q8VCC2;H3BL34;E9PYP1;Q64176	Q8VCT4	Carboxylesterase 1D	Ces1d	1932
17.09	NaN	NaN	NaN	NaN	NaN	3	3	5.5	5.5	67.95	0.0022371	4.2038	128960000	2	18912	0	0	0	0	0	Q8VCW8	Q8VCW8	Acyl-CoA synthetase family member 2, mitochondrial	Acsf2	1933
NaN	NaN	NaN	NaN	NaN	21.2193	4	4	13.7	13.7	42.955	0	6.3666	164810000	4	520080	459450	720760	188020	1291700	1109100	Q8VDB8;A0A0R4J0F2;A0A0G2JDG6	Q8VDB8;A0A0R4J0F2	Leucine-rich repeat-containing protein 2	Lrrc2	1934
NaN	NaN	18.3233	NaN	18.506	18.5604	5	5	7	7	101.48	0	10.962	94223000	4	81542	60219	156510	0	378580	407680	Q8VDC0;A0A1L1SSW1;A0A1L1SQK2	Q8VDC0;A0A1L1SSW1	Probable leucine--tRNA ligase, mitochondrial	Lars2	1935
19.5046	NaN	NaN	NaN	NaN	NaN	3	3	2.3	2.3	162.33	0	22.659	111740000	3	146770	0	72135	0	0	0	Q8VDC1;A0A140T8V9	Q8VDC1;A0A140T8V9	FYVE and coiled-coil domain-containing protein 1	Fyco1	1936
22.485	26.0435	24.6873	24.122	24.4613	24.6518	59	45	36.5	27.5	226.37	0	323.31	6353500000	211	774180	6513900	3069600	2551400	5835400	7952700	Q8VDD5	Q8VDD5	Myosin-9	Myh9	1937
NaN	NaN	NaN	NaN	NaN	NaN	3	3	10.3	10.3	33.794	0	13.476	22917000	2	0	0	0	0	0	0	Q8VDG5	Q8VDG5	Phosphopantothenate--cysteine ligase	Ppcs	1938
NaN	NaN	NaN	NaN	NaN	NaN	2	2	5.6	5.6	45.53	0	5.6711	41859000	2	0	0	0	0	0	0	Q8VDI7;F6Z1E7;F6UMH9	Q8VDI7;F6Z1E7;F6UMH9	Ubiquitin-associated domain-containing protein 1	Ubac1	1939
NaN	NaN	20.2809	18.9442	19.9811	20.441	6	6	23.8	23.8	35.705	0	16.871	244900000	12	643880	1179400	1192800	64680	706420	946520	Q8VDK1;D3Z3I3;D3YY53;D3Z2Y2	Q8VDK1;D3Z3I3;D3YY53	Nitrilase homolog 1	Nit1	1940
22.6865	23.1027	23.1621	23.6163	22.3591	23.1013	24	24	35.6	35.6	100.2	0	167.56	3503800000	95	1808300	4473200	2862600	1787400	3199600	3544500	Q8VDM4;E9Q2S8	Q8VDM4	26S proteasome non-ATPase regulatory subunit 2	Psmd2	1941
22.2561	20.6771	23.6249	23.8284	22.6778	22.6329	34	17	35.6	18.7	112.98	0	59.8	3753300000	73	384470	291140	5952100	3873500	9026500	8904300	Q8VDN2	Q8VDN2	Sodium/potassium-transporting ATPase subunit alpha-1	Atp1a1	1942
24.3828	23.9785	24.1416	23.6105	24.3747	24.4914	5	5	29.1	29.1	23.599	0	55.403	1708700000	26	14186000	24370000	9961100	5683200	29196000	33340000	Q8VDP6;A0A0U1RP13;A0A0U1RNI6;A0A0U1RPV3;A0A0U1RQ57;Q05BY1;A0A0U1RP60	Q8VDP6;A0A0U1RP13;A0A0U1RNI6;A0A0U1RPV3;A0A0U1RQ57	CDP-diacylglycerol--inositol 3-phosphatidyltransferase	Cdipt	1943
21.3135	21.1502	21.3604	20.9769	21.0747	20.8073	3	3	27	27	18.213	0	7.6014	175860000	6	2285200	3585400	911460	343700	2215000	3783300	Q8VDT9	Q8VDT9	39S ribosomal protein L50, mitochondrial	Mrpl50	1944
22.1582	22.0822	23.0532	22.8179	22.864	22.2821	8	8	49.2	49.2	20.348	0	25.294	702470000	30	3277900	1968000	5927300	1967600	7160700	8401200	Q8VE22;Q3TI14;A7M7Q8;Q5SXC9;F7ARZ1	Q8VE22;Q3TI14;A7M7Q8;Q5SXC9;F7ARZ1	28S ribosomal protein S23, mitochondrial	Mrps23	1945
20.782	21.1798	20.487	22.1137	21.5345	21.8223	6	6	19	19	34.727	0	12.16	563670000	14	523510	1670300	152380	1804900	3456600	2826500	Q8VE38;E9PZL5;E9Q690;E9Q8U8;F6XLU3;F6SAD4;E9Q2B7	Q8VE38	Oxidoreductase NAD-binding domain-containing protein 1	Oxnad1	1946
NaN	17.6996	NaN	NaN	NaN	NaN	2	2	5.4	5.4	54.044	0.0059574	3.5152	35205000	2	0	175420	0	0	0	0	Q8VE88	Q8VE88	Protein FAM114A2	Fam114a2	1947
23.9152	24.1629	25.7324	25.3905	25.0285	25.35	11	11	65.1	65.1	24.33	0	98.121	3291800000	48	8240700	10906000	20799000	10107000	17962000	41668000	Q8VE95	Q8VE95	UPF0598 protein C8orf82 homolog		1948
21.2614	20.9269	NaN	NaN	21.0978	NaN	2	2	26.6	26.6	15.525	0	30.138	71862000	3	2019000	4021300	0	0	4391800	0	Q8VEA4	Q8VEA4	Mitochondrial intermembrane space import and assembly protein 40	Chchd4	1949
NaN	20.7591	17.1518	NaN	17.3433	16.9243	4	4	26.2	26.2	18.955	0	8.1507	100440000	6	2252200	585760	69333	0	1266400	1325800	Q8VED9	Q8VED9	Galectin-related protein	Lgalsl	1950
18.3402	NaN	NaN	NaN	NaN	NaN	12	12	35.3	35.3	40.996	0	31.831	1770000000	39	227970	0	130900	0	0	0	Q8VEE1	Q8VEE1	LIM and cysteine-rich domains protein 1	Lmcd1	1951
[truncated: 629 more rows]

## Sheet: S4_Protein groups_quant
MaxQuant protein groups table of protein groups quantified in EDL, Gast, and TA type IIB fibers (two valid values in at least one fiber type)
[truncated: 1,677 more rows]

[truncated: 2 more sheets: S4_Fisher, S4_IHC]
