# Supplementary material for: High-throughput proteomics fiber typing (ProFiT) for comprehensive characterization of single skeletal muscle fibers
Source: Skelet Muscle. 2020 Mar 23;10:7. doi: 10.1186/s13395-020-00226-5 (PMC7087369; doi:10.1186/s13395-020-00226-5)
Supplement: Supplementary file 11 — Additional file 11 : Table S6: Muscle fiber type-specific analysis of phosphosites. S6_Phospho(STY)_Ident: Phospho (STY) sites output table of identified phosphorylation sites in soleus type I and type IIa fibers, related to Figure 5b-f. S6_Phospho(STY)_Quant: Phospho (STY) sites output table of quantified phosphorylation sites in soleus type I and type IIa fibers, related to Figure 5b-f. S6_proteingroups_Ident: Fiber type-specific phosphorylation patterns on the giant protein titin (TTN), related to Figure 5f. S6_proteingroups_Quant: Protein groups output table of protein intensities in soleus type I and IIa fibers, related to Figure 5c-e [file 13395_2020_226_MOESM11_ESM.xlsx]

## Sheet: S6_Phospho(STY)_Ident
phospho(STY) output table of identified phosphosites in soleus type I and type Iia fibers
Intensity Type1_01	Intensity Type1_02	Intensity Type1_03	Intensity Type2a_01	Intensity Type2a_02	C: Amino acid	C: Charge	C: Multiplicity	C: GOBP name	C: GOMF name	C: GOCC name	C: KEGG name	C: Motifs	N: Localization prob	N: PEP	N: Score	N: Delta score	N: Score for localization	N: Mass error [ppm]	N: Intensity	N: Position	N: Position in peptide	T: Proteins	T: Positions within proteins	T: Leading proteins	T: Protein	T: Protein names	T: Gene names	T: Sequence window	T: Phospho (STY) Probabilities	T: Phospho (STY) Score diffs	T: id	T: Mod. peptide IDs	T: Evidence IDs	T: MS/MS IDs	T: Unique identifier	M: Number of Phospho (STY)	M: Protein group IDs
NaN	NaN	NaN	NaN	-1.67725	S	2	___1	ameboidal cell migration;biological regulation;cell junction assembly;cell junction organization;cell migration;cell motility;cell-substrate junction assembly;cellular component assembly;cellular component assembly at cellular level;cellular component movement;cellular component organization;cellular component organization at cellular level;cellular component organization or biogenesis;cellular c…	actin binding;binding;cation binding;cytoskeletal protein binding;ion binding;metal ion binding;protein binding	adherens junction;anchoring junction;cell junction;cell-substrate adherens junction;cell-substrate junction;focal adhesion		14-3-3 domain binding motif;Akt kinase substrate motif;Calmodulin-dependent protein kinase II substrate motif;MAPKAPK1 kinase substrate motif;PKA kinase substrate motif;PKC kinase substrate motif;ZIP kinase substrate motif	1	5.36039e-92	282.91	273.43	282.91	0.41729	227370000	885	3	A0A087WRU0;A0A087WQ94;A0A087WQM0;A0A087WQS0;A0A1D5RM59;E9Q0S6	885;885;1010;1054;1054;1054	A0A087WRU0	A0A087WRU0		Tns1	RQPAEPPGPLRRRAASDGQYENQSPEATSPR	AAS(1)DGQYENQSPEATSPR	AAS(210.98)DGQY(-210.98)ENQS(-215.01)PEAT(-265.41)S(-269.26)PR	19	239;20086	4077;4078;4079;4080;4081;4082;4083;4084;4085;4086;4087;4088;4089;404306;404307;404308;404309;404310;404311;404312;404313;404314;404315;404316;404317;404318;404319;404320;404321;404322;404323;404324;404325;404326	2347;219029;219030	UID20	1	18
-0.568724	-0.984337	-0.421057	NaN	NaN	S	2	___1	ameboidal cell migration;biological regulation;cell junction assembly;cell junction organization;cell migration;cell motility;cell-substrate junction assembly;cellular component assembly;cellular component assembly at cellular level;cellular component movement;cellular component organization;cellular component organization at cellular level;cellular component organization or biogenesis;cellular c…	actin binding;binding;cation binding;cytoskeletal protein binding;ion binding;metal ion binding;protein binding	adherens junction;anchoring junction;cell junction;cell-substrate adherens junction;cell-substrate junction;focal adhesion		DNA dependent Protein kinase substrate motif;ERK1,2 kinase substrate motif;GSK-3, ERK1, ERK2, CDK5 substrate motif;WW domain binding motif	1	1.31822e-24	204.81	161.22	105.79	0.36804	1742600000	1164	9	A0A087WRU0;A0A087WQ94;A0A087WQM0;A0A087WQS0;A0A1D5RM59;E9Q0S6;Q9DBT6;A0A087WPC7	1164;1177;1281;1325;1338;1346;82;40	A0A087WRU0	A0A087WRU0		Tns1	SPQARHRTVGTNTPPSPGFGRRAVNPTMAAP	TVGT(0.007)NT(0.993)PPS(1)PGFGR	T(-60.44)VGT(-21.54)NT(21.54)PPS(70.16)PGFGR	28	10276;10277;10278;26290;26291;26292	209491;209492;209493;209494;209495;209496;209497;209498;209499;209500;209501;209502;209503;209504;209505;209506;209507;209508;209509;209510;209511;209512;209513;209514;209515;209516;209517;209518;209519;209520;209521;209522;209523;209524;209525;209526;209527;209528;209529;209530;209531;209532;209533;209534;209535;209536;209537;209538;209539;209540;209541;209542;209543;209544;209545;209546;209547;…	114741;114742;114743;114744;114745;114746;114747;114748;114749;114750;114751;114752;114753;114754;114755;114756;114757;114758;114759;114760;114761;114762;114763;114764;114765;114766;114767;287977;287978;287979;287980;287981;287982;287983;287984;287986;287987;287988;287989	UID29	1;2	18
-0.534588	-0.420383	-0.480505	NaN	-0.833059	S	3	___1	ameboidal cell migration;biological regulation;cell junction assembly;cell junction organization;cell migration;cell motility;cell-substrate junction assembly;cellular component assembly;cellular component assembly at cellular level;cellular component movement;cellular component organization;cellular component organization at cellular level;cellular component organization or biogenesis;cellular c…	actin binding;binding;cation binding;cytoskeletal protein binding;ion binding;metal ion binding;protein binding	adherens junction;anchoring junction;cell junction;cell-substrate adherens junction;cell-substrate junction;focal adhesion		14-3-3 domain binding motif;AMP-activated protein kinase substrate motif;Calmodulin-dependent protein kinase I substrate motif;Calmodulin-dependent protein kinase II alpha substrate motif;Calmodulin-dependent protein kinase II substrate motif;Calmodulin-dependent protein kinase IV substrate motif;Casein kinase II substrate motif;Chk1 kinase substrate motif;HMGCoA Reductase kinase substrate motif;…	0.997552	1.80852e-14	142.79	131.59	83.312	-1.2929	641880000	623	3	A0A087WRU0;A0A087WQ94;A0A087WQM0;A0A087WQS0;A0A1D5RM59;E9Q0S6	623;623;748;792;792;792	A0A087WRU0	A0A087WRU0		Tns1	SAHCGCDPSGLFRSQSFPDVEPQLPQAPTRG	S(0.002)QS(0.998)FPDVEPQLPQAPTRGGSSR	S(-26.1)QS(26.1)FPDVEPQLPQAPT(-74.55)RGGS(-74.24)S(-74.24)R	32	23727;23729	480399;480400;480401;480402;480403;480404;480405;480406;480407;480408;480409;480410;480411;480412;480413;480422;480423;480424;480425;480426;480427;480428;480429;480430;480431;480432;480433;480434;480435;480436;480437;480438;480439;480440;480441;480442;480443;480444;480445;480446;480447;480448;480449;480450;480451;480452;480453;480454;480455;480456;480457;480458;480459;480460;480461;480462;480463;…	258947;258948;258949;258950;258951;258955;258956;258957;258958;258959;258960;258961;258962;258963;258964;258965;258966;258967	UID33	1	18
2.77946	1.75204	NaN	NaN	3.71739	S	3	___1					14-3-3 domain binding motif;Calmodulin-dependent protein kinase II substrate motif;Calmodulin-dependent protein kinase IV substrate motif;G protein-coupled receptor kinase 1 substrate motif;PKA kinase substrate motif;PKC kinase substrate motif	1	6.70054e-10	122.47	117.21	104.67	0.41876	1441400000	848	3	A0A087WR45;Q3UKG2	848;844	A0A087WR45;Q3UKG2	A0A087WR45		Prob1	PATAARAAAPFPRAASAPPTDRLPPASSLGR	AAS(1)APPTDRLPPASSLGR	AAS(63.22)APPT(-63.22)DRLPPAS(-100.59)S(-100.59)LGR	46	237	4004;4005;4006;4007;4008;4009;4010;4011;4012;4013;4014;4015;4016;4017;4018;4019;4020;4021;4022;4023;4024;4025;4026;4027;4028;4029;4030;4031;4032;4033;4034;4035;4036;4037;4038;4039;4040;4041;4042;4043;4044;4045;4046;4047;4048;4049;4050;4051;4052;4053;4054;4055;4056;4057;4058;4059;4060;4061;4062;4063;4064;4065;4066;4067;4068;4069	2315;2316;2317;2318;2319;2320;2321;2322;2323;2324;2325;2326;2327;2328;2329;2330;2331;2332;2333;2334;2335;2336;2337;2338;2339;2340;2341;2342;2343	UID47	1	28;2192
2.48446	2.4467	2.56196	1.8465	1.59671	S	3	___1					14-3-3 domain binding motif;Calmodulin-dependent protein kinase II substrate motif;Calmodulin-dependent protein kinase IV substrate motif;Chk1 kinase substrate motif;ERK1,2 kinase substrate motif;Growth associated histone HI kinase substrate motif;GSK-3, ERK1, ERK2, CDK5 substrate motif;PKA kinase substrate motif;PKC kinase substrate motif;WW domain binding motif	1	0.000110999	136.21	122.39	136.21	-0.056172	1961300000	376	3	A0A087WR45;Q3UKG2	376;372	A0A087WR45;Q3UKG2	A0A087WR45		Prob1	QFPRETPDRTVPRARSPPFHSRGSRVVPSRV	ARS(1)PPFHSR	ARS(81.67)PPFHS(-81.67)R	47	2241	48401;48402;48403;48404;48405;48406;48407;48408;48409;48410;48411;48412;48413;48414;48415;48416;48417;48418;48419;48420;48421;48422;48423;48424;48425;48426;48427;48428;48429;48430;48431;48432;48433;48434;48435;48436;48437;48438;48439;48440;48441;48442;48443;48444;48445;48446;48447;48448;48449;48450;48451	27969;27970;27971;27972;27973;27974;27975;27976;27977;27978;27979;27980;27981;27982;27983;27984;27985;27986;27987;27988;27989;27990;27991;27992;27993;27994;27995;27996;27997;27998	UID48	1	28;2192
5.0314	4.62264	5.0234	4.35924	4.95858	S	3	___1					ERK1,2 kinase substrate motif;GSK-3, ERK1, ERK2, CDK5 substrate motif;PKA kinase substrate motif;PKC kinase substrate motif;WW domain binding motif	0.966441	3.23623e-16	201.48	186.32	201.48	-0.045196	9065900000	772	10	A0A087WR45;Q3UKG2	772;768	A0A087WR45;Q3UKG2	A0A087WR45		Prob1	DAEAQRLVRDPEGRTSPLGGARTSTQCSPLE	LVRDPEGRT(0.034)S(0.966)PLGGAR	LVRDPEGRT(-14.59)S(14.59)PLGGAR	48	4421;16074	92625;92626;92627;92628;92629;92630;92631;92632;92633;92634;92635;92636;92637;92638;92639;92640;326066;326067;326068;326069;326070;326071;326072;326073;326074;326075;326076;326077;326078;326080;326082;326083;326085;326086;326087;326088;326090;326091;326092;326093;326094;326095;326096;326098;326100;326102;326103;326105;326106;326107;326108;326109;326110;326111;326112;326113;326115;326116;326118;32…	52067;178369;178370;178371;178372;178373;178374;178375;178376;178377;178378;178379;178380;178381;178383;178385;178386;178388;178389;178390;178391;178393;178394;178395;178396;178397;178398;178399;178401;178403;178405;178406	UID49	1	28;2192
1.04878	1.25749	1.38646	1.55144	1.35318	S	3	___1					ERK1,2 kinase substrate motif;Growth associated histone HI kinase substrate motif;GSK-3, ERK1, ERK2, CDK5 substrate motif;WW domain binding motif	1	7.67543e-29	221.86	208.89	117.29	0.3159	2609300000	576	5	A0A087WR45;Q3UKG2	576;572	A0A087WR45;Q3UKG2	A0A087WR45		Prob1	LSLENAGIAVRGGQRSPDVDTPEQPRSHLTS	GGQRS(1)PDVDTPEQPR	GGQRS(70.78)PDVDT(-70.78)PEQPR	49	8411	172313;172314;172315;172316;172317;172318;172319;172320;172321;172322;172323;172324;172325;172326;172327;172328;172329;172330;172331;172332;172333;172334;172335;172336;172337;172338;172339;172340;172341;172342;172343;172344;172345;172346;172347;172348;172349;172350;172351;172352;172353;172354;172355;172356;172357;172358;172359;172360;172361;172362;172363;172364;172365;172366;172367;172368;172369;…	94699;94700;94701;94702;94703;94704;94705;94706;94707;94708;94709;94710;94711;94712;94713;94714;94715;94716;94717;94718;94719;94720;94721;94722;94723;94724;94725;94726;94727;94728;94729;94730;94731;94732;94733;94734;94735;94736;94737;94738;94739;94740;94741;94742;94743;94744;94745;94746;94747;94748;94749;94750;94751;94752;94753;94754;94755;94756	UID50	1	28;2192
-1.12658	-2.06836	-0.570265	-0.801096	-1.10377	S	2	___1					14-3-3 domain binding motif;Calmodulin-dependent protein kinase II alpha substrate motif;Calmodulin-dependent protein kinase II substrate motif;Calmodulin-dependent protein kinase IV substrate motif;Casein kinase II substrate motif;Chk1 kinase substrate motif;G protein-coupled receptor kinase 1 substrate motif;GSK3 kinase substrate motif;Phosphorylase kinase substrate motif;PKA kinase substrate m…	0.999999	1.05114e-16	223.82	208.43	156.02	-0.37923	2655800000	234	3	A0A087WR45;Q3UKG2	234;230	A0A087WR45;Q3UKG2	A0A087WR45		Prob1	QDSRAPRPRLLLRTGSLDESLSRLQAAAGIV	TGS(1)LDESLSR	T(-61.29)GS(61.29)LDES(-72.41)LS(-103.83)R	51	14815;25131	301275;301276;301277;301278;301280;301282;301283;301285;301286;301288;301289;301290;301291;301292;301293;301294;301295;301296;301297;301298;301299;301300;301301;301302;301303;301304;301306;301308;301310;301311;509754;509755;509756;509757;509758;509759;509760;509761;509762;509763;509764;509765;509766;509767;509768;509769;509770;509771;509772;509773;509774;509775;509776;509777;509778;509779;509780;…	165280;165281;165282;165283;165285;165287;165288;165290;165291;274615;274616;274617;274618;274619;274620;274621;274622;274623;274624;274625;274626;274627;274628;274629;274630;274631;274632;274633;274634;274635;274636;274637;274638;274639;274640;274641;274642;274643;274644;274645;274646;274647;274648	UID52	1	28;2192
2.22003	1.77207	2.59289	NaN	1.00899	S	4	___1					14-3-3 domain binding motif;Calmodulin-dependent protein kinase II substrate motif;ERK1,2 kinase substrate motif;GSK-3, ERK1, ERK2, CDK5 substrate motif;PKA kinase substrate motif;PKC kinase substrate motif;WW domain binding motif	0.979333	2.35889e-18	133.71	126.84	114.62	-0.62291	285370000	798	20	A0A087WR45;Q3UKG2	798;794	A0A087WR45;Q3UKG2	A0A087WR45		Prob1	CSPLESTGTRPPRPGSPQACPNSSLRAAPEL	TSTQCSPLES(0.004)T(0.004)GT(0.004)RPPRPGS(0.979)PQACPNS(0.004)S(0.004)LR	T(-73.75)S(-69.34)T(-54.42)QCS(-49.93)PLES(-23.75)T(-23.75)GT(-23.75)RPPRPGS(23.75)PQACPNS(-23.75)S(-23.75)LR	54	26110	530619;530620;530621;530622;530623;530624;530625;530626;530627;530628;530629;530630;530631;530632;530633;530634;530635;530636;530637;530638;530639;530640;530641;530642	285994;285995;285996;285997	UID55	1	28;2192
NaN	NaN	NaN	NaN	-0.370548	S	3	___1	cardiac muscle contraction;multicellular organismal process;muscle contraction;muscle system process;striated muscle contraction;system process	binding;calcium ion binding;cation binding;ion binding;metal ion binding	cell part;contractile fiber;cytoplasmic part;cytoskeletal part;intracellular non-membrane-bounded organelle;intracellular organelle;intracellular organelle part;intracellular part;macromolecular complex;myofibril;myosin complex;non-membrane-bounded organelle;organelle;organelle part;protein complex			1	1.41518e-05	96.341	91.214	96.341	-0.85832	25115000	115	15	A0A087WRZ7;E9PWG4;P05977;E0CZ30	19;77;115;115	A0A087WRZ7;E9PWG4;P05977	P05977	Myosin light chain 1/3, skeletal muscle isoform	Myl1	KKIEFEQFLPMMQAISNNKDQGGYEDFVEGL	KIEFEQFLPMMQAIS(1)NNK	KIEFEQFLPMMQAIS(96.34)NNK	59	12736	259856;259857;259858;259859;259860;259861	142386;142387	UID60	1	34;986;1586
NaN	NaN	NaN	NaN	-2.13487	S	2	___1	biological regulation;biosynthetic process;cell growth;cellular biosynthetic process;cellular component organization;cellular component organization at cellular level;cellular component organization or biogenesis;cellular component organization or biogenesis at cellular level;cellular macromolecule biosynthetic process;cellular macromolecule metabolic process;cellular metabolic process;cellular n…	binding;catalytic activity;cation binding;DNA binding;histone methyltransferase activity;histone-lysine N-methyltransferase activity;ion binding;lysine N-methyltransferase activity;metal ion binding;methyltransferase activity;N-methyltransferase activity;nucleic acid binding;protein methyltransferase activity;protein-lysine N-methyltransferase activity;regulatory region DNA binding;regulatory reg…	cell part;histone methyltransferase complex;intracellular organelle part;intracellular part;macromolecular complex;methyltransferase complex;nuclear part;nucleoplasm part;organelle part;protein complex		ERK1,2 kinase substrate motif;GSK-3, ERK1, ERK2, CDK5 substrate motif;WW domain binding motif	1	1.364e-12	149.57	116.96	149.57	1.0301	34658000	1627	6	A0A0A0MQ73;Q6PDK2	1627;1627	A0A0A0MQ73	A0A0A0MQ73	Histone-lysine N-methyltransferase;Histone-lysine N-methyltransferase 2D	Kmt2d	GVEQMECEIKLEGPASPDVELGKEETEESKK	LEGPAS(1)PDVELGK	LEGPAS(149.57)PDVELGK	71	13953	285884;285885;285886;285887;285888;285889;285890	156936;156937	UID72	1	44
NaN	NaN	NaN	-3.13412	NaN	S	2	___1	biological regulation;cell chemotaxis;cell migration;cell motility;cellular component movement;cellular process;cellular response to chemical stimulus;cellular response to stimulus;chemotaxis;endothelial cell chemotaxis;endothelial cell migration;locomotion;positive regulation of biological process;positive regulation of catalytic activity;positive regulation of cell communication;positive regula…	enzyme regulator activity;GTPase regulator activity;guanyl-nucleotide exchange factor activity;molecular transducer activity;nucleoside-triphosphatase regulator activity;Ras guanyl-nucleotide exchange factor activity;Rho guanyl-nucleotide exchange factor activity;signal transducer activity;small GTPase regulator activity	cell junction;cell part;cell projection;cell-cell junction;cytoplasm;cytoplasmic membrane-bounded vesicle;cytoplasmic part;cytoplasmic vesicle;endocytic vesicle;intracellular membrane-bounded organelle;intracellular organelle;intracellular part;lamellipodium;membrane;membrane-bounded organelle;membrane-bounded vesicle;organelle;perinuclear region of cytoplasm;plasma membrane;vesicle		AMP-activated protein kinase substrate motif;Calmodulin-dependent protein kinase II substrate motif;Casein kinase II substrate motif;Chk1 kinase substrate motif;G protein-coupled receptor kinase 1 substrate motif;HMGCoA Reductase kinase substrate motif;PKA kinase substrate motif;PKC kinase substrate motif	0.923902	5.45521e-20	162.56	156.64	162.56	0.3708	30769000	906	3	A0A0A0MQC2;B1AS67;Q66T02	906;925;938	A0A0A0MQC2	A0A0A0MQC2	Pleckstrin homology domain-containing family G member 5	Plekhg5	PVQLLPRPPRLLKSKSEASLLQLLSGTPAAR	S(0.076)KS(0.924)EASLLQLLSGTPAAR	S(-10.85)KS(10.85)EAS(-39.38)LLQLLS(-138.9)GT(-149.62)PAAR	90	22828	463217;463218;463219;463220;463221;463222;463223	250078;250079	UID91	1	53
-1.0732	NaN	NaN	NaN	NaN	S	4	___1	adult behavior;adult locomotory behavior;adult walking behavior;anatomical structure morphogenesis;axon cargo transport;axon extension;axonogenesis;behavior;biological regulation;cell growth;cell migration;cell motility;cell part morphogenesis;cell projection morphogenesis;cell projection organization;cellular component morphogenesis;cellular component movement;cellular component organization;cel…	apolipoprotein binding;binding;cytoskeletal protein binding;enzyme binding;kinase binding;lipoprotein particle binding;microtubule binding;protein binding;protein domain specific binding;protein kinase binding;protein-lipid complex binding;SH3 domain binding;tubulin binding	axon;axoneme;cell part;cell projection;cell projection part;cytoplasm;cytoplasmic part;cytoskeletal part;cytoskeleton;cytosol;growth cone;intracellular membrane-bounded organelle;intracellular non-membrane-bounded organelle;intracellular organelle;intracellular organelle part;intracellular part;macromolecular complex;membrane;membrane-bounded organelle;microtubule;microtubule cytoskeleton;neuron …	Alzheimer's disease;MAPK signaling pathway	Casein kinase II substrate motif;Cdc2 kinase substrate motif;CDK kinase substrate motif;CDK1,2,4,6 kinase substrate motif;ERK1,2 kinase substrate motif;G protein-coupled receptor kinase 1 substrate motif;GSK-3, ERK1, ERK2, CDK5 substrate motif;WW domain binding motif	0.901925	1.72588e-13	121.11	114.34	104.83	-0.093493	1889400000	384	9	A0A0A0MQC7;A2A5Y6;P10637;B1AQW4	384;400;384;89	A0A0A0MQC7	A0A0A0MQC7	Microtubule-associated protein;Microtubule-associated protein tau	Mapt	STPSCAKAPSHRPCLSPTRPTLGSSDPLIKP	APS(0.001)HRPCLS(0.902)PT(0.091)RPT(0.006)LGSSDPLIK	APS(-30.96)HRPCLS(9.94)PT(-9.94)RPT(-21.89)LGS(-40.94)S(-46.99)DPLIK	93	1979	42872;42873;42874;42875;42876;42877;42878;42879;42880;42881;42882;42883;42884;42885;42886;42887;42888;42889;42890;42891;42892;42893;42894;42895;42896;42897;42898;42899;42900;42901;42902;42903;42904	25235;25236;25237;25238;25239;25240;25241;25242;25243;25244;25245;25246;25247;25248;25249	UID94	1	54
-1.16026	-0.682728	-0.896696	NaN	NaN	S	2	___1	adult behavior;adult locomotory behavior;adult walking behavior;anatomical structure morphogenesis;axon cargo transport;axon extension;axonogenesis;behavior;biological regulation;cell growth;cell migration;cell motility;cell part morphogenesis;cell projection morphogenesis;cell projection organization;cellular component morphogenesis;cellular component movement;cellular component organization;cel…	apolipoprotein binding;binding;cytoskeletal protein binding;enzyme binding;kinase binding;lipoprotein particle binding;microtubule binding;protein binding;protein domain specific binding;protein kinase binding;protein-lipid complex binding;SH3 domain binding;tubulin binding	axon;axoneme;cell part;cell projection;cell projection part;cytoplasm;cytoplasmic part;cytoskeletal part;cytoskeleton;cytosol;growth cone;intracellular membrane-bounded organelle;intracellular non-membrane-bounded organelle;intracellular organelle;intracellular organelle part;intracellular part;macromolecular complex;membrane;membrane-bounded organelle;microtubule;microtubule cytoskeleton;neuron …	Alzheimer's disease;MAPK signaling pathway	Casein kinase II substrate motif;ERK1,2 kinase substrate motif;G protein-coupled receptor kinase 1 substrate motif;GSK-3, ERK1, ERK2, CDK5 substrate motif;MAPKAPK2 kinase substrate motif;MDC1 BRCT domain binding motif;Plk1 PBD domain binding motif;WW domain binding motif	0.980088	1.80223e-06	135.24	128.92	80.002	0.083342	690920000	491	5	A0A0A0MQC7;A2A5Y6;P10637;B1AQW2	491;507;491;148	A0A0A0MQC7;B1AQW2	A0A0A0MQC7	Microtubule-associated protein;Microtubule-associated protein tau	Mapt	ERGEPPKSGERSGYSSPGSPGTPGSRSRTPS;GSGEPPKSGERSGYSSPGSPGTPGSRSRTPS	SGYS(0.018)S(0.98)PGS(0.022)PGT(0.871)PGS(0.109)R	S(-35.68)GY(-50.2)S(-17.56)S(17.56)PGS(-16.39)PGT(9.04)PGS(-9.04)R	98	22408;22569;22570	455226;455227;455228;455232;457835;457836;457856;457857;457858;457859;457860;457861;457862;457865;457867;457868;457869;457870;457871;457872;457874;457875;457876;457877;457878;457879;457880;457881;457882;457883;457884;457885	245767;245768;245769;247201;247202;247203;247204;247205;247206;247207;247208;247209;247212;247214;247215;247216;247217;247218;247219	UID99	1;2	54;597
-1.84764	NaN	NaN	NaN	NaN	S	2	___1	adult behavior;alpha-amino-3-hydroxy-5-methyl-4-isoxazole propionate receptor clustering;anatomical structure formation involved in morphogenesis;anatomical structure morphogenesis;auditory behavior;behavior;behavioral interaction between organisms;biological regulation;brain morphogenesis;cell differentiation;cell part morphogenesis;cell volume homeostasis;cellular chemical homeostasis;cellular …	binding;cation binding;GKAP/Homer scaffold activity;glutamate receptor binding;identical protein binding;ion binding;ionotropic glutamate receptor binding;metal ion binding;protein binding;protein complex scaffold;protein C-terminus binding;protein domain specific binding;receptor binding;receptor signaling complex scaffold activity;scaffold protein binding;SH3 domain binding;structural molecule …	cell junction;cell part;cell projection;cell projection membrane;cell projection part;cilium membrane;cilium part;cytoplasm;dendritic spine;excitatory synapse;intracellular organelle part;intracellular part;membrane;membrane part;neuron projection;neuron spine;organelle part;plasma membrane;plasma membrane part;postsynaptic membrane;synapse;synapse part;synaptic membrane		ERK1,2 kinase substrate motif;G protein-coupled receptor kinase 1 substrate motif;GSK-3, ERK1, ERK2, CDK5 substrate motif;WW domain binding motif	0.982084	0.0161382	52.862	44.265	52.862	1.4374	8971300	462	7	A0A0A0MQD5;Q4ACU6	462;387	A0A0A0MQD5	A0A0A0MQD5	SH3 and multiple ankyrin repeat domains protein 3	Shank3	RSASDINLKGDQPAASPGPTLRSLPHQLLLQ	GDQPAAS(0.982)PGPT(0.018)LR	GDQPAAS(17.39)PGPT(-17.39)LR	107	8101	167370;167371;167372;167373;167374	92391	UID108	1	55
-1.98638	NaN	-1.95859	NaN	NaN	S	3	___1	actin cytoskeleton organization;actin filament organization;actin filament-based process;actin polymerization or depolymerization;anatomical structure formation involved in morphogenesis;axon guidance;cellular component movement;cellular component organization;cellular component organization at cellular level;cellular component organization or biogenesis;cellular component organization or biogene…	binding;profilin binding;protein binding;protein domain specific binding;SH3 domain binding;WW domain binding	actin cytoskeleton;actin filament bundle;actomyosin;adherens junction;anchoring junction;cell junction;cell part;cell projection;cell-substrate adherens junction;cell-substrate junction;cytoplasm;cytoplasmic part;cytoskeletal part;cytoskeleton;cytosol;filopodium;focal adhesion;intracellular non-membrane-bounded organelle;intracellular organelle;intracellular organelle part;intracellular part;lame…	Regulation of actin cytoskeleton	14-3-3 domain binding motif;Calmodulin-dependent protein kinase II substrate motif;ERK1,2 kinase substrate motif;G protein-coupled receptor kinase 1 substrate motif;GSK-3, ERK1, ERK2, CDK5 substrate motif;MAPKAPK2 kinase substrate motif;MDC1 BRCT domain binding motif;PKA kinase substrate motif;PKC kinase substrate motif;Plk1 PBD domain binding motif;WW domain binding motif	0.824071	0.00420234	56.366	46.22	56.366	0.95058	74497000	336	6	A0A0A6YW06;J3QNM3;E9QKQ9;E9QLZ9;Q03173	336;340;340;355;355	A0A0A6YW06	A0A0A6YW06	Protein enabled homolog	Enah	YATVPRPLNKNSRPSSPVNTPSSQPPAAKSC	NS(0.731)RPS(0.443)S(0.824)PVNT(0.002)PSSQPPAAK	NS(3.17)RPS(-3.17)S(5.05)PVNT(-26.69)PS(-49)S(-51.32)QPPAAK	128	18396;18397	371260;371261;371262;371263;371264;371265;371266;371267;371268;371269;371270;371271;371272;371273;371274;371275;371276	202194;202195;202196;202197;202198	UID129	1;2	65
NaN	2.62154	NaN	3.68826	3.46867	S	3	___1	biological regulation;negative regulation of cAMP-dependent protein kinase activity;negative regulation of catalytic activity;negative regulation of kinase activity;negative regulation of molecular function;negative regulation of protein kinase activity;negative regulation of protein serine/threonine kinase activity;negative regulation of transferase activity;regulation of biological process;regu…	adenyl nucleotide binding;adenyl ribonucleotide binding;AMP binding;binding;cAMP binding;cAMP-dependent protein kinase inhibitor activity;cAMP-dependent protein kinase regulator activity;catalytic activity;cyclic nucleotide binding;enzyme binding;enzyme inhibitor activity;enzyme regulator activity;kinase activity;kinase binding;kinase inhibitor activity;kinase regulator activity;nucleotide bindin…	adherens junction;AMP-activated protein kinase complex;anchoring junction;cAMP-dependent protein kinase complex;cell junction;cell part;cell-substrate adherens junction;cell-substrate junction;centrosome;cytoplasm;cytoplasmic part;cytoskeletal part;extracellular membrane-bounded organelle;extracellular organelle;extracellular region part;extracellular vesicular exosome;focal adhesion;intracellula…	Apoptosis;Insulin signaling pathway	14-3-3 domain binding motif;Aurora-A kinase substrate motif;Calmodulin-dependent protein kinase II alpha substrate motif;Calmodulin-dependent protein kinase II substrate motif;Calmodulin-dependent protein kinase IV substrate motif;PAK2 kinase substrate motif;Phosphorylase kinase substrate motif;PKA kinase substrate motif;PKC epsilon kinase substrate motif;PKC kinase substrate motif	1	1.25833e-193	372.74	359.08	322.43	-0.75091	16394000000	97	3	A0A0A6YX73;Q8K1M3;P12367	97;97;96	A0A0A6YX73	A0A0A6YX73	cAMP-dependent protein kinase type II-alpha regulatory subunit	Prkar2a	ADLEVPVPSKFTRRVSVCAETFNPDEEEEDN	RVS(1)VCAETFNPDEEEEDNDPRVVHPK	RVS(82.52)VCAET(-82.52)FNPDEEEEDNDPRVVHPK	146	21655;21656	441188;441189;441190;441191;441192;441193;441194;441195;441196;441197;441198;441199;441200;441201;441202;441203;441204;441205;441206;441207;441208;441209;441210;441211;441212;441213;441214;441215;441216;441217;441218;441219;441220;441221;441222;441223;441224;441225;441226;441227;441228;441229;441230;441231;441232;441233;441234;441235;441236;441237;441238;441239;441240;441241;441242;441243;441244;…	238516;238517;238518;238519;238520;238521;238522;238523;238524;238525;238526;238527;238528;238529;238530;238531;238532;238533;238534;238535;238536;238537;238538;238539;238540;238541;238542;238543;238544;238545;238546;238547;238548;238549;238550;238551;238552;238553;238554;238555;238556;238557;238558;238559;238560;238561;238562;238563;238564;238565;238566;238567;238568;238569;238570;238571;238572;…	UID147	1	74
NaN	NaN	NaN	-0.530333	0.936861	S	3	___1	biological regulation;cellular component organization;cellular component organization at cellular level;cellular component organization or biogenesis;cellular component organization or biogenesis at cellular level;cellular process;cytoskeleton organization;microtubule cytoskeleton organization;microtubule-based process;organelle organization;regulation of biological process;regulation of cellular…	binding;cytoskeletal protein binding;microtubule binding;microtubule minus-end binding;protein binding;tubulin binding	cell part;centrosome;cytoplasm;cytoplasmic part;cytoskeletal part;intracellular non-membrane-bounded organelle;intracellular organelle;intracellular organelle part;intracellular part;microtubule organizing center;non-membrane-bounded organelle;organelle;organelle part		14-3-3 domain binding motif;Calmodulin-dependent protein kinase II substrate motif;CLK1 kinase substrate motif;MAPKAPK1 kinase substrate motif;p70 Ribosomal S6 kinase substrate motif;Phosphorylase kinase substrate motif;PKA kinase substrate motif;PKC kinase substrate motif	1	0.00185996	82.529	66.347	82.529	-1.2792	93867000	1251	1	A0A0A6YY67;H7BX08;Q8C1B1;A0A0A6YXV8	1251;1257;1240;584	A0A0A6YY67	A0A0A6YY67	Calmodulin-regulated spectrin-associated protein 2	Camsap2	KPRPQAAKQKKQRPKSIHRDHIESPKTPIKG	S(1)IHRDHIESPK	S(69.11)IHRDHIES(-69.11)PK	156	22693	461045;461046;461047;461048;461049;461050;461051;461052;461053;461054	248902;248903	UID157	1	86
NaN	NaN	NaN	-1.97774	NaN	S	2	___1	biological adhesion;biological regulation;cell adhesion;cell projection organization;cell surface receptor linked signaling pathway;cell-cell adhesion;cellular component organization;cellular component organization at cellular level;cellular component organization or biogenesis;cellular component organization or biogenesis at cellular level;cellular process;cellular response to stimulus;homotypic…	binding;carbohydrate binding;glycosaminoglycan binding;heparin binding;identical protein binding;pattern binding;polysaccharide binding;protein binding	anchored to membrane;axon;cell body;cell junction;cell part;cell projection;cell projection part;cell surface;cell-cell junction;external side of plasma membrane;extracellular membrane-bounded organelle;extracellular organelle;extracellular region part;extracellular vesicular exosome;growth cone;integral to membrane;intrinsic to membrane;membrane;membrane part;membrane-bounded organelle;membrane-…	Cell adhesion molecules (CAMs);Prion diseases	Casein kinase II substrate motif;ERK1,2 kinase substrate motif;G protein-coupled receptor kinase 1 substrate motif;GSK-3, ERK1, ERK2, CDK5 substrate motif;MDC1 BRCT domain binding motif;Plk1 PBD domain binding motif;WW domain binding motif	0.916222	1.17899e-24	205.95	162.18	166.48	-0.61578	54899000	861	8	A0A0A6YY91;P13595	861;887	A0A0A6YY91	A0A0A6YY91	Neural cell adhesion molecule 1	Ncam1	AGQATPSKGVTASSSSPASAPKVAPLVDLSD	GVTASS(0.002)S(0.041)S(0.916)PAS(0.041)APK	GVT(-101.01)AS(-40.8)S(-25.71)S(-13.53)S(13.53)PAS(-13.53)APK	157	9626	194541;194542;194543;194544;194545	106456;106457	UID158	1	87
NaN	NaN	-1.65182	NaN	NaN	S	2	___1	cell cycle process;cell division;cellular component movement;cellular component organization;cellular component organization at cellular level;cellular component organization or biogenesis;cellular component organization or biogenesis at cellular level;cellular process;cytoskeleton organization;establishment of localization;establishment of localization in cell;establishment of organelle localiza…	binding;cytoskeletal protein binding;microtubule binding;protein binding;tubulin binding	cell part;cytoplasm;cytoskeletal part;cytoskeleton;extracellular membrane-bounded organelle;extracellular organelle;extracellular region part;extracellular vesicular exosome;intracellular non-membrane-bounded organelle;intracellular organelle;intracellular organelle part;intracellular part;macromolecular complex;membrane;membrane-bounded organelle;membrane-bounded vesicle;microtubule;microtubule …		Calmodulin-dependent protein kinase II substrate motif;Casein kinase II substrate motif;Chk1 kinase substrate motif;ERK1,2 kinase substrate motif;GSK-3, ERK1, ERK2, CDK5 substrate motif;MAPKAPK2 kinase substrate motif;PKA kinase substrate motif;PKC kinase substrate motif;WW domain binding motif	0.997935	1.32377e-13	158.45	146.55	112.74	-0.25555	602910000	1246	3	A0A0G2JFH2;P27546;A0A0G2JDN7;E9PZ43;A0A140T8T5;A0A0G2JFT4;A0A0G2JG35	1246;785;632;632;74;5;5	A0A0G2JFH2;P27546	A0A0G2JFH2	Microtubule-associated protein 4;Microtubule-associated protein	Map4	LKPGPKTTPTVSKATSPSTLVSTGPSSRSPA	AT(0.002)S(0.998)PSTLVSTGPSSR	AT(-27.54)S(27.54)PS(-35.71)T(-44.1)LVS(-69.58)T(-74.86)GPS(-83.99)S(-83.14)R	199	2713	57736;57737;57738;57739;57740;57741;57742;57743;57744;57745;57746;57747;57748;57749;57750;57751;57752;57753;57754;57755;57756;57757;57758;57759;57760;57761	32808;32809;32810;32811;32812;32813;32814;32815;32816;32817;32818;32819;32820;32821;32822;32823	UID200	1	117;1723
NaN	-2.29141	-1.91763	NaN	NaN	S	2	___1	biological regulation;cellular component assembly;cellular component assembly at cellular level;cellular component organization;cellular component organization at cellular level;cellular component organization or biogenesis;cellular component organization or biogenesis at cellular level;cellular macromolecular complex assembly;cellular macromolecular complex subunit organization;cellular process;…	bHLH transcription factor binding;binding;protein binding;protein binding transcription factor activity;transcription coactivator activity;transcription cofactor activity;transcription factor binding;transcription factor binding transcription factor activity	cell part;cytoplasm;intracellular membrane-bounded organelle;intracellular organelle;intracellular part;macromolecular complex;membrane-bounded organelle;nucleus;organelle;proteasome regulatory particle, base subcomplex;protein complex		ERK1,2 kinase substrate motif;G protein-coupled receptor kinase 1 substrate motif;GSK-3, ERK1, ERK2, CDK5 substrate motif;WW domain binding motif	1	1.27505e-18	229.69	204.32	187.78	0.86664	1135700000	82	5	A0A0G2JGN6;Q9CR00	82;128	A0A0G2JGN6	A0A0G2JGN6	26S proteasome non-ATPase regulatory subunit 9	Psmd9	AEAREEAMNRRLASNSPVLPQAFARVNSISP	LASNS(1)PVLPQAFAR	LAS(-70.58)NS(70.58)PVLPQAFAR	226	13681;20783	277786;277787;277788;277789;277790;277791;277792;277793;277794;277795;277796;277797;277798;277799;277800;277801;277802;277803;277804;277805;277806;277807;277808;277809;277810;277811;277812;277813;277814;277815;277816;277817;420007;420008;420009;420010;420011;420012;420013;420014;420015;420016;420017;420018;420019;420020;420021;420022;420023;420024;420025;420026;420027;420028;420029;420030;420031;…	152252;152253;152254;152255;152256;152257;152258;152259;152260;152261;152262;152263;152264;152265;152266;152267;152268;152269;152270;152271;152272;152273;152274;152275;152276;227102;227103;227104	UID227	1	130
NaN	NaN	NaN	NaN	-4.08602	S	2	___1	amine biosynthetic process;amine metabolic process;biosynthetic process;carboxylic acid biosynthetic process;carboxylic acid metabolic process;cellular amine metabolic process;cellular amino acid biosynthetic process;cellular amino acid metabolic process;cellular biosynthetic process;cellular ketone metabolic process;cellular metabolic process;cellular modified amino acid biosynthetic process;cel…	adenyl nucleotide binding;adenyl ribonucleotide binding;ATP binding;binding;catalytic activity;creatine kinase activity;kinase activity;nucleotide binding;phosphotransferase activity, nitrogenous group as acceptor;purine nucleotide binding;purine ribonucleoside triphosphate binding;purine ribonucleotide binding;ribonucleotide binding;transferase activity;transferase activity, transferring phospho…	cell part;cytoplasm;intracellular part	Arginine and proline metabolism	Calmodulin-dependent protein kinase II substrate motif;ERK1,2 kinase substrate motif;GSK-3, ERK1, ERK2, CDK5 substrate motif;PKA kinase substrate motif;PKC kinase substrate motif;WW domain binding motif	1	2.04659e-38	166.74	162.97	144.97	-0.13342	1925500000	199	3	A0A0J9YKD4;P07310	130;199	A0A0J9YKD4;P07310	P07310	Creatine kinase M-type	Ckm	QQQLIDDHFLFDKPVSPLLLASGMARDWPDA	PVS(1)PLLLASGMAR	PVS(87.9)PLLLAS(-87.9)GMAR	252	19071;19074;23253;23254;23255	383717;383718;383719;383720;383721;383722;383723;383724;383725;383726;383727;383728;383729;383730;383731;383732;383733;383734;383735;383736;383737;383738;383740;383742;383743;383744;383745;383746;383747;383748;383749;383750;383751;383752;383753;383754;383755;383756;383757;383873;383874;383875;383876;383877;383878;383879;383880;383881;383882;383883;383884;383885;383886;383887;383888;383891;383892;…	208346;208347;208348;208349;208350;208351;208352;208353;208354;208355;208356;208357;208358;208359;208360;208361;208362;208363;208364;208365;208366;208367;208369;208371;208372;208471;208472;208473;208474;208475;208476;208477;208478;208479;208480;208481;208482;208483;208484;208485;208486;208489;208490;208491;208493;208494;208495;254363;254364;254365;254367;254368;254370	UID253	1	136;1595
-3.7845	NaN	NaN	NaN	NaN	S	2	___1	amine biosynthetic process;amine metabolic process;biosynthetic process;carboxylic acid biosynthetic process;carboxylic acid metabolic process;cellular amine metabolic process;cellular amino acid biosynthetic process;cellular amino acid metabolic process;cellular biosynthetic process;cellular ketone metabolic process;cellular metabolic process;cellular modified amino acid biosynthetic process;cel…	adenyl nucleotide binding;adenyl ribonucleotide binding;ATP binding;binding;catalytic activity;creatine kinase activity;kinase activity;nucleotide binding;phosphotransferase activity, nitrogenous group as acceptor;purine nucleotide binding;purine ribonucleoside triphosphate binding;purine ribonucleotide binding;ribonucleotide binding;transferase activity;transferase activity, transferring phospho…	cell part;cytoplasm;intracellular part	Arginine and proline metabolism		1	3.30164e-09	152.68	145.63	97.081	0.55422	371540000	205	9	A0A0J9YKD4;P07310	136;205	A0A0J9YKD4;P07310	P07310	Creatine kinase M-type	Ckm	DHFLFDKPVSPLLLASGMARDWPDARGIWHN	PVSPLLLAS(1)GMAR	PVS(-72.97)PLLLAS(72.97)GMAR	253	19071;19074;23253;23254;23255	383739;383741;383889;383890;383894;383898;383901;383902;383903;383904;383905	208368;208370;208487;208488;208492	UID254	1	136;1595
NaN	NaN	NaN	0.56044	1.74532	S	2	___1	ameboidal cell migration;anatomical structure development;anatomical structure formation involved in morphogenesis;anatomical structure morphogenesis;anterior/posterior pattern specification;biological regulation;biosynthetic process;cell migration;cell motility;cell proliferation;cell proliferation in forebrain;cellular biosynthetic process;cellular component movement;cellular macromolecule bios…	binding;cation binding;DNA binding;ion binding;metal ion binding;nucleic acid binding;protein binding;R-SMAD binding;SMAD binding	cell part;intracellular membrane-bounded organelle;intracellular organelle;intracellular part;membrane-bounded organelle;nucleus;organelle		Cdc2 kinase substrate motif;CDK kinase substrate motif;CDK1,2,4,6 kinase substrate motif;ERK1,2 kinase substrate motif;G protein-coupled receptor kinase 1 substrate motif;Growth associated histone HI kinase substrate motif;GSK-3, ERK1, ERK2, CDK5 substrate motif;WW domain binding motif	0.999999	0.00130753	105.99	77.035	105.99	0.97107	125780000	707	7	A0A0J9YV01;H9H9S3;A0A0M3HEP2;Q9R0G7	707;730;775;731	A0A0J9YV01	A0A0J9YV01	Zinc finger E-box-binding homeobox 2	Zeb2	APNSNPTTKDSLLPRSPVKPMDSITSPSIAE	DSLLPRS(1)PVK	DS(-60.71)LLPRS(60.71)PVK	268	4620	96711;96712;96713;96714;96715	54126	UID269	1	151
NaN	NaN	NaN	NaN	-1.59408	S	2	___1	aging;alcohol catabolic process;alcohol metabolic process;anatomical structure development;anatomical structure morphogenesis;carbohydrate catabolic process;carbohydrate metabolic process;catabolic process;cellular carbohydrate catabolic process;cellular carbohydrate metabolic process;cellular metabolic process;cellular process;developmental growth;developmental process;generation of precursor me…	binding;carbon-oxygen lyase activity;catalytic activity;cation binding;hydro-lyase activity;ion binding;lyase activity;magnesium ion binding;metal ion binding;phosphopyruvate hydratase activity	cell body;cell part;cytoplasm;cytoplasmic part;cytosolic part;extracellular membrane-bounded organelle;extracellular organelle;extracellular region part;extracellular space;extracellular vesicular exosome;intracellular;intracellular part;macromolecular complex;membrane;membrane-bounded organelle;membrane-bounded vesicle;myelin sheath;neuronal cell body;organelle;perikaryon;phosphopyruvate hydrata…	Glycolysis / Gluconeogenesis;Methane metabolism;RNA degradation		0.994933	9.1287e-87	267.79	254.59	153.14	0.056352	5297500000	40	8	A0A0N4SUX5;P17183;D3Z6E4;D3Z2S4;A0A0N4SUI6;D3YVD3;P21550;Q5SX59;Q5SX60;Q5SX61	40;40;40;40;40;40;40;40;40;40	A0A0N4SUX5;P21550	P21550	Gamma-enolase;Enolase;Beta-enolase	Eno2;Eno3	HTAKGRFRAAVPSGASTGIYEALELRDGDKA;YTAKGLFRAAVPSGASTGIYEALELRDGDKQ	AAVPSGAS(0.995)T(0.005)GIYEALELR	AAVPS(-45.9)GAS(22.95)T(-22.95)GIY(-99.04)EALELR	277	319;321	5833;5835;5837;5838;5839;5840;5841;5842;5843;5844;5845;5846;5848;5849;5850;5851;5852;5853;5854;5911;5912;5913;5915;5916;5918;5919;5920;5921;5922;5923;5924;5925;5926;5928;5929;5930;5931;5932;5934;5936;5937;5938;5939;5941;5942;5943;5944;5945;5946;5947;5948;5950;5951;5952;5953;5954;5955;5956;5957;5958;5959;5960;5961;5962;5963;5964;5965;5966;5967;5968;5969;5970;5971;5972;5973;5974	3298;3300;3302;3303;3304;3305;3306;3307;3308;3309;3310;3311;3312;3313;3354;3355;3356;3358;3359;3360;3362;3363;3364;3365;3366;3367;3368;3369;3370;3371;3372;3374;3375;3376;3377;3378;3379;3380;3382;3383	UID278	1	160;1698
-0.756273	-0.337599	-0.899895	-3.75296	-1.93756	S	3	___1					Casein kinase II substrate motif;ERK1,2 kinase substrate motif;G protein-coupled receptor kinase 1 substrate motif;GSK-3, ERK1, ERK2, CDK5 substrate motif;WW domain binding motif	0.997484	9.45016e-05	110.56	98.046	110.56	-1.1238	19139000	1391	4	A0A0N4SVK8	1391	A0A0N4SVK8	A0A0N4SVK8			RTDPEKEQYLSRAAHSPTGPAAKGETRQVGL	AAHS(0.997)PT(0.003)GPAAKGETR	AAHS(25.98)PT(-25.98)GPAAKGET(-94.55)R	282	135	2456;2457;2458;2459;2460;2461;2462	1415;1416	UID283	1	166
1.1376	1.54712	1.5306	0.703369	1.17245	S	2	___1	anatomical structure development;biological regulation;cell surface receptor linked signaling pathway;cellular process;cellular response to stimulus;cerebral cortex development;developmental process;G-protein coupled receptor protein signaling pathway;regulation of biological process;regulation of cellular process;response to biotic stimulus;response to chemical stimulus;response to lipopolysacch…	anion binding;binding;ion binding;molecular transducer activity;PDZ domain binding;phosphate ion binding;protein binding;protein domain specific binding;signal transducer activity	actin filament;cell part;cytoskeletal part;extracellular membrane-bounded organelle;extracellular organelle;extracellular region part;extracellular vesicular exosome;extrinsic to internal side of plasma membrane;extrinsic to membrane;extrinsic to plasma membrane;heterotrimeric G-protein complex;intracellular organelle part;intracellular part;macromolecular complex;membrane part;membrane-bounded o…	Chemokine signaling pathway;MAPK signaling pathway;Regulation of actin cytoskeleton	Casein kinase II substrate motif;G protein-coupled receptor kinase 1 substrate motif;PKA kinase substrate motif;PKC kinase substrate motif	0.499955	3.28804e-05	112.82	99.717	105.9	-1.4527	145460000	2	1	A0A0N4SVT3;A0A0N4SW28;Q9DAS9	2;2;2	A0A0N4SVT3	A0A0N4SVT3	Guanine nucleotide-binding protein G(I)/G(S)/G(O) subunit gamma-12	Gng12	______________MSSKTASTNSIAQARRT	S(0.5)S(0.5)KTASTNSIAQAR	S(0)S(0)KT(-37.49)AS(-70.69)T(-79.46)NS(-84.22)IAQAR	286	24032	487773;487774;487775;487776;487777;487778;487779;487780;487781;487782	262851;262852	UID287	1	171
1.1376	1.54712	1.5306	0.703369	1.17245	S	2	___1	anatomical structure development;biological regulation;cell surface receptor linked signaling pathway;cellular process;cellular response to stimulus;cerebral cortex development;developmental process;G-protein coupled receptor protein signaling pathway;regulation of biological process;regulation of cellular process;response to biotic stimulus;response to chemical stimulus;response to lipopolysacch…	anion binding;binding;ion binding;molecular transducer activity;PDZ domain binding;phosphate ion binding;protein binding;protein domain specific binding;signal transducer activity	actin filament;cell part;cytoskeletal part;extracellular membrane-bounded organelle;extracellular organelle;extracellular region part;extracellular vesicular exosome;extrinsic to internal side of plasma membrane;extrinsic to membrane;extrinsic to plasma membrane;heterotrimeric G-protein complex;intracellular organelle part;intracellular part;macromolecular complex;membrane part;membrane-bounded o…	Chemokine signaling pathway;MAPK signaling pathway;Regulation of actin cytoskeleton	Casein kinase II substrate motif;G protein-coupled receptor kinase 1 substrate motif;GSK3 kinase substrate motif;MDC1 BRCT domain binding motif;Plk1 PBD domain binding motif	0.499955	3.28804e-05	112.82	99.717	105.9	-1.4527	145460000	3	2	A0A0N4SVT3;A0A0N4SW28;Q9DAS9	3;3;3	A0A0N4SVT3	A0A0N4SVT3	Guanine nucleotide-binding protein G(I)/G(S)/G(O) subunit gamma-12	Gng12	_____________MSSKTASTNSIAQARRTV	S(0.5)S(0.5)KTASTNSIAQAR	S(0)S(0)KT(-37.49)AS(-70.69)T(-79.46)NS(-84.22)IAQAR	287	24032	487773;487774;487775;487776;487777;487778;487779;487780;487781;487782	262851;262852	UID288	1	171
NaN	NaN	-2.68161	NaN	NaN	S	2	___1					14-3-3 domain binding motif;Akt kinase substrate motif;Calmodulin-dependent protein kinase II substrate motif;MAPKAPK1 kinase substrate motif;PAK2 kinase substrate motif;PKA kinase substrate motif;PKA, PKG kinase substrate motif;PKC epsilon kinase substrate motif;PKC kinase substrate motif;PKG kinase substrate motif	1	0.00460094	80.632	61.5	80.632	0.045813	148090000	693	3	A0A0N4SW73	693	A0A0N4SW73	A0A0N4SW73			KATEPQGEPGRGRRGSNIWLEPKVSVDSELD	RGS(1)NIWLEPK	RGS(80.63)NIWLEPK	294	20570	413986;413987;413988;413989;413990;413991;413992;413993;413994;413995;413996;413997;413998	223944;223945;223946;223947	UID295	1	174
NaN	NaN	NaN	NaN	-2.11557	S	2	___1			cell part;cytoplasmic part;endoplasmic reticulum membrane;endoplasmic reticulum part;integral to membrane;intracellular organelle part;intracellular part;intrinsic to membrane;membrane;membrane part;organelle membrane;organelle part		Casein kinase II substrate motif;ERK1,2 kinase substrate motif;Growth associated histone HI kinase substrate motif;GSK-3, ERK1, ERK2, CDK5 substrate motif;MDC1 BRCT domain binding motif;PKA kinase substrate motif;PKC kinase substrate motif;Plk1 PBD domain binding motif;WW domain binding motif	0.771174	2.85317e-13	179.97	158.2	173.19	-0.97516	110030000	231	11	A0A0N4SWB9;F8WJ98;Q69ZZ6	231;451;410	A0A0N4SWB9	A0A0N4SWB9	Transmembrane and coiled-coil domains protein 1	Tmcc1	DDGGKALGVISNFQSSPKYGSEEDCSSATSG	ALGVISNFQS(0.229)S(0.771)PK	ALGVIS(-59.94)NFQS(-5.28)S(5.28)PK	298	1485	33715;33728;33730;33732;33734;33735;33737;33738;33739	20266;20279;20281;20283;20285;20286	UID299	1	176
NaN	-1.09347	NaN	NaN	-3.46592	S	3	___1	amine catabolic process;amine metabolic process;betaine catabolic process;betaine metabolic process;biological regulation;carboxylic acid catabolic process;carboxylic acid metabolic process;carnitine catabolic process;carnitine metabolic process;carnitine metabolic process, CoA-linked;catabolic process;cellular amine metabolic process;cellular amino acid catabolic process;cellular amino acid meta…	acyl-CoA dehydrogenase activity;acyl-CoA oxidase activity;binding;carboxylic acid binding;catalytic activity;coenzyme binding;cofactor binding;fatty acid binding;fatty-acyl-CoA binding;flavin adenine dinucleotide binding;lipid binding;long-chain-acyl-CoA dehydrogenase activity;monocarboxylic acid binding;oxidoreductase activity;oxidoreductase activity, acting on the CH-CH group of donors;oxidored…	cell part;cytoplasm;cytoplasmic part;intracellular membrane-bounded organelle;intracellular organelle;intracellular organelle lumen;intracellular organelle part;intracellular part;membrane;membrane-bounded organelle;membrane-enclosed lumen;mitochondrial matrix;mitochondrial membrane;mitochondrial part;mitochondrion;organelle;organelle lumen;organelle membrane;organelle part	Fatty acid metabolism;PPAR signaling pathway	Casein kinase II substrate motif	0.999918	0.000633434	57.806	54.002	57.806	-0.15959	4088500	301	9	A0A0R4J083;P51174	301;301	A0A0R4J083;P51174	A0A0R4J083	Long-chain specific acyl-CoA dehydrogenase, mitochondrial	Acadl	QELPQERLLIAELAISACEFMFEETRNYVKQ	LLIAELAIS(1)ACEFMFEETRNYVK	LLIAELAIS(41.7)ACEFMFEET(-41.7)RNY(-48.43)VK	328	14775	300487;300488	164781	UID329		192;1843
4.15137	4.82611	4.27061	NaN	5.88792	S	2	___1	biological regulation;regulation of anatomical structure morphogenesis;regulation of biological process;regulation of biological quality;regulation of cell morphogenesis;regulation of cell shape;regulation of cellular component organization;regulation of cellular process;regulation of developmental process		cell part;cell projection;cell projection part;cytoplasm;dendritic spine;intracellular part;membrane;neuron projection;neuron spine		Cdc2 kinase substrate motif;CDK kinase substrate motif;CDK1,2,4,6 kinase substrate motif;ERK1,2 kinase substrate motif;G protein-coupled receptor kinase 1 substrate motif;GSK3 kinase substrate motif;GSK-3, ERK1, ERK2, CDK5 substrate motif;PKA kinase substrate motif;PKC kinase substrate motif;WW domain binding motif	0.999877	6.52754e-13	174.39	133.15	123.14	-1.1176	1955500000	375	9	A0A0R4J0J0;Q9JHU2;Q3UVT7	375;375;375	A0A0R4J0J0	A0A0R4J0J0	Palmdelphin	Palmd	EHEVSPRMELSPSRASPGKSGPQCSSPTCQE	MELS(0.998)PS(0.002)RAS(1)PGK	MELS(27.27)PS(-27.27)RAS(39.09)PGK	345	16511;16512;16513;16514	333924;333925;333926;333927;333928;333929;333930;333931;333932;333933;333934;333935;333936;333937;333938;333939;333940;333941;333942;333943;333944;333945;333946;333947;333948;333949;333950;333951;333952;333953;333954;333955;333956;333957;333958;333960;333961;333963;333964;333965;333966;333967;333968;333969;333970;333971;333972;333973;333974;333975;333976;333977;333978;333979;333980;333981;333982;…	182448;182449;182450;182451;182452;182453;182454;182455;182456;182457;182458;182459;182460;182461;182462;182463;182465;182466;182468;182469;182470;182471;182472;182473;182474;182475;182476;182477;182478	UID346	1;2	205
NaN	NaN	0.578667	NaN	NaN	S	4	___1	biological regulation;regulation of anatomical structure morphogenesis;regulation of biological process;regulation of biological quality;regulation of cell morphogenesis;regulation of cell shape;regulation of cellular component organization;regulation of cellular process;regulation of developmental process		cell part;cell projection;cell projection part;cytoplasm;dendritic spine;intracellular part;membrane;neuron projection;neuron spine		Casein kinase II substrate motif;Cdc2 kinase substrate motif;CDK kinase substrate motif;CDK1,2,4,6 kinase substrate motif;ERK1,2 kinase substrate motif;G protein-coupled receptor kinase 1 substrate motif;Growth associated histone HI kinase substrate motif;GSK-3, ERK1, ERK2, CDK5 substrate motif;WW domain binding motif	0.980962	3.70672e-09	141.45	125.65	141.45	-0.48443	345470000	321	9	A0A0R4J0J0;Q9JHU2;Q3UVT7	321;321;321	A0A0R4J0J0	A0A0R4J0J0	Palmdelphin	Palmd	TDGLSERRSNGPTHTSPTRPTPQPRSMVQQV	RSNGPTHT(0.009)S(0.981)PT(0.009)RPTPQPR	RS(-72.36)NGPT(-64.56)HT(-20.2)S(20.2)PT(-20.2)RPT(-35.09)PQPR	346	21350;23288	434712;434715;434716;434717;434718;434719;434720;434721;434722;434723;434724;434731;434732;434733;434734;434735;434736;472078;472080;472082;472083;472084;472085;472086;472087;472088;472089;472090;472091	235432;235435;235436;235437;235438;235439;235440;235441;235442;235443;235444;254670;254672	UID347	1	205
0.0369034	NaN	0.249783	NaN	NaN	S	2	___1	biological regulation;regulation of anatomical structure morphogenesis;regulation of biological process;regulation of biological quality;regulation of cell morphogenesis;regulation of cell shape;regulation of cellular component organization;regulation of cellular process;regulation of developmental process		cell part;cell projection;cell projection part;cytoplasm;dendritic spine;intracellular part;membrane;neuron projection;neuron spine		14-3-3 domain binding motif;Akt kinase substrate motif;Calmodulin-dependent protein kinase II substrate motif;ERK1,2 kinase substrate motif;GSK-3, ERK1, ERK2, CDK5 substrate motif;MAPKAPK1 kinase substrate motif;PKA kinase substrate motif;PKC kinase substrate motif;WW domain binding motif	1	2.74187e-08	166.48	145.89	120.29	-0.58425	319160000	278	3	A0A0R4J0J0;Q9JHU2;Q3UVT7	278;278;278	A0A0R4J0J0	A0A0R4J0J0	Palmdelphin	Palmd	NPFCRPVTPQRERVISPGPNFQERIMMKTNG	VIS(1)PGPNFQER	VIS(120.29)PGPNFQER	347	27381	558655;558656;558657;558658;558659;558660;558661;558662;558663;558664;558665;558666;558667;558668;558669;558670;558671;558672;558673;558674;558675;558676;558677;558678	301380;301381;301382;301383;301384;301385;301386;301387;301388;301389;301390;301391;301392;301393;301394;301395;301396;301397;301398	UID348	1	205
NaN	-0.779942	-1.71747	NaN	-2.84437	S	2	___1	actin cytoskeleton organization;actin filament-based process;anatomical structure morphogenesis;biological adhesion;biological regulation;cell adhesion;cell cycle;cell division;cell migration;cell motility;cellular component movement;cellular component organization;cellular component organization at cellular level;cellular component organization or biogenesis;cellular component organization or bi…		actin cytoskeleton;cell junction;cell part;cell-cell junction;cytoplasm;cytoplasmic part;cytoskeletal part;cytoskeleton;filamentous actin;gap junction;intracellular non-membrane-bounded organelle;intracellular organelle;intracellular organelle part;intracellular part;macromolecular complex;microtubule cytoskeleton;microtubule organizing center;non-membrane-bounded organelle;organelle;organelle pa…		14-3-3 domain binding motif;Calmodulin-dependent protein kinase II substrate motif;Calmodulin-dependent protein kinase IV substrate motif;Casein kinase II substrate motif;Chk1 kinase substrate motif;MAPKAPK2 kinase substrate motif;MDC1 BRCT domain binding motif;PAK2 kinase substrate motif;PKA kinase substrate motif;PKC epsilon kinase substrate motif;PKC kinase substrate motif;Plk1 PBD domain bind…	0.997229	1.63358e-24	207.16	173.85	207.16	0.28756	538450000	850	3	A0A0R4J0J8;Q2KN98	850;833	A0A0R4J0J8	A0A0R4J0J8	Cytospin-A	Specc1l	DLAALRQGMGLSRRSSTSSEPTPTVKTLIKS	RS(0.001)S(0.997)T(0.001)SSEPTPTVK	RS(-28.63)S(28.63)T(-28.63)S(-44.16)S(-68.17)EPT(-105.07)PT(-144.95)VK	349	21423	436000;436001;436004;436005;436006;436008;436009;436010;436011;436012;436013;436014;436015;436016;436017;436018;436019;436020;436021;436022;436023;436024;436025;436026;436027;436028;436029;436030;436031;436032;436033;436034	235950;235951;235954;235955;235956;235958;235959;235960;235961;235962;235963;235964;235965;235966;235967;235968;235969;235970;235971;235972;235973;235974	UID350	1	206
-1.48789	NaN	-2.08507	NaN	NaN	S	2	___1		structural molecule activity	cell part;cytoskeletal part;envelope;intermediate filament;intracellular membrane-bounded organelle;intracellular organelle;intracellular organelle part;intracellular part;lamin filament;macromolecular complex;membrane;membrane-bounded organelle;nuclear envelope;nuclear inner membrane;nuclear membrane;nuclear part;nucleus;organelle;organelle envelope;organelle inner membrane;organelle membrane;or…		Casein kinase II substrate motif;Cdc2 kinase substrate motif;CDK kinase substrate motif;CDK1,2,4,6 kinase substrate motif;ERK1,2 kinase substrate motif;G protein-coupled receptor kinase 1 substrate motif;GSK-3, ERK1, ERK2, CDK5 substrate motif;WW domain binding motif	0.978321	8.47596e-22	198.89	179.36	175.61	1.1117	197470000	446	9	A0A0R4J0Q5;P21619	446;427	A0A0R4J0Q5	A0A0R4J0Q5	Lamin-B2	Lmnb2	GRGKRRRLETEDTSGSPSRASRVSSGSRLAQ	LETEDT(0.001)S(0.014)GS(0.978)PS(0.006)R	LET(-99.4)EDT(-28.82)S(-18.43)GS(18.43)PS(-21.89)R	352	14054;20809	288241;288242;288243;288244;288245;288246;288247;288249;288251;288252;288254;288255;288258;288259;288260;288261;288262;288263;288264;288265;288266;288267;288268;288269;420539;420540;420541;420542;420543;420544;420545;420546;420547;420548;420549;420550	158262;158263;158264;158265;158266;158267;158268;158270;158272;158273;158275;158276;158279;158280;158281;227370;227371	UID353	1	210
8.23456	7.3358	7.58577	7.44353	7.74732	S	3	___1	biological regulation;metabolic process;multicellular organismal process;muscle contraction;muscle system process;regulation of ATPase activity;regulation of biological process;regulation of catabolic process;regulation of catalytic activity;regulation of cellular catabolic process;regulation of cellular metabolic process;regulation of cellular process;regulation of hydrolase activity;regulation …	binding;calcium-dependent protein binding;cytoskeletal protein binding;protein binding;tropomyosin binding;troponin C binding;troponin I binding	cell part;contractile fiber part;cytoplasmic part;cytoskeletal part;intracellular organelle part;intracellular part;macromolecular complex;organelle part;protein complex;troponin complex		BARD1 BRCT domain binding motif;Casein kinase II substrate motif;G protein-coupled receptor kinase 1 substrate motif	1	1.66641e-273	406.52	392.85	399.73	0.089391	95231000000	2	1	A0A0R4J1B1;A2A6I3	2;2	A0A0R4J1B1;A2A6I3	A0A0R4J1B1		Tnnt3	______________MSDEETEQVEEEAQEEE	S(1)DEETEQVEEEAQEEEVQEEAPEPEEKPRPK	S(77.28)DEET(-77.28)EQVEEEAQEEEVQEEAPEPEEKPRPK	390	17086;21964;21965;21967;21968;21969	344271;446747;446748;446749;446750;446751;446752;446753;446754;446755;446756;446757;446758;446759;446760;446761;446762;446763;446764;446893;446894;446895;446896;446897;446898;446899;446900;446901;446902;446903;446904;446905;446906;446907;446908;446909;446910;446911;446912;446913;446914;446915;446916;446917;446918;446919;446920;446921;446922;446923;446924;446925;446926;446927;446928;446929;446930;…	187839;241382;241383;241384;241385;241386;241387;241388;241389;241390;241391;241392;241393;241470;241471;241472;241473;241474;241475;241476;241477;241478;241479;241480;241481;241482;241483;241484;241485;241486;241487;241488;241489;241490;241491;241492;241493;241494;241495;241496;241497;241498;241499;241500;241501;241502;241503;241504;241505;241506;241507;241508;241509;241510;241511;241512;241513;…	UID391	1;2	237;422
7.49001	6.74395	7.49023	5.86521	4.89299	S	2	___1			actin filament bundle;actomyosin;cell cortex part;cell part;cell projection;cell projection part;cortical cytoskeleton;cytoplasm;cytoplasmic part;cytoskeletal part;cytoskeleton;extracellular membrane-bounded organelle;extracellular organelle;extracellular region part;extracellular vesicular exosome;growth cone;intracellular non-membrane-bounded organelle;intracellular organelle;intracellular orga…	Cardiac muscle contraction;Dilated cardiomyopathy;Hypertrophic cardiomyopathy (HCM);Pathways in cancer;Thyroid cancer	Casein kinase I substrate motif	0.999448	1.18013e-31	213.98	205.82	197.28	-0.28169	27693000000	283	15	A0A0R4J1P2;P21107;E9Q7Q3	283;284;247	A0A0R4J1P2;E9Q7Q3	A0A0R4J1P2	Tropomyosin alpha-3 chain	Tpm3	KAISDELDHALNDMTSI______________	AISDELDHALNDMT(0.001)S(0.999)I	AIS(-180.61)DELDHALNDMT(-32.58)S(32.58)I	401	1227;1229;14653;29517;29518	26215;26216;26217;26218;26219;26220;26221;26222;26223;26224;26225;26226;26227;26228;26229;26231;26232;26233;26234;26235;26236;26237;26238;26239;26240;26241;26242;26243;26244;26245;26246;26247;26248;26249;26250;26251;26252;26253;26254;26255;26256;26257;26258;26259;26260;26261;26262;26263;26264;26265;26266;26267;26268;26269;26270;26271;26272;26273;26274;26275;26276;26277;26278;26279;26280;26281;262…	15245;15246;15247;15248;15249;15250;15251;15252;15253;15254;15255;15256;15257;15258;15259;15260;15261;15262;15264;15265;15266;15267;15268;15269;15270;15271;15272;15273;15274;15275;15276;15277;15278;15279;15280;15281;15282;15283;15284;15285;15286;15287;15288;15289;15290;15291;15292;15293;15294;15295;15296;15297;15298;15299;15300;15301;15302;15303;15304;15305;15306;15307;15308;15309;15310;15311;153…	UID401	1	245;1109
NaN	NaN	NaN	NaN	-0.483047	S	3	___1			cell part;cytoplasmic mRNA processing body;cytoplasmic part;intracellular membrane-bounded organelle;intracellular non-membrane-bounded organelle;intracellular organelle;intracellular organelle part;intracellular part;macromolecular complex;membrane;membrane-bounded organelle;non-membrane-bounded organelle;nuclear part;nucleoplasm;nucleus;organelle;organelle part;ribonucleoprotein complex;RNA gra…	RNA degradation	Casein kinase II substrate motif;Cdc2 kinase substrate motif;CDK kinase substrate motif;CDK1,2,4,6 kinase substrate motif;ERK1,2 kinase substrate motif;G protein-coupled receptor kinase 1 substrate motif;GSK-3, ERK1, ERK2, CDK5 substrate motif;WW domain binding motif	0.803794	2.08295e-30	162.1	158.78	162.1	-1.4882	29690000	667	28	D6RE33;A0A0R4J1Q0;G5E896;Q3UJB9;F6ZJ27	667;727;727;727;308	D6RE33	D6RE33	Enhancer of mRNA-decapping protein 4	Edc4	SLDLQEVEPLGLPQASPSRTRSPDVISSAST	GPGQVSTAASALSLDLQEVEPLGLPQAS(0.804)PS(0.196)R	GPGQVS(-128.68)T(-122.23)AAS(-114.34)ALS(-105.82)LDLQEVEPLGLPQAS(6.12)PS(-6.12)R	407	9067	183704;183705;183706	100639	UID407	1	246
NaN	NaN	NaN	-3.36555	NaN	S	3	___1	actin cytoskeleton organization;actin filament organization;actin filament-based process;biological adhesion;biological regulation;cell adhesion;cell differentiation;cell migration;cell motility;cell recognition;cell-matrix adhesion;cell-substrate adhesion;cellular component movement;cellular component organization;cellular component organization at cellular level;cellular component organization …		cell part;extracellular membrane-bounded organelle;extracellular organelle;extracellular region part;extracellular vesicular exosome;integral to membrane;integral to plasma membrane;intrinsic to membrane;intrinsic to plasma membrane;membrane;membrane part;membrane-bounded organelle;membrane-bounded vesicle;organelle;plasma membrane;plasma membrane part;vesicle	Osteoclast differentiation	MDC1 BRCT domain binding motif;PKA kinase substrate motif;PKC kinase substrate motif;Plk1 PBD domain binding motif	0.592158	0.0095195	67.326	56.4	67.326	0.34839	10999000	72	5	E0CX65;A0A0R4J1Z7;E9QPT7;Q6P6I8;E0CYM8;P97797	72;191;191;409;409;409	E0CX65	E0CX65	Tyrosine-protein phosphatase non-receptor type substrate 1	Sirpa	YLLRIKQKKAKGSTSSTRLHEPEKNAREITQ	GST(0.102)S(0.153)S(0.592)T(0.153)RLHEPEK	GS(-32.47)T(-7.65)S(-5.88)S(5.88)T(-5.88)RLHEPEK	413	9409	190356;190358;190359;190360	104185	UID413	1	251
NaN	NaN	NaN	NaN	-1.72879	S	2	___1	activation of phospholipase C activity;activation of phospholipase C activity by G-protein coupled receptor protein signaling pathway coupled to IP3 second messenger;biological regulation;cell surface receptor linked signaling pathway;cellular process;cellular response to stimulus;G-protein coupled receptor protein signaling pathway;inositol phosphate-mediated signaling;intracellular signal trans…	G-protein coupled receptor activity;molecular transducer activity;nucleotide receptor activity;nucleotide receptor activity, G-protein coupled;purinergic nucleotide receptor activity;purinergic nucleotide receptor activity, G-protein coupled;purinergic receptor activity;receptor activity;signal transducer activity;signaling receptor activity;transmembrane signaling receptor activity	cell part;integral to membrane;intrinsic to membrane;membrane;membrane part;plasma membrane	Neuroactive ligand-receptor interaction	DNA dependent Protein kinase substrate motif;ERK1,2 kinase substrate motif;GSK-3, ERK1, ERK2, CDK5 substrate motif;WW domain binding motif	0.992954	3.12944e-13	150.69	125.33	150.69	-0.13283	411930000	329	11	A0A0R4J289;P35383	329;329	A0A0R4J289	A0A0R4J289	P2Y purinoceptor 2	P2ry2	VRFARDAKPPTEPTPSPQARRKLGLHRPNRT	DAKPPTEPT(0.007)PS(0.993)PQAR	DAKPPT(-50.3)EPT(-21.5)PS(21.5)PQAR	423	3532	72016;72017;72018;72019;72020;72021;72022;72023;72024;72025;72026;72027;72028;72029;72030;72031;72032;72033;72034;72035;72036;72037;72038;72039;72040;72041;72042;72043;72044;72045;72046;72047;72048;72049;72050;72051;72052;72053;72054;72055;72056	40939;40940;40941;40942;40943;40944;40945;40946;40947;40948;40949;40950;40951	UID423	1	259
2.20333	NaN	NaN	NaN	NaN	S	2	___1	amine catabolic process;amine metabolic process;branched chain family amino acid catabolic process;branched chain family amino acid metabolic process;carboxylic acid catabolic process;carboxylic acid metabolic process;catabolic process;cellular amine metabolic process;cellular amino acid catabolic process;cellular amino acid metabolic process;cellular catabolic process;cellular ketone metabolic p…	[3-methyl-2-oxobutanoate dehydrogenase (acetyl-transferring)] kinase activity;adenyl nucleotide binding;adenyl ribonucleotide binding;ATP binding;binding;catalytic activity;kinase activity;nucleotide binding;phosphotransferase activity, alcohol group as acceptor;protein kinase activity;protein serine/threonine kinase activity;purine nucleotide binding;purine ribonucleoside triphosphate binding;pu…	cell part;cytoplasmic part;dihydrolipoyl dehydrogenase complex;intracellular membrane-bounded organelle;intracellular organelle;intracellular organelle part;intracellular part;macromolecular complex;membrane-bounded organelle;mitochondrial alpha-ketoglutarate dehydrogenase complex;mitochondrial part;mitochondrial tricarboxylic acid cycle enzyme complex;mitochondrion;organelle;organelle part;prote…		14-3-3 domain binding motif;Calmodulin-dependent protein kinase II substrate motif;Casein kinase II substrate motif;G protein-coupled receptor kinase 1 substrate motif;PKA kinase substrate motif;PKC kinase substrate motif	0.92677	6.8975e-154	358.02	312.64	294.29	0.082773	1377000000	31	1	D3Z7R0;A0A0U1RQ97;A0A0U1RNL7;A0A0U1RPT4;O55028	31;31;31;31;31	D3Z7R0	D3Z7R0	[3-methyl-2-oxobutanoate dehydrogenase [lipoamide]] kinase, mitochondrial	Bckdk	SLWPLLGSSLSLRARSTSATDTHHVELARER	S(0.927)T(0.072)S(0.001)ATDTHHVELAR	S(11.07)T(-11.07)S(-30.3)AT(-112.43)DT(-160.39)HHVELAR	425	24358;24359	493817;493834;493837;493840;493842;493843;493850;493862;493873;493875;493879;493882;493883;493887;493986;494011;494013;494023	265827;265844;265847;265850;265852;265853;265860;265872;265883;265885;265889;265892;265893;265897;265932	UID425	1	263
NaN	NaN	NaN	3.76334	NaN	S	3	___1	amine catabolic process;amine metabolic process;branched chain family amino acid catabolic process;branched chain family amino acid metabolic process;carboxylic acid catabolic process;carboxylic acid metabolic process;catabolic process;cellular amine metabolic process;cellular amino acid catabolic process;cellular amino acid metabolic process;cellular catabolic process;cellular ketone metabolic p…	[3-methyl-2-oxobutanoate dehydrogenase (acetyl-transferring)] kinase activity;adenyl nucleotide binding;adenyl ribonucleotide binding;ATP binding;binding;catalytic activity;kinase activity;nucleotide binding;phosphotransferase activity, alcohol group as acceptor;protein kinase activity;protein serine/threonine kinase activity;purine nucleotide binding;purine ribonucleoside triphosphate binding;pu…	cell part;cytoplasmic part;dihydrolipoyl dehydrogenase complex;intracellular membrane-bounded organelle;intracellular organelle;intracellular organelle part;intracellular part;macromolecular complex;membrane-bounded organelle;mitochondrial alpha-ketoglutarate dehydrogenase complex;mitochondrial part;mitochondrial tricarboxylic acid cycle enzyme complex;mitochondrion;organelle;organelle part;prote…		14-3-3 domain binding motif;Akt kinase substrate motif;Calmodulin-dependent protein kinase II substrate motif;Casein kinase II substrate motif;G protein-coupled receptor kinase 1 substrate motif;MAPKAPK1 kinase substrate motif;PKA kinase substrate motif;PKC kinase substrate motif;Pyruvate dehydrogenase kinase substrate motif	0.861908	3.08911e-62	292.76	249	45.357	0.60631	1502800000	33	3	D3Z7R0;A0A0U1RQ97;A0A0U1RNL7;A0A0U1RPT4;O55028	33;33;33;33;33	D3Z7R0	D3Z7R0	[3-methyl-2-oxobutanoate dehydrogenase [lipoamide]] kinase, mitochondrial	Bckdk	WPLLGSSLSLRARSTSATDTHHVELARERSK	S(0.066)T(0.066)S(0.862)AT(0.004)DT(0.002)HHVELAR	S(-11.17)T(-11.17)S(11.17)AT(-23.42)DT(-25.6)HHVELAR	426	24358;24359	493820;493831;493848;493854;493869;493963;493966;493967;493973;493983	265830;265841;265858;265864;265879;265909;265912;265913;265919;265929	UID426	1	263
NaN	1.31898	1.92083	2.07783	1.98722	S	3	___1	biological regulation;calcium ion homeostasis;cation homeostasis;cellular calcium ion homeostasis;cellular cation homeostasis;cellular chemical homeostasis;cellular divalent inorganic cation homeostasis;cellular homeostasis;cellular ion homeostasis;cellular metal ion homeostasis;cellular process;chemical homeostasis;divalent inorganic cation homeostasis;homeostatic process;ion homeostasis;metal i…	anion channel activity;anion transmembrane transporter activity;binding;channel activity;channel regulator activity;chloride channel activity;ion channel activity;ion channel binding;ion transmembrane transporter activity;passive transmembrane transporter activity;protein binding;sodium channel regulator activity;substrate-specific channel activity;substrate-specific transmembrane transporter act…	cell part;chloride channel complex;integral to membrane;integral to plasma membrane;intrinsic to membrane;intrinsic to plasma membrane;ion channel complex;macromolecular complex;membrane;membrane part;plasma membrane;plasma membrane part;protein complex;sarcolemma;sodium:potassium-exchanging ATPase complex			0.77719	3.18236e-22	186.11	172.51	186.01	-0.2556	2496900000	57	13	A0A0U1RPI1;Q9Z239	57;82	A0A0U1RPI1	A0A0U1RPI1	Phospholemman	Fxyd1	QQRTGEPDEEEGTFRSSIRRLSSRRR_____	TGEPDEEEGT(0.003)FRS(0.777)S(0.219)IR	T(-168.48)GEPDEEEGT(-23.59)FRS(5.49)S(-5.49)IR	432	25064;25065	508398;508406;508408;508419;508422;508426;508427;508430;508444;508455;508471;508474;508475;508477;508479;508481;508483;508485;508487;508489;508490;508498;508501;508503	273947;273956;273958;273969;273972;273976;273977;273980;273994;274006;274023	UID432	1	270
0.724852	1.12759	0.994741	1.96777	1.42244	S	2	___1	biological regulation;calcium ion homeostasis;cation homeostasis;cellular calcium ion homeostasis;cellular cation homeostasis;cellular chemical homeostasis;cellular divalent inorganic cation homeostasis;cellular homeostasis;cellular ion homeostasis;cellular metal ion homeostasis;cellular process;chemical homeostasis;divalent inorganic cation homeostasis;homeostatic process;ion homeostasis;metal i…	anion channel activity;anion transmembrane transporter activity;binding;channel activity;channel regulator activity;chloride channel activity;ion channel activity;ion channel binding;ion transmembrane transporter activity;passive transmembrane transporter activity;protein binding;sodium channel regulator activity;substrate-specific channel activity;substrate-specific transmembrane transporter act…	cell part;chloride channel complex;integral to membrane;integral to plasma membrane;intrinsic to membrane;intrinsic to plasma membrane;ion channel complex;macromolecular complex;membrane;membrane part;plasma membrane;plasma membrane part;protein complex;sarcolemma;sodium:potassium-exchanging ATPase complex		MDC1 BRCT domain binding motif;NIMA kinase substrate motif;PKA kinase substrate motif;PKC kinase substrate motif;Plk1 PBD domain binding motif	0.999863	1.2678e-102	313.81	286.13	272.51	0.46242	15874000000	58	14	A0A0U1RPI1;Q9Z239	58;83	A0A0U1RPI1	A0A0U1RPI1	Phospholemman	Fxyd1	QRTGEPDEEEGTFRSSIRRLSSRRR______	TGEPDEEEGTFRSS(1)IR	T(-227.77)GEPDEEEGT(-85.77)FRS(-38.64)S(38.64)IR	433	25064;25065	508387;508388;508390;508391;508392;508393;508394;508395;508396;508397;508399;508400;508401;508402;508403;508405;508407;508410;508411;508412;508413;508414;508416;508417;508420;508421;508423;508425;508428;508429;508431;508432;508433;508434;508436;508439;508440;508441;508442;508443;508445;508446;508447;508448;508449;508450;508451;508452;508453;508454;508456;508457;508458;508459;508461;508462;508463;…	273936;273937;273939;273940;273941;273942;273943;273944;273945;273946;273948;273949;273950;273951;273952;273953;273955;273957;273960;273961;273962;273963;273964;273966;273967;273970;273971;273973;273975;273978;273979;273981;273982;273983;273984;273986;273989;273990;273991;273992;273993;273995;273996;273997;273998;273999;274000;274001;274002;274003;274004;274005;274007;274008;274009;274010;274012;…	UID433	1	270
0.815203	NaN	0.544064	-2.41315	-1.87622	S	2	___1	anatomical structure development;biological regulation;cellular component organization;cellular component organization at cellular level;cellular component organization or biogenesis;cellular component organization or biogenesis at cellular level;cellular process;cytoskeleton organization;developmental process;muscle tissue development;organelle organization;positive regulation of biological proc…	actin binding;actin filament binding;binding;cytoskeletal protein binding;protein binding	actin cytoskeleton;adherens junction;anchoring junction;cell division site part;cell junction;cell part;cell projection;cell-substrate adherens junction;cell-substrate junction;cleavage furrow;contractile fiber part;costamere;cytoplasm;cytoplasmic part;cytoskeletal part;cytoskeleton;focal adhesion;intracellular membrane-bounded organelle;intracellular non-membrane-bounded organelle;intracellular …		Casein kinase II substrate motif;ERK1,2 kinase substrate motif;GSK-3, ERK1, ERK2, CDK5 substrate motif;PKA kinase substrate motif;WW domain binding motif	0.998866	1.19231e-09	148.56	133.67	148.56	1.6775	225940000	1181	4	Q8K4L2;A0A1B0GS91;Q8K4L3;E9Q3Z5;F6R6A4	1181;1268;1181;1067;168	Q8K4L2	Q8K4L2	Supervillin	Svil	TQFTVAGRMVKKGLASPTSITPISSPLCSKS	GLAS(0.999)PT(0.001)SITPISSPLCSK	GLAS(29.46)PT(-29.46)S(-54.49)IT(-87.03)PIS(-113.99)S(-120.56)PLCS(-139.95)K	530	8757	178781;178782;178783;178784;178785;178786;178787;178788;178789;178790;178791;178792;178793;178794;178795;178796;178797;178798;178799;178800;178801;178802;178803;178804;178805;178806;178807;178808;178809;178810;178811;178812;178813;178814	98107;98108;98109;98110;98111;98112;98113;98114;98115;98116;98117;98118;98119;98120;98121	UID530	1	322
-1.14212	-1.59413	-0.755077	-0.899521	NaN	S	3	___1	anatomical structure development;biological regulation;cellular component organization;cellular component organization at cellular level;cellular component organization or biogenesis;cellular component organization or biogenesis at cellular level;cellular process;cytoskeleton organization;developmental process;muscle tissue development;organelle organization;positive regulation of biological proc…	actin binding;actin filament binding;binding;cytoskeletal protein binding;protein binding	actin cytoskeleton;adherens junction;anchoring junction;cell division site part;cell junction;cell part;cell projection;cell-substrate adherens junction;cell-substrate junction;cleavage furrow;contractile fiber part;costamere;cytoplasm;cytoplasmic part;cytoskeletal part;cytoskeleton;focal adhesion;intracellular membrane-bounded organelle;intracellular non-membrane-bounded organelle;intracellular …		14-3-3 domain binding motif;Aurora-A kinase substrate motif;Calmodulin-dependent protein kinase II alpha substrate motif;Calmodulin-dependent protein kinase II substrate motif;Calmodulin-dependent protein kinase IV substrate motif;Casein kinase II substrate motif;Chk1 kinase substrate motif;PAK2 kinase substrate motif;Phosphorylase kinase substrate motif;PKA kinase substrate motif;PKC epsilon kin…	1	4.96514e-93	288.34	252.35	271.7	0.021518	6949500000	960	3	Q8K4L2;A0A1B0GS91;Q8K4L3;E9Q3Z5	960;1047;960;846	Q8K4L2	Q8K4L2	Supervillin	Svil	GDGQKEPKHVVLRRGSLELGNPSAAHLGDEL	RGS(1)LELGNPSAAHLGDELK	RGS(123.55)LELGNPS(-123.55)AAHLGDELK	531	10442;20562	212915;212916;212917;212918;212919;212920;212921;212922;413578;413579;413580;413581;413582;413583;413584;413585;413586;413587;413588;413589;413590;413591;413592;413593;413594;413595;413596;413597;413598;413599;413600;413601;413602;413603;413604;413605;413606;413607;413608;413609;413610;413611;413612;413613;413614;413615;413616;413617;413618;413619;413620;413621;413622;413623;413624;413625;413626;…	116634;116635;223610;223611;223612;223613;223614;223615;223616;223617;223618;223619;223620;223621;223622;223623;223624;223625;223626;223627;223628;223629;223630;223631;223632;223633;223634;223635;223636;223637;223638;223639;223640;223641;223642;223643;223644;223645;223646;223647;223648;223649;223650;223651;223652;223653;223654;223655;223656;223657;223658;223659;223660;223661;223662	UID531	1	322
NaN	NaN	NaN	NaN	-1.51395	S	2	___1	anatomical structure development;biological regulation;cellular component organization;cellular component organization at cellular level;cellular component organization or biogenesis;cellular component organization or biogenesis at cellular level;cellular process;cytoskeleton organization;developmental process;muscle tissue development;organelle organization;positive regulation of biological proc…	actin binding;actin filament binding;binding;cytoskeletal protein binding;protein binding	actin cytoskeleton;adherens junction;anchoring junction;cell division site part;cell junction;cell part;cell projection;cell-substrate adherens junction;cell-substrate junction;cleavage furrow;contractile fiber part;costamere;cytoplasm;cytoplasmic part;cytoskeletal part;cytoskeleton;focal adhesion;intracellular membrane-bounded organelle;intracellular non-membrane-bounded organelle;intracellular …		14-3-3 domain binding motif;Calmodulin-dependent protein kinase II substrate motif;MAPKAPK2 kinase substrate motif;Phosphorylase kinase substrate motif;PKA kinase substrate motif;PKC epsilon kinase substrate motif;PKC kinase substrate motif	1	5.31863e-237	388.59	349.59	239.09	0.58651	1754300000	857	3	Q8K4L2;A0A1B0GS91;Q8K4L3;E9Q3Z5	857;944;857;743	Q8K4L2	Q8K4L2	Supervillin	Svil	ASAVAPTYAGDLRKLSVDNNTSATDYKSPPA	KLS(1)VDNNTSATDYK	KLS(80.68)VDNNT(-80.68)S(-105.48)AT(-145.83)DY(-228.96)K	533	12966;15703	264603;264604;264605;264606;264607;264608;264609;264610;264611;264612;264613;264614;264615;264616;264617;264618;264619;264620;264621;264622;264623;264624;264625;264626;264627;264628;264629;264630;264631;264632;264633;264634;264635;264636;264637;264638;264639;264640;264641;264642;264643;264644;264645;264646;264647;264648;317423;317424;317425;317426;317427;317428;317429;317430;317431;317432;317433;…	145116;145117;145118;145119;145120;145121;145122;145123;145124;145125;145126;145127;145128;145129;145130;145131;145132;145133;145134;145135;145136;145137;145138;173596;173597;173598;173599;173600;173601;173602;173603;173604	UID533	1	322
NaN	-0.428698	NaN	NaN	-1.79884	S	2	___1	anatomical structure development;biological regulation;cellular component organization;cellular component organization at cellular level;cellular component organization or biogenesis;cellular component organization or biogenesis at cellular level;cellular process;cytoskeleton organization;developmental process;muscle tissue development;organelle organization;positive regulation of biological proc…	actin binding;actin filament binding;binding;cytoskeletal protein binding;protein binding	actin cytoskeleton;adherens junction;anchoring junction;cell division site part;cell junction;cell part;cell projection;cell-substrate adherens junction;cell-substrate junction;cleavage furrow;contractile fiber part;costamere;cytoplasm;cytoplasmic part;cytoskeletal part;cytoskeleton;focal adhesion;intracellular membrane-bounded organelle;intracellular non-membrane-bounded organelle;intracellular …		14-3-3 domain binding motif;Calmodulin-dependent protein kinase II substrate motif;Casein kinase II substrate motif;DNA dependent Protein kinase substrate motif;ERK1,2 kinase substrate motif;G protein-coupled receptor kinase 1 substrate motif;GSK-3, ERK1, ERK2, CDK5 substrate motif;PKA kinase substrate motif;PKC kinase substrate motif;WW domain binding motif	0.999999	0.000306966	141.25	59.723	141.25	-0.25614	668580000	728	3	Q8K4L2;A0A1B0GS91;Q8K4L3	728;815;728	Q8K4L2	Q8K4L2	Supervillin	Svil	ASCSGVTHPVTARLPSPTVARSSVQPARLQA	LPS(1)PTVAR	LPS(58.42)PT(-58.42)VAR	534	15143	306628;306629;306630;306631;306632;306633;306634;306635;306636;306637;306638;306639;306640;306641;306642;306643;306644;306645;306646;306647;306648;306649;306650;306651;306652;306653;306654;306655;306656;306657;306658;306659;306660	168062;168063;168064;168065;168066;168067;168068;168069;168070;168071;168072;168073;168074;168075;168076;168077;168078;168079;168080;168081	UID534	1	322
-2.47441	NaN	NaN	NaN	NaN	S	3	___1	anatomical structure development;biological regulation;cellular component organization;cellular component organization at cellular level;cellular component organization or biogenesis;cellular component organization or biogenesis at cellular level;cellular process;cytoskeleton organization;developmental process;muscle tissue development;organelle organization;positive regulation of biological proc…	actin binding;actin filament binding;binding;cytoskeletal protein binding;protein binding	actin cytoskeleton;adherens junction;anchoring junction;cell division site part;cell junction;cell part;cell projection;cell-substrate adherens junction;cell-substrate junction;cleavage furrow;contractile fiber part;costamere;cytoplasm;cytoplasmic part;cytoskeletal part;cytoskeleton;focal adhesion;intracellular membrane-bounded organelle;intracellular non-membrane-bounded organelle;intracellular …		14-3-3 domain binding motif;Calmodulin-dependent protein kinase II substrate motif;Casein kinase II substrate motif;ERK1,2 kinase substrate motif;G protein-coupled receptor kinase 1 substrate motif;GSK3 kinase substrate motif;GSK-3, ERK1, ERK2, CDK5 substrate motif;PKA kinase substrate motif;PKC kinase substrate motif;WW domain binding motif;ZIP kinase substrate motif	0.999996	0.000873231	99.161	78.101	99.161	0.17998	498380000	603	4	Q8K4L2;A0A1B0GS91;Q8K4L3	603;690;603	Q8K4L2	Q8K4L2	Supervillin	Svil	PMERERGSRKPRRYLSPGESRKTSERFRTQP	RYLS(1)PGESRK	RY(-54)LS(54)PGES(-63.05)RK	535	21687	441779;441780;441781;441782;441783;441784;441785;441786;441787;441788;441789;441790;441791;441792;441793;441794;441795;441796;441797;441798;441799;441800;441801;441802;441803;441804;441805;441806	238802;238803;238804;238805;238806;238807;238808;238809;238810;238811;238812;238813;238814;238815;238816;238817;238818;238819;238820	UID535	1	322
-2.48778	NaN	-2.20082	NaN	NaN	S	2	___1	anatomical structure development;biological regulation;cellular component organization;cellular component organization at cellular level;cellular component organization or biogenesis;cellular component organization or biogenesis at cellular level;cellular process;cytoskeleton organization;developmental process;muscle tissue development;organelle organization;positive regulation of biological proc…	actin binding;actin filament binding;binding;cytoskeletal protein binding;protein binding	actin cytoskeleton;adherens junction;anchoring junction;cell division site part;cell junction;cell part;cell projection;cell-substrate adherens junction;cell-substrate junction;cleavage furrow;contractile fiber part;costamere;cytoplasm;cytoplasmic part;cytoskeletal part;cytoskeleton;focal adhesion;intracellular membrane-bounded organelle;intracellular non-membrane-bounded organelle;intracellular …		ERK1,2 kinase substrate motif;Growth associated histone HI kinase substrate motif;GSK-3, ERK1, ERK2, CDK5 substrate motif;PKA kinase substrate motif;PKC kinase substrate motif;WW domain binding motif	1	2.45756e-07	159.79	145.93	131.25	-0.97854	1002900000	227	10	Q8K4L2;A0A1B0GS91;Q8K4L3;E9Q3Z5	227;314;227;227	Q8K4L2	Q8K4L2	Supervillin	Svil	AFFSERSISFPEVPRSPKQIPSSPLQQPASP	SIS(1)FPEVPRS(1)PK	S(-47.04)IS(47.04)FPEVPRS(104.82)PK	538	22723;22724	461442;461443;461445;461447;461448;461450;461452;461453;461457;461461;461463;461464;461465;461466;461467;461468;461469;461470;461471;461472;461473;461474;461475;461476;461477;461478;461479;461480;461481;461482;461483;461484;461485;461487;461488;461489;461490;461491;461493;461495;461496;461497;461499;461500;461501;461502;461503;461504;461505;461506;461507;461508;461509;461510;461511;461512;461513;…	249118;249119;249121;249123;249124;249126;249128;249129;249133;249137;249139;249140;249141;249142;249143;249144;249145;249146;249147;249148;249149;249150;249151;249152;249153;249154;249155;249156;249157;249158;249159;249160;249161;249162;249163;249164;249165;249166;249167;249168;249169;249170;249171;249172;249173	UID538	1;2	322
-0.422304	-0.658491	0.176088	0.210575	-1.34401	S	2	___1	anatomical structure development;biological regulation;cellular component organization;cellular component organization at cellular level;cellular component organization or biogenesis;cellular component organization or biogenesis at cellular level;cellular process;cytoskeleton organization;developmental process;muscle tissue development;organelle organization;positive regulation of biological proc…	actin binding;actin filament binding;binding;cytoskeletal protein binding;protein binding	actin cytoskeleton;adherens junction;anchoring junction;cell division site part;cell junction;cell part;cell projection;cell-substrate adherens junction;cell-substrate junction;cleavage furrow;contractile fiber part;costamere;cytoplasm;cytoplasmic part;cytoskeletal part;cytoskeleton;focal adhesion;intracellular membrane-bounded organelle;intracellular non-membrane-bounded organelle;intracellular …		14-3-3 domain binding motif;Calmodulin-dependent protein kinase II substrate motif;Calmodulin-dependent protein kinase IV substrate motif;Casein kinase II substrate motif;Chk1 kinase substrate motif;PKA kinase substrate motif;PKC kinase substrate motif	0.999993	1.45058e-86	293.2	272.64	221.47	0.83171	1349000000	510	3	Q8K4L2;A0A1B0GS91;Q8K4L3;E9Q3Z5	510;597;510;483	Q8K4L2	Q8K4L2	Supervillin	Svil	KEASPKKRKVLARSLSDYTGPPQLQVPRHKD	SLS(1)DYTGPPQLQVPR	S(-51.31)LS(51.31)DY(-164.06)T(-87.69)GPPQLQVPR	539	23071	467442;467443;467444;467445;467446;467447;467448;467449;467450;467451;467452;467453;467454;467455;467456;467458;467459;467460;467461;467462;467463;467464;467465;467466;467467;467468;467469;467470;467471;467472;467473;467474;467475;467476;467477;467478;467479;467480;467481;467482;467483;467484;467485;467486;467487;467488;467489;467490;467491;467492	252244;252245;252246;252247;252248;252249;252250;252251;252252;252253;252254;252255;252256;252257;252258;252260;252261;252262;252263;252264;252265;252266;252267	UID539	1	322
-1.97548	-0.84251	-2.09184	-1.91424	-2.14486	S	3	___1	anatomical structure development;biosynthetic process;carbohydrate biosynthetic process;carbohydrate metabolic process;cellular biosynthetic process;cellular carbohydrate biosynthetic process;cellular carbohydrate metabolic process;cellular glucan metabolic process;cellular macromolecule biosynthetic process;cellular macromolecule metabolic process;cellular metabolic process;cellular polysacchari…	binding;carbohydrate binding;catalytic activity;enzyme binding;glucose binding;glucosyltransferase activity;glycogen (starch) synthase activity;kinase binding;monosaccharide binding;protein binding;protein kinase binding;sugar binding;transferase activity;transferase activity, transferring glycosyl groups;transferase activity, transferring hexosyl groups;UDP-glucosyltransferase activity;UDP-glyco…	cell part;cytoplasm;inclusion body;intracellular part;membrane	Insulin signaling pathway;Starch and sucrose metabolism	14-3-3 domain binding motif;Calmodulin-dependent protein kinase II substrate motif;Calmodulin-dependent protein kinase IV substrate motif;Chk1 kinase substrate motif;ERK1,2 kinase substrate motif;G protein-coupled receptor kinase 1 substrate motif;GSK3 kinase substrate motif;GSK-3, ERK1, ERK2, CDK5 substrate motif;MAPKAPK2 kinase substrate motif;MDC1 BRCT domain binding motif;PKA kinase substrate…	0.999997	1.70404e-154	360.25	339	360.25	-0.35766	1526800000	589	3	A0A1B0GT92;Q9Z1E4	589;653	A0A1B0GT92	A0A1B0GT92	Glycogen [starch] synthase, muscle	Gys1	RPASVPPSPSLSRHSSPHQSEDEEEPRDGPL	HSS(1)PHQSEDEEEPR	HS(-54.7)S(54.7)PHQS(-103.2)EDEEEPR	562	10341;10342;10343	210554;210556;210557;210559;210560;210561;210562;210563;210565;210566;210569;210571;210572;210573;210574;210575;210576;210577;210578;210579;210580;210581;210583;210584;210585;210586;210587;210588;210589;210590;210591;210592;210593;210594;210595;210596;210597;210598;210599;210600;210601;210602;210603;210604;210605;210606;210607;210608;210609;210610;210611;210612;210613;210614;210615;210616;210617;…	115137;115139;115140;115142;115143;115144;115145;115146;115148;115149;115152;115154;115155;115156;115157;115158;115159;115160;115161;115162;115163;115164;115166;115167;115168;115169;115170;115171;115172;115173;115174;115175;115176;115177;115178;115179;115180;115181;115182;115183;115184;115185;115186;115187;115188;115189;115190;115191;115192;115193;115194;115195;115196;115197;115198;115199;115200;…	UID562	1;2	329
-1.26614	-1.64386	NaN	NaN	NaN	S	2	___1	anatomical structure development;biosynthetic process;carbohydrate biosynthetic process;carbohydrate metabolic process;cellular biosynthetic process;cellular carbohydrate biosynthetic process;cellular carbohydrate metabolic process;cellular glucan metabolic process;cellular macromolecule biosynthetic process;cellular macromolecule metabolic process;cellular metabolic process;cellular polysacchari…	binding;carbohydrate binding;catalytic activity;enzyme binding;glucose binding;glucosyltransferase activity;glycogen (starch) synthase activity;kinase binding;monosaccharide binding;protein binding;protein kinase binding;sugar binding;transferase activity;transferase activity, transferring glycosyl groups;transferase activity, transferring hexosyl groups;UDP-glucosyltransferase activity;UDP-glyco…	cell part;cytoplasm;inclusion body;intracellular part;membrane	Insulin signaling pathway;Starch and sucrose metabolism	14-3-3 domain binding motif;Calmodulin-dependent protein kinase II substrate motif;Casein kinase II substrate motif;Phosphorylase kinase substrate motif;PKA kinase substrate motif;PKC kinase substrate motif	0.999995	5.45146e-256	447.99	419.54	447.99	0.36194	18308000000	647	4	A0A1B0GT92;Q9Z1E4	647;711	A0A1B0GT92	A0A1B0GT92	Glycogen [starch] synthase, muscle	Gys1	RASCSSSTGGSKRSNSVDTGPSSSLSTPTEP	RSNS(1)VDTGPSSSLSTPTEPLSPTSSLGEERN	RS(-53.18)NS(53.18)VDT(-73.1)GPS(-142.21)S(-160.6)S(-175.45)LS(-206.83)T(-244.11)PT(-272.98)EPLS(-319.39)PT(-346.75)S(-358.05)S(-362.31)LGEERN	566	21354;21355;21356;21357;21358;23320	434749;434750;434751;434754;434756;434757;434759;434760;434761;434762;434763;434764;434765;434767;434768;434769;434770;434771;434772;434773;434774;434775;434776;434777;434778;434779;434780;434781;434782;434783;434784;434785;434786;434787;434788;434789;434790;434791;434792;434793;434794;434802;434803;434806;434809;434810;434811;434813;434816;434820;434821;434823;434826;434829;434831;434833;434835;…	235448;235449;235450;235453;235455;235456;235458;235459;235460;235461;235462;235463;235464;235466;235467;235471;235472;235475;235480;235481;235482;235484;235487;235491;235492;235493;235495;235498;235501;235503;235505;235507;235508;235510;235511;235512;235514;235515;235517;235519;235522;235523;235524;235525;235526;235527;235528;235529;235530;235531;235532;235533;235535;235538;235540;235541;235543;…	UID566	1;2;3	329
NaN	NaN	NaN	-1.82825	-1.0939	S	2	___1		binding;calcium ion binding;cation binding;DNA binding;ion binding;metal ion binding;nucleic acid binding	cell part;cytoplasmic part;cytoskeleton;endoplasmic reticulum-Golgi intermediate compartment;extracellular membrane-bounded organelle;extracellular organelle;extracellular region part;extracellular space;extracellular vesicular exosome;Golgi apparatus;intracellular membrane-bounded organelle;intracellular non-membrane-bounded organelle;intracellular organelle;intracellular part;membrane;membrane-…		ATM kinase substrate motif;Casein kinase II substrate motif;DNA dependent Protein kinase substrate motif;PKA kinase substrate motif;PKC kinase substrate motif	0.999997	5.41927e-15	164.01	136.48	151.39	-0.34095	250650000	368	5	A0A1C7CYU3;Q02819;A0A1B0GR41	368;368;235	A0A1C7CYU3	A0A1C7CYU3	Nucleobindin-1	Nucb1	LAAREAELNARAQRLSQETEALGRSQDRLEA	AQRLS(1)QETEALGR	AQRLS(55.29)QET(-55.29)EALGR	575	2135	45623;45624;45625;45626;45627;45628;45629;45630;45631;45632;45633;45634;45635;45636;45637;45638;45639;45640;45641;45642;45643;45644;45645;45646;45647;45648;45649;45650;45651;45652	26613;26614;26615;26616;26617;26618;26619;26620;26621;26622;26623;26624;26625;26626;26627;26628;26629	UID575	1	332
NaN	NaN	NaN	-0.469225	-1.66331	S	2	___1	biological regulation;biosynthetic process;cellular biosynthetic process;cellular macromolecule biosynthetic process;cellular macromolecule metabolic process;cellular metabolic process;cellular nitrogen compound metabolic process;cellular process;establishment of localization;establishment of RNA localization;macromolecule biosynthetic process;macromolecule metabolic process;metabolic process;mRN…	binding;DNA binding;nucleic acid binding	cell part;cytoplasm;intracellular membrane-bounded organelle;intracellular organelle;intracellular organelle part;intracellular part;membrane-bounded organelle;nuclear part;nucleoplasm;nucleus;organelle;organelle part		14-3-3 domain binding motif;Akt kinase substrate motif;Calmodulin-dependent protein kinase II substrate motif;MAPKAPK1 kinase substrate motif;MDC1 BRCT domain binding motif;PKA kinase substrate motif;PKC kinase substrate motif;Plk1 PBD domain binding motif;ZIP kinase substrate motif	0.909934	0.00128215	91.969	81.964	91.969	-0.28435	62642000	667	4	A0A1D5RLV0;Q8C1D8;A0A1D5RMB4	667;667;119	A0A1D5RLV0	A0A1D5RLV0	Protein IWS1 homolog	Iws1	EQRDLEQMPQRRRLSSTGGQTPRRDLEKVLT	RLS(0.025)S(0.91)T(0.065)GGQTPR	RLS(-15.61)S(11.46)T(-11.46)GGQT(-40.96)PR	594	15671;20891	422234;422235;422236;422237;422238;422239;422240;422241;422242;422243	228227	UID594	1	340
NaN	NaN	-0.641554	NaN	NaN	S	3	___1	biological regulation;cellular process;chromatin silencing;chromatin silencing at rDNA;gene silencing;negative regulation of biological process;negative regulation of biosynthetic process;negative regulation of cellular biosynthetic process;negative regulation of cellular macromolecule biosynthetic process;negative regulation of cellular metabolic process;negative regulation of cellular process;n…	binding;DNA binding;nucleic acid binding	cell part;chromosomal part;extracellular membrane-bounded organelle;extracellular organelle;extracellular region part;extracellular vesicular exosome;intracellular organelle part;intracellular part;macromolecular complex;membrane-bounded organelle;membrane-bounded vesicle;nuclear part;nucleoplasm;nucleosome;organelle;organelle part;protein-DNA complex;vesicle	Systemic lupus erythematosus	Casein kinase II substrate motif;G protein-coupled receptor kinase 1 substrate motif	0.866082	9.48684e-15	113.33	108.18	113.33	3.6925	15888000	142	13	A0A1W2P768;P84228	142;97	A0A1W2P768	A0A1W2P768	Histone H3.2	Hist1h3b	DLRFQSSAVMALQEASEAYLVGLFEDTNLCA	FQSSAVMALQEAS(0.866)EAY(0.134)LVGLFEDTNLCAIHAK	FQS(-41.66)S(-36.18)AVMALQEAS(8.12)EAY(-8.12)LVGLFEDT(-73.65)NLCAIHAK	646	7647	158813;158814;158815	87974	UID646	1	385
NaN	NaN	NaN	NaN	-0.649153	S	3	___1	anatomical structure development;anatomical structure morphogenesis;axon extension;biological regulation;brain-derived neurotrophic factor receptor signaling pathway;cation homeostasis;cation transport;cell growth;cell part morphogenesis;cell projection morphogenesis;cell projection organization;cell surface receptor linked signaling pathway;cellular component morphogenesis;cellular component org…	active transmembrane transporter activity;antiporter activity;cation transmembrane transporter activity;cation:cation antiporter activity;hydrogen ion transmembrane transporter activity;inorganic cation transmembrane transporter activity;ion transmembrane transporter activity;metal ion transmembrane transporter activity;monovalent cation:hydrogen antiporter activity;monovalent inorganic cation tr…	axon part;axon terminus;axonal spine;cell part;cell projection;cell projection part;cytoplasmic part;cytoplasmic vesicle;dendrite;early endosome;early endosome membrane;endoplasmic reticulum membrane;endoplasmic reticulum part;endosomal part;endosome;endosome membrane;integral to membrane;intracellular membrane-bounded organelle;intracellular organelle;intracellular organelle part;intracellular p…		ERK1,2 kinase substrate motif;GSK-3, ERK1, ERK2, CDK5 substrate motif;PKA kinase substrate motif;PKC kinase substrate motif;WW domain binding motif	0.740005	0.00141176	62.108	59.209	62.108	1.2881	63752000	668	21	B0QZV3;A1L3P4	668;700	B0QZV3	B0QZV3	Sodium/hydrogen exchanger	Slc9a6	DDSEPALNSLDDTRHSPA_____________	LVLPMDDSEPALNS(0.013)LDDT(0.247)RHS(0.74)PA	LVLPMDDS(-43.24)EPALNS(-17.51)LDDT(-4.77)RHS(4.77)PA	672	16038	325332;325333;325334;325335;325336;325337;325338	177946	UID672	1	402
-0.0892181	NaN	0.134336	-0.720169	-1.2672	S	3	___1		binding;cation binding;ion binding;metal ion binding;transition metal ion binding;zinc ion binding			Casein kinase II substrate motif;ERK1,2 kinase substrate motif;GSK-3, ERK1, ERK2, CDK5 substrate motif;PKA kinase substrate motif;PKC kinase substrate motif;WW domain binding motif	0.999998	8.1535e-37	224.8	193.59	138.23	-0.11685	207600000	649	3	A2A485;Q3UH28;Q3U1M7;A2A483;E9Q8D1;A2A482;A2A484	649;629;649;654;674;629;658	A2A485	A2A485		Zmynd8	KPTNQVEVKEEAKSNSPVSEKPDPTPAKDKA	SNS(1)PVSEKPDPTPAK	S(-60.67)NS(60.67)PVS(-60.67)EKPDPT(-90.23)PAK	676	23315	472681;472682;472683;472684;472685;472686;472687;472688;472689;472690;472691;472692;472693;472694;472695;472696;472697;472698	254947;254948;254949	UID676	1	405
NaN	NaN	NaN	NaN	-0.699171	S	2	___1		binding;cation binding;ion binding;metal ion binding;transition metal ion binding;zinc ion binding			ERK1,2 kinase substrate motif;Growth associated histone HI kinase substrate motif;GSK-3, ERK1, ERK2, CDK5 substrate motif;MAPKAPK2 kinase substrate motif;PKA kinase substrate motif;PKC kinase substrate motif;WW domain binding motif	0.975924	2.32863e-05	123.92	80.946	123.92	-0.29395	83979000	485	10	A2A485;Q3UH28;Q3U1M7;A2A483;E9Q8D1;A2A482;A2A484	485;465;485;490;510;465;494	A2A485	A2A485		Zmynd8	SPASTKTGQAGSLSGSPKPFSPQAPTPIMTK	TGQAGS(0.001)LS(0.023)GS(0.976)PK	T(-109)GQAGS(-32.13)LS(-16.19)GS(16.19)PK	678	25112;25113	509459;509460;509461;509462;509463;509464	274473;274474	UID678	1;2	405
NaN	-2.84461	NaN	NaN	NaN	S	3	___1	calcium ion transport;cation transport;cell communication;cell-cell signaling;cellular component organization;cellular component organization or biogenesis;cellular process;divalent inorganic cation transport;divalent metal ion transport;establishment of localization;establishment of localization in cell;establishment of protein localization;intracellular protein transport;intracellular transport…	calcium channel activity;cation channel activity;cation transmembrane transporter activity;channel activity;gated channel activity;high voltage-gated calcium channel activity;ion channel activity;ion transmembrane transporter activity;passive transmembrane transporter activity;substrate-specific channel activity;substrate-specific transmembrane transporter activity;substrate-specific transporter …	calcium channel complex;cation channel complex;cell part;cytoplasmic part;endoplasmic reticulum;intracellular membrane-bounded organelle;intracellular organelle;intracellular part;ion channel complex;macromolecular complex;membrane;membrane part;membrane-bounded organelle;organelle;plasma membrane;plasma membrane part;protein complex;sarcoplasmic reticulum;T-tubule;voltage-gated calcium channel c…	Arrhythmogenic right ventricular cardiomyopathy (ARVC);Cardiac muscle contraction;Dilated cardiomyopathy;Hypertrophic cardiomyopathy (HCM);MAPK signaling pathway	MDC1 BRCT domain binding motif;Plk1 PBD domain binding motif	0.670996	2.46501e-06	104.88	94.741	56.121	-0.46237	404470000	415	7	A2A542;A2A545;A0A0R4J194;A2A543;Q8R3Z5	415;462;462;417;417	A2A542	A2A542	Voltage-dependent L-type calcium channel subunit beta-1	Cacnb1	AEYLEAYWKATHPPSSTPPNPLLNRTMATAA	AT(0.034)HPPS(0.147)S(0.671)T(0.147)PPNPLLNR	AT(-12.91)HPPS(-6.58)S(6.58)T(-6.58)PPNPLLNR	682	2614	55784;55785;55788;55789;55795;55799;55801;55804;55808;55812;55816;55818;55821;55825;55826;55829;55830;55831;55832	31836;31837;31840;31841;31847;31851	UID682	1	411
NaN	NaN	-1.27763	NaN	NaN	S	2	___1	calcium ion transport;cation transport;cell communication;cell-cell signaling;cellular component organization;cellular component organization or biogenesis;cellular process;divalent inorganic cation transport;divalent metal ion transport;establishment of localization;establishment of localization in cell;establishment of protein localization;intracellular protein transport;intracellular transport…	calcium channel activity;cation channel activity;cation transmembrane transporter activity;channel activity;gated channel activity;high voltage-gated calcium channel activity;ion channel activity;ion transmembrane transporter activity;passive transmembrane transporter activity;substrate-specific channel activity;substrate-specific transmembrane transporter activity;substrate-specific transporter …	calcium channel complex;cation channel complex;cell part;cytoplasmic part;endoplasmic reticulum;intracellular membrane-bounded organelle;intracellular organelle;intracellular part;ion channel complex;macromolecular complex;membrane;membrane part;membrane-bounded organelle;organelle;plasma membrane;plasma membrane part;protein complex;sarcoplasmic reticulum;T-tubule;voltage-gated calcium channel c…	Arrhythmogenic right ventricular cardiomyopathy (ARVC);Cardiac muscle contraction;Dilated cardiomyopathy;Hypertrophic cardiomyopathy (HCM);MAPK signaling pathway	Casein kinase II substrate motif;MDC1 BRCT domain binding motif;Plk1 PBD domain binding motif;Pyruvate dehydrogenase kinase substrate motif	0.975185	4.96257e-23	179.63	168.68	179.63	0.083159	418300000	146	8	A2A542;A2A545;A0A0R4J194;A2A543;Q8R3Z5	146;193;193;193;193	A2A542	A2A542	Voltage-dependent L-type calcium channel subunit beta-1	Cacnb1	QNRLSSSKSGDNSSSSLGDVVTGTRRPTPPA	SGDNSSS(0.025)S(0.975)LGDVVTGTR	S(-118.99)GDNS(-69.45)S(-39.86)S(-15.96)S(15.96)LGDVVT(-67.82)GT(-71.86)R	688	22383	454549;454550;454551;454552;454553;454554;454555;454557;454559;454563;454570;454572;454573;454574;454575;454576;454577;454580;454582;454583;454584;454585;454586	245365;245366;245367;245368;245369;245370;245371;245373;245375;245379;245386	UID688	1	411
NaN	NaN	-0.352434	NaN	NaN	S	3	___1		binding;cation binding;ion binding;metal ion binding			14-3-3 domain binding motif;Calmodulin-dependent protein kinase I substrate motif;Calmodulin-dependent protein kinase II substrate motif;Calmodulin-dependent protein kinase IV substrate motif;Casein kinase II substrate motif;Chk1 kinase substrate motif;ERK1,2 kinase substrate motif;GSK-3, ERK1, ERK2, CDK5 substrate motif;PKA kinase substrate motif;PKC kinase substrate motif;WW domain binding motif	0.9394	1.39976e-06	106.47	91.231	106.47	-0.56818	50739000	1039	3	A2A6A1	1039	A2A6A1	A2A6A1	G patch domain-containing protein 8	Gpatch8	SGRRDFIRSKIYRSQSPHYFQSGRGEGPGKK	S(0.061)QS(0.939)PHYFQSGRGEGPGK	S(-11.9)QS(11.9)PHY(-55.5)FQS(-70.25)GRGEGPGK	698	23737	480617;480618;480619;480620	259049	UID698	1	419
3.5119	3.32286	4.03795	2.89747	3.40999	S	2	___1	biological regulation;metabolic process;multicellular organismal process;muscle contraction;muscle system process;regulation of ATPase activity;regulation of biological process;regulation of catabolic process;regulation of catalytic activity;regulation of cellular catabolic process;regulation of cellular metabolic process;regulation of cellular process;regulation of hydrolase activity;regulation …	binding;calcium-dependent protein binding;cytoskeletal protein binding;protein binding;tropomyosin binding;troponin C binding;troponin I binding	cell part;contractile fiber part;cytoplasmic part;cytoskeletal part;intracellular organelle part;intracellular part;macromolecular complex;organelle part;protein complex;troponin complex		BARD1 BRCT domain binding motif;Casein kinase II substrate motif;G protein-coupled receptor kinase 1 substrate motif	1	1.73787e-134	331.24	324.71	64.589	-3.1981	19059000000	2	1	A2A6I8	2	A2A6I8	A2A6I8		Tnnt3	______________MSDEETEQVEEEAQEEE	S(1)DEET(1)EQVEEEAQEEEEK	S(64.59)DEET(64.59)EQVEEEAQEEEEK	700	21953;21954;21956;21957	446358;446359;446360;446361;446362;446363;446364;446365;446366;446367;446368;446369;446370;446371;446372;446373;446374;446375;446376;446377;446378;446379;446380;446381;446382;446383;446384;446385;446386;446387;446388;446389;446390;446391;446392;446393;446394;446395;446396;446397;446398;446399;446400;446407;446408;446409;446410;446411;446412;446413;446414;446415;446416;446417;446418;446419;446420;…	241111;241112;241113;241114;241115;241116;241117;241118;241119;241120;241121;241122;241123;241124;241125;241126;241127;241128;241129;241130;241131;241132;241133;241134;241135;241136;241137;241138;241139;241140;241141;241142;241143;241144;241145;241146;241147;241149;241150;241151;241152;241153;241154;241155;241156;241157;241158;241159;241160;241161;241162;241163;241164;241165;241166;241167;241168;…	UID700	1;2	423
3.58836	2.76343	2.9288	1.68437	2.78425	S	2	___1	biological regulation;metabolic process;multicellular organismal process;muscle contraction;muscle system process;regulation of ATPase activity;regulation of biological process;regulation of catabolic process;regulation of catalytic activity;regulation of cellular catabolic process;regulation of cellular metabolic process;regulation of cellular process;regulation of hydrolase activity;regulation …	binding;calcium-dependent protein binding;cytoskeletal protein binding;protein binding;tropomyosin binding;troponin C binding;troponin I binding	cell part;contractile fiber part;cytoplasmic part;cytoskeletal part;intracellular organelle part;intracellular part;macromolecular complex;organelle part;protein complex;troponin complex		BARD1 BRCT domain binding motif;Casein kinase II substrate motif;G protein-coupled receptor kinase 1 substrate motif	1	6.77992e-131	289.41	281.95	45.558	-2.0953	7317800000	2	1	A2A6J0	2	A2A6J0	A2A6J0		Tnnt3	______________MSDEETEQVEEEAQEEE	S(1)DEET(1)EQVEEEAQEEEEVQEEEK	S(45.56)DEET(45.56)EQVEEEAQEEEEVQEEEK	701	21959;21960;21961	446517;446518;446519;446520;446521;446522;446523;446524;446525;446526;446527;446528;446529;446530;446531;446532;446533;446534;446535;446536;446537;446538;446539;446540;446541;446542;446543;446544;446545;446546;446547;446548;446549;446550;446551;446552;446553;446554;446555;446556;446557;446558;446559;446560;446561;446562;446563;446564;446565;446566;446567;446568;446569;446570;446571;446572;446573;…	241227;241228;241229;241230;241231;241232;241233;241234;241235;241236;241237;241238;241239;241240;241241;241242;241243;241244;241245;241246;241247;241248;241249;241250;241251;241252;241253;241254;241255;241256;241257;241258;241259;241260;241261;241262;241263;241264;241265;241266;241267;241268;241269;241270;241271;241272;241273;241274;241275;241276;241277;241278;241279;241280;241281;241282;241283;…	UID701	1;2	424
4.29371	4.25738	4.59858	5.09051	5.61955	S	3	___1	biological regulation;metabolic process;multicellular organismal process;muscle contraction;muscle system process;regulation of ATPase activity;regulation of biological process;regulation of catabolic process;regulation of catalytic activity;regulation of cellular catabolic process;regulation of cellular metabolic process;regulation of cellular process;regulation of hydrolase activity;regulation …	binding;calcium-dependent protein binding;cytoskeletal protein binding;protein binding;tropomyosin binding;troponin C binding;troponin I binding	cell part;contractile fiber part;cytoplasmic part;cytoskeletal part;intracellular organelle part;intracellular part;macromolecular complex;organelle part;protein complex;troponin complex		BARD1 BRCT domain binding motif;Casein kinase II substrate motif;G protein-coupled receptor kinase 1 substrate motif	0.999999	7.0612e-108	321.94	317.84	305.75	0.3938	3623600000	2	1	A2A6J2	2	A2A6J2	A2A6J2		Tnnt3	______________MSDEETEQVEEQYEEEE	S(1)DEETEQVEEQYEEEEEAQEEEEKPRPK	S(60.55)DEET(-60.55)EQVEEQY(-229.59)EEEEEAQEEEEKPRPK	703	21971	447139;447140;447141;447142;447143;447144;447145;447146;447147;447148;447149;447150;447151;447152;447153;447154;447155;447156;447157;447158;447159;447160;447161;447162;447163;447164;447165;447166;447167;447168;447169;447170;447171;447172;447173;447174;447175;447176;447177;447178;447179;447180;447181;447182;447183;447184;447185;447186;447187;447188;447189;447190;447191;447192;447193;447194	241655;241656;241657;241658;241659;241660;241661;241662;241663;241664;241665;241666;241667;241668;241669;241670;241671;241672;241673;241674;241675;241676;241677;241678;241679;241680;241681;241682;241683;241684;241685;241686;241687;241688;241689;241690;241691;241692;241693;241694;241695;241696;241697;241698;241699	UID703	1	426
NaN	NaN	NaN	0.748766	0.111591	S	2	___1	apoptosis;cell death;cellular component organization;cellular component organization at cellular level;cellular component organization or biogenesis;cellular component organization or biogenesis at cellular level;cellular process;chemotaxis;cytoskeleton organization;death;defense response;locomotion;organelle organization;programmed cell death;response to chemical stimulus;response to external st…	actin binding;binding;cytoskeletal protein binding;molecular transducer activity;protein binding;signal transducer activity	cell part;extracellular membrane-bounded organelle;extracellular organelle;extracellular region part;extracellular vesicular exosome;membrane;membrane-bounded organelle;membrane-bounded vesicle;organelle;plasma membrane;vesicle		14-3-3 domain binding motif;Calmodulin-dependent protein kinase II alpha substrate motif;Calmodulin-dependent protein kinase II substrate motif;Calmodulin-dependent protein kinase IV substrate motif;Casein kinase II substrate motif;Chk1 kinase substrate motif;DNA dependent Protein kinase substrate motif;G protein-coupled receptor kinase 1 substrate motif;MAPKAPK2 kinase substrate motif;Phosphoryl…	0.999698	1.07514e-09	125.39	96.557	125.39	-0.49953	590310000	235	6	A2A6J4;A2A6J7;P19973	235;237;243	A2A6J4	A2A6J4	Lymphocyte-specific protein 1	Lsp1	ATESSGRTPKLSRQPSIELPSMAVASTKTLW	LSRQPS(1)IELPSMAVASTK	LS(-36.09)RQPS(36.09)IELPS(-42.5)MAVAS(-92.02)T(-101.85)K	704	15642;15643	316431;316432;316433;316434;316435;316436;316437;316438;316439;316440;316441;316442;316443;316444;316445;316446;316447;316448;316449;316450;316451;316452;316453;316454;316455;316456;316457;316458;316459;316460;316461;316462;316463;316464;316465;316466;316467;316468;316469;316470;316471;316472;316473;316474;316475;316476;316477;316478;316479	173064;173065;173066;173067;173068;173069;173070;173071;173072;173073;173074;173075;173076;173077;173078;173079;173080;173081;173082;173083;173084	UID704	1	427
NaN	NaN	NaN	-2.40614	-3.99392	S	3	___1	cellular macromolecule metabolic process;cellular metabolic process;cellular nitrogen compound metabolic process;cellular process;macromolecule metabolic process;metabolic process;mRNA metabolic process;mRNA processing;nitrogen compound metabolic process;nuclear mRNA splicing, via spliceosome;nucleic acid metabolic process;nucleobase-containing compound metabolic process;primary metabolic process…	binding;DNA binding;nucleic acid binding	catalytic step 2 spliceosome;cell part;intracellular organelle part;intracellular part;macromolecular complex;nuclear body;nuclear matrix;nuclear part;nuclear speck;nucleoplasm;nucleoplasm part;organelle part;ribonucleoprotein complex;spliceosomal complex	mRNA surveillance pathway;RNA transport	Calmodulin-dependent protein kinase II substrate motif;Casein kinase II substrate motif;Chk1 kinase substrate motif;ERK1,2 kinase substrate motif;G protein-coupled receptor kinase 1 substrate motif;Growth associated histone HI kinase substrate motif;GSK3 kinase substrate motif;GSK-3, ERK1, ERK2, CDK5 substrate motif;PAK2 kinase substrate motif;PKA kinase substrate motif;PKC kinase substrate motif…	0.999994	8.33545e-05	135.63	92.358	92.65	0.25179	162600000	667	3	A2A8V9;E9PUK6;Q52KI8;E9QKA4;A2A8V8;F6UK16	667;672;672;672;658;118	A2A8V9	A2A8V9	Serine/arginine repetitive matrix protein 1	Srrm1	SPPPKQRSPTVTKRRSPSLSSKHRKGSSPGR	RRS(1)PS(0.997)LS(0.003)SK	RRS(52.77)PS(25.63)LS(-25.63)S(-35.61)K	739	21261;21262	432486;432487;432488;432489;432490;432491;432492;432493;432494;432495;432496;432497;432498;432499;432500;432501;432502;432503;432504;432505;432506;432507;432508;432509;432510	234225;234226;234227;234228;234229;234230	UID739	1;2	437
NaN	NaN	-4.02159	NaN	-4.421	S	3	___1	cellular macromolecule metabolic process;cellular metabolic process;cellular nitrogen compound metabolic process;cellular process;macromolecule metabolic process;metabolic process;mRNA metabolic process;mRNA processing;nitrogen compound metabolic process;nuclear mRNA splicing, via spliceosome;nucleic acid metabolic process;nucleobase-containing compound metabolic process;primary metabolic process…	binding;DNA binding;nucleic acid binding	catalytic step 2 spliceosome;cell part;intracellular organelle part;intracellular part;macromolecular complex;nuclear body;nuclear matrix;nuclear part;nuclear speck;nucleoplasm;nucleoplasm part;organelle part;ribonucleoprotein complex;spliceosomal complex	mRNA surveillance pathway;RNA transport	14-3-3 domain binding motif;Akt kinase substrate motif;Calmodulin-dependent protein kinase II substrate motif;ERK1,2 kinase substrate motif;G protein-coupled receptor kinase 1 substrate motif;GSK-3, ERK1, ERK2, CDK5 substrate motif;MAPKAPK1 kinase substrate motif;PKA kinase substrate motif;PKC kinase substrate motif;WW domain binding motif;ZIP kinase substrate motif	1	0.00169946	100.93	91.669	88.108	0.36212	835720000	630	5	A2A8V9;E9PUK6;Q52KI8;E9QKA4;A2A8V8;F6UK16	630;635;635;635;621;81	A2A8V9	A2A8V9	Serine/arginine repetitive matrix protein 1	Srrm1	QRRYSPSPPPKRRTASPPPPPKRRASPSPPP	RRT(1)AS(1)PPPPPK	RRT(88.11)AS(88.11)PPPPPK	745	21268;21269;24791	432619;432620;432621;432622;432623;432624;432625;432626;432627;432628;432629;432630;432631;432632;432633;432634;432635;432636;432637;432638;432639;432640;432641;432642;432643;432644;432645;432646;432647;432648;432649;432650;432651;432652;432653;432654;432655;432656;432657;432658;432659;432661;432662;432663;432664;432665;432666;503508;503509;503510;503511;503512;503513	234293;234294;234295;234296;234297;234298;234299;234300;234301;234302;234303;234304;234305;234306;234307;234308;234309;234310;234311;234314;234315;234316;271289;271290	UID745	1;2	437
NaN	NaN	NaN	NaN	-2.28169	S	2	___1	cellular macromolecule metabolic process;cellular metabolic process;cellular nitrogen compound metabolic process;cellular process;macromolecule metabolic process;metabolic process;mRNA metabolic process;mRNA processing;nitrogen compound metabolic process;nuclear mRNA splicing, via spliceosome;nucleic acid metabolic process;nucleobase-containing compound metabolic process;primary metabolic process…	binding;DNA binding;nucleic acid binding	catalytic step 2 spliceosome;cell part;intracellular organelle part;intracellular part;macromolecular complex;nuclear body;nuclear matrix;nuclear part;nuclear speck;nucleoplasm;nucleoplasm part;organelle part;ribonucleoprotein complex;spliceosomal complex	mRNA surveillance pathway;RNA transport	14-3-3 domain binding motif;Calmodulin-dependent protein kinase II substrate motif;Casein kinase II substrate motif;ERK1,2 kinase substrate motif;GSK-3, ERK1, ERK2, CDK5 substrate motif;PKA kinase substrate motif;PKC kinase substrate motif;WW domain binding motif	0.99995	3.69046e-09	168.58	116.82	77.744	-0.29342	944220000	545	4	A2A8V9;E9PUK6;Q52KI8;E9QKA4	545;550;550;550	A2A8V9	A2A8V9	Serine/arginine repetitive matrix protein 1	Srrm1	QKETSPRMQMGKRWQSPVTKSSRRRRSPSPP	RWQS(1)PVTK	RWQS(42.99)PVT(-42.99)K	752	21673;29098	441603;441604;441605;441606;441607;441608;441609;441610;441611;441612;441614;441615;441616;441617;441618;441619;441620;441621;441622;441623;441624;441625;441626;441627;441628;441629;441630;441631;441632;441633;593359;593360;593361;593362;593363;593364	238733;238734;238735;238736;238737;238738;238739;238740;238741;238742;238744;238745;238746;238747;238748;238749;238750;238751;238752;238753;320001	UID752	1	437
0.358297	0.12878	0.321268	NaN	-1.62297	S	2	___1	cell differentiation;cellular developmental process;cellular process;developmental process;multicellular organismal development;multicellular organismal process	adenyl nucleotide binding;adenyl ribonucleotide binding;ankyrin binding;ATP binding;binding;catalytic activity;cytoskeletal protein binding;enzyme regulator activity;GTPase regulator activity;guanyl-nucleotide exchange factor activity;kinase activity;nucleoside-triphosphatase regulator activity;nucleotide binding;phosphotransferase activity, alcohol group as acceptor;protein binding;protein kinas…	cell part;contractile fiber part;cytoplasmic part;cytoskeletal part;intracellular organelle part;intracellular part;M band;macromolecular complex;muscle myosin complex;myosin complex;myosin filament;myosin II complex;organelle part;protein complex;striated muscle myosin thick filament;Z disc		ERK1,2 kinase substrate motif;G protein-coupled receptor kinase 1 substrate motif;GSK-3, ERK1, ERK2, CDK5 substrate motif;WW domain binding motif	1	1.90948e-32	216.29	188.02	205.78	-0.06042	1549800000	135	4	A2AAJ9;E9QQ96;Z4YJE4;A0A1W2P6H1	135;135;135;135	A2AAJ9;E9QQ96	A2AAJ9	Obscurin	Obscn	VREGADATFRCRVGGSPQPAVSWSKDGRRLG	VGGS(1)PQPAVSWSK	VGGS(109)PQPAVS(-109)WS(-144.59)K	789	3380;27120	69693;69694;69695;69696;69697;69698;69699;69700;69701;552661;552662;552663;552664;552665;552666;552667;552668;552669;552670;552671;552672;552673;552674;552675;552676;552677;552678;552679;552680;552681;552682;552683;552684;552685;552686;552687;552688;552689;552690;552691;552692;552693;552694;552695;552696;552697;552698;552699;552700;552701;552702;552703	39637;298001;298002;298003;298004;298005;298006;298007;298008;298009;298010;298011;298012;298013;298014;298015;298016;298017;298018;298019;298020;298021;298022;298023;298024;298025;298026;298027	UID789	1	444;1185
-1.17834	-1.93897	NaN	NaN	-2.28642	S	2	___1	cell differentiation;cellular developmental process;cellular process;developmental process;multicellular organismal development;multicellular organismal process	adenyl nucleotide binding;adenyl ribonucleotide binding;ankyrin binding;ATP binding;binding;catalytic activity;cytoskeletal protein binding;enzyme regulator activity;GTPase regulator activity;guanyl-nucleotide exchange factor activity;kinase activity;nucleoside-triphosphatase regulator activity;nucleotide binding;phosphotransferase activity, alcohol group as acceptor;protein binding;protein kinas…	cell part;contractile fiber part;cytoplasmic part;cytoskeletal part;intracellular organelle part;intracellular part;M band;macromolecular complex;muscle myosin complex;myosin complex;myosin filament;myosin II complex;organelle part;protein complex;striated muscle myosin thick filament;Z disc		ERK1,2 kinase substrate motif;GSK-3, ERK1, ERK2, CDK5 substrate motif;WW domain binding motif	1	3.94718e-56	265.64	237	173.19	0.2839	2472400000	7141	9	A2AAJ9;F6TJX7;F6X8F4;E9QQ96;Z4YJE4	7141;817;371;7083;7233	A2AAJ9;E9QQ96	A2AAJ9	Obscurin	Obscn	NRLGSTRGGGELYMQSPALRARDQHHREQIV	GGGELYMQS(1)PALR	GGGELY(-114.04)MQS(114.04)PALR	797	8350;8351;14305	171380;171381;171382;171383;171384;171385;171386;171387;171388;171389;171390;171391;171392;171393;171394;171395;171396;171397;171398;171399;171400;171401;171402;171403;171404;171405;171406;171407;171408;171409;171410;171411;171412;171413;171414;171415;171416;171417;171418;171419;171420;171421;171422;171423;171424;171425;171426;171427;171428;171429;171430;171431;171432;171433;171434;171435;171436;…	94243;94244;94245;94246;94247;94248;94249;94250;94251;94252;94253;94254;94255;94256;94257;94258;94259;94260;94261;94262;94263;94264;94265;94266;94267;94268;94269;94270;94271;94272;94273;94274;94275;94276;94277;94278;94279;94280;94281;94282;94283;94284;94285;94286;94287;94288;94289;94290;94291;94292;94293;94294;94295;94296;94297;94298;94299;94300;94301;159928;159929;159930;159931;159932;159933;159…	UID797	1	444;1185
0.379139	NaN	0.500551	NaN	NaN	S	2	___1	cell differentiation;cellular developmental process;cellular process;developmental process;multicellular organismal development;multicellular organismal process	adenyl nucleotide binding;adenyl ribonucleotide binding;ankyrin binding;ATP binding;binding;catalytic activity;cytoskeletal protein binding;enzyme regulator activity;GTPase regulator activity;guanyl-nucleotide exchange factor activity;kinase activity;nucleoside-triphosphatase regulator activity;nucleotide binding;phosphotransferase activity, alcohol group as acceptor;protein binding;protein kinas…	cell part;contractile fiber part;cytoplasmic part;cytoskeletal part;intracellular organelle part;intracellular part;M band;macromolecular complex;muscle myosin complex;myosin complex;myosin filament;myosin II complex;organelle part;protein complex;striated muscle myosin thick filament;Z disc		14-3-3 domain binding motif;Calmodulin-dependent protein kinase II substrate motif;Phosphorylase kinase substrate motif;PKA kinase substrate motif;PKC epsilon kinase substrate motif;PKC kinase substrate motif	1	9.14647e-07	156.72	127.73	94.007	-0.5246	459960000	4959	3	A2AAJ9;E9QQ96;Z4YJE4	4959;4893;5051	A2AAJ9;E9QQ96	A2AAJ9	Obscurin	Obscn	CELSREAVSVEWRKGSLQLFPCAKYQMVQEG	KGS(1)LQLFPCAK	KGS(94.01)LQLFPCAK	798	9333;12674	188846;188847;188848;188849;188850;188851;188852;188853;188854;188855;188856;188857;188858;188859;188860;188861;188862;188863;188864;188865;188866;188867;188868;188869;188870;188871;188872;188873;188874;188875;188876;188877;258129;258130;258131;258132;258133;258134;258135;258136;258137;258138;258139;258140;258141;258142;258143;258144;258145;258146;258147;258148;258149	103371;103372;103373;103374;103375;103376;103377;103378;103379;103380;103381;103382;103383;103384;103385;103386;103387;103388;103389;103390;103391;103392;103393;103394;141304;141305;141306;141307;141308;141309;141310;141311;141312;141313;141314;141315;141316;141317	UID798	1	444;1185
6.16763	5.66425	5.90839	5.15168	5.08985	S	3	___1	cell differentiation;cellular developmental process;cellular process;developmental process;multicellular organismal development;multicellular organismal process	adenyl nucleotide binding;adenyl ribonucleotide binding;ankyrin binding;ATP binding;binding;catalytic activity;cytoskeletal protein binding;enzyme regulator activity;GTPase regulator activity;guanyl-nucleotide exchange factor activity;kinase activity;nucleoside-triphosphatase regulator activity;nucleotide binding;phosphotransferase activity, alcohol group as acceptor;protein binding;protein kinas…	cell part;contractile fiber part;cytoplasmic part;cytoskeletal part;intracellular organelle part;intracellular part;M band;macromolecular complex;muscle myosin complex;myosin complex;myosin filament;myosin II complex;organelle part;protein complex;striated muscle myosin thick filament;Z disc		b-Adrenergic Receptor kinase substrate motif;BARD1 BRCT domain binding motif;Casein kinase II substrate motif;G protein-coupled receptor kinase 1 substrate motif	0.999997	2.06643e-89	321.62	295.49	321.62	-0.15047	17611000000	6503	13	A2AAJ9;F6TJX7;F7DCJ0;E9QQ96;Z4YJE4	6503;179;170;6445;6595	A2AAJ9;E9QQ96	A2AAJ9	Obscurin	Obscn	SAKISQAKLQVPGGDSDEETKTPSASPRHGR	ISQAKLQVPGGDS(1)DEETKTPSASPR	IS(-253.03)QAKLQVPGGDS(55.81)DEET(-55.81)KT(-70.9)PS(-98.16)AS(-110.47)PR	799	11899;15355;15356;15357;15358	243197;243198;243199;243200;243201;243202;243203;243204;243205;243206;243207;243208;243209;243210;311306;311307;311308;311309;311310;311311;311312;311313;311314;311315;311316;311317;311318;311319;311320;311321;311322;311323;311324;311325;311326;311327;311328;311329;311330;311331;311332;311333;311334;311335;311336;311337;311338;311340;311341;311342;311343;311344;311345;311346;311347;311348;311349;…	133291;133292;133293;133294;133295;133296;133297;133298;133299;170678;170679;170680;170681;170682;170683;170684;170685;170686;170687;170688;170689;170690;170691;170692;170693;170694;170695;170696;170697;170698;170699;170700;170701;170702;170703;170704;170705;170706;170707;170708;170709;170710;170711;170712;170713;170714;170716;170717;170718;170719;170720;170721;170722;170723;170724;170725;170726;…	UID799	1;2;3	444;1185
0.0489426	-0.0651169	-0.196926	NaN	-2.56934	S	2	___1	cell differentiation;cellular developmental process;cellular process;developmental process;multicellular organismal development;multicellular organismal process	adenyl nucleotide binding;adenyl ribonucleotide binding;ankyrin binding;ATP binding;binding;catalytic activity;cytoskeletal protein binding;enzyme regulator activity;GTPase regulator activity;guanyl-nucleotide exchange factor activity;kinase activity;nucleoside-triphosphatase regulator activity;nucleotide binding;phosphotransferase activity, alcohol group as acceptor;protein binding;protein kinas…	cell part;contractile fiber part;cytoplasmic part;cytoskeletal part;intracellular organelle part;intracellular part;M band;macromolecular complex;muscle myosin complex;myosin complex;myosin filament;myosin II complex;organelle part;protein complex;striated muscle myosin thick filament;Z disc		14-3-3 domain binding motif;Calmodulin-dependent protein kinase II substrate motif;Casein kinase II substrate motif;Phosphorylase kinase substrate motif;PKA kinase substrate motif;PKC epsilon kinase substrate motif;PKC kinase substrate motif	1	1.68503e-05	164.85	70.913	130.63	-0.19011	2158600000	8107	3	A2AAJ9;F6TJX7	8107;1775	A2AAJ9	A2AAJ9	Obscurin	Obscn	PPPQRPQEQATTRKFSLESRGGYAGVAGYGT	KFS(1)LESR	KFS(82.03)LES(-82.03)R	802	12598	256633;256634;256635;256636;256637;256638;256639;256640;256641;256642;256643;256644;256645;256646;256647;256648;256649;256650;256651;256652;256653;256654;256655;256656;256657;256658;256659;256660;256661;256662;256663;256664;256665;256666;256667;256668;256669;256670;256671;256672;256673;256674;256675;256676;256677;256678;256679;256680;256681;256682;256683;256684	140552;140553;140554;140555;140556;140557;140558;140559;140560;140561;140562;140563;140564;140565;140566;140567;140568;140569;140570;140571;140572;140573;140574;140575;140576;140577;140578	UID802	1	444
-0.236975	-0.45048	0.0329895	0.562811	0.411222	S	3	___1	cell differentiation;cellular developmental process;cellular process;developmental process;multicellular organismal development;multicellular organismal process	adenyl nucleotide binding;adenyl ribonucleotide binding;ankyrin binding;ATP binding;binding;catalytic activity;cytoskeletal protein binding;enzyme regulator activity;GTPase regulator activity;guanyl-nucleotide exchange factor activity;kinase activity;nucleoside-triphosphatase regulator activity;nucleotide binding;phosphotransferase activity, alcohol group as acceptor;protein binding;protein kinas…	cell part;contractile fiber part;cytoplasmic part;cytoskeletal part;intracellular organelle part;intracellular part;M band;macromolecular complex;muscle myosin complex;myosin complex;myosin filament;myosin II complex;organelle part;protein complex;striated muscle myosin thick filament;Z disc		b-Adrenergic Receptor kinase substrate motif;Casein kinase II substrate motif;ERK1,2 kinase substrate motif;GSK-3, ERK1, ERK2, CDK5 substrate motif;WW domain binding motif	0.951547	2.95905e-44	231.25	206.7	147.02	0.081358	1745900000	7720	12	A2AAJ9;F6TJX7	7720;1388	A2AAJ9	A2AAJ9	Obscurin	Obscn	LVMRSIPELLQGPPDSPSLGVARHLRGEASG	SIPELLQGPPDS(0.952)PS(0.048)LGVAR	S(-117.12)IPELLQGPPDS(12.93)PS(-12.93)LGVAR	811	22711	461228;461229;461230;461231;461232;461233;461234;461235;461236;461237;461238;461239;461240;461241;461242;461243;461244;461245;461246;461247;461248;461249;461250;461251;461252;461253;461254;461255;461256;461257;461258;461259;461260;461261;461263;461264;461265;461266;461267;461268;461269;461270;461271;461272;461273;461274;461275;461278;461279;461280;461281;461282;461283;461284;461285;461286;461289;…	249001;249002;249003;249004;249005;249006;249007;249008;249009;249010;249011;249012;249013;249014;249015;249016;249017;249018;249019;249020;249021;249022;249023;249024;249025;249026;249027;249028;249029;249030;249031;249032;249033;249034;249036;249037;249038;249039;249040;249041;249042;249043;249044;249045;249046;249047;249048;249049	UID811	1	444
-0.187265	0.572371	0.227459	-1.00541	-0.354227	S	2	___1	cell differentiation;cellular developmental process;cellular process;developmental process;multicellular organismal development;multicellular organismal process	adenyl nucleotide binding;adenyl ribonucleotide binding;ankyrin binding;ATP binding;binding;catalytic activity;cytoskeletal protein binding;enzyme regulator activity;GTPase regulator activity;guanyl-nucleotide exchange factor activity;kinase activity;nucleoside-triphosphatase regulator activity;nucleotide binding;phosphotransferase activity, alcohol group as acceptor;protein binding;protein kinas…	cell part;contractile fiber part;cytoplasmic part;cytoskeletal part;intracellular organelle part;intracellular part;M band;macromolecular complex;muscle myosin complex;myosin complex;myosin filament;myosin II complex;organelle part;protein complex;striated muscle myosin thick filament;Z disc		BARD1 BRCT domain binding motif;Casein kinase II substrate motif;G protein-coupled receptor kinase 1 substrate motif;GSK3 kinase substrate motif;MAPKAPK2 kinase substrate motif;MDC1 BRCT domain binding motif;Plk1 PBD domain binding motif	0.999624	3.15494e-230	402.83	379.85	211.43	0.79957	5672700000	5745	11	A2AAJ9;E9QQ96;Z4YJE4	5745;5687;5837	A2AAJ9;E9QQ96	A2AAJ9	Obscurin	Obscn	DELARTGEADLSHTSSDDESRAGTPSLVTYL	TGEADLSHT(0.025)S(0.976)S(1)DDESR	T(-157.31)GEADLS(-71.31)HT(-16.07)S(16.07)S(34.14)DDES(-77.49)R	817	25051;25052;25054;25055;25056	508062;508063;508064;508065;508066;508067;508069;508070;508072;508074;508075;508079;508080;508082;508083;508086;508087;508088;508090;508091;508092;508093;508095;508096;508097;508098;508100;508103;508104;508106;508107;508108;508109;508111;508112;508114;508116;508117;508118;508119;508121;508123;508124;508125;508126;508128;508129;508131;508133;508134;508135;508136;508137;508138;508139;508140;508141;…	273771;273772;273773;273774;273775;273776;273778;273779;273781;273783;273784;273788;273789;273791;273792;273795;273796;273797;273799;273800;273801;273802;273804;273805;273806;273807;273809;273812;273813;273815;273816;273817;273818;273820;273821;273823;273825;273826;273827;273828;273829;273831;273833;273834;273835;273836;273837;273839;273840;273842;273843;273845;273846;273847;273848;273849;273850;…	UID817	1;2	444;1185
1.12057	0.687946	1.26147	1.21505	1.42648	S	3	___1		binding;identical protein binding;protein binding;protein dimerization activity;protein homodimerization activity	cell part;contractile fiber part;cytoplasmic part;intracellular part;M band;organelle part		Casein kinase II substrate motif;ERK1,2 kinase substrate motif;G protein-coupled receptor kinase 1 substrate motif;GSK-3, ERK1, ERK2, CDK5 substrate motif;WW domain binding motif	0.99955	2.59015e-23	192.62	180.02	185.17	0.83008	2033500000	6	5	A2ABU4	6	A2ABU4	A2ABU4	Myomesin-3	Myom3	__________MTLPHSPGSAGEPQASQTVQV	TLPHS(1)PGSAGEPQASQTVQVHR	T(-39.17)LPHS(34.83)PGS(-34.83)AGEPQAS(-124.22)QT(-134.66)VQVHR	828	25531;25533	520089;520090;520091;520092;520093;520094;520095;520096;520097;520098;520104;520105;520106;520107;520108;520109;520110;520111;520112;520114;520115;520116;520117;520118;520119;520120;520121;520122;520123;520124;520125;520126;520127;520128;520129;520130;520131;520132;520133;520134;520135;520136;520137;520138;520139;520140;520141;520142;520143;520144;520145;520146;520147;520158;520159;520160;520161;…	280422;280423;280424;280425;280426;280427;280428;280429;280430;280431;280437;280438;280439;280440;280441;280442;280443;280444;280445;280447;280448;280449;280450;280451;280452;280461;280462;280463;280464;280466;280467;280468;280472;280473;280474;280475;280476;280477	UID828	1	447
NaN	NaN	NaN	NaN	-3.80412	S	2	___1		binding;cation binding;ion binding;metal ion binding;nucleic acid binding			Casein kinase II substrate motif;DNA dependent Protein kinase substrate motif	0.999687	0.0131962	70.389	32.659	70.389	2.3051	278480000	382	6	A2ADM8	382	A2ADM8	A2ADM8		Zfp831	CSSSGNRAERGTPGPSLELEKKKLEERIAQL	GTPGPS(1)LELEK	GT(-35.04)PGPS(35.04)LELEK	839	9500	191886;191887;191888;191889;191890;191891;191892;191893;191894;191895;191896;191897;191898;191899;191900;191901;191902;191903;191904;191905;191906;191907;191908;191909;191910;191911;191912;191913;191914;191915;191916;191917;191918;191919;191920;191921;191922;191923	105026;105027;105028;105029;105030	UID839	1	455
NaN	-2.95297	NaN	NaN	NaN	S	3	___1	carbohydrate metabolic process;cellular carbohydrate metabolic process;cellular glucan metabolic process;cellular macromolecule metabolic process;cellular metabolic process;cellular polysaccharide metabolic process;cellular process;cellular protein metabolic process;energy derivation by oxidation of organic compounds;energy reserve metabolic process;generation of precursor metabolites and energy;…	calmodulin-dependent protein kinase activity;catalytic activity;hydrolase activity;hydrolase activity, acting on glycosyl bonds;hydrolase activity, hydrolyzing O-glycosyl compounds;kinase activity;phosphorylase kinase activity;phosphotransferase activity, alcohol group as acceptor;protein kinase activity;protein serine/threonine kinase activity;transferase activity;transferase activity, transferr…	cell part;cytoplasmic part;intracellular part;macromolecular complex;membrane;phosphorylase kinase complex;plasma membrane;protein complex	Calcium signaling pathway;Insulin signaling pathway	14-3-3 domain binding motif;Akt kinase substrate motif;Calmodulin-dependent protein kinase II substrate motif;CLK1 kinase substrate motif;MAPKAPK1 kinase substrate motif;MAPKAPK2 kinase substrate motif;PKA kinase substrate motif;PKC kinase substrate motif	0.999998	6.81854e-22	203.31	182.72	153.51	-0.14428	8999500000	7	3	A2AI91;A2AI89;A2AI88;A2AI87;P18826;A2AHQ8;Q6PE66;A2AHQ7;Q8BWJ3	7;7;7;7;7;7;7;7;7	A2AI91	A2AI91	Phosphorylase b kinase regulatory subunit alpha, skeletal muscle isoform;Phosphorylase b kinase regulatory subunit alpha, liver isoform	Phka1;Phka2	_________MRSRSNSGVRLDGYARLVHQTI	SNS(1)GVRLDGYAR	S(-56.41)NS(56.41)GVRLDGY(-118.31)AR	878	23313;23858	472497;472498;472499;472500;472501;472502;472503;472504;472505;472506;472507;472508;472509;472510;472511;472512;472513;472514;472515;472516;472517;472518;472519;472520;472521;472522;472523;472524;472525;472526;472527;472528;472529;472530;472531;472532;472533;472534;472535;472536;472537;472538;472539;472540;472541;472542;472543;472544;472545;472546;472547;472548;472549;472550;472551;472552;472553;…	254867;254868;254869;254870;254871;254872;254873;254874;254875;254876;254877;254878;254879;254880;254881;254882;254883;254884;254885;254886;254887;254888;254889;254890;254891;254892;254893;254894;254895;254896;254897;254898;254899;254900;254901;254902;254903;254904;254905;254906;254907;254908;254909;254910;254911;254912;254913;254914;254915;254916;254917;254918;254919;254920;254921;254922;254923;…	UID878	1	480
-1.06132	-1.13574	-1.0238	NaN	NaN	S	2	___1	biological regulation;cellular chemical homeostasis;cellular component organization;cellular component organization or biogenesis;cellular homeostasis;cellular ion homeostasis;cellular process;chemical homeostasis;homeostatic process;ion homeostasis;neuromuscular junction development;regulation of biological process;regulation of biological quality;regulation of cardiac muscle contraction;regulat…	ATPase binding;binding;channel regulator activity;enzyme binding;ion channel binding;nitric-oxide synthase binding;protein binding;sodium channel regulator activity	cell junction;cell part;cytoplasm;cytoskeleton;intracellular;intracellular non-membrane-bounded organelle;intracellular organelle;intracellular part;macromolecular complex;membrane;neuromuscular junction;non-membrane-bounded organelle;organelle;plasma membrane;postsynaptic membrane;protein complex;sarcolemma;synapse;synapse part;synaptic membrane		14-3-3 domain binding motif;Calmodulin-dependent protein kinase II substrate motif;Calmodulin-dependent protein kinase IV substrate motif;Chk1 kinase substrate motif;DNA dependent Protein kinase substrate motif;G protein-coupled receptor kinase 1 substrate motif;PKA kinase substrate motif;PKC kinase substrate motif	0.997754	6.4843e-118	279.63	269.47	77.913	-0.49456	3099400000	194	3	A2AKD7;Q61234	194;194	A2AKD7	A2AKD7	Alpha-1-syntrophin	Snta1	VGWDSPPASPLQRQPSSPGPQPRNLSEAKHV	QPS(0.998)S(0.002)PGPQPR	QPS(26.48)S(-26.48)PGPQPR	906	18327;18328;19766	370017;370018;370019;370020;370021;370022;370023;370024;370025;370026;370027;370028;370030;370031;370033;370034;370035;370036;370037;370038;370039;370040;370041;370042;370043;370044;370045;370046;370047;370048;370050;370052;370053;370054;370055;370056;370057;370058;370059;370060;370061;370062;370063;370064;370065;370066;370067;370068;370069;370070;370071;370072;370073;370074;370075;370076;370077;…	201579;201580;201581;201582;201583;201584;201585;201586;201587;201588;201589;201590;201592;201593;201595;201596;201597;201598;201599;201600;201601;201602;201603;201604;201605;201606;201607;201608;201609;201610;201612;201614;201615;201616;214954;214955;214956;214958;214959;214960;214961;214962;214963;214964;214966;214967;214968;214969;214970;214971;214972;214973	UID906	1;2	495
-1.49878	-1.31855	-1.8725	-3.87262	-2.75175	S	2	___1	biological regulation;cellular chemical homeostasis;cellular component organization;cellular component organization or biogenesis;cellular homeostasis;cellular ion homeostasis;cellular process;chemical homeostasis;homeostatic process;ion homeostasis;neuromuscular junction development;regulation of biological process;regulation of biological quality;regulation of cardiac muscle contraction;regulat…	ATPase binding;binding;channel regulator activity;enzyme binding;ion channel binding;nitric-oxide synthase binding;protein binding;sodium channel regulator activity	cell junction;cell part;cytoplasm;cytoskeleton;intracellular;intracellular non-membrane-bounded organelle;intracellular organelle;intracellular part;macromolecular complex;membrane;neuromuscular junction;non-membrane-bounded organelle;organelle;plasma membrane;postsynaptic membrane;protein complex;sarcolemma;synapse;synapse part;synaptic membrane		ERK1,2 kinase substrate motif;GSK-3, ERK1, ERK2, CDK5 substrate motif;MDC1 BRCT domain binding motif;Plk1 PBD domain binding motif;WW domain binding motif	0.973524	1.91842e-78	270.21	259.59	62.298	-0.13519	381650000	195	4	A2AKD7;Q61234	195;195	A2AKD7	A2AKD7	Alpha-1-syntrophin	Snta1	GWDSPPASPLQRQPSSPGPQPRNLSEAKHVS	QPS(0.026)S(0.974)PGPQPR	QPS(-15.65)S(15.65)PGPQPR	907	18327;18328;19766	370029;370032;370049;396473;396480;396485;396489;396490;396491;396492;396493;396495;396496;396503;396504;396506;396507;396509;396511;396514;396516;396518;396519;396521;396522;396527;396529;396531;396535;396538;396540;396541;396547	201591;201594;201611;214957;214965;214970	UID907	1	495
NaN	NaN	NaN	NaN	-4.51889	S	3	___1	actin cytoskeleton organization;actin filament-based process;actomyosin structure organization;anatomical structure development;anatomical structure formation involved in morphogenesis;biological regulation;biosynthetic process;cardiac myofibril assembly;cellular biosynthetic process;cellular component assembly;cellular component assembly at cellular level;cellular component assembly involved in …	enzyme activator activity;enzyme regulator activity;GTPase activator activity;GTPase regulator activity;nucleoside-triphosphatase regulator activity	cell part;contractile fiber part;cytoplasm;cytoplasmic part;intracellular part;organelle part;Z disc		Casein kinase II substrate motif;CLK1,2 kinase substrate motif;PKA kinase substrate motif;PKC kinase substrate motif	1	0.000705747	114.76	69.103	47.712	-0.21922	880470000	236	4	A2AMM0	236	A2AMM0	A2AMM0	Muscle-related coiled-coil protein	Murc	RTRIVTPERRERLRQSGERLRQSGERLRQSG	LRQS(1)GERLR	LRQS(47.71)GERLR	911	6548;15444	138988;138989;138990;138991;138992;138993;138994;138995;313234;313235;313236;313237;313238;313239;313240;313241;313242;313243;313244;313245;313246;313247;313248;313249;313250;313251;313252;313253;313254;313255;313256;313257;313258;313259;313260;313261;313262	77847;77848;77849;77850;77851;77852;171658;171659;171660;171661;171662;171663;171664;171665	UID911	1	503
-2.09629	NaN	NaN	-2.4165	NaN	S	2	___1	actin cytoskeleton organization;actin filament-based process;actomyosin structure organization;anatomical structure development;anatomical structure formation involved in morphogenesis;biological regulation;biosynthetic process;cardiac myofibril assembly;cellular biosynthetic process;cellular component assembly;cellular component assembly at cellular level;cellular component assembly involved in …	enzyme activator activity;enzyme regulator activity;GTPase activator activity;GTPase regulator activity;nucleoside-triphosphatase regulator activity	cell part;contractile fiber part;cytoplasm;cytoplasmic part;intracellular part;organelle part;Z disc		14-3-3 domain binding motif;Calmodulin-dependent protein kinase II substrate motif;Casein kinase II substrate motif;MDC1 BRCT domain binding motif;Phosphorylase kinase substrate motif;PKA kinase substrate motif;PKC kinase substrate motif;Plk1 PBD domain binding motif	0.996022	1.07048e-43	227.4	222.7	204.89	0.025855	255840000	20	3	A2AMM0	20	A2AMM0	A2AMM0	Muscle-related coiled-coil protein	Murc	GSASNAGKIHQNRLSSVTEDEDQDAALTIVT	LS(0.004)S(0.996)VTEDEDQDAALTIVTVLDR	LS(-24)S(24)VT(-48.16)EDEDQDAALT(-179.07)IVT(-190.67)VLDR	914	11062;11063;15679;15680	226726;226728;226730;226734;226736;226737;226738;226739;317041;317042;317044;317045;317046;317047;317049;317051;317052;317054;317055;317056;317057;317058;317059;317060;317061;317062;317063;317064;317065;317066;317068;317070;317071;317072;317073;317074	124506;124508;173410;173411;173413;173414;173415;173416;173418;173420;173421;173424	UID914	1	503
1.5557	1.35769	1.35342	0.133835	0.38135	S	2	___1	actin cytoskeleton organization;actin filament-based process;actomyosin structure organization;biological regulation;cellular component organization;cellular component organization at cellular level;cellular component organization or biogenesis;cellular component organization or biogenesis at cellular level;cellular process;cytoskeleton organization;organelle organization;regulation of actin cyto…		cell part;contractile fiber;contractile fiber part;cytoplasmic part;cytoskeletal part;extracellular membrane-bounded organelle;extracellular organelle;extracellular region part;extracellular vesicular exosome;intracellular non-membrane-bounded organelle;intracellular organelle;intracellular organelle part;intracellular part;macromolecular complex;membrane-bounded organelle;membrane-bounded vesicl…		Casein kinase II substrate motif	0.999999	1.20488e-42	235.35	215.58	130.27	2.1498	19312000000	7026	6	A2AQA9;A2AQB2;E9Q1W3;F6X9B6	6783;2918;7026;642	A2AQA9;A2AQB2;E9Q1W3	E9Q1W3		Neb	AQRRSRDQSRSASALSISGGEEKSEHSEAAD	SASALS(1)IS(1)GGEEK	S(-80.08)AS(-59.94)ALS(59.94)IS(74.83)GGEEK	946	4499;4500;21850;21851;21853;21854;21855;23775;23776;23777	94656;94657;94658;94659;94660;94661;94662;94663;94664;94665;94666;94667;94668;94669;94670;94671;94672;94673;94674;94675;94676;444441;444442;444443;444444;444445;444446;444447;444448;444449;444450;444451;444452;444454;444455;444456;444457;444459;444460;444461;444462;444463;444464;444465;444466;444467;444468;444469;444470;444471;444472;444473;444474;444475;444476;444477;444478;444479;444480;444481;…	53207;53208;53209;53210;53211;53212;53213;53214;53215;53216;240126;240127;240128;240129;240130;240131;240132;240133;240134;240135;240136;240137;240139;240140;240141;240142;240144;240145;240146;240147;240148;240149;240150;240151;240152;240153;240154;240155;240156;240157;240158;240159;240160;240161;240162;240163;240164;240165;240166;240167;240168;240169;240171;240172;240173;240174;240175;240176;240…	UID946	1;2;3	518;519;1053
-2.18415	NaN	NaN	NaN	NaN	S	3	___1	actin cytoskeleton organization;actin filament-based process;actomyosin structure organization;biological regulation;cellular component organization;cellular component organization at cellular level;cellular component organization or biogenesis;cellular component organization or biogenesis at cellular level;cellular process;cytoskeleton organization;organelle organization;regulation of actin cyto…		cell part;contractile fiber;contractile fiber part;cytoplasmic part;cytoskeletal part;extracellular membrane-bounded organelle;extracellular organelle;extracellular region part;extracellular vesicular exosome;intracellular non-membrane-bounded organelle;intracellular organelle;intracellular organelle part;intracellular part;macromolecular complex;membrane-bounded organelle;membrane-bounded vesicl…		14-3-3 domain binding motif;Calmodulin-dependent protein kinase II substrate motif;Calmodulin-dependent protein kinase IV substrate motif;Casein kinase II substrate motif;PKA kinase substrate motif;PKC kinase substrate motif	0.999836	0.000429438	81.448	62.867	81.448	0.034298	145710000	6002	1	A2AQA9;A2AQB2;E9Q1W3;G3UWS1	5759;1987;6002;310	A2AQA9;A2AQB2;E9Q1W3	E9Q1W3		Neb	EVSDLKYKEVYQRNKSNCTIKPDAVHIKAAK	S(1)NCTIKPDAVHIK	S(37.86)NCT(-37.86)IKPDAVHIK	968	23280	471948;471949;471950;471951;471952;471953;471954;471955;471956;471957;471958;471959;471960;471961;471962;471963;471964;471965;471966;471967;471968;471969;471970;471971;471972;471973;471974;471975;471976;471977	254636;254637;254638;254639;254640	UID968	1	518;519;1053
NaN	NaN	NaN	1.23062	2.10772	S	3	___1	actin cytoskeleton organization;actin filament-based process;actomyosin structure organization;biological regulation;cellular component organization;cellular component organization at cellular level;cellular component organization or biogenesis;cellular component organization or biogenesis at cellular level;cellular process;cytoskeleton organization;organelle organization;regulation of actin cyto…		cell part;contractile fiber;contractile fiber part;cytoplasmic part;cytoskeletal part;extracellular membrane-bounded organelle;extracellular organelle;extracellular region part;extracellular vesicular exosome;intracellular non-membrane-bounded organelle;intracellular organelle;intracellular organelle part;intracellular part;macromolecular complex;membrane-bounded organelle;membrane-bounded vesicl…		14-3-3 domain binding motif;Calmodulin-dependent protein kinase II substrate motif;Casein kinase II substrate motif;MDC1 BRCT domain binding motif;Phosphorylase kinase substrate motif;PKA kinase substrate motif;PKC kinase substrate motif;Plk1 PBD domain binding motif;PP2B substrate motif	0.999642	1.5257e-124	314.77	303.12	176.7	0.39053	9482100000	7076	3	A2AQA9;A2AQB2;E9Q1W3;F6X9B6	6833;2968;7076;692	A2AQA9;A2AQB2;E9Q1W3	E9Q1W3		Neb	YKHVKTTQLPQQRSSSVATQQTTLSSIPSHP	SSS(1)VATQQTTLSSIPSHPSTAGK	S(-41.35)S(-35.47)S(35.47)VAT(-63.68)QQT(-85.36)T(-91.17)LS(-100.76)S(-104.64)IPS(-113.7)HPS(-124.6)T(-123.31)AGK	971	24183;24184;24185	490345;490351;490352;490354;490355;490358;490364;490374;490375;490376;490382;490386;490387;490389;490390;490391;490393;490394;490396;490397;490398;490399;490400;490402;490403;490404;490405;490406;490407;490408;490409;490410;490411;490412;490414;490415;490417;490418;490419;490420;490422;490423;490425;490427;490430;490431;490434;490435;490438;490439;490441;490442;490445;490446;490449;490450;490451;…	264064;264070;264071;264073;264074;264077;264083;264093;264094;264095;264101;264105;264106;264108;264109;264110;264112;264113;264115;264116;264117;264118;264119;264121;264122;264123;264124;264125;264126;264127;264128;264129;264130;264131;264133;264134;264136;264137;264138;264139;264141;264142;264144;264146;264149;264150;264153;264154;264157;264158;264160;264161;264164;264165;264168;264169;264170;…	UID971	1;2;3	518;519;1053
NaN	NaN	NaN	-1.15052	NaN	S	2	___1	actin cytoskeleton organization;actin filament-based process;actomyosin structure organization;biological regulation;cellular component organization;cellular component organization at cellular level;cellular component organization or biogenesis;cellular component organization or biogenesis at cellular level;cellular process;cytoskeleton organization;organelle organization;regulation of actin cyto…		cell part;contractile fiber;contractile fiber part;cytoplasmic part;cytoskeletal part;extracellular membrane-bounded organelle;extracellular organelle;extracellular region part;extracellular vesicular exosome;intracellular non-membrane-bounded organelle;intracellular organelle;intracellular organelle part;intracellular part;macromolecular complex;membrane-bounded organelle;membrane-bounded vesicl…		Casein kinase II substrate motif;MDC1 BRCT domain binding motif;Plk1 PBD domain binding motif	0.998971	1.46964e-140	317.59	302.51	317.59	-0.57591	3873100000	7086	13	A2AQA9;A2AQB2;E9Q1W3;F6X9B6	6843;2978;7086;702	A2AQA9;A2AQB2;E9Q1W3	E9Q1W3		Neb	QQRSSSVATQQTTLSSIPSHPSTAGKIFRAI	SSSVATQQTTLS(0.001)S(0.999)IPSHPSTAGK	S(-172.42)S(-172.42)S(-148.29)VAT(-135.26)QQT(-85.46)T(-63.32)LS(-29.93)S(29.93)IPS(-48.88)HPS(-94.96)T(-101.66)AGK	973	24183;24184;24185	490350;490353;490359;490361;490366;490370;490373;490377;490392;490395;490401;490413;490421;490424;490426;490428;490429;490432;490433;490436;490437;490440;490443;490444;490447;490448;490453;490456;490460;490463;490464;490469;490470;490472;490473;490474;490477;490480;490481;490482;490485;490486;490487;490489;490491;490492;490493;490495;490496;490498;490500;490501;490503;490504;490505;490506;490508;…	264069;264072;264078;264080;264085;264089;264092;264096;264111;264114;264120;264132;264140;264143;264145;264147;264148;264151;264152;264155;264156;264159;264162;264163;264166;264167;264172;264175;264179;264182;264183;264184;264185;264186;264189;264190;264191;264195;264198;264199;264200;264203;264208;264209;264211;264213;264216;264218;264220;264224;264225;264226;264229;264230;264231;264232;264233;…	UID973	1;2;3	518;519;1053
NaN	NaN	NaN	NaN	-1.53623	S	2	___1	actin cytoskeleton organization;actin filament-based process;actomyosin structure organization;biological regulation;cellular component organization;cellular component organization at cellular level;cellular component organization or biogenesis;cellular component organization or biogenesis at cellular level;cellular process;cytoskeleton organization;organelle organization;regulation of actin cyto…		cell part;contractile fiber;contractile fiber part;cytoplasmic part;cytoskeletal part;extracellular membrane-bounded organelle;extracellular organelle;extracellular region part;extracellular vesicular exosome;intracellular non-membrane-bounded organelle;intracellular organelle;intracellular organelle part;intracellular part;macromolecular complex;membrane-bounded organelle;membrane-bounded vesicl…		PKA kinase substrate motif;PKC kinase substrate motif	1	5.7361e-14	181.08	153.37	180.76	-0.68838	645350000	5645	11	A2AQA9;A2AQB2;E9Q1W3	5402;1630;5645	A2AQA9;A2AQB2;E9Q1W3	E9Q1W3		Neb	VQELKTHLSELVYRASGKKQKSIFTSVPDTP	THLSELVYRAS(1)GK	T(-151.68)HLS(-83.97)ELVY(-83.04)RAS(83.04)GK	977	25177;25178	510711;510712;510713;510714;510715;510716;510717;510718;510719;510720;510721;510722;510723;510724;510725;510726;510727;510728;510729;510730;510731;510732;510733;510734;510735;510736;510737;510738;510739;510740;510741;510742;510743;510744;510745;510746;510747;510748;510749;510750;510751;510752;510753;510754;510755;510756;510757;510758;510759;510760;510761;510762;510763;510764	275131;275132;275133;275134;275135;275136;275137;275138;275139;275140;275141	UID977	1	518;519;1053
2.03322	2.22379	2.12567	2.58281	2.12593	S	2	___1	actin cytoskeleton organization;actin filament-based process;actomyosin structure organization;biological regulation;cellular component organization;cellular component organization at cellular level;cellular component organization or biogenesis;cellular component organization or biogenesis at cellular level;cellular process;cytoskeleton organization;organelle organization;regulation of actin cyto…		cell part;contractile fiber;contractile fiber part;cytoplasmic part;cytoskeletal part;extracellular membrane-bounded organelle;extracellular organelle;extracellular region part;extracellular vesicular exosome;intracellular non-membrane-bounded organelle;intracellular organelle;intracellular organelle part;intracellular part;macromolecular complex;membrane-bounded organelle;membrane-bounded vesicl…		Casein kinase II substrate motif;Pyruvate dehydrogenase kinase substrate motif	1	3.22794e-108	306.81	299.86	286.76	-0.83146	3657000000	6988	5	A2AQA9;A2AQB2;E9Q1W3;F6X9B6	6745;2880;6988;604	A2AQA9;A2AQB2;E9Q1W3	E9Q1W3		Neb	QDTITGLRVWRTNPGSVFDYDPAEDNIQSRS	TNPGS(1)VFDYDPAEDNIQSR	T(-79.01)NPGS(79.01)VFDY(-218.3)DPAEDNIQS(-250.15)R	981	25685;28916	522512;522513;522514;522515;522516;522517;522518;522519;522520;522521;522522;522523;522524;522525;522526;522527;522528;522529;522530;522531;522532;522533;522534;522535;522536;522537;522538;522539;522540;522541;522542;522543;522544;522545;522546;522547;522548;522549;522550;522551;522552;522553;522554;522556;522557;522558;522559;522560;522561;522562;522563;522564;522565;522566;522567;522568;522569;…	281566;281567;281568;281569;281570;281571;281572;281573;281574;281575;281576;281577;281578;281579;281580;281581;281582;281583;281584;281585;281586;281587;281588;281589;281590;281591;281592;281593;281594;281595;281596;281597;281598;281599;281600;281601;281602;281603;281604;281605;281606;281607;281608;281610;281611;281612;281613;281614;281615;281616;281617;281618;281619;281620;281621;281622;281623;…	UID981	1	518;519;1053
NaN	NaN	NaN	NaN	-0.416674	S	2	___1		actin binding;actin filament binding;binding;cytoskeletal protein binding;protein binding	cell part;cytoplasm;intracellular membrane-bounded organelle;intracellular organelle;intracellular organelle part;intracellular part;membrane;membrane-bounded organelle;nuclear part;nucleoplasm;nucleus;organelle;organelle part;plasma membrane		14-3-3 domain binding motif;Calmodulin-dependent protein kinase II alpha substrate motif;Calmodulin-dependent protein kinase II substrate motif;Calmodulin-dependent protein kinase IV substrate motif;Casein kinase II substrate motif;Chk1 kinase substrate motif;Doublecortin kinase-1 kinase substrate motif;G protein-coupled receptor kinase 1 substrate motif;Phosphorylase kinase substrate motif;PKA k…	0.997428	0.00209096	79.393	73.43	79.393	0.46597	23312000	738	3	A2AQD6;A2AQD5;Q922B9	738;738;738	A2AQD6	A2AQD6	Sperm-specific antigen 2 homolog	Ssfa2	RYLLAKAGYPLRRSQSLPTTLLSPVRVVSSV	S(0.002)QS(0.997)LPTTLLSPVR	S(-26.14)QS(26.14)LPT(-39.48)T(-45)LLS(-60.1)PVR	988	23734	480503;480504;480505;480506;480507	258980;258981	UID988	1	520
-2.49272	-1.07663	NaN	NaN	NaN	S	2	___1	actin cytoskeleton organization;actin filament organization;actin filament-based process;actomyosin structure organization;adult heart development;anatomical structure development;anatomical structure formation involved in morphogenesis;anatomical structure morphogenesis;anterior/posterior pattern specification;biological regulation;cardiac muscle contraction;cardiac muscle fiber development;card…	actin binding;actin filament binding;actinin binding;adenyl nucleotide binding;adenyl ribonucleotide binding;alpha-actinin binding;ankyrin binding;ATP binding;binding;calcium ion binding;calmodulin binding;catalytic activity;cation binding;cytoskeletal protein binding;enzyme binding;identical protein binding;ion binding;kinase activity;kinase binding;metal ion binding;muscle alpha-actinin binding…	A band;cell part;chromosome;condensed chromosome;condensed nuclear chromosome;contractile fiber part;cytoplasm;cytoplasmic part;cytoskeletal part;extracellular membrane-bounded organelle;extracellular organelle;extracellular region part;extracellular vesicular exosome;I band;intracellular membrane-bounded organelle;intracellular non-membrane-bounded organelle;intracellular organelle;intracellular…	Dilated cardiomyopathy;Hypertrophic cardiomyopathy (HCM)	DNA dependent Protein kinase substrate motif	0.993139	1.93284e-05	100.41	89.754	85.855	-0.18629	138400000	27877	12	A2ASS6;E9Q8K5;E9Q8N1	27877;26131;26131	A2ASS6;E9Q8K5	A2ASS6	Titin	Ttn	PLVRAEDPVFLPSPPSKPKIVDSGKTTITIG	AEDPVFLPS(0.007)PPS(0.993)KPK	AEDPVFLPS(-21.61)PPS(21.61)KPK	1009	564;566	11615;11616;11617;11618;11619;11620;11621;11622;11651;11652;11653;11654;11655;11656;11657;11658;11659;11660;11661;11662;11663;11664;11665;11666;11667;11668;11669;11670;11671;11672;11673;11674;11675;11676;11677;11678	6376;6385;6386;6387;6388;6389;6390;6391;6392;6393;6394;6395	UID1009	1	530;1117
NaN	-1.75975	NaN	NaN	NaN	S	2	___1	actin cytoskeleton organization;actin filament organization;actin filament-based process;actomyosin structure organization;adult heart development;anatomical structure development;anatomical structure formation involved in morphogenesis;anatomical structure morphogenesis;anterior/posterior pattern specification;biological regulation;cardiac muscle contraction;cardiac muscle fiber development;card…	actin binding;actin filament binding;actinin binding;adenyl nucleotide binding;adenyl ribonucleotide binding;alpha-actinin binding;ankyrin binding;ATP binding;binding;calcium ion binding;calmodulin binding;catalytic activity;cation binding;cytoskeletal protein binding;enzyme binding;identical protein binding;ion binding;kinase activity;kinase binding;metal ion binding;muscle alpha-actinin binding…	A band;cell part;chromosome;condensed chromosome;condensed nuclear chromosome;contractile fiber part;cytoplasm;cytoplasmic part;cytoskeletal part;extracellular membrane-bounded organelle;extracellular organelle;extracellular region part;extracellular vesicular exosome;I band;intracellular membrane-bounded organelle;intracellular non-membrane-bounded organelle;intracellular organelle;intracellular…	Dilated cardiomyopathy;Hypertrophic cardiomyopathy (HCM)	DNA dependent Protein kinase substrate motif;ERK1,2 kinase substrate motif;G protein-coupled receptor kinase 1 substrate motif;GSK-3, ERK1, ERK2, CDK5 substrate motif;WW domain binding motif	0.999941	1.1865e-81	264.36	246.73	178.77	-0.72734	10122000000	879	6	A2ASS6;E9Q8K5;E9Q8N1	879;879;879	A2ASS6;E9Q8K5	A2ASS6	Titin	Ttn	TVKPGETRVRAEPTPSPQFPFADMPPPDTYK	AEPTPS(1)PQFPFADMPPPDTYK	AEPT(-42.28)PS(42.28)PQFPFADMPPPDT(-137.04)Y(-172.33)K	1010	705;706;28167;28169	14626;14627;14628;14630;14631;14632;14633;14634;14635;14636;14637;14638;14639;14640;14641;14642;14643;14644;14645;14646;14647;14648;14649;14650;14651;14652;14653;14654;14655;14656;14657;14658;14659;14660;14661;14662;14663;14664;14665;14666;14667;14668;14669;14670;14671;14672;14673;14674;14675;14676;14677;14678;14679;14680;14681;14682;14683;14684;14685;14686;14687;14689;14690;14691;14692;14693;146…	7915;7916;7917;7919;7920;7921;7922;7923;7924;7925;7926;7927;7928;7929;7930;7931;7932;7933;7934;7935;7936;7937;7938;7939;7940;7941;7942;7943;7944;7945;7946;7947;7948;7949;7950;7951;7952;7953;7954;7955;7956;7957;7958;7959;7961;7962;7963;7964;7965;7966;7967;7968;7969;7970;7971;7972;7973;7974;7975;7976;7977;7978;7979;7980;7981;7982;7983;7984;7985;7986;7987;7988;7989;7990;7991;7992;7993;7994;7995;7996…	UID1010	1	530;1117
NaN	NaN	NaN	-3.75592	NaN	S	2	___1	actin cytoskeleton organization;actin filament organization;actin filament-based process;actomyosin structure organization;adult heart development;anatomical structure development;anatomical structure formation involved in morphogenesis;anatomical structure morphogenesis;anterior/posterior pattern specification;biological regulation;cardiac muscle contraction;cardiac muscle fiber development;card…	actin binding;actin filament binding;actinin binding;adenyl nucleotide binding;adenyl ribonucleotide binding;alpha-actinin binding;ankyrin binding;ATP binding;binding;calcium ion binding;calmodulin binding;catalytic activity;cation binding;cytoskeletal protein binding;enzyme binding;identical protein binding;ion binding;kinase activity;kinase binding;metal ion binding;muscle alpha-actinin binding…	A band;cell part;chromosome;condensed chromosome;condensed nuclear chromosome;contractile fiber part;cytoplasm;cytoplasmic part;cytoskeletal part;extracellular membrane-bounded organelle;extracellular organelle;extracellular region part;extracellular vesicular exosome;I band;intracellular membrane-bounded organelle;intracellular non-membrane-bounded organelle;intracellular organelle;intracellular…	Dilated cardiomyopathy;Hypertrophic cardiomyopathy (HCM)	14-3-3 domain binding motif;AMP-activated protein kinase substrate motif;Calmodulin-dependent protein kinase II substrate motif;HMGCoA Reductase kinase substrate motif;PKA kinase substrate motif;PKC kinase substrate motif	1	5.23651e-92	284.71	261.48	200.04	-0.48021	890760000	30852	3	A2ASS6;E9Q8K5;E9Q8N1	30852;29106;29106	A2ASS6;E9Q8K5	A2ASS6	Titin	Ttn	LDARLQGDLVTIRAGSDLVLDAAVGGKPEPK	AGS(1)DLVLDAAVGGKPEPK	AGS(200.04)DLVLDAAVGGKPEPK	1014	1044	22271;22272;22273;22274;22275;22276;22277;22278;22279;22280;22281;22282;22283;22284;22285;22286;22287;22288;22289;22290;22291;22292;22293;22294;22295;22296;22297;22298;22299;22300;22301;22302;22303;22304;22305;22306;22307;22308;22309;22310	13015;13016;13017;13018;13019;13020;13021;13022;13023;13024;13025;13026;13027;13028;13029;13030;13031;13032;13033;13034;13035;13036;13037;13038;13039	UID1014	1	530;1117
NaN	-2.07361	NaN	NaN	NaN	S	3	___1	actin cytoskeleton organization;actin filament organization;actin filament-based process;actomyosin structure organization;adult heart development;anatomical structure development;anatomical structure formation involved in morphogenesis;anatomical structure morphogenesis;anterior/posterior pattern specification;biological regulation;cardiac muscle contraction;cardiac muscle fiber development;card…	actin binding;actin filament binding;actinin binding;adenyl nucleotide binding;adenyl ribonucleotide binding;alpha-actinin binding;ankyrin binding;ATP binding;binding;calcium ion binding;calmodulin binding;catalytic activity;cation binding;cytoskeletal protein binding;enzyme binding;identical protein binding;ion binding;kinase activity;kinase binding;metal ion binding;muscle alpha-actinin binding…	A band;cell part;chromosome;condensed chromosome;condensed nuclear chromosome;contractile fiber part;cytoplasm;cytoplasmic part;cytoskeletal part;extracellular membrane-bounded organelle;extracellular organelle;extracellular region part;extracellular vesicular exosome;I band;intracellular membrane-bounded organelle;intracellular non-membrane-bounded organelle;intracellular organelle;intracellular…	Dilated cardiomyopathy;Hypertrophic cardiomyopathy (HCM)	G protein-coupled receptor kinase 1 substrate motif;PKA kinase substrate motif;PKC kinase substrate motif	0.99999	2.4951e-05	96.128	88.873	96.128	1.3202	192540000	30461	12	A2ASS6;E9Q8K5;E9Q8N1	30461;28715;28715	A2ASS6;E9Q8K5	A2ASS6	Titin	Ttn	ITCKAGSTFTIDVPISGRPAPKVTWKLEEMR	AGSTFTIDVPIS(1)GRPAPK	AGS(-71.4)T(-57.75)FT(-50.99)IDVPIS(50.99)GRPAPK	1018	1070	22888;22894;22903;22907;22908;22910;22911;22912;22913;22914;22915;22917;22918;22920;22921;22922;22923;22925	13346;13352	UID1018	1	530;1117
NaN	-0.253462	NaN	NaN	-1.82181	S	2	___1	actin cytoskeleton organization;actin filament organization;actin filament-based process;actomyosin structure organization;adult heart development;anatomical structure development;anatomical structure formation involved in morphogenesis;anatomical structure morphogenesis;anterior/posterior pattern specification;biological regulation;cardiac muscle contraction;cardiac muscle fiber development;card…	actin binding;actin filament binding;actinin binding;adenyl nucleotide binding;adenyl ribonucleotide binding;alpha-actinin binding;ankyrin binding;ATP binding;binding;calcium ion binding;calmodulin binding;catalytic activity;cation binding;cytoskeletal protein binding;enzyme binding;identical protein binding;ion binding;kinase activity;kinase binding;metal ion binding;muscle alpha-actinin binding…	A band;cell part;chromosome;condensed chromosome;condensed nuclear chromosome;contractile fiber part;cytoplasm;cytoplasmic part;cytoskeletal part;extracellular membrane-bounded organelle;extracellular organelle;extracellular region part;extracellular vesicular exosome;I band;intracellular membrane-bounded organelle;intracellular non-membrane-bounded organelle;intracellular organelle;intracellular…	Dilated cardiomyopathy;Hypertrophic cardiomyopathy (HCM)	Cdc2 kinase substrate motif;CDK kinase substrate motif;CDK1,2,4,6 kinase substrate motif;DNA dependent Protein kinase substrate motif;ERK1,2 kinase substrate motif;G protein-coupled receptor kinase 1 substrate motif;GSK3 kinase substrate motif;GSK-3, ERK1, ERK2, CDK5 substrate motif;WW domain binding motif	1	7.56407e-12	183.75	170.32	73.928	-0.22357	12392000000	301	8	A2ASS6;E9Q8K5;E9Q8N1;Q8BUJ6	301;301;301;301	A2ASS6;E9Q8K5	A2ASS6	Titin	Ttn	RHSPSPVRHVRAPTPSPVRSVSPAGRISTSP	HVRAPT(1)PS(1)PVR	HVRAPT(73.93)PS(73.93)PVR	1025	2014;2015;2017;2018;2019;2020;10326;10426;10427;10428;10429;10430	43538;43541;43542;43565;43566;43567;43568;43569;43570;43571;43572;43573;43574;43575;43576;43577;43578;43579;43580;43581;43582;43583;43584;43585;43586;43587;43588;43589;43590;43591;43592;43593;43594;43595;43596;43597;43598;43599;43600;43601;43602;43631;43633;43634;43636;43643;43646;43647;43650;43651;43654;43655;43658;43659;43662;43665;43666;43669;43671;43678;43683;43685;43686;43687;43689;43695;437…	25579;25582;25583;25592;25593;25594;25595;25596;25597;25598;25599;25600;25601;25602;25603;25604;25605;25606;25607;25608;25609;25610;25611;25612;25613;25614;25615;25616;25617;25632;25634;25635;25637;25644;25647;25648;25651;25652;25655;25656;25659;25660;25663;25666;25667;25670;25672;25679;25684;25686;25687;25688;25690;25693;25694;25695;25697;25698;25699;25700;25701;25702;25703;25704;25705;25708;257…	UID1025	1;2;3	530;1117
NaN	2.59869	3.08441	0.27339	1.47894	S	2	___1	actin cytoskeleton organization;actin filament organization;actin filament-based process;actomyosin structure organization;adult heart development;anatomical structure development;anatomical structure formation involved in morphogenesis;anatomical structure morphogenesis;anterior/posterior pattern specification;biological regulation;cardiac muscle contraction;cardiac muscle fiber development;card…	actin binding;actin filament binding;actinin binding;adenyl nucleotide binding;adenyl ribonucleotide binding;alpha-actinin binding;ankyrin binding;ATP binding;binding;calcium ion binding;calmodulin binding;catalytic activity;cation binding;cytoskeletal protein binding;enzyme binding;identical protein binding;ion binding;kinase activity;kinase binding;metal ion binding;muscle alpha-actinin binding…	A band;cell part;chromosome;condensed chromosome;condensed nuclear chromosome;contractile fiber part;cytoplasm;cytoplasmic part;cytoskeletal part;extracellular membrane-bounded organelle;extracellular organelle;extracellular region part;extracellular vesicular exosome;I band;intracellular membrane-bounded organelle;intracellular non-membrane-bounded organelle;intracellular organelle;intracellular…	Dilated cardiomyopathy;Hypertrophic cardiomyopathy (HCM)	Casein kinase II substrate motif;G protein-coupled receptor kinase 1 substrate motif;MAPKAPK2 kinase substrate motif	0.99951	7.47244e-12	136.92	120.61	122.47	0.40454	2259100000	305	9	A2ASS6;E9Q8K5;E9Q8N1;Q8BUJ6	305;305;305;305	A2ASS6;E9Q8K5	A2ASS6	Titin	Ttn	SPVRHVRAPTPSPVRSVSPAGRISTSPIRSV	APTPSPVRS(1)VS(1)PAGR	APT(-40.77)PS(-33.91)PVRS(33.91)VS(63.63)PAGR	1026	2017;2018;2019;2020;10428;10429;10430;24531;24532;24533;24534;24535	43627;43629;43656;43668;43698;43701;43704;43708;43712;43714;43716;43718;43719;43732;43735;43738;43740;43741;43743;43747;43750;43753;43793;43838;43840;43842;43860;43863;43864;43865;43875;43878;43881;43882;43883;43885;43887;43889;43891;43893;43896;43898;43901;43903;43911;43929;43930;43936;43937;43938;43940;43942;43945;43946;43948;43950;43951;43952;43954;43958;43985;43987;43988;43989;43990;43992;212…	25628;25630;25657;25669;25718;25720;25722;25741;25744;25745;25746;25755;116518;116524;116544;116549;116550;116551;116552;116557;116558;116559;116564;116566;116571;116576	UID1026	1;2;3	530;1117
2.05643	2.08393	2.21952	0.604145	1.51609	S	2	___1	actin cytoskeleton organization;actin filament organization;actin filament-based process;actomyosin structure organization;adult heart development;anatomical structure development;anatomical structure formation involved in morphogenesis;anatomical structure morphogenesis;anterior/posterior pattern specification;biological regulation;cardiac muscle contraction;cardiac muscle fiber development;card…	actin binding;actin filament binding;actinin binding;adenyl nucleotide binding;adenyl ribonucleotide binding;alpha-actinin binding;ankyrin binding;ATP binding;binding;calcium ion binding;calmodulin binding;catalytic activity;cation binding;cytoskeletal protein binding;enzyme binding;identical protein binding;ion binding;kinase activity;kinase binding;metal ion binding;muscle alpha-actinin binding…	A band;cell part;chromosome;condensed chromosome;condensed nuclear chromosome;contractile fiber part;cytoplasm;cytoplasmic part;cytoskeletal part;extracellular membrane-bounded organelle;extracellular organelle;extracellular region part;extracellular vesicular exosome;I band;intracellular membrane-bounded organelle;intracellular non-membrane-bounded organelle;intracellular organelle;intracellular…	Dilated cardiomyopathy;Hypertrophic cardiomyopathy (HCM)	14-3-3 domain binding motif;Calmodulin-dependent protein kinase II substrate motif;ERK1,2 kinase substrate motif;GSK-3, ERK1, ERK2, CDK5 substrate motif;PKA kinase substrate motif;PKC kinase substrate motif;WW domain binding motif	0.999999	3.06672e-21	202.62	194.12	122.47	0.40454	19033000000	307	11	A2ASS6;E9Q8K5;E9Q8N1;Q8BUJ6	307;307;307;307	A2ASS6;E9Q8K5	A2ASS6	Titin	Ttn	VRHVRAPTPSPVRSVSPAGRISTSPIRSVKS	APTPSPVRS(1)VS(1)PAGR	APT(-40.77)PS(-33.91)PVRS(33.91)VS(63.63)PAGR	1027	2017;2018;2019;2020;10428;10429;10430;24531;24532;24533;24534;24535	43626;43628;43630;43632;43635;43638;43641;43642;43645;43648;43649;43652;43653;43657;43660;43661;43663;43664;43667;43670;43673;43674;43675;43676;43679;43680;43681;43684;43688;43690;43691;43692;43694;43697;43700;43702;43703;43705;43706;43709;43711;43713;43715;43717;43720;43722;43724;43725;43730;43733;43736;43745;43748;43752;43756;43758;43760;43761;43762;43763;43764;43765;43766;43768;43770;43771;437…	25627;25629;25631;25633;25636;25639;25642;25643;25646;25649;25650;25653;25654;25658;25661;25662;25664;25665;25668;25671;25674;25675;25676;25677;25680;25681;25682;25685;25689;25691;25692;25693;25694;25696;25698;25700;25702;25703;25706;25707;25709;25710;25711;25712;25714;25717;25724;25725;25726;25728;25729;25731;25732;25733;25734;25736;25737;25739;25740;25741;25744;25745;25746;25748;25750;25751;257…	UID1027	1;2;3	530;1117
3.66607	3.5899	NaN	2.55875	3.37285	S	3	___1	actin cytoskeleton organization;actin filament organization;actin filament-based process;actomyosin structure organization;adult heart development;anatomical structure development;anatomical structure formation involved in morphogenesis;anatomical structure morphogenesis;anterior/posterior pattern specification;biological regulation;cardiac muscle contraction;cardiac muscle fiber development;card…	actin binding;actin filament binding;actinin binding;adenyl nucleotide binding;adenyl ribonucleotide binding;alpha-actinin binding;ankyrin binding;ATP binding;binding;calcium ion binding;calmodulin binding;catalytic activity;cation binding;cytoskeletal protein binding;enzyme binding;identical protein binding;ion binding;kinase activity;kinase binding;metal ion binding;muscle alpha-actinin binding…	A band;cell part;chromosome;condensed chromosome;condensed nuclear chromosome;contractile fiber part;cytoplasm;cytoplasmic part;cytoskeletal part;extracellular membrane-bounded organelle;extracellular organelle;extracellular region part;extracellular vesicular exosome;I band;intracellular membrane-bounded organelle;intracellular non-membrane-bounded organelle;intracellular organelle;intracellular…	Dilated cardiomyopathy;Hypertrophic cardiomyopathy (HCM)	Cdc2 kinase substrate motif;CDK kinase substrate motif;CDK1,2,4,6 kinase substrate motif;ERK1,2 kinase substrate motif;G protein-coupled receptor kinase 1 substrate motif;Growth associated histone HI kinase substrate motif;GSK3 kinase substrate motif;GSK-3, ERK1, ERK2, CDK5 substrate motif;WW domain binding motif	0.99628	3.11935e-09	141.37	93.326	104.24	-0.44063	18522000000	315	4	A2ASS6;E9Q8K5;E9Q8N1;Q8BUJ6	315;315;315;315	A2ASS6;E9Q8K5	A2ASS6	Titin	Ttn	PSPVRSVSPAGRISTSPIRSVKSPLLIRKTQ	IST(0.003)S(0.996)PIRSVK	IS(-58.18)T(-24.75)S(24.75)PIRS(-34.15)VK	1029	2020;11944;11945;11946;24532;24533;24534;24535	244140;244142;244143;244146;244147;244148;244149;244150;244151;244154;244155;244158;244159;244160;244161;244163;244167;244169;244171;244172;244175;244176;244177;244178;244179;244181;244183;244184;244185;244186;244187;244188;244190;244191;244192;244193;244194;244195;244197;244198;244199;244200;244202;244203;244204;244205;244208;244210;244211;244212;244215;244216;244217;244218;244219;244220;244221;…	133752;133754;133755;133758;133759;133760;133761;133762;133763;133766;133767;133770;133771;133772;133773;133775;133779;133781;133783;133784;133787;133788;133789;133790;133791;133793;133795;133796;133797;133798;133799;133800;133802;133803;133804;133805;133806;133807;133809;133810;133811;133812;133814;133815;133816;133817;133820;133822;133823;133824;133827;133835;133836;267975;267977;267982;267983;…	UID1029	1;2	530;1117
0.491194	0.22946	0.147741	-0.161989	-0.494844	S	2	___1	actin cytoskeleton organization;actin filament organization;actin filament-based process;actomyosin structure organization;adult heart development;anatomical structure development;anatomical structure formation involved in morphogenesis;anatomical structure morphogenesis;anterior/posterior pattern specification;biological regulation;cardiac muscle contraction;cardiac muscle fiber development;card…	actin binding;actin filament binding;actinin binding;adenyl nucleotide binding;adenyl ribonucleotide binding;alpha-actinin binding;ankyrin binding;ATP binding;binding;calcium ion binding;calmodulin binding;catalytic activity;cation binding;cytoskeletal protein binding;enzyme binding;identical protein binding;ion binding;kinase activity;kinase binding;metal ion binding;muscle alpha-actinin binding…	A band;cell part;chromosome;condensed chromosome;condensed nuclear chromosome;contractile fiber part;cytoplasm;cytoplasmic part;cytoskeletal part;extracellular membrane-bounded organelle;extracellular organelle;extracellular region part;extracellular vesicular exosome;I band;intracellular membrane-bounded organelle;intracellular non-membrane-bounded organelle;intracellular organelle;intracellular…	Dilated cardiomyopathy;Hypertrophic cardiomyopathy (HCM)	Cdc2 kinase substrate motif;CDK kinase substrate motif;CDK1,2,4,6 kinase substrate motif;ERK1,2 kinase substrate motif;Growth associated histone HI kinase substrate motif;GSK-3, ERK1, ERK2, CDK5 substrate motif;PKA kinase substrate motif;WW domain binding motif	0.999984	4.41161e-09	173.36	145.44	133.79	-0.037477	84272000000	34451	4	A2ASS6;E9Q8K5;E9Q8N1	34451;32705;32705	A2ASS6;E9Q8K5	A2ASS6	Titin	Ttn	TLTVQKARVIEKAVTSPPRVKSPEPRVKSPE	AVTS(1)PPRVK	AVT(-48.06)S(48.06)PPRVK	1030	2254;2972;2973;2974;2975;27293	48701;48702;48703;48704;48705;48706;63075;63076;63077;63078;63079;63080;63081;63082;63083;63084;63085;63086;63087;63088;63089;63090;63091;63093;63094;63095;63096;63097;63098;63099;63100;63101;63102;63103;63104;63105;63106;63107;63108;63109;63110;63111;63112;63113;63114;63115;63116;63117;63118;63119;63120;63121;63122;63123;63124;63125;63126;63127;63128;63129;63130;63131;63132;63133;63134;63135;631…	28120;35807;35808;35809;35810;35811;35812;35813;35814;35815;35816;35817;35818;35819;35820;35821;35822;35823;35824;35825;35826;35829;35830;35831;35832;35833;35834;35835;35836;35837;35838;35839;35840;35841;35842;35843;35844;35845;35846;35847;35848;35849;35850;35851;35852;35853;35854;35855;35856;35857;35858;35859;35860;35861;35862;35863;35864;35865;35866;35867;35868;35869;35870;35871;35872;35873;358…	UID1030	1;2	530;1117
3.80286	3.22421	3.49853	1.83094	0.338089	S	2	___1	actin cytoskeleton organization;actin filament organization;actin filament-based process;actomyosin structure organization;adult heart development;anatomical structure development;anatomical structure formation involved in morphogenesis;anatomical structure morphogenesis;anterior/posterior pattern specification;biological regulation;cardiac muscle contraction;cardiac muscle fiber development;card…	actin binding;actin filament binding;actinin binding;adenyl nucleotide binding;adenyl ribonucleotide binding;alpha-actinin binding;ankyrin binding;ATP binding;binding;calcium ion binding;calmodulin binding;catalytic activity;cation binding;cytoskeletal protein binding;enzyme binding;identical protein binding;ion binding;kinase activity;kinase binding;metal ion binding;muscle alpha-actinin binding…	A band;cell part;chromosome;condensed chromosome;condensed nuclear chromosome;contractile fiber part;cytoplasm;cytoplasmic part;cytoskeletal part;extracellular membrane-bounded organelle;extracellular organelle;extracellular region part;extracellular vesicular exosome;I band;intracellular membrane-bounded organelle;intracellular non-membrane-bounded organelle;intracellular organelle;intracellular…	Dilated cardiomyopathy;Hypertrophic cardiomyopathy (HCM)	Casein kinase II substrate motif;ERK1,2 kinase substrate motif;G protein-coupled receptor kinase 1 substrate motif;GSK-3, ERK1, ERK2, CDK5 substrate motif;PKA kinase substrate motif;PKC kinase substrate motif;WW domain binding motif	0.99999	1.02639e-40	244.05	198.72	191.78	-1.7821	166370000000	34488	3	A2ASS6;E9Q8K5;E9Q8N1	34488;32742;32742	A2ASS6;E9Q8K5	A2ASS6	Titin	Ttn	RVKSPEPVTSHPKAVSPTETKPTEKGQHLPV	AVS(1)PTETKPTEK	AVS(50.22)PT(-50.22)ET(-75.98)KPT(-108.24)EK	1039	2937;2939;2940	62406;62407;62408;62409;62410;62411;62412;62413;62414;62415;62475;62476;62477;62478;62479;62480;62481;62482;62483;62484;62485;62486;62487;62488;62489;62490;62491;62492;62493;62494;62495;62496;62497;62498;62499;62500;62501;62502;62503;62505;62506;62507;62508;62509;62510;62511;62512;62513;62514;62515;62516;62517;62518;62519;62520;62521;62522;62523;62524;62525;62526;62527;62528;62529;62530;62531;625…	35468;35469;35470;35471;35472;35511;35512;35513;35514;35515;35516;35517;35518;35519;35520;35521;35522;35523;35524;35525;35526;35527;35528;35529;35530;35531;35532;35533;35534;35535;35536;35537;35538;35539;35540;35541;35543;35544;35545;35546;35547;35548;35549;35550;35551;35552;35553;35554;35555;35556;35557;35558;35559;35560;35561;35562;35563;35564;35565;35566;35567;35568;35569;35570;35571;35572;355…	UID1039	1	530;1117
3.8351	3.64323	4.01537	2.57929	3.20876	S	2	___1	actin cytoskeleton organization;actin filament organization;actin filament-based process;actomyosin structure organization;adult heart development;anatomical structure development;anatomical structure formation involved in morphogenesis;anatomical structure morphogenesis;anterior/posterior pattern specification;biological regulation;cardiac muscle contraction;cardiac muscle fiber development;card…	actin binding;actin filament binding;actinin binding;adenyl nucleotide binding;adenyl ribonucleotide binding;alpha-actinin binding;ankyrin binding;ATP binding;binding;calcium ion binding;calmodulin binding;catalytic activity;cation binding;cytoskeletal protein binding;enzyme binding;identical protein binding;ion binding;kinase activity;kinase binding;metal ion binding;muscle alpha-actinin binding…	A band;cell part;chromosome;condensed chromosome;condensed nuclear chromosome;contractile fiber part;cytoplasm;cytoplasmic part;cytoskeletal part;extracellular membrane-bounded organelle;extracellular organelle;extracellular region part;extracellular vesicular exosome;I band;intracellular membrane-bounded organelle;intracellular non-membrane-bounded organelle;intracellular organelle;intracellular…	Dilated cardiomyopathy;Hypertrophic cardiomyopathy (HCM)	14-3-3 domain binding motif;Calmodulin-dependent protein kinase II substrate motif;Casein kinase II substrate motif;ERK1,2 kinase substrate motif;Growth associated histone HI kinase substrate motif;GSK-3, ERK1, ERK2, CDK5 substrate motif;PKA kinase substrate motif;PKC kinase substrate motif;WW domain binding motif	1	7.22672e-24	207.23	179.3	79.07	-1.208	272830000000	34457	3	A2ASS6;E9Q8K5;E9Q8N1	34457;32711;32711	A2ASS6;E9Q8K5	A2ASS6	Titin	Ttn	ARVIEKAVTSPPRVKSPEPRVKSPETVKSPK	VKS(1)PEPR	VKS(79.07)PEPR	1040	2974;2975;23427;23428;27466	63220;63221;63222;63223;63224;63225;63226;63227;63228;63229;63230;63231;63232;63233;63234;63235;63236;63237;63238;63239;63240;63241;63242;63243;63244;63245;63246;63247;63248;63249;63250;63251;63252;63253;63254;63255;63256;63257;63258;63259;63260;63261;63262;63263;63264;63265;63266;63267;63268;63269;63270;63271;63272;63273;63274;63275;63276;63277;63278;63279;63280;63281;63282;63283;63284;63285;632…	35915;35916;35917;35918;35919;35920;35921;35922;35923;35924;35925;35926;35927;35928;35929;35930;35931;35932;35933;35934;35935;35936;35937;35938;35939;35940;35941;35942;35943;35944;35945;35946;35947;35948;35949;35950;35951;35952;35953;35954;35955;35956;35957;35958;35959;35960;35961;35962;35963;35964;35965;35966;35967;35968;35969;35970;35971;35972;35973;35974;35975;35976;35977;35978;35979;35980;359…	UID1040	1;2	530;1117
NaN	0.340441	0.985895	1.93748	0.452761	S	2	___1	actin cytoskeleton organization;actin filament organization;actin filament-based process;actomyosin structure organization;adult heart development;anatomical structure development;anatomical structure formation involved in morphogenesis;anatomical structure morphogenesis;anterior/posterior pattern specification;biological regulation;cardiac muscle contraction;cardiac muscle fiber development;card…	actin binding;actin filament binding;actinin binding;adenyl nucleotide binding;adenyl ribonucleotide binding;alpha-actinin binding;ankyrin binding;ATP binding;binding;calcium ion binding;calmodulin binding;catalytic activity;cation binding;cytoskeletal protein binding;enzyme binding;identical protein binding;ion binding;kinase activity;kinase binding;metal ion binding;muscle alpha-actinin binding…	A band;cell part;chromosome;condensed chromosome;condensed nuclear chromosome;contractile fiber part;cytoplasm;cytoplasmic part;cytoskeletal part;extracellular membrane-bounded organelle;extracellular organelle;extracellular region part;extracellular vesicular exosome;I band;intracellular membrane-bounded organelle;intracellular non-membrane-bounded organelle;intracellular organelle;intracellular…	Dilated cardiomyopathy;Hypertrophic cardiomyopathy (HCM)	ERK1,2 kinase substrate motif;Growth associated histone HI kinase substrate motif;GSK-3, ERK1, ERK2, CDK5 substrate motif;PKA kinase substrate motif;PKC kinase substrate motif;WW domain binding motif	0.999983	4.56185e-29	218.58	185.65	218.34	0.079878	1247600000	20036	8	A2ASS6;E9Q8K5;E9Q8N1	20036;18290;18290	A2ASS6;E9Q8K5	A2ASS6	Titin	Ttn	EVAWTKDKDATDLTRSPRVKIDTSAESSKFS	DATDLTRS(1)PR	DAT(-122.28)DLT(-47.71)RS(47.71)PR	1049	3578	73643;73644;73645;73646;73647;73648;73649;73650;73651;73652;73653;73654;73655;73656;73657;73658;73659;73660;73661;73662;73663;73664;73665;73666;73667;73668;73669;73670;73671;73672;73673;73674;73675;73676;73677;73678;73679;73680;73681;73682;73683;73684;73685;73686;73687	41871;41872;41873;41874;41875;41876;41877;41878;41879;41880;41881;41882;41883;41884;41885;41886;41887;41888;41889;41890;41891;41892;41893;41894	UID1049	1	530;1117
NaN	NaN	NaN	-1.84532	-2.28826	S	3	___1	actin cytoskeleton organization;actin filament organization;actin filament-based process;actomyosin structure organization;adult heart development;anatomical structure development;anatomical structure formation involved in morphogenesis;anatomical structure morphogenesis;anterior/posterior pattern specification;biological regulation;cardiac muscle contraction;cardiac muscle fiber development;card…	actin binding;actin filament binding;actinin binding;adenyl nucleotide binding;adenyl ribonucleotide binding;alpha-actinin binding;ankyrin binding;ATP binding;binding;calcium ion binding;calmodulin binding;catalytic activity;cation binding;cytoskeletal protein binding;enzyme binding;identical protein binding;ion binding;kinase activity;kinase binding;metal ion binding;muscle alpha-actinin binding…	A band;cell part;chromosome;condensed chromosome;condensed nuclear chromosome;contractile fiber part;cytoplasm;cytoplasmic part;cytoskeletal part;extracellular membrane-bounded organelle;extracellular organelle;extracellular region part;extracellular vesicular exosome;I band;intracellular membrane-bounded organelle;intracellular non-membrane-bounded organelle;intracellular organelle;intracellular…	Dilated cardiomyopathy;Hypertrophic cardiomyopathy (HCM)	14-3-3 domain binding motif;Calmodulin-dependent protein kinase II substrate motif;ERK1,2 kinase substrate motif;GSK-3, ERK1, ERK2, CDK5 substrate motif;MAPKAPK1 kinase substrate motif;PKA kinase substrate motif;PKC kinase substrate motif;WW domain binding motif	1	1.38004e-08	153.15	130.61	153.15	0.41246	544380000	18310	5	A2ASS6;E9Q8K5;E9Q8N1	18310;16564;16564	A2ASS6;E9Q8K5	A2ASS6	Titin	Ttn	PGEVTDVIEMKDRIVSPDLQLDASVRDRIVV	DRIVS(1)PDLQLDASVRDR	DRIVS(72.84)PDLQLDAS(-72.84)VRDR	1071	4528;4529	95213;95214;95215;95216;95217;95218;95219;95220;95221;95222;95223;95224;95225;95226;95227;95228;95229;95230;95231;95232;95233;95234;95235;95236;95237;95238;95239;95240;95241;95242;95243;95244;95245;95246;95247;95248	53455;53456;53457;53458;53459;53460;53461;53462	UID1071	1	530;1117
4.16899	3.78145	NaN	4.01894	3.09367	S	3	___1	actin cytoskeleton organization;actin filament organization;actin filament-based process;actomyosin structure organization;adult heart development;anatomical structure development;anatomical structure formation involved in morphogenesis;anatomical structure morphogenesis;anterior/posterior pattern specification;biological regulation;cardiac muscle contraction;cardiac muscle fiber development;card…	actin binding;actin filament binding;actinin binding;adenyl nucleotide binding;adenyl ribonucleotide binding;alpha-actinin binding;ankyrin binding;ATP binding;binding;calcium ion binding;calmodulin binding;catalytic activity;cation binding;cytoskeletal protein binding;enzyme binding;identical protein binding;ion binding;kinase activity;kinase binding;metal ion binding;muscle alpha-actinin binding…	A band;cell part;chromosome;condensed chromosome;condensed nuclear chromosome;contractile fiber part;cytoplasm;cytoplasmic part;cytoskeletal part;extracellular membrane-bounded organelle;extracellular organelle;extracellular region part;extracellular vesicular exosome;I band;intracellular membrane-bounded organelle;intracellular non-membrane-bounded organelle;intracellular organelle;intracellular…	Dilated cardiomyopathy;Hypertrophic cardiomyopathy (HCM)	14-3-3 domain binding motif;b-Adrenergic Receptor kinase substrate motif;Calmodulin-dependent protein kinase II substrate motif;ERK1,2 kinase substrate motif;G protein-coupled receptor kinase 1 substrate motif;GSK-3, ERK1, ERK2, CDK5 substrate motif;PKA kinase substrate motif;PKC epsilon kinase substrate motif;PKC kinase substrate motif;WW domain binding motif	1	2.68192e-42	206.77	195.31	71.601	0.38152	209500000000	10281	3	A2ASS6;E9Q8K5;E9Q8N1;F6RSJ3	10281;9390;9390;653	A2ASS6;E9Q8K5	A2ASS6	Titin	Ttn	VVTEEKIAIITQREESPPPAVPEIPKKKVPE	EES(1)PPPAVPEIPKK	EES(71.6)PPPAVPEIPKK	1092	5517;5518;10517;10518	116272;116273;116274;116275;116276;116277;116278;116279;116280;116281;116282;116283;116284;116285;116286;116287;116288;116289;116290;116291;116292;116293;116294;116295;116296;116297;116298;116299;116300;116301;116302;116303;116304;116305;116306;116307;116308;116309;116310;116311;116312;116313;116314;116315;116316;116317;116318;116319;116320;116321;116322;116323;116324;116325;116326;116327;116328;…	65431;65432;65433;65434;65435;65436;65437;65438;65439;65440;65441;65442;65443;65444;65445;65446;65447;65448;65449;65450;65451;65452;65453;65454;65455;65456;65457;65458;65459;65460;65461;65462;65463;65464;65465;65466;65467;65468;65469;65470;65471;65472;65473;65474;65475;65476;65477;65478;65479;65480;65481;65482;65483;65484;65485;65486;65487;65488;65489;65490;65491;65492;65493;65494;65495;65496;654…	UID1092	1	530;1117
NaN	NaN	NaN	-0.559364	-2.44136	S	1	___1	actin cytoskeleton organization;actin filament organization;actin filament-based process;actomyosin structure organization;adult heart development;anatomical structure development;anatomical structure formation involved in morphogenesis;anatomical structure morphogenesis;anterior/posterior pattern specification;biological regulation;cardiac muscle contraction;cardiac muscle fiber development;card…	actin binding;actin filament binding;actinin binding;adenyl nucleotide binding;adenyl ribonucleotide binding;alpha-actinin binding;ankyrin binding;ATP binding;binding;calcium ion binding;calmodulin binding;catalytic activity;cation binding;cytoskeletal protein binding;enzyme binding;identical protein binding;ion binding;kinase activity;kinase binding;metal ion binding;muscle alpha-actinin binding…	A band;cell part;chromosome;condensed chromosome;condensed nuclear chromosome;contractile fiber part;cytoplasm;cytoplasmic part;cytoskeletal part;extracellular membrane-bounded organelle;extracellular organelle;extracellular region part;extracellular vesicular exosome;I band;intracellular membrane-bounded organelle;intracellular non-membrane-bounded organelle;intracellular organelle;intracellular…	Dilated cardiomyopathy;Hypertrophic cardiomyopathy (HCM)	b-Adrenergic Receptor kinase substrate motif	1	0.00026426	134.98	72.811	62.536	-1.404	697980000	19685	5	A2ASS6;E9Q8K5;E9Q8N1	19685;17939;17939	A2ASS6;E9Q8K5	A2ASS6	Titin	Ttn	AANIVGEGEPRELAESVIAKDILHPPEVELD	ELAES(1)VIAK	ELAES(62.54)VIAK	1100	5976	125923;125924;125925;125926;125927;125928;125929;125930;125931;125932;125933;125934;125935;125936;125937;125938;125939;125940;125941;125942;125943;125944;125945;125946;125947;125948;125949;125950;125951;125952;125953;125954;125955;125956;125957;125958;125959;125960;125961;125962;125963;125964;125965;125966;125967	70884;70885;70886;70887;70888;70889;70890;70891;70892;70893;70894;70895;70896;70897;70898;70899;70900;70901;70902;70903;70904;70905;70906;70907;70908;70909;70910;70911	UID1100	1	530;1117
-2.93853	NaN	-1.54498	0.540953	0.840885	S	2	___1	actin cytoskeleton organization;actin filament organization;actin filament-based process;actomyosin structure organization;adult heart development;anatomical structure development;anatomical structure formation involved in morphogenesis;anatomical structure morphogenesis;anterior/posterior pattern specification;biological regulation;cardiac muscle contraction;cardiac muscle fiber development;card…	actin binding;actin filament binding;actinin binding;adenyl nucleotide binding;adenyl ribonucleotide binding;alpha-actinin binding;ankyrin binding;ATP binding;binding;calcium ion binding;calmodulin binding;catalytic activity;cation binding;cytoskeletal protein binding;enzyme binding;identical protein binding;ion binding;kinase activity;kinase binding;metal ion binding;muscle alpha-actinin binding…	A band;cell part;chromosome;condensed chromosome;condensed nuclear chromosome;contractile fiber part;cytoplasm;cytoplasmic part;cytoskeletal part;extracellular membrane-bounded organelle;extracellular organelle;extracellular region part;extracellular vesicular exosome;I band;intracellular membrane-bounded organelle;intracellular non-membrane-bounded organelle;intracellular organelle;intracellular…	Dilated cardiomyopathy;Hypertrophic cardiomyopathy (HCM)		0.986807	0.00162521	71.601	64.471	71.601	-0.53193	83734000	13636	11	A2ASS6;E9Q8K5;E9Q8N1	13636;11890;11890	A2ASS6;E9Q8K5	A2ASS6	Titin	Ttn	NLKVKELPLIFITPLSDVKVFEKDEAKFECE	ELPLIFIT(0.013)PLS(0.987)DVK	ELPLIFIT(-18.74)PLS(18.74)DVK	1101	6116	129032;129033;129034;129035;129036;129037;129038;129039;129040	72564	UID1101	1	530;1117
NaN	NaN	NaN	NaN	-1.24029	S	2	___1	actin cytoskeleton organization;actin filament organization;actin filament-based process;actomyosin structure organization;adult heart development;anatomical structure development;anatomical structure formation involved in morphogenesis;anatomical structure morphogenesis;anterior/posterior pattern specification;biological regulation;cardiac muscle contraction;cardiac muscle fiber development;card…	actin binding;actin filament binding;actinin binding;adenyl nucleotide binding;adenyl ribonucleotide binding;alpha-actinin binding;ankyrin binding;ATP binding;binding;calcium ion binding;calmodulin binding;catalytic activity;cation binding;cytoskeletal protein binding;enzyme binding;identical protein binding;ion binding;kinase activity;kinase binding;metal ion binding;muscle alpha-actinin binding…	A band;cell part;chromosome;condensed chromosome;condensed nuclear chromosome;contractile fiber part;cytoplasm;cytoplasmic part;cytoskeletal part;extracellular membrane-bounded organelle;extracellular organelle;extracellular region part;extracellular vesicular exosome;I band;intracellular membrane-bounded organelle;intracellular non-membrane-bounded organelle;intracellular organelle;intracellular…	Dilated cardiomyopathy;Hypertrophic cardiomyopathy (HCM)	Casein kinase II substrate motif;PKA kinase substrate motif	0.999992	7.91252e-34	202.43	176.44	178.22	0.1386	574870000	22370	13	A2ASS6;E9Q8K5;E9Q8N1	22370;20624;20624	A2ASS6;E9Q8K5	A2ASS6	Titin	Ttn	VDRFGPPGPPGKPEISNVTKNTATVSWKRPT	FGPPGPPGKPEIS(1)NVTK	FGPPGPPGKPEIS(51.21)NVT(-51.21)K	1114	7309	152796;152797;152798;152799;152800;152801;152802;152803;152804;152805;152806;152807;152808;152809;152810;152811;152812;152813;152814;152815;152816;152817;152818;152819;152820;152821;152822;152823;152824;152825;152826;152827;152828;152829	84730;84731;84732;84733;84734;84735;84736;84737;84738;84739;84740;84741;84742;84743;84744;84745;84746;84747;84748;84749	UID1114	1	530;1117
3.68483	3.71808	3.62372	2.37881	3.2571	S	2	___1	actin cytoskeleton organization;actin filament organization;actin filament-based process;actomyosin structure organization;adult heart development;anatomical structure development;anatomical structure formation involved in morphogenesis;anatomical structure morphogenesis;anterior/posterior pattern specification;biological regulation;cardiac muscle contraction;cardiac muscle fiber development;card…	actin binding;actin filament binding;actinin binding;adenyl nucleotide binding;adenyl ribonucleotide binding;alpha-actinin binding;ankyrin binding;ATP binding;binding;calcium ion binding;calmodulin binding;catalytic activity;cation binding;cytoskeletal protein binding;enzyme binding;identical protein binding;ion binding;kinase activity;kinase binding;metal ion binding;muscle alpha-actinin binding…	A band;cell part;chromosome;condensed chromosome;condensed nuclear chromosome;contractile fiber part;cytoplasm;cytoplasmic part;cytoskeletal part;extracellular membrane-bounded organelle;extracellular organelle;extracellular region part;extracellular vesicular exosome;I band;intracellular membrane-bounded organelle;intracellular non-membrane-bounded organelle;intracellular organelle;intracellular…	Dilated cardiomyopathy;Hypertrophic cardiomyopathy (HCM)	Casein kinase I substrate motif;PKA kinase substrate motif;PKC kinase substrate motif	0.999997	9.57875e-05	157.11	124.96	157.11	-0.053609	685260000	26049	6	A2ASS6;E9Q8K5;E9Q8N1	26049;24303;24303	A2ASS6;E9Q8K5	A2ASS6	Titin	Ttn	LGYVVEMQPKGTEKWSVVAESKVCNAVVSGL	GTEKWS(1)VVAESK	GT(-55.03)EKWS(55.03)VVAES(-73.57)K	1134	9446;29113	190922;190923;190924;190925;190926;190927;190928;190929;190930;190931;190932;190933;190934;190935;190936;190937;190938;190939;190940;190941;190942;190943	104454;104455;104456;104457	UID1134	1	530;1117
5.91226	5.8068	5.84107	5.82888	5.75516	S	3	___1	actin cytoskeleton organization;actin filament organization;actin filament-based process;actomyosin structure organization;adult heart development;anatomical structure development;anatomical structure formation involved in morphogenesis;anatomical structure morphogenesis;anterior/posterior pattern specification;biological regulation;cardiac muscle contraction;cardiac muscle fiber development;card…	actin binding;actin filament binding;actinin binding;adenyl nucleotide binding;adenyl ribonucleotide binding;alpha-actinin binding;ankyrin binding;ATP binding;binding;calcium ion binding;calmodulin binding;catalytic activity;cation binding;cytoskeletal protein binding;enzyme binding;identical protein binding;ion binding;kinase activity;kinase binding;metal ion binding;muscle alpha-actinin binding…	A band;cell part;chromosome;condensed chromosome;condensed nuclear chromosome;contractile fiber part;cytoplasm;cytoplasmic part;cytoskeletal part;extracellular membrane-bounded organelle;extracellular organelle;extracellular region part;extracellular vesicular exosome;I band;intracellular membrane-bounded organelle;intracellular non-membrane-bounded organelle;intracellular organelle;intracellular…	Dilated cardiomyopathy;Hypertrophic cardiomyopathy (HCM)	Casein kinase II substrate motif;DNA dependent Protein kinase substrate motif;ERK1,2 kinase substrate motif;G protein-coupled receptor kinase 1 substrate motif;GSK-3, ERK1, ERK2, CDK5 substrate motif;PKA kinase substrate motif;PKC kinase substrate motif;WW domain binding motif	1	4.84415e-15	192.53	150.14	92.319	0.01432	135190000000	12871	4	A2ASS6;A2AT70;A2AT67;A2AT65;A2AT68;E9Q8K5;E9Q8N1;A2AT64	12871;3352;583;664;1014;11125;11125;498	A2ASS6;A2AT65;A2AT68;E9Q8K5	A2ASS6	Titin	Ttn	AKPKGPIKGVAKKTPSPIEAERKKLRPGSGG	KT(1)PS(1)PIEAERK	KT(92.32)PS(92.32)PIEAERK	1138	9544;9545;13336;13338;13339;13341;25800;25801	192903;192904;192905;192906;192907;192908;192909;192910;192911;192912;192913;192914;192915;192916;192917;192918;192919;192920;192921;192922;192923;192924;192925;192926;192927;192928;192929;192930;192931;192932;192933;192934;192935;192936;192937;192938;192939;192940;192941;192942;192943;192944;192945;192946;192947;192948;192949;192950;192951;192952;192953;192954;192955;192956;192957;192958;192959;…	105549;105550;105551;105552;105553;105554;105555;105556;105557;105558;105559;105560;105561;105562;105563;105564;105565;105566;105567;105568;105569;105570;105571;105572;105573;105574;105575;105576;105577;105578;105579;105580;105581;148497;148498;148499;148500;148501;148502;148503;148504;148505;148506;148507;148508;148509;148510;148511;148512;148513;148514;148515;148516;148517;148518;148519;148520;…	UID1138	1;2	530;534;535;1117
NaN	NaN	NaN	-3.7512	-1.80046	S	3	___1	actin cytoskeleton organization;actin filament organization;actin filament-based process;actomyosin structure organization;adult heart development;anatomical structure development;anatomical structure formation involved in morphogenesis;anatomical structure morphogenesis;anterior/posterior pattern specification;biological regulation;cardiac muscle contraction;cardiac muscle fiber development;card…	actin binding;actin filament binding;actinin binding;adenyl nucleotide binding;adenyl ribonucleotide binding;alpha-actinin binding;ankyrin binding;ATP binding;binding;calcium ion binding;calmodulin binding;catalytic activity;cation binding;cytoskeletal protein binding;enzyme binding;identical protein binding;ion binding;kinase activity;kinase binding;metal ion binding;muscle alpha-actinin binding…	A band;cell part;chromosome;condensed chromosome;condensed nuclear chromosome;contractile fiber part;cytoplasm;cytoplasmic part;cytoskeletal part;extracellular membrane-bounded organelle;extracellular organelle;extracellular region part;extracellular vesicular exosome;I band;intracellular membrane-bounded organelle;intracellular non-membrane-bounded organelle;intracellular organelle;intracellular…	Dilated cardiomyopathy;Hypertrophic cardiomyopathy (HCM)	G protein-coupled receptor kinase 1 substrate motif;PKA kinase substrate motif;PKC kinase substrate motif	0.999991	0.00538836	76.073	45.589	66.989	0.065211	160930000	33975	5	A2ASS6;E9Q8K5;E9Q8N1	33975;32229;32229	A2ASS6;E9Q8K5	A2ASS6	Titin	Ttn	TSTSYAELRERHAQASYRQPKLRQRIMAEKE	HAQAS(1)YRQPK	HAQAS(50.41)Y(-50.41)RQPK	1139	9786	199099;199100;199101;199102;199103;199104;199105;199106;199107;199108;199109;199110;199111;199112;199113;199114;199115;199116;199117;199118;199119;199120;199121	109185;109186;109187;109188;109189;109190;109191;109192;109193	UID1139	1	530;1117
-1.26353	NaN	NaN	0.179413	-1.33104	S	3	___1	actin cytoskeleton organization;actin filament organization;actin filament-based process;actomyosin structure organization;adult heart development;anatomical structure development;anatomical structure formation involved in morphogenesis;anatomical structure morphogenesis;anterior/posterior pattern specification;biological regulation;cardiac muscle contraction;cardiac muscle fiber development;card…	actin binding;actin filament binding;actinin binding;adenyl nucleotide binding;adenyl ribonucleotide binding;alpha-actinin binding;ankyrin binding;ATP binding;binding;calcium ion binding;calmodulin binding;catalytic activity;cation binding;cytoskeletal protein binding;enzyme binding;identical protein binding;ion binding;kinase activity;kinase binding;metal ion binding;muscle alpha-actinin binding…	A band;cell part;chromosome;condensed chromosome;condensed nuclear chromosome;contractile fiber part;cytoplasm;cytoplasmic part;cytoskeletal part;extracellular membrane-bounded organelle;extracellular organelle;extracellular region part;extracellular vesicular exosome;I band;intracellular membrane-bounded organelle;intracellular non-membrane-bounded organelle;intracellular organelle;intracellular…	Dilated cardiomyopathy;Hypertrophic cardiomyopathy (HCM)	Cdc2 kinase substrate motif;CDK kinase substrate motif;CDK1,2,4,6 kinase substrate motif;DNA dependent Protein kinase substrate motif;ERK1,2 kinase substrate motif;GSK-3, ERK1, ERK2, CDK5 substrate motif;WW domain binding motif	1	1.60453e-16	180.21	168.61	109.25	0.40178	9160100000	290	12	A2ASS6;E9Q8K5;E9Q8N1;Q8BUJ6	290;290;290;290	A2ASS6;E9Q8K5	A2ASS6	Titin	Ttn	QLARQQSPSPIRHSPSPVRHVRAPTPSPVRS	QQS(1)PS(1)PIRHS(1)PS(1)PVRHVR	QQS(109.25)PS(109.25)PIRHS(109.25)PS(109.25)PVRHVR	1143	10323;10325;10326;19811;19812;19813;19814;19815;19816;19817	210333;210334;210335;210336;210337;210338;210339;210340;210341;210342;210343;210344;210345;210346;210368;210369;210370;210371;210372;210373;210374;210375;210376;210377;210378;210379;210380;210381;210382;210383;210384;210385;210386;210387;210388;210389;210390;210391;210392;210393;210394;210395;210396;210397;210398;210399;210400;210401;210402;210403;210404;210405;210406;210407;210408;210409;210410;…	115045;115046;115047;115048;115049;115050;115051;115063;115064;115065;115066;115067;115068;115069;115070;115071;115072;115073;115074;115075;115076;115077;115078;115079;115080;215369;215378;215391;215395;215397;215400;215404;215419;215425;215437;215440;215442;215452;215456;215481;215496;215497;215503;215517;215518;215520;215526;215529;215532;215533;215534;215536;215538;215542;215546;215551;215552;…	UID1143	1;2;3;4	530;1117
NaN	NaN	NaN	NaN	-0.11014	S	2	___1	actin cytoskeleton organization;actin filament organization;actin filament-based process;actomyosin structure organization;adult heart development;anatomical structure development;anatomical structure formation involved in morphogenesis;anatomical structure morphogenesis;anterior/posterior pattern specification;biological regulation;cardiac muscle contraction;cardiac muscle fiber development;card…	actin binding;actin filament binding;actinin binding;adenyl nucleotide binding;adenyl ribonucleotide binding;alpha-actinin binding;ankyrin binding;ATP binding;binding;calcium ion binding;calmodulin binding;catalytic activity;cation binding;cytoskeletal protein binding;enzyme binding;identical protein binding;ion binding;kinase activity;kinase binding;metal ion binding;muscle alpha-actinin binding…	A band;cell part;chromosome;condensed chromosome;condensed nuclear chromosome;contractile fiber part;cytoplasm;cytoplasmic part;cytoskeletal part;extracellular membrane-bounded organelle;extracellular organelle;extracellular region part;extracellular vesicular exosome;I band;intracellular membrane-bounded organelle;intracellular non-membrane-bounded organelle;intracellular organelle;intracellular…	Dilated cardiomyopathy;Hypertrophic cardiomyopathy (HCM)	Casein kinase II substrate motif;Plk1 kinase substrate motif	0.999991	8.14548e-18	185.71	163.8	161.99	-0.52721	531090000	35128	9	A2ASS6;E9Q8K5;E9Q8N1	35128;33382;33382	A2ASS6;E9Q8K5	A2ASS6	Titin	Ttn	GRGIPPKIEALPSDISIDEGKVLTVACAFTG	IEALPSDIS(1)IDEGK	IEALPS(-50.29)DIS(50.29)IDEGK	1150	10683	217444;217445;217446;217447;217448;217449;217450;217451;217452;217453;217454;217455;217456;217457;217458;217459;217460;217461;217462;217463;217464;217465;217466;217467;217468;217469;217470	119010;119011;119012;119013;119014;119015;119016;119017;119018;119019;119020;119021;119022;119023;119024;119025;119026;119027	UID1150	1	530;1117
2.17705	2.19645	2.23031	-1.32039	1.44394	S	2	___1	actin cytoskeleton organization;actin filament organization;actin filament-based process;actomyosin structure organization;adult heart development;anatomical structure development;anatomical structure formation involved in morphogenesis;anatomical structure morphogenesis;anterior/posterior pattern specification;biological regulation;cardiac muscle contraction;cardiac muscle fiber development;card…	actin binding;actin filament binding;actinin binding;adenyl nucleotide binding;adenyl ribonucleotide binding;alpha-actinin binding;ankyrin binding;ATP binding;binding;calcium ion binding;calmodulin binding;catalytic activity;cation binding;cytoskeletal protein binding;enzyme binding;identical protein binding;ion binding;kinase activity;kinase binding;metal ion binding;muscle alpha-actinin binding…	A band;cell part;chromosome;condensed chromosome;condensed nuclear chromosome;contractile fiber part;cytoplasm;cytoplasmic part;cytoskeletal part;extracellular membrane-bounded organelle;extracellular organelle;extracellular region part;extracellular vesicular exosome;I band;intracellular membrane-bounded organelle;intracellular non-membrane-bounded organelle;intracellular organelle;intracellular…	Dilated cardiomyopathy;Hypertrophic cardiomyopathy (HCM)	Casein kinase II substrate motif;DNA dependent Protein kinase substrate motif;G protein-coupled receptor kinase 1 substrate motif	0.999994	1.16463e-31	242.17	227.15	135.81	-0.81021	177710000000	2080	6	A2ASS6;E9Q8K5;E9Q8N1	2080;2080;2080	A2ASS6;E9Q8K5	A2ASS6	Titin	Ttn	ITIPTFKPERIELSPSMEAPKIFERIQSQTV	IELSPS(1)MEAPK	IELS(-52.28)PS(52.28)MEAPK	1152	10794;10795;10797;10798;12040;12041;18708;18709	221162;221163;221164;221165;221166;221167;221168;221169;221170;221171;221172;221173;221174;221176;221177;221178;221179;221180;221181;221182;221183;221184;221185;221186;221187;221188;221189;221190;221191;221192;221193;221194;221195;221196;221197;221198;221199;221200;221202;221203;221204;221205;221206;221207;221208;221209;221210;221211;221212;221213;221214;221215;221216;221218;221219;221220;221221;…	121378;121379;121380;121381;121382;121383;121384;121385;121386;121387;121388;121389;121390;121391;121392;121393;121394;121395;121396;121397;121399;121400;121401;121402;121403;121404;121405;121406;121407;121408;121409;121410;121411;121412;121413;121414;121415;121416;121417;121418;121419;121420;121421;121422;121423;121424;121425;121426;121427;121428;121429;121430;121431;121432;121433;121434;121435;…	UID1152	1	530;1117
NaN	NaN	NaN	0.769642	NaN	S	2	___1	actin cytoskeleton organization;actin filament organization;actin filament-based process;actomyosin structure organization;adult heart development;anatomical structure development;anatomical structure formation involved in morphogenesis;anatomical structure morphogenesis;anterior/posterior pattern specification;biological regulation;cardiac muscle contraction;cardiac muscle fiber development;card…	actin binding;actin filament binding;actinin binding;adenyl nucleotide binding;adenyl ribonucleotide binding;alpha-actinin binding;ankyrin binding;ATP binding;binding;calcium ion binding;calmodulin binding;catalytic activity;cation binding;cytoskeletal protein binding;enzyme binding;identical protein binding;ion binding;kinase activity;kinase binding;metal ion binding;muscle alpha-actinin binding…	A band;cell part;chromosome;condensed chromosome;condensed nuclear chromosome;contractile fiber part;cytoplasm;cytoplasmic part;cytoskeletal part;extracellular membrane-bounded organelle;extracellular organelle;extracellular region part;extracellular vesicular exosome;I band;intracellular membrane-bounded organelle;intracellular non-membrane-bounded organelle;intracellular organelle;intracellular…	Dilated cardiomyopathy;Hypertrophic cardiomyopathy (HCM)	PKA kinase substrate motif;PKC kinase substrate motif	1	6.51913e-10	131.09	116.82	131.09	0.073222	121440000	32841	4	A2ASS6;E9Q8K5;E9Q8N1	32841;31095;31095	A2ASS6;E9Q8K5	A2ASS6	Titin	Ttn	VHALRGEVVSIKIPFSGKPDPVITWQKGQDL	IPFS(1)GKPDPVITWQK	IPFS(73.15)GKPDPVIT(-73.15)WQK	1163	11630	237627;237628;237629;237630;237631;237632;237633;237634;237635;237636;237637;237638;237639;237640;237641;237642	130466;130467;130468	UID1163	1	530;1117
-0.705698	-0.134567	NaN	NaN	NaN	S	2	___1	actin cytoskeleton organization;actin filament organization;actin filament-based process;actomyosin structure organization;adult heart development;anatomical structure development;anatomical structure formation involved in morphogenesis;anatomical structure morphogenesis;anterior/posterior pattern specification;biological regulation;cardiac muscle contraction;cardiac muscle fiber development;card…	actin binding;actin filament binding;actinin binding;adenyl nucleotide binding;adenyl ribonucleotide binding;alpha-actinin binding;ankyrin binding;ATP binding;binding;calcium ion binding;calmodulin binding;catalytic activity;cation binding;cytoskeletal protein binding;enzyme binding;identical protein binding;ion binding;kinase activity;kinase binding;metal ion binding;muscle alpha-actinin binding…	A band;cell part;chromosome;condensed chromosome;condensed nuclear chromosome;contractile fiber part;cytoplasm;cytoplasmic part;cytoskeletal part;extracellular membrane-bounded organelle;extracellular organelle;extracellular region part;extracellular vesicular exosome;I band;intracellular membrane-bounded organelle;intracellular non-membrane-bounded organelle;intracellular organelle;intracellular…	Dilated cardiomyopathy;Hypertrophic cardiomyopathy (HCM)		1	3.91998e-72	270.73	226.04	266.28	-0.46853	1632700000	2099	10	A2ASS6;E9Q8K5;E9Q8N1	2099;2099;2099	A2ASS6;E9Q8K5	A2ASS6	Titin	Ttn	PKIFERIQSQTVGQGSDAHFRVRVVGKPDPE	IQSQTVGQGS(1)DAHFR	IQS(-137.54)QT(-79.24)VGQGS(79.24)DAHFR	1165	11739;11741	240061;240062;240063;240065;240067;240068;240069;240070;240071;240072;240073;240075;240076;240077;240078;240080;240081;240083;240085;240086;240088;240089;240090;240091;240092;240093;240094;240095;240096;240097;240098;240100;240101;240102;240103;240104;240105;240106;240107;240108;240109;240110;240112;240113;240115;240117;240119;240120;240122;240123;240124;240125;240126;240127;240128;240130;240132;…	131763;131764;131765;131767;131769;131770;131771;131772;131773;131774;131775;131777;131778;131779;131780;131782;131783;131785;131787;131788;131790;131791;131792;131793;131794;131795;131796;131797;131798;131799;131800;131802;131803;131804;131805;131806;131807;131808;131809;131810;131827;131828	UID1165	1	530;1117
-0.0085907	-0.140867	0.135353	0.183874	0.123055	S	3	___1	actin cytoskeleton organization;actin filament organization;actin filament-based process;actomyosin structure organization;adult heart development;anatomical structure development;anatomical structure formation involved in morphogenesis;anatomical structure morphogenesis;anterior/posterior pattern specification;biological regulation;cardiac muscle contraction;cardiac muscle fiber development;card…	actin binding;actin filament binding;actinin binding;adenyl nucleotide binding;adenyl ribonucleotide binding;alpha-actinin binding;ankyrin binding;ATP binding;binding;calcium ion binding;calmodulin binding;catalytic activity;cation binding;cytoskeletal protein binding;enzyme binding;identical protein binding;ion binding;kinase activity;kinase binding;metal ion binding;muscle alpha-actinin binding…	A band;cell part;chromosome;condensed chromosome;condensed nuclear chromosome;contractile fiber part;cytoplasm;cytoplasmic part;cytoskeletal part;extracellular membrane-bounded organelle;extracellular organelle;extracellular region part;extracellular vesicular exosome;I band;intracellular membrane-bounded organelle;intracellular non-membrane-bounded organelle;intracellular organelle;intracellular…	Dilated cardiomyopathy;Hypertrophic cardiomyopathy (HCM)	AMP-activated protein kinase substrate motif;ERK1,2 kinase substrate motif;Growth associated histone HI kinase substrate motif;GSK-3, ERK1, ERK2, CDK5 substrate motif;WW domain binding motif	1	2.57018e-12	166.05	137.26	130.19	-0.57951	17874000000	322	4	A2ASS6;E9Q8K5;E9Q8N1;Q8BUJ6	322;322;322;322	A2ASS6;E9Q8K5	A2ASS6	Titin	Ttn	SPAGRISTSPIRSVKSPLLIRKTQTTTMATG	SVKS(1)PLLIRK	S(-76.18)VKS(76.18)PLLIRK	1172	11945;11946;23516;24464;24466	244276;244277;244278;244279;244280;244281;244283;244284;244285;244286;244287;244288;244289;244290;244291;477044;477045;477046;477047;477048;477049;477050;477051;477052;477053;477054;477055;477056;477057;477058;477059;477060;477061;477062;477063;477064;477065;477066;477067;477068;477069;477070;477071;477072;477073;477074;477075;477076;477077;477078;477079;477080;477081;477082;477083;477084;477085;…	133830;133831;133832;133833;133834;133835;257185;257186;257187;257188;257189;257190;257191;257192;257193;257194;257195;257196;257197;257198;257199;257200;257201;257202;257203;257204;257205;257206;257207;257208;267215;267216;267217;267218;267219;267220;267221;267222;267223;267224;267225;267226;267227;267228;267229;267230;267231;267232;267233;267234;267235;267236;267237;267238;267239;267240;267241;…	UID1172	1;2	530;1117
NaN	NaN	NaN	-2.2431	NaN	S	2	___1	actin cytoskeleton organization;actin filament organization;actin filament-based process;actomyosin structure organization;adult heart development;anatomical structure development;anatomical structure formation involved in morphogenesis;anatomical structure morphogenesis;anterior/posterior pattern specification;biological regulation;cardiac muscle contraction;cardiac muscle fiber development;card…	actin binding;actin filament binding;actinin binding;adenyl nucleotide binding;adenyl ribonucleotide binding;alpha-actinin binding;ankyrin binding;ATP binding;binding;calcium ion binding;calmodulin binding;catalytic activity;cation binding;cytoskeletal protein binding;enzyme binding;identical protein binding;ion binding;kinase activity;kinase binding;metal ion binding;muscle alpha-actinin binding…	A band;cell part;chromosome;condensed chromosome;condensed nuclear chromosome;contractile fiber part;cytoplasm;cytoplasmic part;cytoskeletal part;extracellular membrane-bounded organelle;extracellular organelle;extracellular region part;extracellular vesicular exosome;I band;intracellular membrane-bounded organelle;intracellular non-membrane-bounded organelle;intracellular organelle;intracellular…	Dilated cardiomyopathy;Hypertrophic cardiomyopathy (HCM)		0.972502	1.01405e-05	139.66	117.85	139.66	-0.71782	265100000	20098	5	A2ASS6;E9Q8K5;E9Q8N1	20098;18352;18352	A2ASS6;E9Q8K5	A2ASS6	Titin	Ttn	LDKPGPVRNLKITDVSSDRCTIRWDPPEDDG	ITDVS(0.973)S(0.027)DRCTIR	IT(-92.98)DVS(15.5)S(-15.5)DRCT(-41.08)IR	1173	11993;11995	245104;245146;245147;245148;245151;245153;245154;245156;245158;245159;245160;245161;245162;245163;245164;245165;245166;245167;245169;245170;245172	134241;134265;134266;134267;134270;134272;134273;134275	UID1173	1	530;1117
-1.32291	-1.3001	NaN	-0.697428	-2.55234	S	2	___1	actin cytoskeleton organization;actin filament organization;actin filament-based process;actomyosin structure organization;adult heart development;anatomical structure development;anatomical structure formation involved in morphogenesis;anatomical structure morphogenesis;anterior/posterior pattern specification;biological regulation;cardiac muscle contraction;cardiac muscle fiber development;card…	actin binding;actin filament binding;actinin binding;adenyl nucleotide binding;adenyl ribonucleotide binding;alpha-actinin binding;ankyrin binding;ATP binding;binding;calcium ion binding;calmodulin binding;catalytic activity;cation binding;cytoskeletal protein binding;enzyme binding;identical protein binding;ion binding;kinase activity;kinase binding;metal ion binding;muscle alpha-actinin binding…	A band;cell part;chromosome;condensed chromosome;condensed nuclear chromosome;contractile fiber part;cytoplasm;cytoplasmic part;cytoskeletal part;extracellular membrane-bounded organelle;extracellular organelle;extracellular region part;extracellular vesicular exosome;I band;intracellular membrane-bounded organelle;intracellular non-membrane-bounded organelle;intracellular organelle;intracellular…	Dilated cardiomyopathy;Hypertrophic cardiomyopathy (HCM)	Casein kinase II substrate motif;PKA kinase substrate motif;PKC kinase substrate motif	1	5.76473e-79	310.77	221.64	184.31	-0.55205	1860600000	34756	3	A2ASS6;E9Q8K5;E9Q8N1	34756;33010;33010	A2ASS6;E9Q8K5	A2ASS6	Titin	Ttn	VSTQKTSEVTSQKKASAQEEISQKALTSEEI	KAS(1)AQEEISQK	KAS(105.5)AQEEIS(-105.5)QK	1179	12351	252538;252539;252540;252541;252542;252543;252544;252545;252546;252547;252548;252549;252550;252551;252552;252553;252554;252555;252556;252557;252558;252559;252560;252561;252562;252563;252564;252565;252566;252567;252568;252569;252570;252571;252572;252573;252574;252575;252576;252577;252578;252579;252580;252581;252582;252583;252584;252585;252586;252587;252588;252589;252590;252591;252592	138323;138324;138325;138326;138327;138328;138329;138330;138331;138332;138333;138334;138335;138336;138337;138338;138339;138340;138341;138342;138343;138344;138345;138346;138347;138348;138349;138350;138351;138352;138353;138354;138355;138356;138357;138358;138359;138360;138361;138362;138363;138364;138365;138366;138367;138368	UID1179	1	530;1117
1.35424	1.68748	1.57263	3.19379	2.94104	S	2	___1	actin cytoskeleton organization;actin filament organization;actin filament-based process;actomyosin structure organization;adult heart development;anatomical structure development;anatomical structure formation involved in morphogenesis;anatomical structure morphogenesis;anterior/posterior pattern specification;biological regulation;cardiac muscle contraction;cardiac muscle fiber development;card…	actin binding;actin filament binding;actinin binding;adenyl nucleotide binding;adenyl ribonucleotide binding;alpha-actinin binding;ankyrin binding;ATP binding;binding;calcium ion binding;calmodulin binding;catalytic activity;cation binding;cytoskeletal protein binding;enzyme binding;identical protein binding;ion binding;kinase activity;kinase binding;metal ion binding;muscle alpha-actinin binding…	A band;cell part;chromosome;condensed chromosome;condensed nuclear chromosome;contractile fiber part;cytoplasm;cytoplasmic part;cytoskeletal part;extracellular membrane-bounded organelle;extracellular organelle;extracellular region part;extracellular vesicular exosome;I band;intracellular membrane-bounded organelle;intracellular non-membrane-bounded organelle;intracellular organelle;intracellular…	Dilated cardiomyopathy;Hypertrophic cardiomyopathy (HCM)	Calmodulin-dependent protein kinase II substrate motif;Casein kinase II substrate motif;G protein-coupled receptor kinase 1 substrate motif;PKA kinase substrate motif;PKC kinase substrate motif	1	2.28418e-301	440.13	413.09	440.13	-0.6989	80291000000	9144	3	A2ASS6;A2AT70;E9Q8K5;E9Q8N1	9144;2159;8250;8250	A2ASS6;E9Q8K5	A2ASS6	Titin	Ttn	NIKERLIPPSFTKKLSETVEETEGNSFKLEG	KLS(1)ETVEETEGNSFK	KLS(78.82)ET(-78.82)VEET(-224.35)EGNS(-351.94)FK	1187	12947;12950;15538	263921;263922;263923;263924;263925;263926;263927;263928;263929;263930;263931;263932;263933;263934;263935;263936;263937;263938;263939;263940;263941;263942;263943;263944;263945;263946;263947;263948;263949;263950;263951;263952;263953;263954;263955;263956;263957;263958;263959;263960;263961;263962;263963;263964;263965;263966;263967;263968;263969;263970;263972;263973;263974;263975;263976;263977;263978;…	144660;144661;144662;144663;144664;144665;144666;144667;144668;144669;144670;144671;144672;144673;144674;144675;144676;144677;144678;144679;144680;144681;144682;144683;144684;144685;144686;144687;144688;144689;144690;144691;144692;144693;144694;144695;144696;144697;144698;144699;144700;144701;144702;144703;144704;144705;144706;144707;144708;144709;144710;144711;144712;144713;144714;144715;144716;…	UID1187	1	530;1117
NaN	NaN	NaN	0.729441	0.511925	S	2	___1	actin cytoskeleton organization;actin filament organization;actin filament-based process;actomyosin structure organization;adult heart development;anatomical structure development;anatomical structure formation involved in morphogenesis;anatomical structure morphogenesis;anterior/posterior pattern specification;biological regulation;cardiac muscle contraction;cardiac muscle fiber development;card…	actin binding;actin filament binding;actinin binding;adenyl nucleotide binding;adenyl ribonucleotide binding;alpha-actinin binding;ankyrin binding;ATP binding;binding;calcium ion binding;calmodulin binding;catalytic activity;cation binding;cytoskeletal protein binding;enzyme binding;identical protein binding;ion binding;kinase activity;kinase binding;metal ion binding;muscle alpha-actinin binding…	A band;cell part;chromosome;condensed chromosome;condensed nuclear chromosome;contractile fiber part;cytoplasm;cytoplasmic part;cytoskeletal part;extracellular membrane-bounded organelle;extracellular organelle;extracellular region part;extracellular vesicular exosome;I band;intracellular membrane-bounded organelle;intracellular non-membrane-bounded organelle;intracellular organelle;intracellular…	Dilated cardiomyopathy;Hypertrophic cardiomyopathy (HCM)	G protein-coupled receptor kinase 1 substrate motif;PKA kinase substrate motif;PKC kinase substrate motif	0.991873	4.6996e-43	226.67	212.68	226.67	-0.4294	139210000	20545	3	A2ASS6;E9Q8K5;E9Q8N1	20545;18799;18799	A2ASS6;E9Q8K5	A2ASS6	Titin	Ttn	ERKTWSTVTPEVKKTSFNVTNLVPGNEYFFR	KT(0.008)S(0.992)FNVTNLVPGNEYFFR	KT(-20.87)S(20.87)FNVT(-107.39)NLVPGNEY(-204.99)FFR	1195	13351;26013	271664;271667;271670;271674;271678;271681;271685;271686;271687;271688;271695;271704;271713;271716	149039;149042;149045;149049;149053;149056;149060	UID1195	1	530;1117
7.0352	6.91746	7.17639	6.4112	6.44665	S	3	___1	actin cytoskeleton organization;actin filament organization;actin filament-based process;actomyosin structure organization;adult heart development;anatomical structure development;anatomical structure formation involved in morphogenesis;anatomical structure morphogenesis;anterior/posterior pattern specification;biological regulation;cardiac muscle contraction;cardiac muscle fiber development;card…	actin binding;actin filament binding;actinin binding;adenyl nucleotide binding;adenyl ribonucleotide binding;alpha-actinin binding;ankyrin binding;ATP binding;binding;calcium ion binding;calmodulin binding;catalytic activity;cation binding;cytoskeletal protein binding;enzyme binding;identical protein binding;ion binding;kinase activity;kinase binding;metal ion binding;muscle alpha-actinin binding…	A band;cell part;chromosome;condensed chromosome;condensed nuclear chromosome;contractile fiber part;cytoplasm;cytoplasmic part;cytoskeletal part;extracellular membrane-bounded organelle;extracellular organelle;extracellular region part;extracellular vesicular exosome;I band;intracellular membrane-bounded organelle;intracellular non-membrane-bounded organelle;intracellular organelle;intracellular…	Dilated cardiomyopathy;Hypertrophic cardiomyopathy (HCM)	14-3-3 domain binding motif;AMP-activated protein kinase 2 substrate motif;Calmodulin-dependent protein kinase II substrate motif;Casein kinase II substrate motif;MAPKAPK1 kinase substrate motif;PKA kinase substrate motif;PKC kinase substrate motif	1	1.16791e-74	305.09	274.53	205.59	-0.06972	59060000000	12884	5	A2ASS6;A2AT70;A2AT67;A2AT65;A2AT68;E9Q8K5;E9Q8N1;A2AT64	12884;3365;596;677;1027;11138;11138;511	A2ASS6;A2AT65;A2AT68;E9Q8K5	A2ASS6	Titin	Ttn	TPSPIEAERKKLRPGSGGEKPPDEAPFTYQL	LRPGS(1)GGEKPPDEAPFTYQLK	LRPGS(134.53)GGEKPPDEAPFT(-134.53)Y(-184.85)QLK	1218	15426	312900;312901;312902;312903;312904;312905;312906;312907;312908;312909;312910;312911;312912;312913;312914;312915;312916;312917;312918;312919;312920;312921;312922;312923;312924;312925;312926;312927;312928;312929;312930;312931;312932;312933;312934;312935;312936;312937;312938;312939;312940;312941;312942;312943;312944;312945;312946;312947;312948;312949;312950;312951;312952;312953;312954;312955;312956;…	171454;171455;171456;171457;171458;171459;171460;171461;171462;171463;171464;171465;171466;171467;171468;171469;171470;171471;171472;171473;171474;171475;171476;171477;171478;171479;171480;171481;171482;171483;171484;171485;171486;171487;171488;171489;171490;171491;171492;171493;171494;171495;171496;171497;171498;171499;171500;171501;171502;171503;171504;171505;171506;171507;171508;171509;171510;…	UID1218	1	530;534;535;1117
NaN	NaN	-2.72661	-2.27838	NaN	S	4	___1	actin cytoskeleton organization;actin filament organization;actin filament-based process;actomyosin structure organization;adult heart development;anatomical structure development;anatomical structure formation involved in morphogenesis;anatomical structure morphogenesis;anterior/posterior pattern specification;biological regulation;cardiac muscle contraction;cardiac muscle fiber development;card…	actin binding;actin filament binding;actinin binding;adenyl nucleotide binding;adenyl ribonucleotide binding;alpha-actinin binding;ankyrin binding;ATP binding;binding;calcium ion binding;calmodulin binding;catalytic activity;cation binding;cytoskeletal protein binding;enzyme binding;identical protein binding;ion binding;kinase activity;kinase binding;metal ion binding;muscle alpha-actinin binding…	A band;cell part;chromosome;condensed chromosome;condensed nuclear chromosome;contractile fiber part;cytoplasm;cytoplasmic part;cytoskeletal part;extracellular membrane-bounded organelle;extracellular organelle;extracellular region part;extracellular vesicular exosome;I band;intracellular membrane-bounded organelle;intracellular non-membrane-bounded organelle;intracellular organelle;intracellular…	Dilated cardiomyopathy;Hypertrophic cardiomyopathy (HCM)	AMP-activated protein kinase substrate motif;Casein kinase II substrate motif	1	6.7468e-183	385.99	374.71	385.99	-0.37705	30955000000	13904	7	A2ASS6;E9Q8K5;E9Q8N1	13904;12158;12158	A2ASS6;E9Q8K5	A2ASS6	Titin	Ttn	LDIEDREIKLVRPLYSVEVMETETARFETEI	LVRPLYS(1)VEVMETETARFETEISEDDIHANWK	LVRPLY(-141.55)S(123.34)VEVMET(-123.34)ET(-152.82)ARFET(-224.71)EIS(-271.11)EDDIHANWK	1225	16077;16078;16079;16081	326178;326179;326180;326181;326182;326183;326184;326185;326186;326187;326188;326189;326190;326191;326192;326193;326194;326195;326196;326197;326198;326199;326200;326201;326202;326203;326204;326205;326206;326207;326208;326209;326210;326211;326212;326213;326214;326215;326216;326217;326218;326219;326220;326221;326222;326223;326224;326225;326226;326227;326228;326229;326230;326231;326232;326233;326234;…	178419;178420;178421;178422;178423;178424;178425;178426;178427;178428;178429;178430;178431;178432;178433;178434;178435;178436;178437;178438;178439;178440;178441;178442;178443;178444;178445;178446;178447;178448;178449;178450;178451;178452;178453;178454;178455;178456;178457;178458;178459;178460;178461;178462;178463;178464;178465;178466;178467;178468;178469;178470;178471;178472;178473;178474;178475;…	UID1225	1	530;1117
-1.73483	-1.72612	-1.75013	NaN	NaN	S	2	___1	actin cytoskeleton organization;actin filament organization;actin filament-based process;actomyosin structure organization;adult heart development;anatomical structure development;anatomical structure formation involved in morphogenesis;anatomical structure morphogenesis;anterior/posterior pattern specification;biological regulation;cardiac muscle contraction;cardiac muscle fiber development;card…	actin binding;actin filament binding;actinin binding;adenyl nucleotide binding;adenyl ribonucleotide binding;alpha-actinin binding;ankyrin binding;ATP binding;binding;calcium ion binding;calmodulin binding;catalytic activity;cation binding;cytoskeletal protein binding;enzyme binding;identical protein binding;ion binding;kinase activity;kinase binding;metal ion binding;muscle alpha-actinin binding…	A band;cell part;chromosome;condensed chromosome;condensed nuclear chromosome;contractile fiber part;cytoplasm;cytoplasmic part;cytoskeletal part;extracellular membrane-bounded organelle;extracellular organelle;extracellular region part;extracellular vesicular exosome;I band;intracellular membrane-bounded organelle;intracellular non-membrane-bounded organelle;intracellular organelle;intracellular…	Dilated cardiomyopathy;Hypertrophic cardiomyopathy (HCM)	ERK1,2 kinase substrate motif;G protein-coupled receptor kinase 1 substrate motif;GSK3 kinase substrate motif;GSK-3, ERK1, ERK2, CDK5 substrate motif;PKA kinase substrate motif;PKC kinase substrate motif;WW domain binding motif	1	1.11614e-34	229.18	207.43	197.1	-0.48011	6135300000	1420	6	A2ASS6;E9Q8K5;E9Q8N1	1420;1420;1420	A2ASS6;E9Q8K5	A2ASS6	Titin	Ttn	RSVSPRSLSRSPIRMSPAMSPARMSPARMSP	SPIRMS(1)PAMSPAR	S(-83.83)PIRMS(74.13)PAMS(-74.13)PAR	1230	17121;17122;17123;17124;17125;17126;17127;17128;17129;17130;17131;17132;17133;17134;17135;17136;17137;23116;23117;23118;23119;23120;23121;23122;23123;23124;23500;23501;23502;23503;23504;23505;23506	468414;468415;468417;468418;468419;468420;468421;468422;468423;468424;468425;468426;468427;468428;468429;468431;468432;468433;468434;468435;468436;468437;468438;468440;468445;468446;468447;468448;468450;468451;468452;468453;468454;468455;468457;468460;468461;468462;468464;468465;468466;468467;468468;468469;468471;468473;468515;468516;468517;468518;468519;468520;468521;468522;468523;468524;468525;…	252748;252749;252751;252752;252753;252754;252755;252756;252757;252758;252759;252760;252761;252762;252763;252765;252766;252767;252768;252769;252770;252771;252788;252789;252790;252791;252792;252793;252794;252795;252796;252797;252801;252802;252803;252804;252805;252806;252807;252808;252809;252810;252811;252812;252813;252814;252815;252816;252817;252818;252819;252820;252821;252822;252823;252824;252825;…	UID1230	1;2;3	530;1117
0.331696	-0.305267	-0.148184	-1.56416	0.285967	S	2	___1	actin cytoskeleton organization;actin filament organization;actin filament-based process;actomyosin structure organization;adult heart development;anatomical structure development;anatomical structure formation involved in morphogenesis;anatomical structure morphogenesis;anterior/posterior pattern specification;biological regulation;cardiac muscle contraction;cardiac muscle fiber development;card…	actin binding;actin filament binding;actinin binding;adenyl nucleotide binding;adenyl ribonucleotide binding;alpha-actinin binding;ankyrin binding;ATP binding;binding;calcium ion binding;calmodulin binding;catalytic activity;cation binding;cytoskeletal protein binding;enzyme binding;identical protein binding;ion binding;kinase activity;kinase binding;metal ion binding;muscle alpha-actinin binding…	A band;cell part;chromosome;condensed chromosome;condensed nuclear chromosome;contractile fiber part;cytoplasm;cytoplasmic part;cytoskeletal part;extracellular membrane-bounded organelle;extracellular organelle;extracellular region part;extracellular vesicular exosome;I band;intracellular membrane-bounded organelle;intracellular non-membrane-bounded organelle;intracellular organelle;intracellular…	Dilated cardiomyopathy;Hypertrophic cardiomyopathy (HCM)	Cdc2 kinase substrate motif;CDK kinase substrate motif;CDK1,2,4,6 kinase substrate motif;ERK1,2 kinase substrate motif;GSK-3, ERK1, ERK2, CDK5 substrate motif;MAPKAPK2 kinase substrate motif;WW domain binding motif	1	1.07605e-14	155.16	142.26	100.41	-1.3111	12900000000	1424	10	A2ASS6;E9Q8K5;E9Q8N1	1424;1424;1424	A2ASS6;E9Q8K5	A2ASS6	Titin	Ttn	PRSLSRSPIRMSPAMSPARMSPARMSPARMS	SPIRMS(1)PAMS(1)PAR	S(-34.55)PIRMS(34.55)PAMS(76.18)PAR	1231	17121;17122;17123;17124;17125;17126;17127;17128;17129;17130;17131;17132;17133;17134;17135;17136;17137;17138;17139;17140;17141;17142;17143;17144;17145;17146;17147;17148;17149;17150;23116;23117;23118;23119;23120;23121;23122;23123;23124;23500;23501;23502;23503;23504;23505;23506	344867;344868;344869;344870;344871;344872;344873;344874;344875;344876;344877;344878;344879;344880;344881;344882;344883;344884;344885;344886;344887;344888;344889;344890;344891;344892;344893;344894;344895;344896;344897;344898;344899;344900;344901;344902;344903;344904;344905;344906;344907;344908;344909;344910;344911;344912;344913;344914;344915;344916;344917;344918;344919;344920;344921;344922;344923;…	188138;188139;188140;188141;188142;188143;188144;188145;188146;188147;188148;188149;188150;188151;188152;188153;188154;188155;188156;188157;188158;188159;188160;188161;188162;188163;188164;188165;188166;188167;188168;188169;188170;188171;188172;188173;188174;188175;188176;188177;188178;188179;188180;188181;188182;188183;188184;188185;188186;188187;188188;188189;188190;188191;188192;188193;188194;…	UID1231	1;2;3	530;1117
1.99091	1.84285	2.0775	-0.605324	1.52726	S	2	___1	actin cytoskeleton organization;actin filament organization;actin filament-based process;actomyosin structure organization;adult heart development;anatomical structure development;anatomical structure formation involved in morphogenesis;anatomical structure morphogenesis;anterior/posterior pattern specification;biological regulation;cardiac muscle contraction;cardiac muscle fiber development;card…	actin binding;actin filament binding;actinin binding;adenyl nucleotide binding;adenyl ribonucleotide binding;alpha-actinin binding;ankyrin binding;ATP binding;binding;calcium ion binding;calmodulin binding;catalytic activity;cation binding;cytoskeletal protein binding;enzyme binding;identical protein binding;ion binding;kinase activity;kinase binding;metal ion binding;muscle alpha-actinin binding…	A band;cell part;chromosome;condensed chromosome;condensed nuclear chromosome;contractile fiber part;cytoplasm;cytoplasmic part;cytoskeletal part;extracellular membrane-bounded organelle;extracellular organelle;extracellular region part;extracellular vesicular exosome;I band;intracellular membrane-bounded organelle;intracellular non-membrane-bounded organelle;intracellular organelle;intracellular…	Dilated cardiomyopathy;Hypertrophic cardiomyopathy (HCM)	Cdc2 kinase substrate motif;CDK kinase substrate motif;CDK1,2,4,6 kinase substrate motif;ERK1,2 kinase substrate motif;GSK-3, ERK1, ERK2, CDK5 substrate motif;PKA kinase substrate motif;PKC kinase substrate motif;WW domain binding motif	1	3.89344e-44	237.81	161.28	108.44	-1.827	56795000000	1429	7	A2ASS6;E9Q8K5;E9Q8N1	1429;1429;1429	A2ASS6;E9Q8K5	A2ASS6	Titin	Ttn	RSPIRMSPAMSPARMSPARMSPARMSPARMS	MS(1)PARMS(1)PARMS(1)PAR	MS(108.44)PARMS(108.44)PARMS(108.44)PAR	1232	17124;17125;17126;17127;17128;17129;17130;17131;17132;17133;17134;17135;17136;17137;17138;17139;17140;17141;17142;17143;17144;17145;17146;17147;17148;17149;17150;23506	345001;345002;345003;345004;345005;345006;345007;345008;345009;345010;345011;345012;345013;345014;345015;345016;345017;345018;345019;345021;345022;345023;345024;345025;345026;345027;345039;345040;345041;345042;345043;345044;345045;345046;345047;345048;345049;345050;345051;345052;345053;345054;345055;345056;345057;345058;345059;345060;345061;345062;345063;345064;345065;345066;345067;345068;345069;…	188217;188218;188219;188220;188221;188222;188223;188224;188225;188226;188227;188228;188229;188230;188231;188232;188233;188234;188235;188237;188238;188239;188240;188241;188242;188243;188244;188245;188246;188247;188248;188249;188250;188251;188252;188253;188254;188255;188256;188257;188258;188259;188260;188261;188262;188263;188264;188265;188266;188267;188268;188269;188270;188271;188272;188273;188274;…	UID1232	1;2;3	530;1117
-0.167341	-0.440731	-0.237127	-0.433653	-0.7033	S	3	___1	actin cytoskeleton organization;actin filament organization;actin filament-based process;actomyosin structure organization;adult heart development;anatomical structure development;anatomical structure formation involved in morphogenesis;anatomical structure morphogenesis;anterior/posterior pattern specification;biological regulation;cardiac muscle contraction;cardiac muscle fiber development;card…	actin binding;actin filament binding;actinin binding;adenyl nucleotide binding;adenyl ribonucleotide binding;alpha-actinin binding;ankyrin binding;ATP binding;binding;calcium ion binding;calmodulin binding;catalytic activity;cation binding;cytoskeletal protein binding;enzyme binding;identical protein binding;ion binding;kinase activity;kinase binding;metal ion binding;muscle alpha-actinin binding…	A band;cell part;chromosome;condensed chromosome;condensed nuclear chromosome;contractile fiber part;cytoplasm;cytoplasmic part;cytoskeletal part;extracellular membrane-bounded organelle;extracellular organelle;extracellular region part;extracellular vesicular exosome;I band;intracellular membrane-bounded organelle;intracellular non-membrane-bounded organelle;intracellular organelle;intracellular…	Dilated cardiomyopathy;Hypertrophic cardiomyopathy (HCM)	Cdc2 kinase substrate motif;CDK kinase substrate motif;CDK1,2,4,6 kinase substrate motif;ERK1,2 kinase substrate motif;GSK-3, ERK1, ERK2, CDK5 substrate motif;PKA kinase substrate motif;PKC kinase substrate motif;WW domain binding motif	1	1.38716e-08	153.56	138.12	43.592	-1.3275	10776000000	1444	7	A2ASS6;E9Q8K5;E9Q8N1	1444;1444;1444	A2ASS6;E9Q8K5	A2ASS6	Titin	Ttn	SPARMSPARMSPARMSPGRRLEETDESQLER	MS(1)PARMS(1)PGRR	MS(43.59)PARMS(43.59)PGRR	1235	17151;17152;17153;17154;17155;17156;17157;17158;17159;17160;17164;17165	346404;346405;346406;346407;346408;346409;346410;346411;346412;346413;346414;346415;346416;346417;346418;346419;346420;346421;346422;346423;346424;346425;346426;346427;346428;346429;346430;346431;346432;346433;346434;346435;346436;346437;346438;346439;346440;346441;346442;346443;346444;346445;346446;346447;346448;346449;346450;346451;346452;346453;346454;346455;346456;346457;346458;346459;346460;…	188709;188710;188711;188712;188713;188714;188715;188716;188717;188718;188719;188720;188721;188722;188723;188724;188725;188726;188727;188728;188729;188730;188731;188732;188733;188734;188735;188736;188737;188738;188739;188740;188741;188742;188743;188744;188745;188746;188747;188748;188749;188750;188751;188752;188753;188754;188755;188756;188757;188758;188759;188760;188761;188762;188763;188764;188765;…	UID1235	1;2	530;1117
-1.65204	-1.01525	-0.771006	NaN	NaN	S	2	___1	actin cytoskeleton organization;actin filament organization;actin filament-based process;actomyosin structure organization;adult heart development;anatomical structure development;anatomical structure formation involved in morphogenesis;anatomical structure morphogenesis;anterior/posterior pattern specification;biological regulation;cardiac muscle contraction;cardiac muscle fiber development;card…	actin binding;actin filament binding;actinin binding;adenyl nucleotide binding;adenyl ribonucleotide binding;alpha-actinin binding;ankyrin binding;ATP binding;binding;calcium ion binding;calmodulin binding;catalytic activity;cation binding;cytoskeletal protein binding;enzyme binding;identical protein binding;ion binding;kinase activity;kinase binding;metal ion binding;muscle alpha-actinin binding…	A band;cell part;chromosome;condensed chromosome;condensed nuclear chromosome;contractile fiber part;cytoplasm;cytoplasmic part;cytoskeletal part;extracellular membrane-bounded organelle;extracellular organelle;extracellular region part;extracellular vesicular exosome;I band;intracellular membrane-bounded organelle;intracellular non-membrane-bounded organelle;intracellular organelle;intracellular…	Dilated cardiomyopathy;Hypertrophic cardiomyopathy (HCM)	ERK1,2 kinase substrate motif;GSK-3, ERK1, ERK2, CDK5 substrate motif;WW domain binding motif	1	6.05759e-108	312.63	269.16	312.63	1.1403	2330000000	7858	8	A2ASS6;A2AT70;E9Q8K5;E9Q8N1	7858;873;6964;6964	A2ASS6;E9Q8K5	A2ASS6	Titin	Ttn	PISVSWMKNEYPLSQSPNCGITTTEKSSILE	NEYPLSQS(1)PNCGITTTEK	NEY(-224.96)PLS(-91.89)QS(91.89)PNCGIT(-101.2)T(-110.1)T(-115.65)EK	1249	17669	357893;357895;357896;357898;357899;357900;357901;357902;357903;357904;357905;357907;357908;357909;357910;357911;357912;357913;357914;357915;357916;357917;357918;357919;357920;357921;357922;357923;357924;357925;357926;357927;357928;357929;357930;357931;357932;357933;357934;357935;357936;357937;357938;357939;357940;357941;357942;357943;357944;357945;357946;357947;357948;357949;357950;357951;357952;…	195092;195094;195095;195097;195098;195099;195100;195101;195102;195103;195104;195106;195107;195108;195109;195110;195111;195112;195113;195114;195115;195116;195117;195118;195119;195120;195121;195122;195123;195124;195125;195126;195127;195128;195129;195130;195131;195132;195133;195134;195135;195136;195137;195138;195139;195140;195141;195142;195143;195144;195145;195146;195147;195148;195149;195150;195151;…	UID1249	1	530;1117
NaN	NaN	NaN	-2.09743	NaN	S	3	___1	actin cytoskeleton organization;actin filament organization;actin filament-based process;actomyosin structure organization;adult heart development;anatomical structure development;anatomical structure formation involved in morphogenesis;anatomical structure morphogenesis;anterior/posterior pattern specification;biological regulation;cardiac muscle contraction;cardiac muscle fiber development;card…	actin binding;actin filament binding;actinin binding;adenyl nucleotide binding;adenyl ribonucleotide binding;alpha-actinin binding;ankyrin binding;ATP binding;binding;calcium ion binding;calmodulin binding;catalytic activity;cation binding;cytoskeletal protein binding;enzyme binding;identical protein binding;ion binding;kinase activity;kinase binding;metal ion binding;muscle alpha-actinin binding…	A band;cell part;chromosome;condensed chromosome;condensed nuclear chromosome;contractile fiber part;cytoplasm;cytoplasmic part;cytoskeletal part;extracellular membrane-bounded organelle;extracellular organelle;extracellular region part;extracellular vesicular exosome;I band;intracellular membrane-bounded organelle;intracellular non-membrane-bounded organelle;intracellular organelle;intracellular…	Dilated cardiomyopathy;Hypertrophic cardiomyopathy (HCM)	G protein-coupled receptor kinase 1 substrate motif	1	1.62687e-14	132.28	122.28	113.13	-0.31629	389520000	18104	4	A2ASS6;E9Q8K5;E9Q8N1	18104;16358;16358	A2ASS6;E9Q8K5	A2ASS6	Titin	Ttn	GEPLDSEPETARNLFSVPGAPDKPTVSSVTR	NLFS(1)VPGAPDKPTVSSVTR	NLFS(72.14)VPGAPDKPT(-76.41)VS(-80.99)S(-74.77)VT(-72.14)R	1250	17965	362768;362769;362770;362772;362776;362778;362780;362785;362788;362789;362792;362793;362794;362795;362796;362797;362798;362799;362801;362802;362803;362804;362805;362806;362807;362808;362810;362811;362814;362816;362818;362819;362820;362821;362823;362825	197693;197694;197695;197697;197701;197703;197705;197710;197713;197714	UID1250	1	530;1117
NaN	NaN	NaN	NaN	-2.85326	S	2	___1	actin cytoskeleton organization;actin filament organization;actin filament-based process;actomyosin structure organization;adult heart development;anatomical structure development;anatomical structure formation involved in morphogenesis;anatomical structure morphogenesis;anterior/posterior pattern specification;biological regulation;cardiac muscle contraction;cardiac muscle fiber development;card…	actin binding;actin filament binding;actinin binding;adenyl nucleotide binding;adenyl ribonucleotide binding;alpha-actinin binding;ankyrin binding;ATP binding;binding;calcium ion binding;calmodulin binding;catalytic activity;cation binding;cytoskeletal protein binding;enzyme binding;identical protein binding;ion binding;kinase activity;kinase binding;metal ion binding;muscle alpha-actinin binding…	A band;cell part;chromosome;condensed chromosome;condensed nuclear chromosome;contractile fiber part;cytoplasm;cytoplasmic part;cytoskeletal part;extracellular membrane-bounded organelle;extracellular organelle;extracellular region part;extracellular vesicular exosome;I band;intracellular membrane-bounded organelle;intracellular non-membrane-bounded organelle;intracellular organelle;intracellular…	Dilated cardiomyopathy;Hypertrophic cardiomyopathy (HCM)	Casein kinase I substrate motif;Casein kinase II substrate motif;ERK1,2 kinase substrate motif;Growth associated histone HI kinase substrate motif;GSK-3, ERK1, ERK2, CDK5 substrate motif;PKA kinase substrate motif;PKC kinase substrate motif;WW domain binding motif	1	1.53857e-53	244.26	231.15	63.32	-1.6928	3960200000	34097	2	A2ASS6;E9Q8K5;E9Q8N1	34097;32351;32351	A2ASS6;E9Q8K5	A2ASS6	Titin	Ttn	HPRPAEEYEDDAERRSPTPERTRPRSPSPVS	RS(1)PT(1)PER	RS(63.32)PT(63.32)PER	1262	18649;18650;21367;21368	376099;376100;376101;376102;376103;376104;376105;376106;376107;376108;376109;376110;376111;376112;376113;376114;376115;376116;376117;376118;376119;376120;376121;376122;376123;376124;376125;376126;376127;376128;376129;376130;376131;376132;376133;376134;376135;376136;376137;376138;376139;376140;376141;376142;376143;376144;376145;376146;376147;376148;376149;376150;376151;376152;376153;376154;376155;…	204736;204737;204738;204739;204740;204741;204742;204743;204744;204745;204746;204747;204748;204749;204750;204751;204752;204753;204754;204755;204756;204757;204758;204759;204760;204761;204762;204763;204764;204765;204766;204767;204768;204769;204770;204771;204772;204773;204774;204775;235624;235625;235626;235627;235628;235629	UID1262	1;2	530;1117
0.768393	NaN	NaN	NaN	NaN	S	2	___1	actin cytoskeleton organization;actin filament organization;actin filament-based process;actomyosin structure organization;adult heart development;anatomical structure development;anatomical structure formation involved in morphogenesis;anatomical structure morphogenesis;anterior/posterior pattern specification;biological regulation;cardiac muscle contraction;cardiac muscle fiber development;card…	actin binding;actin filament binding;actinin binding;adenyl nucleotide binding;adenyl ribonucleotide binding;alpha-actinin binding;ankyrin binding;ATP binding;binding;calcium ion binding;calmodulin binding;catalytic activity;cation binding;cytoskeletal protein binding;enzyme binding;identical protein binding;ion binding;kinase activity;kinase binding;metal ion binding;muscle alpha-actinin binding…	A band;cell part;chromosome;condensed chromosome;condensed nuclear chromosome;contractile fiber part;cytoplasm;cytoplasmic part;cytoskeletal part;extracellular membrane-bounded organelle;extracellular organelle;extracellular region part;extracellular vesicular exosome;I band;intracellular membrane-bounded organelle;intracellular non-membrane-bounded organelle;intracellular organelle;intracellular…	Dilated cardiomyopathy;Hypertrophic cardiomyopathy (HCM)	Casein kinase II substrate motif;DNA dependent Protein kinase substrate motif;G protein-coupled receptor kinase 1 substrate motif	0.998248	7.87541e-18	220.87	194.89	152.94	2.3782	710430000	774	8	A2ASS6;E9Q8K5;E9Q8N1	774;774;774	A2ASS6;E9Q8K5	A2ASS6	Titin	Ttn	HVVPQAVKPAVIQAPSETHIKTTDQMGMHIS	PAVIQAPS(0.998)ET(0.002)HIK	PAVIQAPS(27.56)ET(-27.56)HIK	1263	18688;21018	376754;376755;376756;376757;376758;376759;376760;376761;376762;376763;376764;376765;376766;376767;376768;376769;376770;376771;376772;376773;376774;376775;376776;376777;376778;376779;376780;376781;376782;376783;376784;376785;376786;376787;376788;376789;376790;376791;376792;376793;376794;376795;376796;376797;376798;376799;376800;376801;376802;376803;424547	205009;205010;205011;205012;205013;205014;205015;205016;205017;205018;205019;205020;205021;205022;205023;205024;205025;205026;205027;205028;205029;205030;205031;205032;205033;205034;205035;205036;205037;205038;205039;205040;229225	UID1263	1	530;1117
1.44355	NaN	0.863749	1.58962	2.10526	S	3	___1	actin cytoskeleton organization;actin filament organization;actin filament-based process;actomyosin structure organization;adult heart development;anatomical structure development;anatomical structure formation involved in morphogenesis;anatomical structure morphogenesis;anterior/posterior pattern specification;biological regulation;cardiac muscle contraction;cardiac muscle fiber development;card…	actin binding;actin filament binding;actinin binding;adenyl nucleotide binding;adenyl ribonucleotide binding;alpha-actinin binding;ankyrin binding;ATP binding;binding;calcium ion binding;calmodulin binding;catalytic activity;cation binding;cytoskeletal protein binding;enzyme binding;identical protein binding;ion binding;kinase activity;kinase binding;metal ion binding;muscle alpha-actinin binding…	A band;cell part;chromosome;condensed chromosome;condensed nuclear chromosome;contractile fiber part;cytoplasm;cytoplasmic part;cytoskeletal part;extracellular membrane-bounded organelle;extracellular organelle;extracellular region part;extracellular vesicular exosome;I band;intracellular membrane-bounded organelle;intracellular non-membrane-bounded organelle;intracellular organelle;intracellular…	Dilated cardiomyopathy;Hypertrophic cardiomyopathy (HCM)	14-3-3 domain binding motif;Calmodulin-dependent protein kinase II substrate motif;Cdc2 kinase substrate motif;CDK kinase substrate motif;CDK1,2,4,6 kinase substrate motif;DNA dependent Protein kinase substrate motif;ERK1,2 kinase substrate motif;GSK-3, ERK1, ERK2, CDK5 substrate motif;PKA kinase substrate motif;PKC kinase substrate motif;WW domain binding motif	1	2.51588e-05	126.04	108.83	82.529	0.087407	2653600000	12678	9	A2ASS6;F6Q6Z0;E9Q8K5;E9Q8N1	12678;216;10932;10932	A2ASS6;E9Q8K5	A2ASS6	Titin	Ttn	IEKPKLKPRPPARPPSPPKEDVKEKMFQLKA	PRPPARPPS(1)PPK	PRPPARPPS(82.53)PPK	1266	18928;18967	381582;381583;381584;381585;381586;381587;381588;381589;381590;382220;382221;382222;382223;382224;382225;382226;382227;382228;382229;382230;382231;382232;382233;382234;382235;382236;382237;382238;382239;382240;382241;382242;382243;382244;382245;382246;382247;382248;382249;382250;382251;382252;382253;382254;382255;382256;382257;382258;382259;382260;382261;382262;382263;382264;382265;382266;382267;…	207481;207482;207733;207734;207735;207736;207737;207738;207739;207740;207741;207742;207743;207744;207745;207746;207747;207748;207749;207750;207751;207752;207753;207754;207755;207756;207757;207758;207759;207760;207761;207762;207763;207764;207765;207766;207767;207768;207769;207770;207771;207772;207773;207774;207775;207776;207777;207778;207779;207780;207781	UID1266	1	530;1117
1.9011	2.20257	2.07446	2.81958	2.46778	S	2	___1	actin cytoskeleton organization;actin filament organization;actin filament-based process;actomyosin structure organization;adult heart development;anatomical structure development;anatomical structure formation involved in morphogenesis;anatomical structure morphogenesis;anterior/posterior pattern specification;biological regulation;cardiac muscle contraction;cardiac muscle fiber development;card…	actin binding;actin filament binding;actinin binding;adenyl nucleotide binding;adenyl ribonucleotide binding;alpha-actinin binding;ankyrin binding;ATP binding;binding;calcium ion binding;calmodulin binding;catalytic activity;cation binding;cytoskeletal protein binding;enzyme binding;identical protein binding;ion binding;kinase activity;kinase binding;metal ion binding;muscle alpha-actinin binding…	A band;cell part;chromosome;condensed chromosome;condensed nuclear chromosome;contractile fiber part;cytoplasm;cytoplasmic part;cytoskeletal part;extracellular membrane-bounded organelle;extracellular organelle;extracellular region part;extracellular vesicular exosome;I band;intracellular membrane-bounded organelle;intracellular non-membrane-bounded organelle;intracellular organelle;intracellular…	Dilated cardiomyopathy;Hypertrophic cardiomyopathy (HCM)	14-3-3 domain binding motif;Akt kinase substrate motif;Calmodulin-dependent protein kinase II substrate motif;Casein kinase II substrate motif;ERK1,2 kinase substrate motif;Growth associated histone HI kinase substrate motif;GSK-3, ERK1, ERK2, CDK5 substrate motif;MAPKAPK1 kinase substrate motif;PKA kinase substrate motif;PKC kinase substrate motif;WW domain binding motif	0.999986	2.27477e-17	221.46	197.8	95.197	0.38846	125450000000	34107	3	A2ASS6;E9Q8K5;E9Q8N1	34107;32361;32361	A2ASS6;E9Q8K5	A2ASS6	Titin	Ttn	DAERRSPTPERTRPRSPSPVSSERSLSRFER	PRS(1)PS(0.999)PVS(0.001)SER	PRS(49.76)PS(29.97)PVS(-29.97)S(-36.22)ER	1268	18976;23593;23594;25940;25941;25942	382444;382445;382446;382447;382448;382449;382450;382451;382452;382453;382454;382455;382456;382457;382458;382459;382460;382461;382462;382463;382464;382465;382466;382467;382468;382469;382470;382471;382472;478535;478551;478562;527694;527695;527696;527697;527698;527699;527700;527701;527702;527703;527704;527705;527706;527707;527708;527709;527711;527712;527714;527716;527718;527719;527720;527721;527722;…	207829;207830;207831;207832;207833;207834;207835;207836;207837;207838;207839;258069;258070;258081;258082;284289;284290;284291;284292;284293;284294;284295;284296;284297;284298;284299;284300;284301;284302;284303;284304;284305;284307;284308;284310;284312;284314;284315;284316;284317;284318;284319;284320;284321;284323;284325;284327;284328;284330;284332;284334;284335;284336;284337;284338;284339;284340;…	UID1268	1;2;3	530;1117
NaN	NaN	-0.189362	NaN	-1.99951	S	2	___1	actin cytoskeleton organization;actin filament organization;actin filament-based process;actomyosin structure organization;adult heart development;anatomical structure development;anatomical structure formation involved in morphogenesis;anatomical structure morphogenesis;anterior/posterior pattern specification;biological regulation;cardiac muscle contraction;cardiac muscle fiber development;card…	actin binding;actin filament binding;actinin binding;adenyl nucleotide binding;adenyl ribonucleotide binding;alpha-actinin binding;ankyrin binding;ATP binding;binding;calcium ion binding;calmodulin binding;catalytic activity;cation binding;cytoskeletal protein binding;enzyme binding;identical protein binding;ion binding;kinase activity;kinase binding;metal ion binding;muscle alpha-actinin binding…	A band;cell part;chromosome;condensed chromosome;condensed nuclear chromosome;contractile fiber part;cytoplasm;cytoplasmic part;cytoskeletal part;extracellular membrane-bounded organelle;extracellular organelle;extracellular region part;extracellular vesicular exosome;I band;intracellular membrane-bounded organelle;intracellular non-membrane-bounded organelle;intracellular organelle;intracellular…	Dilated cardiomyopathy;Hypertrophic cardiomyopathy (HCM)	14-3-3 domain binding motif;Akt kinase substrate motif;Calmodulin-dependent protein kinase II substrate motif;Casein kinase II substrate motif;DNA dependent Protein kinase substrate motif;ERK1,2 kinase substrate motif;G protein-coupled receptor kinase 1 substrate motif;GSK3 kinase substrate motif;GSK-3, ERK1, ERK2, CDK5 substrate motif;MAPKAPK1 kinase substrate motif;PKA kinase substrate motif;PK…	0.999997	5.22007e-13	176.39	156.81	118.31	-0.098792	100510000000	34109	3	A2ASS6;E9Q8K5;E9Q8N1	34109;32363;32363	A2ASS6;E9Q8K5	A2ASS6	Titin	Ttn	ERRSPTPERTRPRSPSPVSSERSLSRFERSA	SPS(1)PVSSER	S(-54.91)PS(54.91)PVS(-70.88)S(-75.84)ER	1269	18976;23593;23594;25940;25941;25942	382444;382445;382446;382447;382448;382449;382450;382451;382452;382453;382454;382455;382456;382457;382458;382459;382460;382461;382462;382463;382464;382465;382466;382467;382468;382469;382470;382471;382472;478482;478483;478484;478485;478486;478487;478488;478489;478490;478491;478492;478493;478494;478495;478496;478497;478498;478499;478500;478501;478502;478503;478504;478505;478506;478507;478508;478509;…	207829;207830;207831;207832;207833;207834;207835;207836;207837;207838;207839;258002;258003;258004;258005;258006;258007;258008;258009;258010;258011;258012;258013;258014;258015;258016;258017;258018;258019;258020;258021;258022;258023;258024;258025;258026;258027;258028;258029;258030;258031;258032;258033;258034;258035;258036;258037;258038;258039;258040;258041;258042;258043;258044;258045;258046;258047;…	UID1269	1;2;3	530;1117
0.742573	0.765312	0.396463	0.515017	0.288549	S	3	___1	actin cytoskeleton organization;actin filament organization;actin filament-based process;actomyosin structure organization;adult heart development;anatomical structure development;anatomical structure formation involved in morphogenesis;anatomical structure morphogenesis;anterior/posterior pattern specification;biological regulation;cardiac muscle contraction;cardiac muscle fiber development;card…	actin binding;actin filament binding;actinin binding;adenyl nucleotide binding;adenyl ribonucleotide binding;alpha-actinin binding;ankyrin binding;ATP binding;binding;calcium ion binding;calmodulin binding;catalytic activity;cation binding;cytoskeletal protein binding;enzyme binding;identical protein binding;ion binding;kinase activity;kinase binding;metal ion binding;muscle alpha-actinin binding…	A band;cell part;chromosome;condensed chromosome;condensed nuclear chromosome;contractile fiber part;cytoplasm;cytoplasmic part;cytoskeletal part;extracellular membrane-bounded organelle;extracellular organelle;extracellular region part;extracellular vesicular exosome;I band;intracellular membrane-bounded organelle;intracellular non-membrane-bounded organelle;intracellular organelle;intracellular…	Dilated cardiomyopathy;Hypertrophic cardiomyopathy (HCM)	14-3-3 domain binding motif;Calmodulin-dependent protein kinase I substrate motif;Calmodulin-dependent protein kinase II substrate motif;Calmodulin-dependent protein kinase IV substrate motif;Casein kinase II substrate motif;Chk1 kinase substrate motif;ERK1,2 kinase substrate motif;GSK-3, ERK1, ERK2, CDK5 substrate motif;PKA kinase substrate motif;PKC kinase substrate motif;WW domain binding motif	1	6.94187e-14	185.41	167.51	109.25	0.40178	28678000000	281	3	A2ASS6;E9Q8K5;E9Q8N1;Q8BUJ6	281;281;281;281	A2ASS6;E9Q8K5	A2ASS6	Titin	Ttn	TPPSIAAKAQLARQQSPSPIRHSPSPVRHVR	QQS(1)PS(1)PIRHS(1)PS(1)PVRHVR	QQS(109.25)PS(109.25)PIRHS(109.25)PS(109.25)PVRHVR	1274	19809;19811;19812;19813;19814;19815;19816;19817	397185;397186;397187;397188;397189;397190;397191;397193;397195;397196;397197;397199;397200;397202;397203;397204;397205;397206;397207;397208;397209;397210;397211;397213;397214;397215;397216;397218;397220;397222;397224;397226;397228;397230;397232;397234;397236;397238;397240;397241;397242;397243;397244;397245;397246;397247;397251;397254;397255;397256;397257;397262;397265;397266;397350;397351;397352;…	215247;215248;215249;215250;215251;215252;215253;215255;215257;215258;215259;215261;215262;215264;215265;215266;215267;215268;215269;215270;215271;215272;215273;215275;215276;215277;215278;215280;215282;215284;215286;215288;215290;215292;215294;215296;215298;215300;215302;215354;215355;215356;215357;215358;215363;215368;215371;215372;215375;215376;215377;215380;215381;215382;215383;215384;215385;…	UID1274	1;2;3;4	530;1117
2.90892	NaN	-0.239712	-1.31461	NaN	S	3	___1	actin cytoskeleton organization;actin filament organization;actin filament-based process;actomyosin structure organization;adult heart development;anatomical structure development;anatomical structure formation involved in morphogenesis;anatomical structure morphogenesis;anterior/posterior pattern specification;biological regulation;cardiac muscle contraction;cardiac muscle fiber development;card…	actin binding;actin filament binding;actinin binding;adenyl nucleotide binding;adenyl ribonucleotide binding;alpha-actinin binding;ankyrin binding;ATP binding;binding;calcium ion binding;calmodulin binding;catalytic activity;cation binding;cytoskeletal protein binding;enzyme binding;identical protein binding;ion binding;kinase activity;kinase binding;metal ion binding;muscle alpha-actinin binding…	A band;cell part;chromosome;condensed chromosome;condensed nuclear chromosome;contractile fiber part;cytoplasm;cytoplasmic part;cytoskeletal part;extracellular membrane-bounded organelle;extracellular organelle;extracellular region part;extracellular vesicular exosome;I band;intracellular membrane-bounded organelle;intracellular non-membrane-bounded organelle;intracellular organelle;intracellular…	Dilated cardiomyopathy;Hypertrophic cardiomyopathy (HCM)	Cdc2 kinase substrate motif;CDK kinase substrate motif;CDK1,2,4,6 kinase substrate motif;DNA dependent Protein kinase substrate motif;ERK1,2 kinase substrate motif;GSK-3, ERK1, ERK2, CDK5 substrate motif;WW domain binding motif	1	1.80699e-16	165.14	115.6	109.25	0.40178	6817300000	283	5	A2ASS6;E9Q8K5;E9Q8N1;Q8BUJ6	283;283;283;283	A2ASS6;E9Q8K5	A2ASS6	Titin	Ttn	PSIAAKAQLARQQSPSPIRHSPSPVRHVRAP	QQS(1)PS(1)PIRHS(1)PS(1)PVRHVR	QQS(109.25)PS(109.25)PIRHS(109.25)PS(109.25)PVRHVR	1275	19809;19811;19812;19813;19814;19815;19816;19817	397192;397194;397198;397201;397212;397217;397219;397221;397223;397225;397227;397229;397231;397233;397235;397237;397239;397248;397249;397250;397252;397253;397258;397259;397260;397261;397263;397264;397267;397268;397269;397349;397356;397360;397363;397375;397390;397395;397403;397445;397447;397456;397460;397468;397470;397472;397473;397475;397478;397485;397488;397491;397494;397497;397499;397504;397511;…	215254;215256;215260;215263;215274;215279;215281;215283;215285;215287;215289;215291;215293;215295;215297;215299;215301;215353;215360;215364;215367;215379;215394;215399;215407;215449;215451;215460;215461;215462;215463;215464;215466;215467;215468;215469;215473;215474;215476;215477;215479;215480;215481;215483;215485;215487;215489;215491;215495;215496;215497;215500;215501;215502;215505;215506;215508;…	UID1275	1;2;3;4	530;1117
-3.33219	NaN	NaN	NaN	NaN	S	2	___1	actin cytoskeleton organization;actin filament organization;actin filament-based process;actomyosin structure organization;adult heart development;anatomical structure development;anatomical structure formation involved in morphogenesis;anatomical structure morphogenesis;anterior/posterior pattern specification;biological regulation;cardiac muscle contraction;cardiac muscle fiber development;card…	actin binding;actin filament binding;actinin binding;adenyl nucleotide binding;adenyl ribonucleotide binding;alpha-actinin binding;ankyrin binding;ATP binding;binding;calcium ion binding;calmodulin binding;catalytic activity;cation binding;cytoskeletal protein binding;enzyme binding;identical protein binding;ion binding;kinase activity;kinase binding;metal ion binding;muscle alpha-actinin binding…	A band;cell part;chromosome;condensed chromosome;condensed nuclear chromosome;contractile fiber part;cytoplasm;cytoplasmic part;cytoskeletal part;extracellular membrane-bounded organelle;extracellular organelle;extracellular region part;extracellular vesicular exosome;I band;intracellular membrane-bounded organelle;intracellular non-membrane-bounded organelle;intracellular organelle;intracellular…	Dilated cardiomyopathy;Hypertrophic cardiomyopathy (HCM)	Casein kinase I substrate motif;Casein kinase II substrate motif	0.946773	9.14876e-23	167.45	145.21	136.24	0.084453	473800000	27320	5	A2ASS6;E9Q8K5;E9Q8N1	27320;25574;25574	A2ASS6;E9Q8K5	A2ASS6	Titin	Ttn	GCQISNYIVEKRETTSTTWQVVSQAVARTSI	RET(0.002)T(0.04)S(0.947)T(0.011)T(0.001)WQVVSQAVAR	RET(-27.05)T(-13.73)S(13.73)T(-19.54)T(-31)WQVVS(-76.5)QAVAR	1281	20426	411381;411382;411384;411385;411388;411389;411390;411391;411392;411393;411394;411395;411396;411397;411398;411399;411400;411401;411402;411403;411404;411405;411406;411407;411408;411409;411410;411411;411412;411413	222573;222574;222576;222577;222580	UID1281	1	530;1117
3.78255	3.64106	3.64235	3.15975	3.09213	S	2	___1	actin cytoskeleton organization;actin filament organization;actin filament-based process;actomyosin structure organization;adult heart development;anatomical structure development;anatomical structure formation involved in morphogenesis;anatomical structure morphogenesis;anterior/posterior pattern specification;biological regulation;cardiac muscle contraction;cardiac muscle fiber development;card…	actin binding;actin filament binding;actinin binding;adenyl nucleotide binding;adenyl ribonucleotide binding;alpha-actinin binding;ankyrin binding;ATP binding;binding;calcium ion binding;calmodulin binding;catalytic activity;cation binding;cytoskeletal protein binding;enzyme binding;identical protein binding;ion binding;kinase activity;kinase binding;metal ion binding;muscle alpha-actinin binding…	A band;cell part;chromosome;condensed chromosome;condensed nuclear chromosome;contractile fiber part;cytoplasm;cytoplasmic part;cytoskeletal part;extracellular membrane-bounded organelle;extracellular organelle;extracellular region part;extracellular vesicular exosome;I band;intracellular membrane-bounded organelle;intracellular non-membrane-bounded organelle;intracellular organelle;intracellular…	Dilated cardiomyopathy;Hypertrophic cardiomyopathy (HCM)	14-3-3 domain binding motif;Akt kinase substrate motif;Calmodulin-dependent protein kinase II substrate motif;ERK1,2 kinase substrate motif;G protein-coupled receptor kinase 1 substrate motif;GSK-3, ERK1, ERK2, CDK5 substrate motif;MAPKAPK1 kinase substrate motif;PKA kinase substrate motif;PKC kinase substrate motif;WW domain binding motif	1	1.29943e-23	209.39	188.46	161.04	-0.10457	90260000000	814	3	A2ASS6;E9Q8K5;E9Q8N1	814;814;814	A2ASS6;E9Q8K5	A2ASS6	Titin	Ttn	STERLVHVDKRPRTASPHFTVSKISVPKTEH	T(1)AS(1)PHFTVSK	T(114.34)AS(93.94)PHFT(-93.94)VS(-129.06)K	1288	21075;21076;24788;24789	425590;425591;425592;425593;425594;425595;425596;425597;425598;425599;425600;425601;425602;425603;425604;425605;425606;425607;425608;425610;425611;425612;425613;425614;425615;425616;425617;425619;425620;425622;425623;425624;425625;425626;425627;425628;425629;425630;425632;425633;425634;425635;425636;425637;425638;425639;425640;425641;425642;425643;425644;425645;425646;425647;425648;425650;425651;…	229813;229814;229815;229816;229817;229818;229819;229820;229821;229822;229823;229824;229825;229826;229827;229828;229829;229830;229831;229833;229834;229835;229836;229837;229838;229839;229840;229842;229843;229845;229846;229847;229848;229849;229850;229851;229852;229853;229855;229856;229857;229858;229859;229860;229861;229862;229863;229864;229865;229866;229867;229868;229869;229870;229871;229872;229873;…	UID1288	1;2	530;1117
NaN	NaN	NaN	-5.60279	NaN	S	3	___1	actin cytoskeleton organization;actin filament organization;actin filament-based process;actomyosin structure organization;adult heart development;anatomical structure development;anatomical structure formation involved in morphogenesis;anatomical structure morphogenesis;anterior/posterior pattern specification;biological regulation;cardiac muscle contraction;cardiac muscle fiber development;card…	actin binding;actin filament binding;actinin binding;adenyl nucleotide binding;adenyl ribonucleotide binding;alpha-actinin binding;ankyrin binding;ATP binding;binding;calcium ion binding;calmodulin binding;catalytic activity;cation binding;cytoskeletal protein binding;enzyme binding;identical protein binding;ion binding;kinase activity;kinase binding;metal ion binding;muscle alpha-actinin binding…	A band;cell part;chromosome;condensed chromosome;condensed nuclear chromosome;contractile fiber part;cytoplasm;cytoplasmic part;cytoskeletal part;extracellular membrane-bounded organelle;extracellular organelle;extracellular region part;extracellular vesicular exosome;I band;intracellular membrane-bounded organelle;intracellular non-membrane-bounded organelle;intracellular organelle;intracellular…	Dilated cardiomyopathy;Hypertrophic cardiomyopathy (HCM)	14-3-3 domain binding motif;Akt kinase substrate motif;Aurora-A kinase substrate motif;Calmodulin-dependent protein kinase II substrate motif;Casein kinase II substrate motif;DMPK1 kinase substrate motif;MAPKAPK1 kinase substrate motif;p70 Ribosomal S6 kinase substrate motif;PAK2 kinase substrate motif;Phosphorylase kinase substrate motif;Pim1 kinase substrate sequence;PKA kinase substrate motif;…	1	3.19956e-42	191.13	183.54	80.538	0.24069	3253000000	33875	3	A2ASS6;E9Q8K5;E9Q8N1	33875;32129;32129	A2ASS6;E9Q8K5	A2ASS6	Titin	Ttn	PSPDYDLYYYRRRRRSLGDMSDEELLLPIDD	RRS(1)LGDMS(1)DEELLLPIDDYLAMK	RRS(77.01)LGDMS(68.24)DEELLLPIDDY(-68.24)LAMK	1291	21250;21251;21252;21253;21339;21340;21341;22941;22942;22943	432269;432270;432271;432272;432273;432274;432275;432276;432277;432278;432279;432280;432281;432282;432283;432284;432285;432286;432287;432288;432289;432290;432291;432292;432294;432295;432296;432297;432298;432299;432300;432301;432302;432304;432305;432306;432307;432309;432310;432311;432312;432313;432314;432315;432316;432317;432318;432319;432320;432321;432322;432323;432324;432325;432326;432327;432328;…	234116;234117;234118;234119;234120;234121;234122;234123;234124;234125;234126;234127;234128;234129;234130;234131;234132;234133;234134;234135;234136;234137;234138;234139;234140;234141;234142;234143;234145;234146;234147;234148;234149;234150;234151;234152;234153;234156;234157;234158;234159;234160;234162;234163;234164;234165;234166;234167;234168;234169;234170;234171;234172;234173;234174;234175;234176;…	UID1291	1;2	530;1117
NaN	NaN	-2.38865	-1.13544	NaN	S	3	___1	actin cytoskeleton organization;actin filament organization;actin filament-based process;actomyosin structure organization;adult heart development;anatomical structure development;anatomical structure formation involved in morphogenesis;anatomical structure morphogenesis;anterior/posterior pattern specification;biological regulation;cardiac muscle contraction;cardiac muscle fiber development;card…	actin binding;actin filament binding;actinin binding;adenyl nucleotide binding;adenyl ribonucleotide binding;alpha-actinin binding;ankyrin binding;ATP binding;binding;calcium ion binding;calmodulin binding;catalytic activity;cation binding;cytoskeletal protein binding;enzyme binding;identical protein binding;ion binding;kinase activity;kinase binding;metal ion binding;muscle alpha-actinin binding…	A band;cell part;chromosome;condensed chromosome;condensed nuclear chromosome;contractile fiber part;cytoplasm;cytoplasmic part;cytoskeletal part;extracellular membrane-bounded organelle;extracellular organelle;extracellular region part;extracellular vesicular exosome;I band;intracellular membrane-bounded organelle;intracellular non-membrane-bounded organelle;intracellular organelle;intracellular…	Dilated cardiomyopathy;Hypertrophic cardiomyopathy (HCM)	14-3-3 domain binding motif;Aurora-A kinase substrate motif;Calmodulin-dependent protein kinase II alpha substrate motif;Calmodulin-dependent protein kinase II substrate motif;Calmodulin-dependent protein kinase IV substrate motif;Casein kinase II substrate motif;Chk1 kinase substrate motif;Doublecortin kinase-1 kinase substrate motif;G protein-coupled receptor kinase 1 substrate motif;MAPKAPK1 k…	0.998216	3.57549e-15	182.15	169.52	143.93	0.023783	749350000	34063	1	A2ASS6;E9Q8K5;E9Q8N1	34063;32317;32317	A2ASS6;E9Q8K5	A2ASS6	Titin	Ttn	RESSSSVSRLLRRRRSLSPTYIELMRPVSEL	S(0.998)LS(0.002)PTYIELMRPVSELIR	S(27.48)LS(-27.48)PT(-72.28)Y(-113.44)IELMRPVS(-127.21)ELIR	1293	21254;21255;21345;23106;23107	432424;432425;432426;432427;432428;432429;432430;432431;432432;432433;468106;468109;468111;468113;468121;468122;468123;468124;468125;468126;468127;468128;468129;468132;468138;468142;468143;468144;468145;468146;468147;468148;468150;468151;468152;468153;468154;468155;468157;468162;468164	234204;234205;234206;234207;234208;252593;252596;252598;252600;252606;252612;252616;252617;252618;252619;252620;252621;252622;252624;252625;252626;252627;252628	UID1293	1;2	530;1117
NaN	NaN	NaN	-3.07228	NaN	S	3	___1	actin cytoskeleton organization;actin filament organization;actin filament-based process;actomyosin structure organization;adult heart development;anatomical structure development;anatomical structure formation involved in morphogenesis;anatomical structure morphogenesis;anterior/posterior pattern specification;biological regulation;cardiac muscle contraction;cardiac muscle fiber development;card…	actin binding;actin filament binding;actinin binding;adenyl nucleotide binding;adenyl ribonucleotide binding;alpha-actinin binding;ankyrin binding;ATP binding;binding;calcium ion binding;calmodulin binding;catalytic activity;cation binding;cytoskeletal protein binding;enzyme binding;identical protein binding;ion binding;kinase activity;kinase binding;metal ion binding;muscle alpha-actinin binding…	A band;cell part;chromosome;condensed chromosome;condensed nuclear chromosome;contractile fiber part;cytoplasm;cytoplasmic part;cytoskeletal part;extracellular membrane-bounded organelle;extracellular organelle;extracellular region part;extracellular vesicular exosome;I band;intracellular membrane-bounded organelle;intracellular non-membrane-bounded organelle;intracellular organelle;intracellular…	Dilated cardiomyopathy;Hypertrophic cardiomyopathy (HCM)	14-3-3 domain binding motif;Akt kinase substrate motif;Calmodulin-dependent protein kinase II substrate motif;Casein kinase II substrate motif;ERK1,2 kinase substrate motif;GSK-3, ERK1, ERK2, CDK5 substrate motif;MAPKAPK1 kinase substrate motif;PKA kinase substrate motif;PKC kinase substrate motif;WW domain binding motif;ZIP kinase substrate motif	0.999865	3.61297e-08	130.45	116.03	127.01	0.98037	1238300000	34065	3	A2ASS6;E9Q8K5;E9Q8N1	34065;32319;32319	A2ASS6;E9Q8K5	A2ASS6	Titin	Ttn	SSSSVSRLLRRRRSLSPTYIELMRPVSELIR	SLS(1)PTYIELMRPVSELIR	S(-51.94)LS(38.92)PT(-38.92)Y(-78.1)IELMRPVS(-102.28)ELIR	1294	21254;21255;21345;23106;23107	432424;432425;432426;432427;432428;432429;432430;432431;432432;432433;434678;434679;434680;434681;434682;434683;434684;434685;434686;434687;434688;434689;468093;468094;468095;468096;468097;468098;468099;468100;468101;468102;468103;468104;468105;468107;468108;468110;468112;468114;468115;468116;468117;468118;468119;468120;468130;468131;468133;468134;468135;468136;468137;468139;468140;468141;468149;…	234204;234205;234206;234207;234208;235424;235425;235426;252580;252581;252582;252583;252584;252585;252586;252587;252588;252589;252590;252591;252592;252594;252595;252597;252599;252601;252602;252603;252604;252605;252607;252608;252609;252610;252611;252613;252614;252615;252623	UID1294	1;2	530;1117
0.672398	1.24382	1.44481	2.72218	1.87344	S	2	___1	actin cytoskeleton organization;actin filament organization;actin filament-based process;actomyosin structure organization;adult heart development;anatomical structure development;anatomical structure formation involved in morphogenesis;anatomical structure morphogenesis;anterior/posterior pattern specification;biological regulation;cardiac muscle contraction;cardiac muscle fiber development;card…	actin binding;actin filament binding;actinin binding;adenyl nucleotide binding;adenyl ribonucleotide binding;alpha-actinin binding;ankyrin binding;ATP binding;binding;calcium ion binding;calmodulin binding;catalytic activity;cation binding;cytoskeletal protein binding;enzyme binding;identical protein binding;ion binding;kinase activity;kinase binding;metal ion binding;muscle alpha-actinin binding…	A band;cell part;chromosome;condensed chromosome;condensed nuclear chromosome;contractile fiber part;cytoplasm;cytoplasmic part;cytoskeletal part;extracellular membrane-bounded organelle;extracellular organelle;extracellular region part;extracellular vesicular exosome;I band;intracellular membrane-bounded organelle;intracellular non-membrane-bounded organelle;intracellular organelle;intracellular…	Dilated cardiomyopathy;Hypertrophic cardiomyopathy (HCM)	14-3-3 domain binding motif;Akt kinase substrate motif;Calmodulin-dependent protein kinase II substrate motif;Casein kinase II substrate motif;DNA dependent Protein kinase substrate motif;ERK1,2 kinase substrate motif;GSK-3, ERK1, ERK2, CDK5 substrate motif;MAPKAPK1 kinase substrate motif;PKA kinase substrate motif;PKC kinase substrate motif;WW domain binding motif;ZIP kinase substrate motif	1	3.79622e-133	335.39	294.4	335.39	-0.014376	35775000000	33861	4	A2ASS6;E9Q8K5;E9Q8N1	33861;32115;32115	A2ASS6;E9Q8K5	A2ASS6	Titin	Ttn	QDDLEMVRPARRRTPSPDYDLYYYRRRRRSL	RTPS(1)PDYDLYYYR	RT(-80.81)PS(80.81)PDY(-169.6)DLY(-213.29)Y(-248.15)Y(-246.35)R	1295	21271;21272;21505;21506;21507;25798;25799	432702;432703;432704;432706;432707;432709;432710;432711;432712;432714;432715;432720;432721;432722;432723;432724;432726;432728;432731;432732;432733;432734;432736;432738;432740;432741;432742;432743;432744;432745;432746;432747;432748;432749;432751;432752;432754;432755;432756;432757;432758;432759;432760;432761;432762;432764;432765;432766;432768;432770;432771;432774;432775;432776;432777;432778;432779;…	234328;234329;234330;234332;234333;234335;234336;234337;234338;234340;234341;234346;234347;234348;234349;234350;234352;234354;234357;234358;234359;234360;234362;234364;234366;234367;234368;234369;234370;234371;234372;234373;234374;234375;234376;234377;234378;234379;234380;234381;234382;234383;234384;234385;234386;234387;234388;234389;234390;234391;234392;234393;234394;234395;234396;234397;234398;…	UID1295	1;2	530;1117
4.67232	4.85418	4.73075	5.55284	5.27742	S	2	___1	actin cytoskeleton organization;actin filament organization;actin filament-based process;actomyosin structure organization;adult heart development;anatomical structure development;anatomical structure formation involved in morphogenesis;anatomical structure morphogenesis;anterior/posterior pattern specification;biological regulation;cardiac muscle contraction;cardiac muscle fiber development;card…	actin binding;actin filament binding;actinin binding;adenyl nucleotide binding;adenyl ribonucleotide binding;alpha-actinin binding;ankyrin binding;ATP binding;binding;calcium ion binding;calmodulin binding;catalytic activity;cation binding;cytoskeletal protein binding;enzyme binding;identical protein binding;ion binding;kinase activity;kinase binding;metal ion binding;muscle alpha-actinin binding…	A band;cell part;chromosome;condensed chromosome;condensed nuclear chromosome;contractile fiber part;cytoplasm;cytoplasmic part;cytoskeletal part;extracellular membrane-bounded organelle;extracellular organelle;extracellular region part;extracellular vesicular exosome;I band;intracellular membrane-bounded organelle;intracellular non-membrane-bounded organelle;intracellular organelle;intracellular…	Dilated cardiomyopathy;Hypertrophic cardiomyopathy (HCM)	14-3-3 domain binding motif;Calmodulin-dependent protein kinase II substrate motif;Casein kinase II substrate motif;ERK1,2 kinase substrate motif;Growth associated histone HI kinase substrate motif;GSK-3, ERK1, ERK2, CDK5 substrate motif;PKA kinase substrate motif;PKC kinase substrate motif;WW domain binding motif	1	2.46052e-13	177.66	152.79	147.75	-0.054334	226990000000	34476	3	A2ASS6;E9Q8K5;E9Q8N1	34476;32730;32730	A2ASS6;E9Q8K5	A2ASS6	Titin	Ttn	RVKSPETVKSPKRVKSPEPVTSHPKAVSPTE	VKS(1)PEPVTSHPK	VKS(79.91)PEPVT(-79.91)S(-84.44)HPK	1301	21597;23432;27467	439662;439663;439664;439665;439666;439667;439668;439669;439670;439671;439672;439673;439674;439675;439676;439677;439678;439679;439680;439681;439682;439683;439684;439685;439686;439687;439688;439689;439690;439691;439692;439693;439694;439695;439696;439697;439698;439699;439700;439701;439702;439703;439704;439705;439706;439707;439708;439709;439710;439711;439712;439713;439714;439715;439716;439717;439718;…	237680;237681;237682;237683;237684;237685;237686;237687;237688;237689;237690;237691;237692;237693;237694;237695;237696;237697;237698;237699;237700;237701;237702;237703;237704;237705;237706;237707;237708;237709;237710;237711;237712;237713;237714;237715;237716;237717;237718;237719;237720;237721;237722;237723;237724;237725;237726;237727;237728;237729;237730;237731;237732;237733;237734;237735;237736;…	UID1301	1	530;1117
-1.41388	-1.4098	-1.07128	NaN	NaN	S	2	___1	actin cytoskeleton organization;actin filament organization;actin filament-based process;actomyosin structure organization;adult heart development;anatomical structure development;anatomical structure formation involved in morphogenesis;anatomical structure morphogenesis;anterior/posterior pattern specification;biological regulation;cardiac muscle contraction;cardiac muscle fiber development;card…	actin binding;actin filament binding;actinin binding;adenyl nucleotide binding;adenyl ribonucleotide binding;alpha-actinin binding;ankyrin binding;ATP binding;binding;calcium ion binding;calmodulin binding;catalytic activity;cation binding;cytoskeletal protein binding;enzyme binding;identical protein binding;ion binding;kinase activity;kinase binding;metal ion binding;muscle alpha-actinin binding…	A band;cell part;chromosome;condensed chromosome;condensed nuclear chromosome;contractile fiber part;cytoplasm;cytoplasmic part;cytoskeletal part;extracellular membrane-bounded organelle;extracellular organelle;extracellular region part;extracellular vesicular exosome;I band;intracellular membrane-bounded organelle;intracellular non-membrane-bounded organelle;intracellular organelle;intracellular…	Dilated cardiomyopathy;Hypertrophic cardiomyopathy (HCM)	Casein kinase II substrate motif;G protein-coupled receptor kinase 1 substrate motif;PKA kinase substrate motif	1	0.000280481	121.6	78.296	121.6	-0.093437	152990000	2896	1	A2ASS6;E9Q8K5;E9Q8N1	2896;2896;2896	A2ASS6;E9Q8K5	A2ASS6	Titin	Ttn	AKLFVETLHITKTMKSIEVPETKAASFECEV	S(1)IEVPETK	S(96.65)IEVPET(-96.65)K	1311	22675	460653;460654;460655;460656;460657;460658;460659;460660;460661;460662;460663;460664;460665;460666;460667;460668;460669;460670;460671;460672;460673;460674;460675;460676;460677;460678;460679;460680;460681;460682;460683;460684	248716;248717;248718;248719;248720;248721;248722;248723;248724	UID1311	1	530;1117
NaN	-2.33816	-2.19333	NaN	NaN	S	2	___1	actin cytoskeleton organization;actin filament organization;actin filament-based process;actomyosin structure organization;adult heart development;anatomical structure development;anatomical structure formation involved in morphogenesis;anatomical structure morphogenesis;anterior/posterior pattern specification;biological regulation;cardiac muscle contraction;cardiac muscle fiber development;card…	actin binding;actin filament binding;actinin binding;adenyl nucleotide binding;adenyl ribonucleotide binding;alpha-actinin binding;ankyrin binding;ATP binding;binding;calcium ion binding;calmodulin binding;catalytic activity;cation binding;cytoskeletal protein binding;enzyme binding;identical protein binding;ion binding;kinase activity;kinase binding;metal ion binding;muscle alpha-actinin binding…	A band;cell part;chromosome;condensed chromosome;condensed nuclear chromosome;contractile fiber part;cytoplasm;cytoplasmic part;cytoskeletal part;extracellular membrane-bounded organelle;extracellular organelle;extracellular region part;extracellular vesicular exosome;I band;intracellular membrane-bounded organelle;intracellular non-membrane-bounded organelle;intracellular organelle;intracellular…	Dilated cardiomyopathy;Hypertrophic cardiomyopathy (HCM)	Calmodulin-dependent protein kinase II substrate motif;Casein kinase II substrate motif;Chk1 kinase substrate motif;G protein-coupled receptor kinase 1 substrate motif;GSK3 kinase substrate motif;Phosphorylase kinase substrate motif;PKA kinase substrate motif;PKC kinase substrate motif	0.999988	1.86186e-05	147.63	101.28	132.56	0.15307	308180000	21726	3	A2ASS6;E9Q8K5;E9Q8N1	21726;19980;19980	A2ASS6;E9Q8K5	A2ASS6	Titin	Ttn	FLTEENKWQRVMKSLSLQYSTKDLKEGKEYT	SLS(1)LQYSTK	S(-49.34)LS(49.34)LQY(-95.5)S(-64.43)T(-64.43)K	1315	23089	467870;467872;467873;467876;467878;467880;467881;467884;467887;467888;467889;467891;467894;467896;467898;467899;467901;467904;467905;467906;467908;467909;467910;467912;467913;467914;467917;467921;467922;467923;467927;467931;467932;467943;467946;467947	252492;252494;252495;252498;252500;252502;252503;252506;252509;252510;252511;252513;252516;252518;252520;252521;252523;252526;252527;252528;252530;252531;252532	UID1315	1	530;1117
3.67852	3.50951	3.66595	4.21603	4.05632	S	2	___1	actin cytoskeleton organization;actin filament organization;actin filament-based process;actomyosin structure organization;adult heart development;anatomical structure development;anatomical structure formation involved in morphogenesis;anatomical structure morphogenesis;anterior/posterior pattern specification;biological regulation;cardiac muscle contraction;cardiac muscle fiber development;card…	actin binding;actin filament binding;actinin binding;adenyl nucleotide binding;adenyl ribonucleotide binding;alpha-actinin binding;ankyrin binding;ATP binding;binding;calcium ion binding;calmodulin binding;catalytic activity;cation binding;cytoskeletal protein binding;enzyme binding;identical protein binding;ion binding;kinase activity;kinase binding;metal ion binding;muscle alpha-actinin binding…	A band;cell part;chromosome;condensed chromosome;condensed nuclear chromosome;contractile fiber part;cytoplasm;cytoplasmic part;cytoskeletal part;extracellular membrane-bounded organelle;extracellular organelle;extracellular region part;extracellular vesicular exosome;I band;intracellular membrane-bounded organelle;intracellular non-membrane-bounded organelle;intracellular organelle;intracellular…	Dilated cardiomyopathy;Hypertrophic cardiomyopathy (HCM)	Cdc2 kinase substrate motif;CDK kinase substrate motif;CDK1,2,4,6 kinase substrate motif;ERK1,2 kinase substrate motif;Growth associated histone HI kinase substrate motif;GSK-3, ERK1, ERK2, CDK5 substrate motif;MAPKAPK2 kinase substrate motif;WW domain binding motif	0.999995	1.11614e-34	226.99	191.31	137.4	-1.1213	43346000000	1415	5	A2ASS6;E9Q8K5;E9Q8N1	1415;1415;1415	A2ASS6;E9Q8K5	A2ASS6	Titin	Ttn	AVSRIRSVSPRSLSRSPIRMSPAMSPARMSP	SLSRS(1)PIR	S(-100.87)LS(-53.09)RS(53.09)PIR	1318	23114;23115;23116;23117;23118;23119;23120;23121;23122;23123;23124;23500;23501;23502;23503;23504;23505;23506	468222;468223;468224;468225;468226;468227;468228;468229;468230;468231;468232;468233;468234;468235;468236;468237;468238;468239;468241;468242;468243;468245;468246;468247;468249;468250;468251;468252;468253;468254;468255;468256;468257;468258;468259;468260;468262;468263;468264;468265;468266;468267;468268;468270;468271;468273;468276;468278;468279;468281;468282;468283;468284;468285;468287;468288;468290;…	252643;252644;252645;252646;252647;252648;252649;252650;252651;252652;252653;252654;252655;252656;252657;252658;252659;252660;252662;252663;252664;252666;252667;252668;252670;252671;252672;252673;252674;252675;252676;252677;252678;252679;252680;252681;252683;252684;252685;252686;252687;252688;252689;252691;252692;252694;252697;252699;252700;252702;252703;252704;252705;252706;252708;252709;252711;…	UID1318	1;2;3	530;1117
NaN	NaN	-2.4163	NaN	NaN	S	2	___1	actin cytoskeleton organization;actin filament organization;actin filament-based process;actomyosin structure organization;adult heart development;anatomical structure development;anatomical structure formation involved in morphogenesis;anatomical structure morphogenesis;anterior/posterior pattern specification;biological regulation;cardiac muscle contraction;cardiac muscle fiber development;card…	actin binding;actin filament binding;actinin binding;adenyl nucleotide binding;adenyl ribonucleotide binding;alpha-actinin binding;ankyrin binding;ATP binding;binding;calcium ion binding;calmodulin binding;catalytic activity;cation binding;cytoskeletal protein binding;enzyme binding;identical protein binding;ion binding;kinase activity;kinase binding;metal ion binding;muscle alpha-actinin binding…	A band;cell part;chromosome;condensed chromosome;condensed nuclear chromosome;contractile fiber part;cytoplasm;cytoplasmic part;cytoskeletal part;extracellular membrane-bounded organelle;extracellular organelle;extracellular region part;extracellular vesicular exosome;I band;intracellular membrane-bounded organelle;intracellular non-membrane-bounded organelle;intracellular organelle;intracellular…	Dilated cardiomyopathy;Hypertrophic cardiomyopathy (HCM)	Casein kinase I substrate motif;Casein kinase II substrate motif;PKA kinase substrate motif;Plk1 kinase substrate motif	1	1.90058e-24	205.78	187.41	205.78	-0.15702	229880000	1805	1	A2ASS6;E9Q8K5;E9Q8N1	1805;1805;1805	A2ASS6;E9Q8K5	A2ASS6	Titin	Ttn	GTDHTSATLIVKDEKSLVEESQLPDGKKGLQ	S(1)LVEESQLPDGKK	S(76.53)LVEES(-76.53)QLPDGKK	1319	23163;23165	469374;469375;469376;469377;469378;469379;469380;469381;469382;469395;469396;469397;469398;469399;469400;469401;469402;469403;469404;469405;469406;469407;469408;469409;469410	253203;253204;253212;253213;253214;253215	UID1319	1	530;1117
3.6207	3.65385	NaN	2.47735	3.05014	S	2	___1	actin cytoskeleton organization;actin filament organization;actin filament-based process;actomyosin structure organization;adult heart development;anatomical structure development;anatomical structure formation involved in morphogenesis;anatomical structure morphogenesis;anterior/posterior pattern specification;biological regulation;cardiac muscle contraction;cardiac muscle fiber development;card…	actin binding;actin filament binding;actinin binding;adenyl nucleotide binding;adenyl ribonucleotide binding;alpha-actinin binding;ankyrin binding;ATP binding;binding;calcium ion binding;calmodulin binding;catalytic activity;cation binding;cytoskeletal protein binding;enzyme binding;identical protein binding;ion binding;kinase activity;kinase binding;metal ion binding;muscle alpha-actinin binding…	A band;cell part;chromosome;condensed chromosome;condensed nuclear chromosome;contractile fiber part;cytoplasm;cytoplasmic part;cytoskeletal part;extracellular membrane-bounded organelle;extracellular organelle;extracellular region part;extracellular vesicular exosome;I band;intracellular membrane-bounded organelle;intracellular non-membrane-bounded organelle;intracellular organelle;intracellular…	Dilated cardiomyopathy;Hypertrophic cardiomyopathy (HCM)	14-3-3 domain binding motif;Calmodulin-dependent protein kinase II substrate motif;Casein kinase II substrate motif;ERK1,2 kinase substrate motif;Growth associated histone HI kinase substrate motif;GSK-3, ERK1, ERK2, CDK5 substrate motif;PKA kinase substrate motif;PKC kinase substrate motif;WW domain binding motif	1	2.07003e-29	216.39	203.59	163.45	-0.23349	190450000000	34464	3	A2ASS6;E9Q8K5;E9Q8N1	34464;32718;32718	A2ASS6;E9Q8K5	A2ASS6	Titin	Ttn	VTSPPRVKSPEPRVKSPETVKSPKRVKSPEP	VKS(1)PETVK	VKS(69.52)PET(-69.52)VK	1320	23428;23436;23437;23439;27469;27470;27471	475370;475371;475372;475373;475374;475375;475376;475377;475378;475379;475380;475381;475382;475383;475384;475385;475673;475674;475675;475676;475677;475678;475679;475680;475681;475682;475683;475684;475685;475686;475687;475688;475689;475691;475692;475693;475694;475695;475696;475697;475698;475699;475700;475701;475702;475703;475704;475705;475706;475707;475708;475709;475710;475711;475712;475713;475714;…	256292;256293;256520;256521;256522;256523;256524;256525;256526;256527;256528;256529;256530;256531;256532;256533;256534;256535;256536;256538;256539;256540;256541;256542;256543;256544;256545;256546;256547;256548;256549;256550;256551;256552;256553;256554;256555;256556;256557;256558;256559;256560;256561;256562;256563;256564;256565;256566;256567;256568;256569;256570;256571;256572;256573;256574;256575;…	UID1320	1;2	530;1117
2.35107	2.24151	1.60228	2.75715	2.33784	S	2	___1	actin cytoskeleton organization;actin filament organization;actin filament-based process;actomyosin structure organization;adult heart development;anatomical structure development;anatomical structure formation involved in morphogenesis;anatomical structure morphogenesis;anterior/posterior pattern specification;biological regulation;cardiac muscle contraction;cardiac muscle fiber development;card…	actin binding;actin filament binding;actinin binding;adenyl nucleotide binding;adenyl ribonucleotide binding;alpha-actinin binding;ankyrin binding;ATP binding;binding;calcium ion binding;calmodulin binding;catalytic activity;cation binding;cytoskeletal protein binding;enzyme binding;identical protein binding;ion binding;kinase activity;kinase binding;metal ion binding;muscle alpha-actinin binding…	A band;cell part;chromosome;condensed chromosome;condensed nuclear chromosome;contractile fiber part;cytoplasm;cytoplasmic part;cytoskeletal part;extracellular membrane-bounded organelle;extracellular organelle;extracellular region part;extracellular vesicular exosome;I band;intracellular membrane-bounded organelle;intracellular non-membrane-bounded organelle;intracellular organelle;intracellular…	Dilated cardiomyopathy;Hypertrophic cardiomyopathy (HCM)	Cdc2 kinase substrate motif;CDK kinase substrate motif;CDK1,2,4,6 kinase substrate motif;ERK1,2 kinase substrate motif;Growth associated histone HI kinase substrate motif;GSK-3, ERK1, ERK2, CDK5 substrate motif;PKA kinase substrate motif;PKC kinase substrate motif;WW domain binding motif	1	2.07003e-29	217.91	165.41	211.74	-0.89429	175320000000	34470	9	A2ASS6;E9Q8K5;E9Q8N1	34470;32724;32724	A2ASS6;E9Q8K5	A2ASS6	Titin	Ttn	VKSPEPRVKSPETVKSPKRVKSPEPVTSHPK	VKS(1)PETVKS(1)PK	VKS(51.09)PET(-51.09)VKS(72.25)PK	1321	23436;23437;23439;27470;27471	475673;475674;475675;475676;475677;475678;475679;475680;475681;475682;475683;475684;475685;475686;475687;475688;475689;475690;475691;475692;475693;475694;475695;475696;475697;475698;475699;475700;475701;475702;475703;475704;475705;475706;475707;475708;475709;475710;475711;475712;475713;475714;475715;475716;475717;475718;475719;475720;475721;475722;475723;475724;475725;475726;475727;475728;475729;…	256520;256521;256522;256523;256524;256525;256526;256527;256528;256529;256530;256531;256532;256533;256534;256535;256536;256537;256538;256539;256540;256541;256542;256543;256544;256545;256546;256547;256548;256549;256550;256551;256552;256553;256554;256555;256556;256557;256558;256559;256560;256561;256562;256563;256564;256565;256566;256567;256568;256569;256570;256571;256572;256573;256574;256575;256576;…	UID1321	1;2	530;1117
3.72956	3.6396	3.77995	NaN	3.4712	S	2	___1	actin cytoskeleton organization;actin filament organization;actin filament-based process;actomyosin structure organization;adult heart development;anatomical structure development;anatomical structure formation involved in morphogenesis;anatomical structure morphogenesis;anterior/posterior pattern specification;biological regulation;cardiac muscle contraction;cardiac muscle fiber development;card…	actin binding;actin filament binding;actinin binding;adenyl nucleotide binding;adenyl ribonucleotide binding;alpha-actinin binding;ankyrin binding;ATP binding;binding;calcium ion binding;calmodulin binding;catalytic activity;cation binding;cytoskeletal protein binding;enzyme binding;identical protein binding;ion binding;kinase activity;kinase binding;metal ion binding;muscle alpha-actinin binding…	A band;cell part;chromosome;condensed chromosome;condensed nuclear chromosome;contractile fiber part;cytoplasm;cytoplasmic part;cytoskeletal part;extracellular membrane-bounded organelle;extracellular organelle;extracellular region part;extracellular vesicular exosome;I band;intracellular membrane-bounded organelle;intracellular non-membrane-bounded organelle;intracellular organelle;intracellular…	Dilated cardiomyopathy;Hypertrophic cardiomyopathy (HCM)	Akt kinase substrate motif;Casein kinase II substrate motif;ERK1,2 kinase substrate motif;G protein-coupled receptor kinase 1 substrate motif;Growth associated histone HI kinase substrate motif;GSK-3, ERK1, ERK2, CDK5 substrate motif;PKA kinase substrate motif;PKC kinase substrate motif;WW domain binding motif	1	4.46786e-22	214.39	165.06	182.63	-0.21673	123230000000	264	3	A2ASS6;E9Q8K5;E9Q8N1;Q8BUJ6	264;264;264;264	A2ASS6;E9Q8K5	A2ASS6	Titin	Ttn	PHKTPPRIPPKPKSRSPTPPSIAAKAQLARQ	S(1)RS(1)PT(1)PPSIAAK	S(96.18)RS(88.18)PT(50.69)PPS(-50.69)IAAK	1322	23621;23871;23872;23873	478913;478914;478915;478916;478917;478918;478919;478920;478921;483181;483182;483185;483186;483189;483190;483193;483195;483197;483199;483200;483201;483202;483203;483204;483205;483206;483209;483210;483211;483212;483213;483216;483217;483220;483222;483223;483224;483226;483229;483230;483233;483234;483238;483239;483240;483244;483245;483248;483249;483252;483253;483254;483255;483256;483257;483259;483260;…	258237;260199;260200;260204;260205;260209;260210;260214;260216;260218;260220;260221;260222;260223;260224;260225;260226;260227;260231;260232;260233;260234;260235;260242;260243;260249;260251;260252;260253;260255;260260;260261;260267;260268;260269;260276;260277;260278;260283;260284;260289;260290;260293;260294;260295;260296;260297;260298;260300;260301;260302;260307;260308;260309;260312;260313;260317;…	UID1322	1;2;3	530;1117
NaN	NaN	NaN	NaN	-0.204453	S	2	___1	actin cytoskeleton organization;actin filament organization;actin filament-based process;actomyosin structure organization;adult heart development;anatomical structure development;anatomical structure formation involved in morphogenesis;anatomical structure morphogenesis;anterior/posterior pattern specification;biological regulation;cardiac muscle contraction;cardiac muscle fiber development;card…	actin binding;actin filament binding;actinin binding;adenyl nucleotide binding;adenyl ribonucleotide binding;alpha-actinin binding;ankyrin binding;ATP binding;binding;calcium ion binding;calmodulin binding;catalytic activity;cation binding;cytoskeletal protein binding;enzyme binding;identical protein binding;ion binding;kinase activity;kinase binding;metal ion binding;muscle alpha-actinin binding…	A band;cell part;chromosome;condensed chromosome;condensed nuclear chromosome;contractile fiber part;cytoplasm;cytoplasmic part;cytoskeletal part;extracellular membrane-bounded organelle;extracellular organelle;extracellular region part;extracellular vesicular exosome;I band;intracellular membrane-bounded organelle;intracellular non-membrane-bounded organelle;intracellular organelle;intracellular…	Dilated cardiomyopathy;Hypertrophic cardiomyopathy (HCM)	b-Adrenergic Receptor kinase substrate motif;G protein-coupled receptor kinase 1 substrate motif	1	1.13558e-07	158.59	120.98	158.59	0.31138	554750000	18624	4	A2ASS6;E9Q8K5;E9Q8N1	18624;16878;16878	A2ASS6;E9Q8K5	A2ASS6	Titin	Ttn	LDLDFRDKLTVRVGESFALTGRYSGKPKPKI	VGES(1)FALTGR	VGES(71.02)FALT(-71.02)GR	1383	27100	552334;552335;552336;552337;552338;552339;552340;552341;552342;552343;552344;552345;552346;552347;552348;552349;552350;552351;552352;552353;552354;552355;552356;552357;552358;552359;552360;552361;552362;552363;552364;552365;552366;552367;552368;552369;552370	297853;297854;297855;297856;297857;297858;297859;297860;297861;297862;297863;297864;297865;297866;297867;297868;297869;297870;297871;297872;297873;297874;297875;297876;297877;297878;297879;297880	UID1383	1	530;1117
-2.49895	-2.58745	-2.67315	NaN	NaN	S	2	___1	actin cytoskeleton organization;actin filament organization;actin filament-based process;actomyosin structure organization;adult heart development;anatomical structure development;anatomical structure formation involved in morphogenesis;anatomical structure morphogenesis;anterior/posterior pattern specification;biological regulation;cardiac muscle contraction;cardiac muscle fiber development;card…	actin binding;actin filament binding;actinin binding;adenyl nucleotide binding;adenyl ribonucleotide binding;alpha-actinin binding;ankyrin binding;ATP binding;binding;calcium ion binding;calmodulin binding;catalytic activity;cation binding;cytoskeletal protein binding;enzyme binding;identical protein binding;ion binding;kinase activity;kinase binding;metal ion binding;muscle alpha-actinin binding…	A band;cell part;chromosome;condensed chromosome;condensed nuclear chromosome;contractile fiber part;cytoplasm;cytoplasmic part;cytoskeletal part;extracellular membrane-bounded organelle;extracellular organelle;extracellular region part;extracellular vesicular exosome;I band;intracellular membrane-bounded organelle;intracellular non-membrane-bounded organelle;intracellular organelle;intracellular…	Dilated cardiomyopathy;Hypertrophic cardiomyopathy (HCM)	Casein kinase I substrate motif;G protein-coupled receptor kinase 1 substrate motif	1	1.41826e-64	264.54	233.67	234.28	0.91775	1874300000	25797	8	A2ASS6;E9Q8K5;E9Q8N1	25797;24051;24051	A2ASS6;E9Q8K5	A2ASS6	Titin	Ttn	IRVCALNKVGLGEAASVPGTVKPEDKLEAPE	VGLGEAAS(1)VPGTVKPEDK	VGLGEAAS(66.15)VPGT(-66.15)VKPEDK	1384	27142	553099;553100;553101;553102;553103;553104;553105;553106;553107;553108;553109;553110;553111;553112;553113;553114;553115;553116;553117;553118;553119;553120;553121;553122;553123;553124;553125;553126;553127;553128;553129;553130;553131;553133;553134;553135;553136;553137;553138;553139;553140;553141;553142;553143;553144;553145;553146;553147;553148;553149;553150;553151;553152;553153;553154;553156;553158;…	298234;298235;298236;298237;298238;298239;298240;298241;298242;298243;298244;298245;298246;298247;298248;298249;298250;298251;298252;298253;298254;298255;298256;298257;298258;298259;298260;298261;298262;298263;298264;298265;298266;298268;298269;298270;298271;298272;298273;298274;298275;298276;298277;298278;298279;298280;298281;298282;298283;298284;298285	UID1384	1	530;1117
-1.40318	-1.98872	NaN	NaN	NaN	S	3	___1	actin cytoskeleton organization;actin filament organization;actin filament-based process;actomyosin structure organization;adult heart development;anatomical structure development;anatomical structure formation involved in morphogenesis;anatomical structure morphogenesis;anterior/posterior pattern specification;biological regulation;cardiac muscle contraction;cardiac muscle fiber development;card…	actin binding;actin filament binding;actinin binding;adenyl nucleotide binding;adenyl ribonucleotide binding;alpha-actinin binding;ankyrin binding;ATP binding;binding;calcium ion binding;calmodulin binding;catalytic activity;cation binding;cytoskeletal protein binding;enzyme binding;identical protein binding;ion binding;kinase activity;kinase binding;metal ion binding;muscle alpha-actinin binding…	A band;cell part;chromosome;condensed chromosome;condensed nuclear chromosome;contractile fiber part;cytoplasm;cytoplasmic part;cytoskeletal part;extracellular membrane-bounded organelle;extracellular organelle;extracellular region part;extracellular vesicular exosome;I band;intracellular membrane-bounded organelle;intracellular non-membrane-bounded organelle;intracellular organelle;intracellular…	Dilated cardiomyopathy;Hypertrophic cardiomyopathy (HCM)	Casein kinase II substrate motif;G protein-coupled receptor kinase 1 substrate motif	0.999905	2.55079e-50	218.63	187.14	202.81	-1.5013	1423400000	24436	15	A2ASS6;E9Q8K5;E9Q8N1	24436;22690;22690	A2ASS6;E9Q8K5	A2ASS6	Titin	Ttn	KVLDRPGPPEGPVAISGVTAEKCTLAWKPPL	VLDRPGPPEGPVAIS(1)GVTAEK	VLDRPGPPEGPVAIS(40.23)GVT(-40.23)AEK	1391	27563	562386;562387;562388;562389;562390;562391;562392;562393;562394;562395;562396;562397;562398;562399;562400;562401;562402;562403;562404;562405;562406;562407;562408;562409;562410;562411;562412;562413;562414;562415;562416;562417;562418;562419;562420;562421;562422;562423;562424;562425;562426;562427;562428;562429;562430;562431;562432;562433;562434;562435;562436;562437;562438;562439;562440;562441;562442;…	303723;303724;303725;303726;303727;303728;303729;303730;303731;303732;303733;303734;303735;303736;303737;303738;303739;303740;303741;303742;303743;303744;303745;303746;303747;303748;303749;303750;303751;303752;303753;303754;303755;303756;303757;303758	UID1391	1	530;1117
-0.849478	-0.989807	-1.44478	NaN	NaN	S	2	___1	actin cytoskeleton organization;actin filament organization;actin filament-based process;actomyosin structure organization;adult heart development;anatomical structure development;anatomical structure formation involved in morphogenesis;anatomical structure morphogenesis;anterior/posterior pattern specification;biological regulation;cardiac muscle contraction;cardiac muscle fiber development;card…	actin binding;actin filament binding;actinin binding;adenyl nucleotide binding;adenyl ribonucleotide binding;alpha-actinin binding;ankyrin binding;ATP binding;binding;calcium ion binding;calmodulin binding;catalytic activity;cation binding;cytoskeletal protein binding;enzyme binding;identical protein binding;ion binding;kinase activity;kinase binding;metal ion binding;muscle alpha-actinin binding…	A band;cell part;chromosome;condensed chromosome;condensed nuclear chromosome;contractile fiber part;cytoplasm;cytoplasmic part;cytoskeletal part;extracellular membrane-bounded organelle;extracellular organelle;extracellular region part;extracellular vesicular exosome;I band;intracellular membrane-bounded organelle;intracellular non-membrane-bounded organelle;intracellular organelle;intracellular…	Dilated cardiomyopathy;Hypertrophic cardiomyopathy (HCM)	14-3-3 domain binding motif;Akt kinase substrate motif;AMP-activated protein kinase 2 substrate motif;Calmodulin-dependent protein kinase II substrate motif;MAPKAPK1 kinase substrate motif;p70 Ribosomal S6 kinase substrate motif;Phosphorylase kinase substrate motif;PKA kinase substrate motif;PKC kinase substrate motif	0.879651	0.0123966	92.99	47.684	92.99	0.5367	843220000	32075	5	A2ASS6;E9Q8K5;E9Q8N1	32075;30329;30329	A2ASS6;E9Q8K5	A2ASS6	Titin	Ttn	PKAAWYTIDSRVRGTSLVVKGLKENVEYHFR	VRGT(0.12)S(0.88)LVVK	VRGT(-8.64)S(8.64)LVVK	1396	28221	576625;576627;576629;576631;576635;576636;576639;576641;576643;576653;576655;576656;576659;576665;576667;576668;576670;576674;576675;576677;576678;576679;576680;576681;576682;576683;576685;576686	311558;311560;311562;311564;311568;311569;311572;311574;311576	UID1396	1	530;1117
-1.16966	-1.3071	-1.10361	NaN	NaN	S	2	___1	actin cytoskeleton organization;actin filament organization;actin filament-based process;actomyosin structure organization;adult heart development;anatomical structure development;anatomical structure formation involved in morphogenesis;anatomical structure morphogenesis;anterior/posterior pattern specification;biological regulation;cardiac muscle contraction;cardiac muscle fiber development;card…	actin binding;actin filament binding;actinin binding;adenyl nucleotide binding;adenyl ribonucleotide binding;alpha-actinin binding;ankyrin binding;ATP binding;binding;calcium ion binding;calmodulin binding;catalytic activity;cation binding;cytoskeletal protein binding;enzyme binding;identical protein binding;ion binding;kinase activity;kinase binding;metal ion binding;muscle alpha-actinin binding…	A band;cell part;chromosome;condensed chromosome;condensed nuclear chromosome;contractile fiber part;cytoplasm;cytoplasmic part;cytoskeletal part;extracellular membrane-bounded organelle;extracellular organelle;extracellular region part;extracellular vesicular exosome;I band;intracellular membrane-bounded organelle;intracellular non-membrane-bounded organelle;intracellular organelle;intracellular…	Dilated cardiomyopathy;Hypertrophic cardiomyopathy (HCM)	Casein kinase II substrate motif;G protein-coupled receptor kinase 1 substrate motif;PKA kinase substrate motif;PKC kinase substrate motif	1	0.0112057	96.143	26.545	96.143	0.57647	86550000	29219	5	A2ASS6;E9Q8K5;E9Q8N1	29219;27473;27473	A2ASS6;E9Q8K5	A2ASS6	Titin	Ttn	VSHKCSGTSFKVTDLSEKTPFFFRVLAENEI	VTDLS(1)EK	VT(-69.7)DLS(69.7)EK	1404	28536	582449;582450;582451;582452;582453;582454;582455;582456;582457;582458;582459;582460;582461	314462;314463;314464;314465;314466;314467	UID1404	1	530;1117
-0.132196	0.192102	-0.192265	0.396055	0.812548	S	2	___1	actin cytoskeleton organization;actin filament organization;actin filament-based process;actomyosin structure organization;adult heart development;anatomical structure development;anatomical structure formation involved in morphogenesis;anatomical structure morphogenesis;anterior/posterior pattern specification;biological regulation;cardiac muscle contraction;cardiac muscle fiber development;card…	actin binding;actin filament binding;actinin binding;adenyl nucleotide binding;adenyl ribonucleotide binding;alpha-actinin binding;ankyrin binding;ATP binding;binding;calcium ion binding;calmodulin binding;catalytic activity;cation binding;cytoskeletal protein binding;enzyme binding;identical protein binding;ion binding;kinase activity;kinase binding;metal ion binding;muscle alpha-actinin binding…	A band;cell part;chromosome;condensed chromosome;condensed nuclear chromosome;contractile fiber part;cytoplasm;cytoplasmic part;cytoskeletal part;extracellular membrane-bounded organelle;extracellular organelle;extracellular region part;extracellular vesicular exosome;I band;intracellular membrane-bounded organelle;intracellular non-membrane-bounded organelle;intracellular organelle;intracellular…	Dilated cardiomyopathy;Hypertrophic cardiomyopathy (HCM)	G protein-coupled receptor kinase 1 substrate motif;GSK3 kinase substrate motif	0.999999	3.73289e-64	249.29	240.17	196.98	-1.0756	341680000	29625	6	A2ASS6;E9Q8K5;E9Q8N1	29625;27879;27879	A2ASS6;E9Q8K5	A2ASS6	Titin	Ttn	LIEGLDYQFRVYAENSAGLSSPSDPSKFTLA	VYAENS(1)AGLSSPSDPSK	VY(-154.91)AENS(60.44)AGLS(-60.44)S(-68.23)PS(-93.27)DPS(-115.96)K	1411	28930	590820;590822;590827;590831;590833;590837;590839;590842;590844;590847;590848;590851;590852;590853;590854;590855;590856;590857;590858;590867;590876;590877;590879;590881;590883;590885;590886;590889	318665;318667;318672;318676;318678;318682;318684;318687;318689;318692;318693	UID1411	1	530;1117
NaN	NaN	NaN	NaN	-2.39881	S	2	___1	actin cytoskeleton organization;actin filament organization;actin filament-based process;actomyosin structure organization;adult heart development;anatomical structure development;anatomical structure formation involved in morphogenesis;anatomical structure morphogenesis;anterior/posterior pattern specification;biological regulation;cardiac muscle contraction;cardiac muscle fiber development;card…	actin binding;actin filament binding;actinin binding;adenyl nucleotide binding;adenyl ribonucleotide binding;alpha-actinin binding;ankyrin binding;ATP binding;binding;calcium ion binding;calmodulin binding;catalytic activity;cation binding;cytoskeletal protein binding;enzyme binding;identical protein binding;ion binding;kinase activity;kinase binding;metal ion binding;muscle alpha-actinin binding…	A band;cell part;chromosome;condensed chromosome;condensed nuclear chromosome;contractile fiber part;cytoplasm;cytoplasmic part;cytoskeletal part;extracellular membrane-bounded organelle;extracellular organelle;extracellular region part;extracellular vesicular exosome;I band;intracellular membrane-bounded organelle;intracellular non-membrane-bounded organelle;intracellular organelle;intracellular…	Dilated cardiomyopathy;Hypertrophic cardiomyopathy (HCM)	b-Adrenergic Receptor kinase substrate motif;Casein kinase I substrate motif	0.969651	9.46964e-17	173.49	156.07	173.49	-0.020696	239320000	24516	11	A2ASS6;E9Q8K5;E9Q8N1	24516;22770;22770	A2ASS6;E9Q8K5	A2ASS6	Titin	Ttn	MAVNKYGVGEPLESESLIAKNPFVVPDAPKA	YGVGEPLES(0.03)ES(0.97)LIAK	Y(-165.58)GVGEPLES(-15.04)ES(15.04)LIAK	1424	29449	599886;599887;599889;599890;599892;599893;599894;599895;599896;599898;599899;599901;599902;599903;599905;599906;599908;599911;599915;599919;599920	323516;323517;323519;323520;323522;323523;323524;323525;323526;323528;323529;323531;323532;323533	UID1424	1	530;1117
2.32529	2.03707	2.47513	2.70508	1.52896	S	2	___1	actin cytoskeleton organization;actin filament organization;actin filament-based process;actomyosin structure organization;adult heart development;anatomical structure development;anatomical structure formation involved in morphogenesis;anatomical structure morphogenesis;anterior/posterior pattern specification;biological regulation;cardiac muscle contraction;cardiac muscle fiber development;card…	actin binding;actin filament binding;actinin binding;adenyl nucleotide binding;adenyl ribonucleotide binding;alpha-actinin binding;ankyrin binding;ATP binding;binding;calcium ion binding;calmodulin binding;catalytic activity;cation binding;cytoskeletal protein binding;enzyme binding;identical protein binding;ion binding;kinase activity;kinase binding;metal ion binding;muscle alpha-actinin binding…	A band;cell part;chromosome;condensed chromosome;condensed nuclear chromosome;contractile fiber part;cytoplasm;cytoplasmic part;cytoskeletal part;extracellular membrane-bounded organelle;extracellular organelle;extracellular region part;extracellular vesicular exosome;I band;intracellular membrane-bounded organelle;intracellular non-membrane-bounded organelle;intracellular organelle;intracellular…	Dilated cardiomyopathy;Hypertrophic cardiomyopathy (HCM)	14-3-3 domain binding motif;Calmodulin-dependent protein kinase II substrate motif;ERK1,2 kinase substrate motif;GSK-3, ERK1, ERK2, CDK5 substrate motif;MDC1 BRCT domain binding motif;PKA kinase substrate motif;PKC kinase substrate motif;Plk1 PBD domain binding motif;WW domain binding motif	0.999999	1.88787e-06	151.07	134.74	151.07	-0.6072	137910000000	33933	3	A2ASS6;E9Q8K5;E9Q8N1	33933;32187;32187	A2ASS6;E9Q8K5	A2ASS6	Titin	Ttn	SRSPPRFELSSLRYSSPPAHVKVEDRRRDFR	YSS(1)PPAHVK	Y(-101.63)S(-58.63)S(58.63)PPAHVK	1435	29863;29865;29867	607595;607596;607597;607598;607599;607600;607601;607602;607603;607604;607605;607606;607607;607608;607609;607610;607611;607612;607613;607614;607615;607616;607617;607618;607619;607620;607621;607622;607623;607624;607625;607626;607627;607628;607629;607630;607631;607632;607633;607634;607635;607636;607637;607638;607639;607640;607641;607642;607643;607644;607645;607646;607647;607648;607649;607650;607651;…	327484;327485;327486;327487;327488;327489;327490;327491;327492;327493;327494;327495;327496;327497;327498;327499;327500;327501;327502;327503;327504;327505;327506;327507;327508;327509;327510;327511;327512;327513;327514;327515;327516;327517;327518;327519;327520;327521;327522;327523;327524;327525;327526;327527;327528;327529;327530;327531;327532;327533;327534;327535;327536;327537;327538;327539;327540;…	UID1435	1	530;1117
0.664671	0.600145	0.565037	0.524984	-0.370663	S	2	___1	cellular component organization;cellular component organization at cellular level;cellular component organization or biogenesis;cellular component organization or biogenesis at cellular level;cellular process;chromatin modification;chromatin organization;chromosome organization;organelle organization	binding;chromatin binding;DNA binding;nucleic acid binding	cell part;chromatin remodeling complex;histone methyltransferase complex;intracellular organelle part;intracellular part;ISWI complex;macromolecular complex;methyltransferase complex;MLL1 complex;nuclear part;nucleoplasm part;NURF complex;organelle part;protein complex		b-Adrenergic Receptor kinase substrate motif;Cdc2 kinase substrate motif;CDK kinase substrate motif;CDK1,2,4,6 kinase substrate motif;ERK1,2 kinase substrate motif;Growth associated histone HI kinase substrate motif;GSK-3, ERK1, ERK2, CDK5 substrate motif;PKA kinase substrate motif;PKC kinase substrate motif;WW domain binding motif	1	8.76072e-09	125.23	116.4	125.23	-0.15553	313250000	33	13	F6S0D5;A2CF80;A2CF83;H3BJI0;F6XN97;D3Z687;Q9DCT6	33;62;62;19;95;96;96	F6S0D5	F6S0D5	Chromatin complexes subunit BAP18	0610010K14Rik;Bap18	KRKVYEDSGIPLPAESPKKGPKKMTSGVLSP	VYEDSGIPLPAES(1)PK	VY(-118.43)EDS(-71.58)GIPLPAES(71.58)PK	1481	28940;28941	591094;591095;591096;591097;591098;591099;591100;591101;591102;591103;591104;591105;591106;591107	318794;318795;318796;318797	UID1481	1	561
NaN	NaN	NaN	-0.13382	-1.59583	S	2	___1	actin filament capping;biological regulation;cellular component organization;cellular component organization or biogenesis;negative regulation of actin filament depolymerization;negative regulation of actin filament polymerization;negative regulation of biological process;negative regulation of cellular component organization;negative regulation of cellular process;negative regulation of cytoskel…	binding;calcium ion binding;cation binding;cytoskeletal protein binding;ion binding;metal ion binding;protein binding;protein dimerization activity;protein heterodimerization activity;spectrin binding	adherens junction;anchoring junction;axon part;cell cortex part;cell junction;cell part;cell projection part;cell-cell adherens junction;cell-cell junction;contractile fiber part;cortical cytoskeleton;cuticular plate;cytoplasmic part;cytoskeletal part;cytoskeleton;extracellular membrane-bounded organelle;extracellular organelle;extracellular region part;extracellular vesicular exosome;fascia adhe…		14-3-3 domain binding motif;Calmodulin-dependent protein kinase II substrate motif;MAPKAPK2 kinase substrate motif;Phosphorylase kinase substrate motif;PKA kinase substrate motif;PKC kinase substrate motif	1	4.11007e-07	175.7	135.92	154.34	-1.3573	245190000	1197	3	A3KGU5;A3KGU7;P16546;E9Q447;A3KGU9	1197;1217;1217;1197;1217	A3KGU5	A3KGU5	Spectrin alpha chain, non-erythrocytic 1	Sptan1	VATFNSIKELNERWRSLQQLAEERSQLLGSA	WRS(1)LQQLAEER	WRS(154.34)LQQLAEER	1494	29104	593462;593463;593464;593465;593466;593467;593468;593469;593470;593471;593472;593473;593474;593475;593476;593477;593478;593479	320040;320041;320042;320043;320044;320045;320046;320047	UID1494	1	570
NaN	NaN	NaN	-2.84013	NaN	S	2	___1	biological regulation;cellular process;cellular response to stimulus;regulation of biological process;regulation of cellular process;response to stimulus;signal transduction	enzyme regulator activity;phosphatase regulator activity	cell part;cytoplasm;intracellular part	Vascular smooth muscle contraction	14-3-3 domain binding motif;Calmodulin-dependent protein kinase II substrate motif;Casein kinase II substrate motif;MDC1 BRCT domain binding motif;PKA kinase substrate motif;PKC kinase substrate motif;Plk1 PBD domain binding motif;Pyruvate dehydrogenase kinase substrate motif;ZIP kinase substrate motif	0.887277	1.10738e-10	177.39	129.16	172.06	0.60219	455030000	503	4	A6H644;Q8BG95	503;503	A6H644	A6H644	Protein phosphatase 1 regulatory subunit;Protein phosphatase 1 regulatory subunit 12B	Ppp1r12b	ENKSYFSMLVPRRLSSTSDIEEKENRESAVN	RLS(0.066)S(0.887)T(0.045)S(0.001)DIEEK	RLS(-11.26)S(11.26)T(-12.92)S(-29.71)DIEEK	1503	20896;20897	422353;422356;422362;422370;422376;422379;422381;422383;422389;422395;422398;422401;422411;422413;422418;422420;422423;422424;422425;422426;422427;422436;422439;422441;422447;422453;422462;422465;422466	228268;228271;228277;228285;228291;228294;228296;228298;228304;228310;228313;228316;228326	UID1503	1	573
-1.05034	-0.933638	NaN	NaN	NaN	S	2	___1	biological regulation;cellular process;cellular response to stimulus;regulation of biological process;regulation of cellular process;response to stimulus;signal transduction	enzyme regulator activity;phosphatase regulator activity	cell part;cytoplasm;intracellular part	Vascular smooth muscle contraction	14-3-3 domain binding motif;Calmodulin-dependent protein kinase I substrate motif;Calmodulin-dependent protein kinase II substrate motif;Calmodulin-dependent protein kinase IV substrate motif;Chk1 kinase substrate motif;CLK1 kinase substrate motif;MDC1 BRCT domain binding motif;PKA kinase substrate motif;PKC kinase substrate motif;Plk1 PBD domain binding motif	0.680376	0.000783988	105.9	88.269	105.9	0.27179	35338000	472	3	A6H644;Q8BG95	472;472	A6H644	A6H644	Protein phosphatase 1 regulatory subunit;Protein phosphatase 1 regulatory subunit 12B	Ppp1r12b	REALRDRGSSIYRSSSSPRISALLDDKDKER	S(0.14)S(0.14)S(0.68)S(0.024)PRIS(0.015)ALLDDK	S(-6.85)S(-6.85)S(6.85)S(-14.58)PRIS(-16.54)ALLDDK	1506	24174	490195;490198;490199;490200;490201;490202;490203;490204;490205;490206;490207;490208	264019	UID1506	1	573
NaN	NaN	-1.83742	NaN	NaN	S	2	___1	alcohol catabolic process;alcohol metabolic process;carbohydrate catabolic process;carbohydrate metabolic process;catabolic process;cellular carbohydrate catabolic process;cellular carbohydrate metabolic process;cellular component assembly;cellular component organization;cellular component organization or biogenesis;cellular metabolic process;cellular process;generation of precursor metabolites a…	aldehyde-lyase activity;binding;carbon-carbon lyase activity;catalytic activity;enzyme binding;fructose-bisphosphate aldolase activity;lyase activity;protease binding;protein binding	cell part;contractile fiber part;cytoplasmic part;intracellular membrane-bounded organelle;intracellular organelle;intracellular part;M band;macromolecular complex;membrane;membrane-bounded organelle;mitochondrion;myelin sheath;organelle;organelle part;protein complex;Z disc	Carbon fixation in photosynthetic organisms;Fructose and mannose metabolism;Glycolysis / Gluconeogenesis;Pentose phosphate pathway	G protein-coupled receptor kinase 1 substrate motif	1	0.000443497	129.89	9.8273	96.113	0.62965	52026000	309	5	Q9CPQ9;A6ZI46;P05064;A6ZI44;A6ZI47	309;364;309;363;309	Q9CPQ9;P05064	P05064	Fructose-bisphosphate aldolase;Fructose-bisphosphate aldolase A	Aldoart1;Aldoa;Aldoart2	KPWALTFSYGRALQASALKAWGGKEENLKAA;KPWALTFSYGRALQASALKAWGGKKENLKAA	ALQAS(1)ALK	ALQAS(96.11)ALK	1526	1577	35256;35257;35258;35259;35260;35261;35262;35263;35264;35265	21069;21070	UID1526	1	584;1579
0.301842	0.434565	0.238787	1.55043	2.19951	S	2	___1	actin filament-based movement;actin filament-based process;actin-mediated cell contraction;actin-myosin filament sliding;cell communication;cellular component movement;cellular component organization;cellular component organization or biogenesis;cellular membrane organization;cellular process;cellular response to external stimulus;cellular response to extracellular stimulus;cellular response to n…	actin binding;actin filament binding;adenyl nucleotide binding;adenyl ribonucleotide binding;ATP binding;ATPase activity;binding;catalytic activity;cytoskeletal protein binding;hydrolase activity;hydrolase activity, acting on acid anhydrides;hydrolase activity, acting on acid anhydrides, in phosphorus-containing anhydrides;microfilament motor activity;motor activity;nucleoside-triphosphatase acti…	A band;actomyosin contractile ring;cell cortex part;cell division site part;cell junction;cell part;cell-cell junction;contractile fiber;contractile fiber part;contractile ring;cytoplasm;cytoplasmic part;cytoskeletal part;extracellular membrane-bounded organelle;extracellular organelle;extracellular region part;extracellular vesicular exosome;Golgi apparatus;intracellular membrane-bounded organel…	Tight junction;Viral myocarditis	14-3-3 domain binding motif;Calmodulin-dependent protein kinase II substrate motif;Calmodulin-dependent protein kinase IV substrate motif;Chk1 kinase substrate motif;G protein-coupled receptor kinase 1 substrate motif;GSK3 kinase substrate motif;PKA kinase substrate motif;PKC kinase substrate motif	1	5.8222e-05	174.21	160.62	174.21	-1.4453	1141500000	1369	3	B1AR69;G3UW82;P13541;P13542	1366;1369;1363;1365	B1AR69;G3UW82;P13541;P13542	G3UW82	Myosin-3;Myosin-8	Myh13;Myh2;Myh3;Myh8	YEEEQEGKAELQRALSKANSEVAQWRTKYET;YEEEQESKAELQRALSKANSEVAQWRTKYET	ALS(1)KANSEVAQWR	ALS(91.55)KANS(-91.55)EVAQWR	1549	658;1613	13692;13693;13694;13695;13696;13697;13698;13699;13700;13701;13702;13703;13704;13705;13706;13707;13708;13709;13710;13711;13712;13713;13714;13715;13716;13717;13718;13719;13720;36569;36570;36571;36572;36573;36574;36575;36576;36577	7407;7408;7409;7410;7411;7412;7413;7414;7415;7416;7417;7418;7419;7420;7421;7422;7423;21895;21896;21897;21898	UID1549	1	600;1312;1643;1644
3.69665	3.42207	3.55707	1.49668	1.79206	S	2	___1	actin filament-based movement;actin filament-based process;actin-mediated cell contraction;actin-myosin filament sliding;cell communication;cellular component movement;cellular component organization;cellular component organization or biogenesis;cellular membrane organization;cellular process;cellular response to external stimulus;cellular response to extracellular stimulus;cellular response to n…	actin binding;actin filament binding;adenyl nucleotide binding;adenyl ribonucleotide binding;ATP binding;ATPase activity;binding;catalytic activity;cytoskeletal protein binding;hydrolase activity;hydrolase activity, acting on acid anhydrides;hydrolase activity, acting on acid anhydrides, in phosphorus-containing anhydrides;microfilament motor activity;motor activity;nucleoside-triphosphatase acti…	A band;actomyosin contractile ring;cell cortex part;cell division site part;cell junction;cell part;cell-cell junction;contractile fiber;contractile fiber part;contractile ring;cytoplasm;cytoplasmic part;cytoskeletal part;extracellular membrane-bounded organelle;extracellular organelle;extracellular region part;extracellular vesicular exosome;Golgi apparatus;intracellular membrane-bounded organel…	Tight junction;Viral myocarditis	Calmodulin-dependent protein kinase II substrate motif;Chk1 kinase substrate motif;G protein-coupled receptor kinase 1 substrate motif;MAPKAPK2 kinase substrate motif;PKA kinase substrate motif;PKC kinase substrate motif	1	2.37215e-39	232.98	196.56	97.235	1.8035	9709600000	1373	3	B1AR69;G3UW82;P13541;P13542	1370;1373;1367;1369	B1AR69;G3UW82;P13541;P13542	G3UW82	Myosin-3;Myosin-8	Myh13;Myh2;Myh3;Myh8	QEGKAELQRALSKANSEVAQWRTKYETDAIQ;QESKAELQRALSKANSEVAQWRTKYETDAIQ	ANS(1)EVAQWRTK	ANS(87.39)EVAQWRT(-87.39)K	1550	1613;1881;1882	40818;40819;40820;40821;40822;40823;40824;40825;40826;40827;40828;40829;40830;40831;40832;40833;40834;40835;40836;40837;40838;40839;40840;40841;40842;40843;40844;40845;40846;40847;40848;40849;40850;40851;40852;40853;40854;40855;40856;40857;40858;40859;40860;40861;40862;40863;40864;40865;40866;40867;40868;40869;40870;40871;40872;40873;40874;40875;40876;40877;40878;40879;40880;40881;40882;40883;408…	24183;24184;24185;24186;24187;24188;24189;24190;24191;24192;24193;24194;24195;24196;24197;24198;24199;24200;24201;24202;24203;24204;24205;24206;24207;24208;24209;24210;24211;24212;24213;24214;24215;24216;24217;24218;24219;24220;24221;24222;24223;24224;24225;24226;24227;24228;24229;24230;24231;24232;24233;24234;24235;24236;24237;24238;24239;24240;24241;24262	UID1550	1	600;1312;1643;1644
NaN	NaN	NaN	-0.324978	NaN	S	2	___1	actin cytoskeleton organization;actin filament-based movement;actin filament-based process;actin-mediated cell contraction;actin-myosin filament sliding;actomyosin structure organization;adult heart development;anatomical structure development;anatomical structure formation involved in morphogenesis;anatomical structure morphogenesis;atrial cardiac muscle tissue morphogenesis;biological regulatio…	actin-dependent ATPase activity;adenyl nucleotide binding;adenyl ribonucleotide binding;ATP binding;ATPase activity;ATPase activity, coupled;binding;catalytic activity;enzyme binding;hydrolase activity;hydrolase activity, acting on acid anhydrides;hydrolase activity, acting on acid anhydrides, in phosphorus-containing anhydrides;kinase binding;microfilament motor activity;motor activity;nucleosid…	actin filament bundle;actomyosin;adherens junction;anchoring junction;cell junction;cell part;cell-substrate adherens junction;cell-substrate junction;contractile fiber;contractile fiber part;cytoplasm;cytoplasmic part;cytoskeletal part;extracellular membrane-bounded organelle;extracellular organelle;extracellular region part;extracellular vesicular exosome;focal adhesion;intracellular non-membra…	Tight junction;Viral myocarditis	Phosphorylase kinase substrate motif;PKA kinase substrate motif;PKC kinase substrate motif	1	0.00415011	89.171	73.799	59.908	-1.1861	54140000	879	3	B1AR69;Q02566;Q91Z83	883;881;879	B1AR69;Q02566;Q91Z83	Q91Z83	Myosin-6;Myosin-7	Myh13;Myh6;Myh7	ARSEARRKELEEKMVSLLQEKNDLQLQVQSE;EKSEARRKELEEKMVSLLQEKNDLQLQVQAE	MVS(1)LLQEK	MVS(59.91)LLQEK	1557	17335;17336	349472;349473;349474;349475;349476;349477;349478;349479;349480;349481;349482;349483;349484;349485;349486;349487;349488;349489	190265;190266;190267;190268;190269;190270;190271;190272;190273;190274;190275	UID1557	1	600;2072;2938
-1.18787	NaN	-0.850113	NaN	-2.8617	S	2	___1			cell part;integral to membrane;intrinsic to membrane;membrane part		Calmodulin-dependent protein kinase II substrate motif;Casein kinase II substrate motif;Chk1 kinase substrate motif;PKA kinase substrate motif;PKC kinase substrate motif	0.987127	0.00185573	103.21	81.841	92.943	0.70051	38409000	195	3	B1ATR2;Q6ZPJ0	195;195	B1ATR2	B1ATR2	Testis-expressed sequence 2 protein	Tex2	ALSSAKPFMSLVKSLSTEVEPKESPHPPRHR	SLS(0.987)T(0.012)EVEPK	S(-33.68)LS(18.99)T(-18.99)EVEPK	1572	23131	468885;468886;468887;468888;468889;468890;468891;468892;468893;468894;468895;468896;468897;468898;468899	252936;252937;252938;252939	UID1572	1	615
NaN	NaN	NaN	-0.051899	-1.34314	S	2	___1	biological regulation;catabolic process;cellular catabolic process;cellular macromolecule catabolic process;cellular macromolecule metabolic process;cellular metabolic process;cellular process;cellular protein metabolic process;macromolecule catabolic process;macromolecule metabolic process;macromolecule modification;metabolic process;modification-dependent macromolecule catabolic process;modific…	catalytic activity;cysteine-type endopeptidase activity;cysteine-type peptidase activity;endopeptidase activity;hydrolase activity;peptidase activity;peptidase activity, acting on L-amino acid peptides;small conjugating protein-specific protease activity;ubiquitin-specific protease activity			14-3-3 domain binding motif;Calmodulin-dependent protein kinase II substrate motif;Calmodulin-dependent protein kinase IV substrate motif;Casein kinase II substrate motif;G protein-coupled receptor kinase 1 substrate motif;PKA kinase substrate motif;PKC kinase substrate motif;Pyruvate dehydrogenase kinase substrate motif	0.99976	7.6378e-23	221.83	198.54	180.84	0.079992	110970000	2559	3	E9PV45;B1AY13	2559;2558	E9PV45	E9PV45	Ubiquitin carboxyl-terminal hydrolase;Ubiquitin carboxyl-terminal hydrolase 24	Usp24	VSNETSTGKTFQRTISAQDTLAYATALLNEK	TIS(1)AQDTLAYATALLNEK	T(-36.2)IS(36.2)AQDT(-77.58)LAY(-144.71)AT(-142.11)ALLNEK	1587	25287	513791;513792;513793;513794;513795;513796;513797;513798;513799;513801;513802;513804;513805;513806;513807;513808;513809;513813	276788;276789;276790;276791;276792;276793;276794;276795;276796;276798;276799	UID1587	1	628
-0.822952	NaN	-0.568914	NaN	NaN	S	3	___1			extracellular membrane-bounded organelle;extracellular organelle;extracellular region part;extracellular vesicular exosome;membrane-bounded organelle;membrane-bounded vesicle;organelle;vesicle		Casein kinase II substrate motif;ERK1,2 kinase substrate motif;GSK-3, ERK1, ERK2, CDK5 substrate motif;WW domain binding motif	0.999899	0.000758337	71.955	62.052	71.955	0.061418	32625000	960	9	B1AZ15;B1AZ14;Q3UMF0	960;961;993	B1AZ15	B1AZ15	Cordon-bleu protein-like 1	Cobll1	PKEPTIKEVQRDPQLSPEQHPSSLSERTHSA	EVQRDPQLS(1)PEQHPSSLSER	EVQRDPQLS(43.54)PEQHPS(-44.34)S(-43.54)LS(-46.97)ER	1595	6933	146003;146004;146005;146006;146007	81324	UID1595	1	631
5.33638	5.28194	5.09211	4.24703	4.16716	S	3	___1			cell part;contractile fiber part;cytoplasmic part;cytoskeleton;intracellular membrane-bounded organelle;intracellular non-membrane-bounded organelle;intracellular organelle;intracellular part;membrane-bounded organelle;non-membrane-bounded organelle;nucleus;organelle;organelle part;Z disc		14-3-3 domain binding motif;b-Adrenergic Receptor kinase substrate motif;Calmodulin-dependent protein kinase II alpha substrate motif;Calmodulin-dependent protein kinase II substrate motif;Calmodulin-dependent protein kinase IV substrate motif;Casein kinase II substrate motif;Chk1 kinase substrate motif;Phosphorylase kinase substrate motif;PKA kinase substrate motif;PKC kinase substrate motif	1	1.0878e-10	176.32	88.589	98.642	1.5212	23430000000	264	9	B2RQK7;Q8BWB1	264;261	B2RQK7	B2RQK7	Synaptopodin 2-like protein	Synpo2l	TYTQKAKQAKLQRAESLQEKSVKEARTKCRT	QAKLQRAES(1)LQEK	QAKLQRAES(98.64)LQEK	1631	736;737;739;15310;15311;19166	15112;15113;15114;15115;15116;15117;15118;15119;15120;15121;15122;15123;15124;15125;15134;15135;15136;15137;15138;15139;15140;15141;15142;15143;310240;310241;310242;310243;310244;310245;310246;310247;310248;310249;310250;310251;310252;310253;310254;310255;310256;310257;310258;310259;310260;310261;310262;310263;310264;310265;310266;310267;310268;310269;310270;310271;310272;310273;310274;310275;310…	8170;8171;8172;8173;8174;8175;8176;8177;8178;8179;8180;8181;8182;8183;8184;8185;8188;8189;8190;8191;8192;8193;170125;170126;170127;170128;170129;170130;170131;170132;170133;170134;170135;170136;170137;170138;170139;170140;170141;170142;170143;170144;170145;170146;170147;170148;170149;170150;170151;170152;170153;170154;170155;170156;170157;170158;170159;170160;170161;170162;170163;170164;170165;17…	UID1631	1	645
1.24847	0.871307	0.978571	2.38181	2.52679	S	3	___1			cell part;contractile fiber part;cytoplasmic part;cytoskeleton;intracellular membrane-bounded organelle;intracellular non-membrane-bounded organelle;intracellular organelle;intracellular part;membrane-bounded organelle;non-membrane-bounded organelle;nucleus;organelle;organelle part;Z disc		14-3-3 domain binding motif;Calmodulin-dependent protein kinase II substrate motif;G protein-coupled receptor kinase 1 substrate motif;PAK2 kinase substrate motif;PKA kinase substrate motif;PKC epsilon kinase substrate motif;PKC kinase substrate motif	0.999995	1.65098e-62	246.75	240.38	104.71	1.0366	16273000000	893	3	B2RQK7;Q8BWB1;D3YU08	893;890;664	B2RQK7;D3YU08	B2RQK7	Synaptopodin 2-like protein	Synpo2l	SGPPKTARVQEIRRFSTPAPQPTAEPLAPTV	RFS(1)T(1)PAPQPTAEPLAPTVLVPR	RFS(52.95)T(48.03)PAPQPT(-48.03)AEPLAPT(-86.31)VLVPR	1637	7776;20471;20472;28096	161297;161299;161301;161302;161303;161304;161305;161306;161307;161308;161309;161310;161311;161312;161313;411996;411997;411999;412000;412001;412003;412004;412005;412006;412008;412009;412010;412011;412013;412014;412015;412016;412017;412018;412020;412022;412024;412026;412027;412029;412030;412031;412032;412033;412034;412035;412036;412037;412038;412039;412040;412041;412042;412043;412044;412045;412046;…	89214;89216;89218;89219;89220;89221;89222;89223;89224;89225;222873;222874;222876;222877;222878;222880;222881;222882;222883;222885;222886;222887;222888;222890;222891;222892;222893;222894;222895;222897;222898;222900;222903;222905;222906;222908;222909;222910;222911;222912;222913;222914;222915;222916;222917;222918;222919;222920;222921;222922;222923;222924;222925;222926;222927;222928;222929;222930;222…	UID1637	1;2	645;778
NaN	1.08565	NaN	NaN	1.03563	S	3	___1	biological regulation;biosynthetic process;cell proliferation;cellular biosynthetic process;cellular component biogenesis;cellular component biogenesis at cellular level;cellular component organization;cellular component organization at cellular level;cellular component organization or biogenesis;cellular component organization or biogenesis at cellular level;cellular macromolecule metabolic proc…	binding;enzyme binding;protein binding;RNA polymerase binding	cell part;intracellular membrane-bounded organelle;intracellular non-membrane-bounded organelle;intracellular organelle;intracellular organelle part;intracellular part;membrane-bounded organelle;non-membrane-bounded organelle;nuclear part;nucleolus;nucleus;organelle;organelle part		Casein kinase I substrate motif;Casein kinase II substrate motif	0.999981	1.78871e-07	96.317	62.01	96.317	-2.537	3689100000	583	14	B2RS91	583	B2RS91	B2RS91	RNA polymerase I-specific transcription initiation factor RRN3	Rrn3	SKKFIDPIYQIWEDGSAEELQEFKKSTKKEV	KFIDPIYQIWEDGS(1)AEELQEFK	KFIDPIY(-47.19)QIWEDGS(47.19)AEELQEFK	1648	12587	256490;256491;256492;256493;256494;256495;256496;256497;256498;256499;256500;256501;256502;256503;256504;256505;256506;256507;256508;256509;256510;256511;256512;256513;256514;256515;256516;256517;256518;256519;256520;256521;256522;256523;256524;256525;256526;256527;256528;256529;256530;256531;256532;256533;256534;256535;256536;256537;256538;256539;256540;256541;256542;256543;256544;256545	140503;140504;140505;140506;140507;140508;140509;140510;140511;140512	UID1648	1	647
NaN	NaN	NaN	0.473986	NaN	S	2	___1	establishment of localization;establishment of localization in cell;establishment of protein localization;intracellular protein transport;intracellular transport;protein targeting;protein transport;transport	binding;integrin binding;protein binding;protein complex binding;receptor binding	basolateral plasma membrane;cell junction;cell part;cell-substrate junction;cytoplasm;hemidesmosome;intracellular membrane-bounded organelle;intracellular organelle;intracellular organelle part;intracellular part;membrane;membrane part;membrane-bounded organelle;nuclear membrane;nuclear part;nucleoplasm;nucleus;organelle;organelle membrane;organelle part;plasma membrane;plasma membrane part	NOD-like receptor signaling pathway	14-3-3 domain binding motif;Calmodulin-dependent protein kinase II substrate motif;Casein kinase II substrate motif;G protein-coupled receptor kinase 1 substrate motif;MAPKAPK2 kinase substrate motif;PKA kinase substrate motif;PKC kinase substrate motif	0.993425	0.000234338	94.454	80.708	94.454	-0.155	65047000	1171	3	B2RUJ2;B7ZNX6;Q80TH2	1171;1171;1171	B2RUJ2	B2RUJ2	Protein LAP2	Erbb2ip	YSRTSPSKRPNTRVGSEHSLLDPPGKSKVPH	VGS(0.993)EHS(0.007)LLDPPGK	VGS(21.79)EHS(-21.79)LLDPPGK	1652	27184	554018;554019;554020	298799	UID1652	1	650
-1.33195	-1.83641	-0.982	0.362373	-0.260305	S	2	___1	biological regulation;cellular macromolecule metabolic process;cellular metabolic process;cellular process;cellular protein metabolic process;immune response;immune system process;macromolecule metabolic process;macromolecule modification;metabolic process;mucosal immune response;negative regulation of biological process;negative regulation of biosynthetic process;negative regulation of cell comm…	binding;catalytic activity;cation binding;cysteine-type peptidase activity;DNA binding;hydrolase activity;ion binding;K63-linked polyubiquitin binding;metal ion binding;nucleic acid binding;peptidase activity;peptidase activity, acting on L-amino acid peptides;polyubiquitin binding;protein binding;small conjugating protein binding;small conjugating protein-specific protease activity;transition me…	cell part;cytoplasm;intracellular membrane-bounded organelle;intracellular organelle;intracellular part;membrane-bounded organelle;nucleus;organelle		14-3-3 domain binding motif;Calmodulin-dependent protein kinase II substrate motif;Calmodulin-dependent protein kinase IV substrate motif;Casein kinase II substrate motif;Chk1 kinase substrate motif;G protein-coupled receptor kinase 1 substrate motif;GSK3 kinase substrate motif;MAPKAPK2 kinase substrate motif;PKA kinase substrate motif;PKC kinase substrate motif	0.999995	1.26251e-07	152.59	128.69	152.59	0.50663	298610000	100	3	B2RUR8;D3Z210	100;100	B2RUR8	B2RUR8	OTU domain-containing protein 7B	Otud7b	RQDDVIQEKRLSRGISHASSSIVSLARSHVS	GIS(1)HASSSIVSLAR	GIS(53.22)HAS(-53.22)S(-69.82)S(-80.11)IVS(-114.37)LAR	1656	8639	176869;176870;176871;176872;176873;176874;176875;176876;176877;176878;176879;176880;176881;176882;176883;176884;176885;176886;176887;176888;176889;176890;176891;176892;176893;176894;176895;176896	97118;97119;97120;97121;97122;97123;97124;97125	UID1656	1	653
NaN	NaN	NaN	NaN	-1.29693	S	2	___1	biological regulation;cell activation;cell differentiation;cell surface receptor linked signaling pathway;cellular developmental process;cellular process;cellular response to stimulus;developmental process;immune system process;intracellular protein kinase cascade;intracellular signal transduction;leukocyte activation;leukocyte differentiation;lymphocyte activation;lymphocyte differentiation;MAPK…	adenyl nucleotide binding;adenyl ribonucleotide binding;ATP binding;binding;catalytic activity;inositol or phosphatidylinositol kinase activity;inositol trisphosphate 3-kinase activity;inositol trisphosphate kinase activity;kinase activity;nucleotide binding;phosphotransferase activity, alcohol group as acceptor;purine nucleotide binding;purine ribonucleoside triphosphate binding;purine ribonucle…		Calcium signaling pathway;Inositol phosphate metabolism;Phosphatidylinositol signaling system	Casein kinase II substrate motif;Cdc2 kinase substrate motif;CDK kinase substrate motif;CDK1,2,4,6 kinase substrate motif;ERK1,2 kinase substrate motif;GSK-3, ERK1, ERK2, CDK5 substrate motif;WW domain binding motif	0.760537	0.000509888	89.913	65.979	89.913	-1.6203	14991000	247	11	B2RXC2	247	B2RXC2	B2RXC2		Itpkb	PSKDKEGVAPLLGPASPTRLGTQSPSTSVRM	EGVAPLLGPAS(0.761)PT(0.239)R	EGVAPLLGPAS(5.02)PT(-5.02)R	1658	5745	121115;121116;121117	68276	UID1658	1	655
0.248438	0.0988808	-0.209948	NaN	NaN	S	3	___1	actin cytoskeleton organization;actin filament organization;actin filament-based process;biological adhesion;cell adhesion;cell migration;cell motility;cellular component movement;cellular component organization;cellular component organization at cellular level;cellular component organization or biogenesis;cellular component organization or biogenesis at cellular level;cellular process;cytoskelet…	binding;cation binding;ion binding;metal ion binding;protein binding;protein domain specific binding	adherens junction;anchoring junction;cell junction;cell part;cell-substrate adherens junction;cell-substrate junction;contractile fiber part;cytoplasmic part;cytoskeleton;focal adhesion;intracellular non-membrane-bounded organelle;intracellular organelle;intracellular part;membrane;non-membrane-bounded organelle;organelle;organelle part;perinuclear region of cytoplasm;plasma membrane;Z disc		Casein kinase II substrate motif;Cdc2 kinase substrate motif;CDK kinase substrate motif;CDK1,2,4,6 kinase substrate motif;ERK1,2 kinase substrate motif;G protein-coupled receptor kinase 1 substrate motif;Growth associated histone HI kinase substrate motif;GSK-3, ERK1, ERK2, CDK5 substrate motif;MAPKAPK2 kinase substrate motif;MDC1 BRCT domain binding motif;Plk1 PBD domain binding motif;WW domain …	0.814443	9.42858e-24	174.99	158.66	152.96	-0.23584	467780000	381	9	B2RXQ9;D3Z080;Z4YJR7;A0A0R4J1T1;F6V513;A0A0R4J1W0;B7ZWM6;B9EKP8;Q3UTJ2;A0A0R4J1X5	381;446;281;336;158;351;397;416;382;382	B2RXQ9;D3Z080	B2RXQ9	Sorbin and SH3 domain-containing protein 2	Sorbs2	SSSTFTKSFISSSPSSPSRAQDHESPRSYSS	SFISS(0.002)S(0.037)PS(0.118)S(0.814)PS(0.029)RAQDHESPR	S(-113.27)FIS(-47.25)S(-25.62)S(-13.45)PS(-8.4)S(8.4)PS(-14.52)RAQDHES(-46.95)PR	1679	22282;22283;22284	452884;452891;452905;452906;452907;452908;452910;452918;452919;452920;452922;452924;452925;452926;452928;452929;452930;452931;452932;452933;452934;452935;452936;452937;452938;452939;452940;452941	244562;244569;244571;244579;244580;244581;244583;244585;244586;244587	UID1679	1;2	659;843
NaN	NaN	NaN	NaN	-1.16807	S	4	___1	actin crosslink formation;actin cytoskeleton organization;actin cytoskeleton reorganization;actin filament organization;actin filament-based process;anatomical structure formation involved in morphogenesis;anatomical structure morphogenesis;biological adhesion;biological regulation;biosynthetic process;cAMP-mediated signaling;cell adhesion;cell cycle process;cell morphogenesis;cell morphogenesis …	actin binding;actin filament binding;binding;cytoskeletal protein binding;enzyme binding;Fc-gamma receptor I complex binding;glycoprotein binding;GTPase binding;identical protein binding;immunoglobulin receptor binding;kinase binding;molecular transducer activity;protein binding;protein dimerization activity;protein homodimerization activity;protein kinase binding;protein kinase C binding;Rac GTP…	actin cytoskeleton;actin filament;actin filament bundle;adherens junction;anchoring junction;brush border;cell body;cell cortex;cell cortex part;cell junction;cell part;cell projection;cell projection part;cell-substrate adherens junction;cell-substrate junction;chromosomal part;cortical cytoskeleton;cytoplasm;cytoplasmic part;cytoskeletal part;cytoskeleton;cytosol;dendritic shaft;extracellular m…	Focal adhesion;MAPK signaling pathway	14-3-3 domain binding motif;Akt kinase substrate motif;Calmodulin-dependent protein kinase II substrate motif;DNA dependent Protein kinase substrate motif;MAPKAPK1 kinase substrate motif;p70 Ribosomal S6 kinase substrate motif;Phosphorylase kinase substrate motif;PKA kinase substrate motif;PKC kinase substrate motif;PP2B substrate motif;ZIP kinase substrate motif	1	6.27138e-65	261.69	220.16	184.71	-0.34557	3939100000	2144	5	B7FAU9;Q8BTM8;B7FAV1	2144;2152;2088	B7FAU9	B7FAU9	Filamin-A	Flna	EGRVKESITRRRRAPSVANIGSHCDLSLKIP	RRAPS(1)VANIGSHCDLSLK	RRAPS(92.63)VANIGS(-92.63)HCDLS(-143.07)LK	1691	2002;20165;21198	43305;43306;43307;43308;43309;43310;43311;43312;43313;43314;43315;43316;43317;43318;43319;43320;43321;43322;43323;43324;406399;406400;406401;406402;406403;406404;406405;406406;406407;406408;406409;406410;406411;406412;406413;406414;406415;406416;406417;406418;406419;406420;406421;406422;406423;406424;406425;406426;406427;406428;406429;406430;406431;406432;406433;406434;406435;406436;406437;406438…	25423;25424;25425;25426;220200;220201;220202;220203;220204;220205;220206;220207;220208;220209;220210;220211;220212;220213;220214;220215;220216;220217;220218;220219;220220;220221;220222;220223;220224;220225;220226;220227;220228;220229;220230;220231;220232;220233;220234;220235;220236;220237;220238;233713;233714;233715	UID1691	1	665
NaN	NaN	-3.68448	-3.95936	NaN	S	2	___1	actin cytoskeleton organization;actin filament-based process;actomyosin structure organization;anatomical structure morphogenesis;biological regulation;cardiac muscle contraction;cardiac muscle tissue morphogenesis;cellular component organization;cellular component organization at cellular level;cellular component organization or biogenesis;cellular component organization or biogenesis at cellula…	structural constituent of cytoskeleton;structural molecule activity	actin filament bundle;actomyosin;bleb;cell part;cell projection;cell projection membrane;cell projection part;contractile fiber;contractile fiber part;cytoplasm;cytoplasmic part;cytoskeletal part;intracellular non-membrane-bounded organelle;intracellular organelle;intracellular organelle part;intracellular part;leading edge membrane;membrane part;muscle thin filament tropomyosin;myofibril;non-mem…	Cardiac muscle contraction;Dilated cardiomyopathy;Hypertrophic cardiomyopathy (HCM)	b-Adrenergic Receptor kinase substrate motif;Casein kinase II substrate motif	1	1.69812e-82	287.48	130.11	172.6	-0.47884	5651600000	174	6	B7ZNL3;G5E8R1;G5E8R0;E9Q455;E9Q448;G5E8R2;E9Q453;F8WID5;P58771;Q8BSH3;E9Q452;E9Q454;Q8BP43;E9Q456	174;138;138;138;174;138;138;216;174;174;174;174;174;138	B7ZNL3;F8WID5;P58771	P58771	Tropomyosin alpha-1 chain	Tpm1	DRKYEEVARKLVIIESDLERAEERAELSEGK	LVIIES(1)DLERAEER	LVIIES(172.6)DLERAEER	1710	12986;16010;16012;16014	265070;265071;265072;265073;265074;265075;265076;265077;265078;265079;265080;324036;324037;324038;324039;324040;324041;324042;324043;324044;324045;324046;324047;324048;324049;324050;324051;324052;324053;324054;324055;324056;324057;324058;324059;324060;324061;324062;324063;324064;324065;324066;324067;324068;324069;324070;324071;324072;324073;324074;324075;324076;324077;324078;324079;324080;324081;…	145365;145366;145367;177294;177295;177296;177297;177298;177299;177300;177301;177302;177303;177304;177305;177306;177307;177308;177309;177310;177311;177312;177313;177314;177315;177316;177317;177318;177319;177320;177321;177322;177323;177324;177325;177326;177327;177328;177329;177330;177331;177332;177333;177334;177335;177336;177337;177338;177339;177393;177394;177395;177396;177397;177398;177399;177400;…	UID1710	1	671;1295;1888
NaN	-2.27632	NaN	NaN	NaN	S	2	___1	biological regulation;cellular component organization;cellular component organization at cellular level;cellular component organization or biogenesis;cellular component organization or biogenesis at cellular level;cellular process;cellular response to stimulus;cytoskeleton organization;intracellular signal transduction;organelle organization;regulation of anatomical structure morphogenesis;regula…	binding;cation binding;ion binding;metal ion binding	cell part;membrane		DNA dependent Protein kinase substrate motif;ERK1,2 kinase substrate motif;G protein-coupled receptor kinase 1 substrate motif;Growth associated histone HI kinase substrate motif;GSK-3, ERK1, ERK2, CDK5 substrate motif;PKA kinase substrate motif;PKC kinase substrate motif;WW domain binding motif	1	0.000704921	83.727	74.347	83.727	2.0342	31851000	960	14	B9EJ80	960	B9EJ80	B9EJ80		Pdzd8	SKTRLSEPGTDLVEPSPKHTPNTSDNEGSDT	TRLSEPGTDLVEPS(1)PK	T(-81.16)RLS(-80.84)EPGT(-71.28)DLVEPS(71.28)PK	1727	15533;25930	314977;314978;527586;527587;527588	172458;284221;284222	UID1727	1	683
-1.55209	NaN	NaN	NaN	-0.959303	S	2	___1	anatomical structure morphogenesis;cell morphogenesis;cellular component morphogenesis;cellular component organization;cellular component organization at cellular level;cellular component organization or biogenesis;cellular component organization or biogenesis at cellular level;cellular developmental process;cellular process;cytoskeleton organization;developmental process;organelle organization		cell part;membrane;plasma membrane		Casein kinase II substrate motif;Cdc2 kinase substrate motif;CDK kinase substrate motif;CDK1,2,4,6 kinase substrate motif;ERK1,2 kinase substrate motif;G protein-coupled receptor kinase 1 substrate motif;Growth associated histone HI kinase substrate motif;GSK-3, ERK1, ERK2, CDK5 substrate motif;WW domain binding motif	0.999028	0.000366866	130.58	119.48	127.32	-0.093025	169880000	188	7	D3YTR7;Q9CYT6	188;300	D3YTR7	D3YTR7	Adenylyl cyclase-associated protein;Adenylyl cyclase-associated protein 2	Cap2	KTYKNPSLRAQGQIRSPTKTHTPSPTSPKSN	AQGQIRS(0.999)PT(0.001)K	AQGQIRS(30.12)PT(-30.12)K	1771	2073	44704;44705;44706;44707;44708;44709;44710;44711;44712;44713;44714;44715;44716;44717;44718;44719;44720;44721	26115;26116;26117;26118;26119;26120;26121;26122;26123	UID1733	1	774
-1.99044	-1.9911	-2.06097	NaN	NaN	S	2	___1	anatomical structure morphogenesis;cell morphogenesis;cellular component morphogenesis;cellular component organization;cellular component organization at cellular level;cellular component organization or biogenesis;cellular component organization or biogenesis at cellular level;cellular developmental process;cellular process;cytoskeleton organization;developmental process;organelle organization		cell part;membrane;plasma membrane		Casein kinase II substrate motif;ERK1,2 kinase substrate motif;Growth associated histone HI kinase substrate motif;GSK-3, ERK1, ERK2, CDK5 substrate motif;PKA kinase substrate motif;PKC kinase substrate motif;WW domain binding motif	0.90255	5.8742e-06	123.75	87.356	123.75	0.93591	281420000	199	8	D3YTR7;Q9CYT6	199;311	D3YTR7	D3YTR7	Adenylyl cyclase-associated protein;Adenylyl cyclase-associated protein 2	Cap2	GQIRSPTKTHTPSPTSPKSNSPQKHTPVLEL	THTPS(0.001)PT(0.096)S(0.903)PK	T(-95.37)HT(-58.83)PS(-28.25)PT(-9.73)S(9.73)PK	1772	25190	511034;511035;511036;511037;511038;511039;511040;511041;511042;511043;511045;511046;511047;511048;511052;511054;511055;511057;511058;511060;511061;511062;511063;511064;511065;511066;511067;511068;511069;511070;511071;511072;511073;511074;511075;511076;511077;511078	275246;275247;275248;275249;275250;275251;275252;275253;275254;275255;275257;275258;275259;275260;275264;275266;275267;275269;275270	UID1734	1	774
2.64105	2.84702	2.96685	1.05694	1.79537	S	3	___1			cell part;contractile fiber part;cytoplasmic part;intracellular membrane-bounded organelle;intracellular organelle;intracellular part;membrane-bounded organelle;nucleus;organelle;organelle part;Z disc		14-3-3 domain binding motif;b-Adrenergic Receptor kinase substrate motif;Calmodulin-dependent protein kinase II alpha substrate motif;Calmodulin-dependent protein kinase II substrate motif;Calmodulin-dependent protein kinase IV substrate motif;Casein kinase II substrate motif;Chk1 kinase substrate motif;Phosphorylase kinase substrate motif;PKA kinase substrate motif;PKC kinase substrate motif	1	1.93031e-14	171.99	111.83	160.1	-1.548	510260000	35	19	D3YU08	35	D3YU08	D3YU08		Synpo2l	PELQDPFYAELQRAESLQEKSVKEARTKCRT	APAPELQDPFYAELQRAES(1)LQEK	APAPELQDPFY(-92.32)AELQRAES(92.32)LQEK	1775	736;737;739;1911	15112;15113;15114;15115;15116;15117;15118;15119;15120;15121;15122;15123;15124;15125;15134;15135;15136;15137;15138;15139;15140;15141;15142;15143;41528;41529;41530;41531;41532	8170;8171;8172;8173;8174;8175;8176;8177;8178;8179;8180;8181;8182;8183;8184;8185;8188;8189;8190;8191;8192;8193;24592;24593;24594	UID1737	1	778
-2.85001	NaN	NaN	NaN	NaN	S	3	___1	multicellular organismal process;muscle contraction;muscle system process;system process	structural constituent of cytoskeleton;structural molecule activity	cell part;cytoskeleton;intracellular non-membrane-bounded organelle;intracellular organelle;intracellular part;non-membrane-bounded organelle;organelle		b-Adrenergic Receptor kinase substrate motif;Casein kinase II substrate motif;G protein-coupled receptor kinase 1 substrate motif	0.997398	6.14203e-300	478.32	460.46	395.07	-1.1981	2374700000	163	15	D3YU50;Q6P6L5	149;163	D3YU50;Q6P6L5	Q6P6L5		Mybpc1	KDKFDSCSFDLEVHESTGTTPNIDIRSAFKR	DKFDSCSFDLEVHES(0.997)T(0.002)GTTPNIDIR	DKFDS(-263.9)CS(-211.27)FDLEVHES(26.37)T(-26.37)GT(-36.76)T(-40.44)PNIDIR	1776	4124;7161	85589;85592;85593;85594;85595;85596;85597;85598;85599;85600;85601;85602;85603;85606;85607;150468;150470;150471;150474;150475;150477;150479;150483;150485;150486;150490;150491;150493;150495;150498;150499;150500;150504;150506;150508;150514;150516;150523;150524;150525;150526;150527;150528;150530	48071;48074;48075;48076;48077;48078;48079;83550;83551;83553;83554;83555;83559;83560;83561;83562;83564;83566;83570;83572;83573;83578;83579;83581;83583;83586;83587;83588;83592	UID1738	1	779;2445
NaN	NaN	-1.71496	-2.48201	-0.535643	S	3	___1	multicellular organismal process;muscle contraction;muscle system process;system process	structural constituent of cytoskeleton;structural molecule activity	cell part;cytoskeleton;intracellular non-membrane-bounded organelle;intracellular organelle;intracellular part;non-membrane-bounded organelle;organelle		b-Adrenergic Receptor kinase substrate motif;Casein kinase II substrate motif;G protein-coupled receptor kinase 1 substrate motif;GSK3 kinase substrate motif;Pyruvate dehydrogenase kinase substrate motif	0.989805	4.58907e-41	243.26	234.11	159.1	0.17673	3405100000	729	18	D3YU50;F6RQD1;Q6P6L5	715;355;729	D3YU50;Q6P6L5	Q6P6L5		Mybpc1	VPLAVTSPPTLLAVDSVTDSSVTMKWRPPDQ	PFVPLAVTSPPTLLAVDS(0.99)VT(0.01)DSSVTMK	PFVPLAVT(-111.72)S(-106.01)PPT(-76.38)LLAVDS(20.15)VT(-20.15)DS(-33.14)S(-38.69)VT(-51.16)MK	1780	18746;18748;19008	377906;377907;377908;377909;377911;377912;377913;377915;377916;377917;377918;377919;377920;377921;377922;377923;377924;377925;377926;377927;377928;377929;377930;377932;377933;377934;377935;377936;377937;377938;377939;377940;377941;377942;377943;377944;377945;377946;377947;377948;377949;377950;377951;377952;377953;377954;377955;377956;377957;377958;377959;377960;377961;377962;377963;377964;377965;…	205617;205618;205619;205620;205621;205622;205624;205625;205626;205627;205629;205630;205631;205632;205633;205634;205635;205636;205637;205638;205639;205640;205641;205642;205643;205644;205646;205647;205648;205649;205650;205651;205652;205653;205654;205655;205656;205657;205658;205659;205660;205661;205662;205663;205664;205665;205666;205667;205668;205669;205670;205671;205672;205673;205674;205675;205676;…	UID1742	1	779;2445
0.387798	0.68948	1.08278	1.69795	1.07976	S	3	___1	multicellular organismal process;muscle contraction;muscle system process;system process	structural constituent of cytoskeleton;structural molecule activity	cell part;cytoskeleton;intracellular non-membrane-bounded organelle;intracellular organelle;intracellular part;non-membrane-bounded organelle;organelle		Casein kinase II substrate motif;PKA kinase substrate motif;PKC kinase substrate motif	1	3.72042e-125	315.2	285.18	106.88	0.28863	1156100000	179	2	D3YU50;Q6P6L5	165;179	D3YU50;Q6P6L5	Q6P6L5		Mybpc1	TGTTPNIDIRSAFKRSGEGQEDAGELDFSGL	RS(1)GEGQEDAGELDFSGLLK	RS(98.41)GEGQEDAGELDFS(-98.41)GLLK	1782	21329;21743	434377;434378;434380;434381;434382;434383;434384;434385;434386;434387;434388;434389;434390;434391;434392;434393;434394;434395;434396;434397;434398;434399;434400;434401;434402;442757;442758;442759;442760;442761;442762;442763;442764;442765;442766;442767;442768;442769;442770;442771;442772;442773;442774;442775;442776;442777;442778;442779;442780;442781;442782;442783;442784;442785;442786;442787;442788;…	235271;235272;235274;235275;235276;235277;239288;239289;239290;239291;239292;239293;239294;239295;239296;239297;239298;239299;239300;239301;239302;239303;239304;239305;239306;239307;239308;239309;239310	UID1744	1	779;2445
-2.90852	NaN	NaN	NaN	NaN	S	2	___1	multicellular organismal process;muscle contraction;muscle system process;system process	structural constituent of cytoskeleton;structural molecule activity	cell part;cytoskeleton;intracellular non-membrane-bounded organelle;intracellular organelle;intracellular part;non-membrane-bounded organelle;organelle		ATM kinase substrate motif;DNA dependent Protein kinase substrate motif;PKA kinase substrate motif;PKC kinase substrate motif	0.999999	0.00364269	102.4	60.37	102.4	-0.65809	114850000	808	3	D3YU50;F6RQD1;F7D574;Q6P6L5	794;452;47;808	D3YU50;Q6P6L5	Q6P6L5		Mybpc1	VKAINAAGASEPKYYSQPILVKEIIEPPKIR	YYS(1)QPILVK	Y(-61.68)Y(-61.68)S(61.68)QPILVK	1784	30033	611126;611129;611131;611136;611139;611142;611145;611147;611153;611157;611158;611160;611162;611164;611165;611168;611169;611170;611173;611175;611176;611178;611180	329405;329408;329410;329415;329418;329421;329424;329426;329432;329436	UID1746	1	779;2445
2.23523	NaN	-1.72839	NaN	NaN	S	2	___1	anatomical structure development;developmental process;heart development;organ development	adenyl nucleotide binding;adenyl ribonucleotide binding;ATP binding;binding;catalytic activity;kinase activity;nucleotide binding;phosphotransferase activity, alcohol group as acceptor;protein kinase activity;protein serine/threonine kinase activity;purine nucleotide binding;purine ribonucleoside triphosphate binding;purine ribonucleotide binding;ribonucleotide binding;transferase activity;transf…	cell part;intracellular membrane-bounded organelle;intracellular organelle;intracellular part;membrane-bounded organelle;nucleus;organelle		DNA dependent Protein kinase substrate motif;ERK1,2 kinase substrate motif;G protein-coupled receptor kinase 1 substrate motif;GSK3 kinase substrate motif;GSK-3, ERK1, ERK2, CDK5 substrate motif;PKA kinase substrate motif;WW domain binding motif	0.999761	0.00424849	81.377	42.595	71.176	-0.30372	888680000	1638	4	D3YUT2;Q924C5	1638;1636	D3YUT2	D3YUT2	Alpha-protein kinase 3	Alpk3	KGSQLSPQPQKKGLPSPQGSRKSAPSSRATL	GLPS(1)PQGSRK	GLPS(36.22)PQGS(-36.22)RK	1798	8858	180202;180203;180204;180205;180206;180207;180208;180209;180210;180211;180212;180213;180214;180215;180216;180217;180218;180219;180220;180221;180222;180223;180224;180225;180226;180227;180228;180229;180230;180231;180232;180233;180234;180235;180236;180237;180238;180239;180240;180241;180242;180243;180244;180245;180246;180247;180248;180249;180250;180251;180252;180253;180254;180255;180256;180257;180258;…	98764;98765;98766;98767;98768;98769;98770;98771;98772;98773;98774;98775;98776;98777	UID1760	1	788
0.928244	1.17205	0.860678	0.932941	1.02043	S	2	___1					14-3-3 domain binding motif;Akt kinase substrate motif;Calmodulin-dependent protein kinase II substrate motif;Casein kinase II substrate motif;MAPKAPK1 kinase substrate motif;PKA kinase substrate motif;PKC epsilon kinase substrate motif;PKC kinase substrate motif;Pyruvate dehydrogenase kinase substrate motif	1	1.96289e-21	225.36	184.91	102.83	-1.1432	1972100000	813	3	D3Z1D3	813	D3Z1D3	D3Z1D3		3425401B19Rik	QRKAQGVSGGRPRKASAEDLSARGSWMGADK	KAS(1)AEDLSAR	KAS(79.4)AEDLS(-79.4)AR	1885	12349	252457;252458;252459;252460;252461;252462;252463;252464;252465;252466;252467;252468;252469;252470;252471;252472;252473;252474;252475;252476;252477;252478;252479;252480;252481;252482;252483;252484;252485;252486;252487;252488;252489;252490;252491;252492;252493;252494;252495;252496;252497;252498;252499;252500;252501;252502;252503;252504;252505;252506;252507;252508;252509	138274;138275;138276;138277;138278;138279;138280;138281;138282;138283;138284;138285;138286;138287;138288;138289;138290;138291;138292;138293;138294;138295;138296;138297;138298;138299;138300;138301;138302	UID1847	1	855
NaN	NaN	-2.02326	-1.31871	-0.314919	S	3	___1					14-3-3 domain binding motif;ATM kinase substrate motif;Calmodulin-dependent protein kinase II substrate motif;Calmodulin-dependent protein kinase IV substrate motif;Casein kinase II substrate motif;Chk1 kinase substrate motif;DNA dependent Protein kinase substrate motif;MAPKAPK2 kinase substrate motif;PKA kinase substrate motif;PKC kinase substrate motif	0.999997	1.58933e-52	235.9	224.75	209.62	0.48254	425110000	677	3	D3Z1D3	677	D3Z1D3	D3Z1D3		3425401B19Rik	EMKPHQLENGLSRSVSQETETERETGFQSLP	SVS(1)QETETERETGFQSLPLNQK	S(-56.39)VS(56.39)QET(-62.94)ET(-98.72)ERET(-110.47)GFQS(-152.47)LPLNQK	1889	24538;24539	497911;497912;497913;497914;497915;497916;497917;497918;497919;497920;497921;497922;497923;497924;497926;497927;497928;497929;497930;497931;497932;497933;497934;497935;497936;497937;497938;497939;497940;497941;497942;497943;497945;497946;497948;497951;497952;497954;497958	268040;268041;268042;268043;268044;268045;268046;268048;268049;268050;268051;268052;268053;268054;268055;268056;268057;268058;268059;268060	UID1851	1	855
NaN	NaN	NaN	NaN	-3.40603	S	2	___1	actin cytoskeleton organization;actin filament-based process;actomyosin structure organization;cellular component organization;cellular component organization at cellular level;cellular component organization or biogenesis;cellular component organization or biogenesis at cellular level;cellular process;cytoskeleton organization;organelle organization	binding;cation binding;ion binding;metal ion binding;transition metal ion binding;zinc ion binding			Calmodulin-dependent protein kinase II substrate motif;Casein kinase II substrate motif;Chk1 kinase substrate motif;ERK1,2 kinase substrate motif;Growth associated histone HI kinase substrate motif;GSK-3, ERK1, ERK2, CDK5 substrate motif;PKA kinase substrate motif;PKC kinase substrate motif;WW domain binding motif	1	5.50637e-20	183.85	161.01	147.67	-2.851	999150000	560	3	D3Z589;Q3UH68;D3YU22;D3YU59	560;719;707;436	D3Z589	D3Z589	LIM and calponin homology domains-containing protein 1	Limch1	GKVELVLSQKVAKPKSPEPEATLTFPFLDKM	PKS(1)PEPEATLTFPFLDK	PKS(74.37)PEPEAT(-74.37)LT(-86.39)FPFLDK	1951	18839;23426;26550	379746;379747;379748;379749;379750;379751;379752;379753;379754;379755;379756;379757;379758;379759;379760;379761;379762;379763;379764;379765;379766;379767;379768;379769;379770;379771;379772;379773;379774;379775;379776;379777;379778;379779;379780;379781;379782;379783;379784;379785;379786;379787;379788;379789;379790;475339;475340;475341;475342;475343;475344;475345;475346;475347;475348;475349;475350;…	206527;206528;206529;206530;206531;206532;206533;206534;206535;206536;206537;206538;206539;206540;206541;206542;206543;206544;206545;206546;206547;206548;206549;206550;206551;206552;206553;206554;206555;206556;206557;206558;206559;206560;256274;256275;256276;256277;256278;256279;256280;256281;256282;256283;256284;256285;256286;256287;256288;256289;256290;290594;290595;290596	UID1913	1	884
NaN	NaN	-1.31279	NaN	NaN	S	2	___1	biological regulation;regulation of anatomical structure morphogenesis;regulation of biological process;regulation of cell development;regulation of cell differentiation;regulation of cell morphogenesis;regulation of cell morphogenesis involved in differentiation;regulation of cell projection organization;regulation of cellular component biogenesis;regulation of cellular component organization;re…	binding;cation binding;ion binding;metal ion binding;transition metal ion binding;zinc ion binding	actin cytoskeleton;cell junction;cell part;cell projection;contractile fiber part;cytoplasmic part;cytoskeletal part;cytoskeleton;cytosol;intracellular non-membrane-bounded organelle;intracellular organelle;intracellular organelle part;intracellular part;membrane;neuron projection;non-membrane-bounded organelle;organelle;organelle part;postsynaptic density;postsynaptic membrane;synapse part;synap…		Casein kinase II substrate motif	0.992743	0.00221595	62.617	58.071	62.617	2.1504	32448000	2	1	D9J303;F8WJI6;E9Q8P5;Q8CI51;D9J2Z9;D9J300;D9J301;D9J302;Q9CRA2	2;2;2;2;2;2;2;2;2	D9J303;Q8CI51;Q9CRA2	Q9CRA2	PDZ and LIM domain protein 5	Pdlim5	______________MSNYSVSLVGPAPWGFR	S(0.993)NY(0.002)S(0.005)VSLVGPAPWGFR	S(22.71)NY(-27.14)S(-22.71)VS(-46.25)LVGPAPWGFR	2013	23335	473179;473180;473181;473182;473183;473184;473185;473186;473187;473188;473189;473190;473191	255198	UID1975	1	932;2746;3103
1.73275	1.08516	1.43803	-0.96394	0.422634	S	2	___1					Casein kinase II substrate motif;ERK1,2 kinase substrate motif;G protein-coupled receptor kinase 1 substrate motif;GSK-3, ERK1, ERK2, CDK5 substrate motif;MDC1 BRCT domain binding motif;Plk1 PBD domain binding motif;WW domain binding motif	0.999669	5.3904e-25	211.16	180.59	164.01	-0.2245	4110300000	1179	5	E0CYV9	1179	E0CYV9	E0CYV9		1110002E22Rik	EGVSQVSNGGRLLNSSPEGTVLVHRASGRLP	LLNSS(1)PEGTVLVHR	LLNS(-34.96)S(34.96)PEGT(-49.38)VLVHR	2032	14821	301371;301372;301375;301376;301377;301378;301379;301380;301381;301382;301383;301384;301385;301386;301387;301388;301389;301390;301391;301392;301393;301394;301395;301396;301398;301399;301400;301401;301402;301403;301404;301405;301406;301407;301408;301409;301410;301411;301412;301413;301414;301415;301416;301417;301418;301419;301420;301421;301422;301423;301424;301426;301427;301428;301429;301430;301431;…	165315;165316;165319;165320;165321;165322;165323;165324;165325;165326;165327;165328;165329;165330;165331;165332;165333;165334;165335;165336;165337;165338;165339;165340;165342;165343;165344;165345;165346;165347;165348;165349;165350;165351;165352;165353;165354;165355;165356;165357;165358;165359;165360;165361;165362;165363;165364;165365;165366;165367;165368;165370;165371;165372;165373;165374;165375	UID1994	1	950
2.08551	2.50784	2.23651	-1.17031	0.655979	S	2	___1					14-3-3 domain binding motif;Calmodulin-dependent protein kinase II substrate motif;Calmodulin-dependent protein kinase IV substrate motif;Casein kinase II substrate motif;Chk1 kinase substrate motif;G protein-coupled receptor kinase 1 substrate motif;PAK2 kinase substrate motif;PKA kinase substrate motif;PKA, PKG kinase substrate motif;PKC epsilon kinase substrate motif;PKC kinase substrate motif…	1	2.06665e-38	261.77	243.91	244.18	-0.80705	4829600000	1338	3	E0CYV9	1338	E0CYV9	E0CYV9		1110002E22Rik	VVLRAAPIERLQRRNSNPSTESVSARAAAFE	RNS(1)NPSTESVSAR	RNS(80.18)NPS(-80.18)T(-82.43)ES(-120.14)VS(-178.53)AR	2033	15315;20997	310369;310370;310371;310372;310373;310374;310375;310376;310377;310378;310379;310380;310381;310382;310383;310384;310385;310386;310387;310388;310389;310390;310391;310392;310393;310394;310395;310396;310397;310398;310399;310400;310401;310402;310403;310404;310405;310406;310407;424121;424122;424123;424124;424125;424126;424127;424128;424129;424130;424131;424132;424133;424134;424135;424136;424137;424138;…	170211;170212;170213;170214;170215;170216;170217;170218;170219;170220;170221;170222;170223;170224;170225;228997;228998;228999;229000;229001;229002;229003;229004;229005;229006;229007;229008;229009;229010;229011;229012;229013;229014;229015;229016;229017;229018;229019;229020;229021;229022;229023;229024;229025;229026;229027;229028;229029;229030;229031;229032;229033;229034;229035;229036;229037;229038;…	UID1995	1	950
NaN	1.06415	1.2436	2.1654	2.59032	S	3	___1	actin cytoskeleton organization;actin filament-based process;actomyosin structure organization;asymmetric Golgi ribbon formation;biological regulation;cell migration;cell motility;cellular component movement;cellular component organization;cellular component organization at cellular level;cellular component organization or biogenesis;cellular component organization or biogenesis at cellular level…	actin binding;actin filament binding;adenyl nucleotide binding;adenyl ribonucleotide binding;ADP binding;ATP binding;binding;cytoskeletal protein binding;nucleotide binding;protein binding;purine nucleotide binding;purine ribonucleoside triphosphate binding;purine ribonucleotide binding;ribonucleotide binding	actomyosin;cell part;cytoplasmic part;cytoskeletal part;cytoskeleton;Golgi apparatus part;Golgi membrane;intracellular non-membrane-bounded organelle;intracellular organelle;intracellular organelle part;intracellular part;membrane;non-membrane-bounded organelle;organelle;organelle membrane;organelle part;trans-Golgi network		ERK1,2 kinase substrate motif;G protein-coupled receptor kinase 1 substrate motif;GSK-3, ERK1, ERK2, CDK5 substrate motif;PAK2 kinase substrate motif;PKA kinase substrate motif;PKC kinase substrate motif;WW domain binding motif	1	1.45572e-10	129.47	117	60.472	-0.88793	1075400000	234	3	E9PUR2	234	E9PUR2	E9PUR2		Myo18a	KAGSPAKPETPNKRCSPAPAQELADPNLAGP	RCS(1)PAPAQELADPNLAGPK	RCS(60.47)PAPAQELADPNLAGPK	2054	20252	408561;408562;408563;408564;408565;408566;408567;408568;408569;408570;408571;408572;408573;408574;408575;408576;408577;408578;408579;408580;408581;408582;408583;408584;408585;408586;408587;408588;408589;408590;408591;408592;408593;408594;408595;408596;408597;408598;408599;408600;408601;408602;408603;408604;408605;408606;408607;408608;408609;408610;408611;408612;408613;408614;408615;408616;408617;…	221241;221242;221243;221244;221245;221246;221247;221248;221249;221250;221251;221252;221253;221254;221255;221256;221257;221258;221259;221260;221261;221262;221263;221264;221265	UID2016	1	965
NaN	NaN	NaN	NaN	-4.07445	S	3	___1					Aurora-A kinase substrate motif;Casein kinase II substrate motif;PAK2 kinase substrate motif;Phosphorylase kinase substrate motif;Pim1 kinase substrate sequence;PKA kinase substrate motif;PKC kinase substrate motif	0.996094	0.00066922	114.71	104.06	49.081	0.50833	96047000	452	3	E9PV22;Q505F5	452;430	E9PV22	E9PV22	Leucine-rich repeat-containing protein 47	Lrrc47	LQLEAEEQRKQKKRQSVSGLHRYLHLLDGKE	RQS(0.996)VS(0.004)GLHR	RQS(24.07)VS(-24.07)GLHR	2058	21183	428588;428589;428590;428591;428592;428593;428594;428595;428596;428597;428598;428599;428600	231518;231519;231520;231521;231522;231523;231524;231525;231526	UID2020	1	968
NaN	NaN	-0.747942	NaN	NaN	S	2	___1	anatomical structure development;cardiac muscle fiber development;cell development;cell differentiation;cellular developmental process;cellular process;chordate embryonic development;developmental process;embryo development;embryo development ending in birth or egg hatching;in utero embryonic development;muscle cell development;muscle fiber development;striated muscle cell development;vasculogene…	adenyl nucleotide binding;adenyl ribonucleotide binding;ATP binding;binding;catalytic activity;hydrolase activity;hydrolase activity, acting on acid anhydrides;hydrolase activity, acting on acid anhydrides, in phosphorus-containing anhydrides;motor activity;nucleoside-triphosphatase activity;nucleotide binding;purine nucleotide binding;purine ribonucleoside triphosphate binding;purine ribonucleot…	cell part;centrosome;contractile fiber part;cytoplasmic part;cytoskeletal part;filamentous actin;intracellular non-membrane-bounded organelle;intracellular organelle;intracellular organelle part;intracellular part;macromolecular complex;microtubule organizing center;myosin complex;non-membrane-bounded organelle;nuclear part;nucleoplasm;organelle;organelle part;protein complex;unconventional myosi…		Casein kinase II substrate motif;ERK1,2 kinase substrate motif;GSK-3, ERK1, ERK2, CDK5 substrate motif;MDC1 BRCT domain binding motif;Plk1 PBD domain binding motif;WW domain binding motif	0.95776	2.27318e-05	132.81	104	127.3	0.036241	236790000	2267	7	E9PV66	2267	E9PV66	E9PV66		Myo18b	VHRKSTLERSGPLSSSPPSQRTAVSPPSRDK	SGPLSS(0.006)S(0.958)PPS(0.036)QR	S(-115.4)GPLS(-43.67)S(-22.17)S(14.2)PPS(-14.2)QR	2068	22491	456709;456710;456711;456712;456714;456716;456717;456718;456720;456721;456722;456723;456724;456725;456726;456727;456728;456729;456730;456731;456732;456733;456734;456735;456736;456737;456738;456739;456740;456741;456742	246698;246699;246700;246701;246703;246705;246706;246707;246709;246710;246711;246712;246713;246714	UID2030	1	970
NaN	0	NaN	-1.2448	0.965977	S	3	___1	behavior;behavioral defense response;behavioral fear response;biological regulation;defense response;fear response;multicellular organismal process;multicellular organismal response to stress;positive regulation of biological process;positive regulation of cell differentiation;positive regulation of cellular process;positive regulation of developmental process;positive regulation of neuron differ…		cell part;cytoplasm;intracellular part;membrane	RNA transport;Viral myocarditis	ATM kinase substrate motif;DNA dependent Protein kinase substrate motif;G protein-coupled receptor kinase 1 substrate motif;PKA kinase substrate motif;PKC kinase substrate motif	1	6.90332e-05	93.5	71.448	93.5	-0.32592	83990000	702	11	E9PVC5;E9Q770	702;702	E9PVC5	E9PVC5		Eif4g1	GELPRGPQAGLGPRRSQQGPRKETRKIISSV	GPQAGLGPRRS(1)QQGPR	GPQAGLGPRRS(93.5)QQGPR	2072	9085	183978;183979;183980;183981;183982;183983;183984;183985;183986	100738	UID2034	1	972
-2.55847	-2.5551	-2.53458	-1.96925	-2.35725	S	2	___1	anatomical structure development;behavior;behavioral defense response;behavioral fear response;biological regulation;defense response;developmental process;fear response;lung development;multicellular organismal process;multicellular organismal response to stress;organ development;positive regulation of biological process;positive regulation of cell differentiation;positive regulation of cellular…	binding;nucleic acid binding;RNA binding;translation factor activity, nucleic acid binding;translation initiation factor activity	cell part;cytoplasm;cytoplasmic part;eukaryotic translation initiation factor 4F complex;intracellular part;macromolecular complex;membrane;protein complex	RNA transport;Viral myocarditis	Casein kinase II substrate motif;MDC1 BRCT domain binding motif;PKA kinase substrate motif;PKC kinase substrate motif;Plk1 PBD domain binding motif	0.993705	1.65766e-14	188.88	103.99	107.43	-0.15343	5060900000	1100	6	E9PVC5;E9PVC6;E9Q9E1;Q6NZJ6;A0A0J9YUS5	1141;1100;1140;1147;850	E9PVC5;E9PVC6	E9PVC6	Eukaryotic translation initiation factor 4 gamma 1	Eif4g1	LPAENTDNRRVVQRSSLSRERGEKAGDRGDR	VVQRS(0.006)S(0.994)LS(1)RER	VVQRS(-21.98)S(21.98)LS(47.8)RER	2082	21668;28863;28864;28865	441552;441553;441555;441556;441557;441558;441559;441560;441561;441563;441564;441565;441566;441567;441568;441569;441570;441571;589761;589763;589764;589765;589766;589767;589768;589769;589772;589774;589775;589776;589777;589778;589779;589780;589781;589782;589783;589784;589785;589786;589787;589788;589789;589791;589792;589793;589794;589795;589796;589797;589798;589799;589800;589801;589802;589803;589804;…	238705;238706;238708;238709;238710;238711;238712;238713;238714;318149;318151;318152;318153;318154;318155;318156;318157;318160;318162;318163;318167;318168;318169	UID2044	1;2	972;973
-2.21261	-2.36513	-1.69755	NaN	NaN	S	2	___1	multicellular organismal process;muscle contraction;muscle system process;system process	binding;calcium ion binding;cation binding;ion binding;metal ion binding	cell part;contractile fiber;cytoplasmic part;intracellular non-membrane-bounded organelle;intracellular organelle;intracellular part;myofibril;non-membrane-bounded organelle;organelle		Casein kinase II substrate motif	0.999819	2.24361e-20	200.76	182.03	200.76	0.25517	631070000	2	1	E9PWG4	2	E9PWG4	E9PWG4		Myl1	______________MSFSADQIADFKEAFLL	S(1)FSADQIADFK	S(37.43)FS(-37.43)ADQIADFK	2115	22314	453484;453485;453487;453488;453489;453490;453491;453492;453493;453494;453496;453497;453498;453499;453500;453501;453503;453505;453506;453507;453508;453509;453510;453511;453512;453513;453514;453515;453516;453517;453518;453519;453520;453521;453522;453523;453524;453526;453527;453528;453529;453530;453531;453532;453533;453534;453536;453537;453538;453539;453540;453541;453542;453543;453545;453546;453547;…	244860;244861;244863;244864;244865;244866;244867;244868;244869;244870;244872;244873;244874;244875;244876;244877;244878;244880;244882;244883;244884;244885;244886;244887;244888;244889;244890;244891;244892;244893;244894;244895;244896;244897;244898;244899;244900;244901;244903;244904;244905;244906;244907;244908	UID2077	1	986
NaN	NaN	NaN	NaN	-1.44541	S	2	___1	behavior;biological regulation;biosynthetic process;catabolic process;cellular biosynthetic process;cellular catabolic process;cellular macromolecule biosynthetic process;cellular macromolecule catabolic process;cellular macromolecule metabolic process;cellular metabolic process;cellular nitrogen compound metabolic process;cellular process;cellular response to stimulus;cellular response to stress…	binding;cation binding;chromatin binding;core promoter binding;core promoter sequence-specific DNA binding;DNA binding;ion binding;metal ion binding;nucleic acid binding;nucleic acid binding transcription factor activity;protein binding;protein binding transcription factor activity;regulatory region DNA binding;regulatory region nucleic acid binding;repressing transcription factor binding;RNA pol…	cell part;chromatin remodeling complex;cytoplasm;cytoskeletal part;envelope;histone deacetylase complex;intracellular membrane-bounded organelle;intracellular organelle;intracellular organelle part;intracellular part;macromolecular complex;membrane-bounded organelle;microtubule;nuclear envelope;nuclear part;nucleoplasm;nucleoplasm part;nucleus;NuRD complex;organelle;organelle envelope;organelle p…		b-Adrenergic Receptor kinase substrate motif;G protein-coupled receptor kinase 1 substrate motif	0.5	0.0193754	64.73	25.925	64.73	-0.38871	42398000	99	4	F8WHY8;E9PX23;Q8K4B0	99;116;116	F8WHY8	F8WHY8	Metastasis-associated protein MTA1	Mta1	HQLRHRELFLSRQLESLPATHIRGKCSVTLL	QLES(0.5)LPAT(0.5)HIR	QLES(0)LPAT(0)HIR	2121	19604	393731;393733;393742;393747;393750;393752;393753;393755;393756;393758	213512;213514	UID2083	1	990
NaN	-2.64404	-1.95666	0.264046	NaN	S	2	___1	anatomical structure development;anatomical structure morphogenesis;biological regulation;biosynthetic process;body fluid secretion;carbohydrate homeostasis;cell differentiation;cell proliferation;cell proliferation in forebrain;cellular biosynthetic process;cellular developmental process;cellular macromolecule biosynthetic process;cellular macromolecule metabolic process;cellular metabolic proce…	binding;chromatin binding;DNA binding;enzyme binding;histone deacetylase binding;Notch binding;nucleic acid binding;protein binding;protein binding transcription factor activity;protein N-terminus binding;receptor binding;regulatory region DNA binding;regulatory region nucleic acid binding;RNA polymerase II regulatory region DNA binding;sequence-specific DNA binding;transcription cofactor activit…	cell part;chromatin;chromatin remodeling complex;chromosomal part;histone deacetylase complex;intracellular membrane-bounded organelle;intracellular organelle;intracellular organelle part;intracellular part;macromolecular complex;membrane;membrane-bounded organelle;nuclear body;nuclear matrix;nuclear part;nucleoplasm;nucleoplasm part;nucleus;organelle;organelle part;protein complex;transcriptiona…	Notch signaling pathway	ERK1,2 kinase substrate motif;GSK-3, ERK1, ERK2, CDK5 substrate motif;PKA kinase substrate motif;PKC kinase substrate motif;WW domain binding motif	0.999997	0.00343595	91.939	77.577	91.939	0.19163	58949000	215	3	E9PY55;E9Q701;F8VQL9;Q9WU42;E9Q9V3	215;215;215;215;40	E9PY55	E9PY55	Nuclear receptor corepressor 2	Ncor2	LEEEAAKPPEPEKPVSPPPIESKHRSLVQII	PVS(1)PPPIESK	PVS(55.65)PPPIES(-55.65)K	2141	19080	383973;383974;383975;383976;383977;383978	208532;208533	UID2103	1	1003
NaN	NaN	NaN	1.60398	NaN	S	2	___1	biological regulation;chemical homeostasis;cholesterol homeostasis;homeostatic process;lipid homeostasis;regulation of biological quality;sterol homeostasis;triglyceride homeostasis		cell part;cytoplasmic part;endoplasmic reticulum exit site;endoplasmic reticulum part;extracellular region;integral to membrane;intracellular organelle part;intracellular part;intrinsic to membrane;membrane;membrane part;organelle part		14-3-3 domain binding motif;Casein kinase II substrate motif;ERK1,2 kinase substrate motif;GSK-3, ERK1, ERK2, CDK5 substrate motif;WW domain binding motif	0.999854	0.00399406	76.586	66.515	76.586	1.2132	108500000	496	4	H3BK44;E9PY90;H3BK48;E9Q3S2;H3BKH2;H3BJS0;Q8R311;Q91ZV0	496;507;520;529;531;540;514;1131	H3BK44	H3BK44	cTAGE family member 5;Melanoma inhibitory activity protein 2	Ctage5;Mia2	PSPLGRPPSETRAFLSPPTLLEGPLRLSPLL	AFLS(1)PPTLLEGPLR	AFLS(38.36)PPT(-38.36)LLEGPLR	2147	812	16084;16085;16086;16087	8728	UID2109	1	1004
0.482914	-1.19404	-0.437677	0.597641	-1.29257	S	2	___1	biological adhesion;biological regulation;cell adhesion;cell-cell adhesion;cellular process;regulation of biological process;regulation of cell adhesion;regulation of cellular process;regulation of signaling	binding;cation binding;ion binding;metal ion binding;transition metal ion binding;zinc ion binding	adherens junction;anchoring junction;apical plasma membrane;cell junction;cell part;cell-cell adherens junction;cell-cell junction;cell-substrate adherens junction;cell-substrate junction;focal adhesion;membrane part;plasma membrane part	Adherens junction	Casein kinase II substrate motif;DNA dependent Protein kinase substrate motif;ERK1,2 kinase substrate motif;GSK-3, ERK1, ERK2, CDK5 substrate motif;WW domain binding motif	0.995326	1.09708e-21	131.2	124.32	58.32	-2.9458	686590000	589	4	E9PYI7;F6VG99;E9PYF4;F6TFN2	589;700;822;312	E9PYI7	E9PYI7		Lmo7	TQLASHSPEEQRLAPSPSEEPRQASGSSAEP	LAPS(0.995)PS(0.005)EEPR	LAPS(23.28)PS(-23.28)EEPR	2157	13617;13618	275663;275664;275665;275666;275667;275668;275669;275670;275674;275675;275676;275677;275678;275679;275680;275681;275682;275683;275684;275685;275686;275687;275688;275689;275690;275691;275692;275693;275694;275695;275696;275697;275698;275699	150995;150996;150997;150998;150999;151003;151004	UID2119	1	1007
0.934147	0.979685	1.02777	1.71384	1.64137	S	3	___1	biological adhesion;biological regulation;cell adhesion;cell-cell adhesion;cellular process;regulation of biological process;regulation of cell adhesion;regulation of cellular process;regulation of signaling	binding;cation binding;ion binding;metal ion binding;transition metal ion binding;zinc ion binding	adherens junction;anchoring junction;apical plasma membrane;cell junction;cell part;cell-cell adherens junction;cell-cell junction;cell-substrate adherens junction;cell-substrate junction;focal adhesion;membrane part;plasma membrane part	Adherens junction	14-3-3 domain binding motif;AMP-activated protein kinase substrate motif;b-Adrenergic Receptor kinase substrate motif;Calmodulin-dependent protein kinase I substrate motif;Calmodulin-dependent protein kinase II alpha substrate motif;Calmodulin-dependent protein kinase II substrate motif;Calmodulin-dependent protein kinase IV substrate motif;Chk1 kinase substrate motif;Doublecortin kinase-1 kinase…	1	1.09023e-19	222.3	200.06	133.51	1.1856	1720900000	1300	4	E9PYI7;F6VG99;E9PYF4;F6TFN2	1300;1438;1533;1023	E9PYI7	E9PYI7		Lmo7	NKEPICLPGIMRRGESLDNLDSQRPGSWRQS	RGES(1)LDNLDSQRPGSWR	RGES(78.57)LDNLDS(-78.57)QRPGS(-110.94)WR	2160	20486	412278;412279;412280;412281;412282;412283;412284;412285;412286;412287;412288;412289;412290;412291;412292;412293;412294;412295;412296;412297;412298;412299;412300;412301;412302;412303;412304;412305;412306;412307;412308;412309;412310;412311;412312;412313;412314;412315;412316;412317;412318;412319;412320;412321;412322;412323	223039;223040;223041;223042;223043;223044;223045;223046;223047;223048;223049;223050;223051;223052;223053;223054;223055;223056;223057;223058;223059;223060;223061	UID2122	1	1007
-1.15875	-0.935877	-1.0881	NaN	NaN	S	2	___1	biological adhesion;biological regulation;cell adhesion;cell-cell adhesion;cellular process;regulation of biological process;regulation of cell adhesion;regulation of cellular process;regulation of signaling	binding;cation binding;ion binding;metal ion binding;transition metal ion binding;zinc ion binding	adherens junction;anchoring junction;apical plasma membrane;cell junction;cell part;cell-cell adherens junction;cell-cell junction;cell-substrate adherens junction;cell-substrate junction;focal adhesion;membrane part;plasma membrane part	Adherens junction	Akt kinase substrate motif;Casein kinase II substrate motif;MAPKAPK2 kinase substrate motif;PKA kinase substrate motif;PKC kinase substrate motif	0.991963	3.61309e-43	239.98	188.62	222.91	-0.43692	1954900000	1213	3	E9PYI7;F6VG99;E9PYF4;F6TFN2	1213;1351;1446;936	E9PYI7	E9PYI7		Lmo7	DDTSGMLPTDRSKSRSTTELNDPLIEKNGSS	S(0.001)RS(0.992)T(0.007)TELNDPLIEK	S(-30.82)RS(21.64)T(-21.64)T(-33.8)ELNDPLIEK	2166	23890	484332;484333;484335;484340;484341;484343;484347;484348;484349;484350;484352;484354;484356;484357;484359;484361;484362;484364;484365;484367;484369;484370;484371;484373;484375;484377;484379;484381;484383;484384;484386;484388;484390;484392;484394;484396;484398;484399;484400;484402;484403;484406;484409;484411;484415;484419	261028;261029;261031;261036;261037;261039;261043;261044;261045;261046;261048;261050;261052;261053;261055;261057;261058;261060;261061;261063;261065;261066;261067;261069;261071;261073;261075;261077;261079;261080;261082;261083;261085;261087;261089;261091	UID2128	1	1007
-2.02968	NaN	-2.24649	-1.91653	NaN	S	2	___1	actin cytoskeleton organization;actin filament-based process;actomyosin structure organization;cellular component organization;cellular component organization at cellular level;cellular component organization or biogenesis;cellular component organization or biogenesis at cellular level;cellular process;cytoskeleton organization;organelle organization;sarcomere organization	actinin binding;alpha-actinin binding;binding;cation binding;cytoskeletal protein binding;enzyme binding;ion binding;kinase binding;metal ion binding;muscle alpha-actinin binding;protein binding;protein kinase binding;protein kinase C binding;transition metal ion binding;zinc ion binding	cell part;cell projection;contractile fiber part;cytoplasmic part;cytoskeleton;intracellular non-membrane-bounded organelle;intracellular organelle;intracellular part;non-membrane-bounded organelle;organelle;organelle part;perinuclear region of cytoplasm;pseudopodium;Z disc		Casein kinase I substrate motif;Casein kinase II substrate motif;ERK1,2 kinase substrate motif;GSK-3, ERK1, ERK2, CDK5 substrate motif;WW domain binding motif	0.999996	2.34073e-37	229.48	207.71	229.48	-0.73935	3163200000	196	8	E9PYJ9;Q9JKS4	196;240	E9PYJ9;Q9JKS4	E9PYJ9	LIM domain-binding protein 3	Ldb3	FSGSLPVKDLAVDSASPVYQAVIKTQSKPED;LGGSLPVKDLAVDSASPVYQAVIKTQSKPED	DLAVDSAS(1)PVYQAVIK	DLAVDS(-53.72)AS(53.72)PVY(-117.45)QAVIK	2176	4165	86343;86344;86345;86346;86347;86348;86349;86350;86351;86352;86353;86354;86355;86356;86357;86358;86359;86360;86361;86362;86363;86364;86365;86366;86367;86368;86369;86370;86371;86372;86373;86374;86375;86376;86377;86378;86379;86380;86381;86382;86383;86384;86385;86386;86388;86389;86390;86391;86392;86393;86394;86395;86396;86397;86398;86399;86400;86401;86402;86403;86404;86405;86406;86407;86408;86409;864…	48435;48436;48437;48438;48439;48440;48441;48442;48443;48444;48445;48446;48447;48448;48449;48450;48451;48452;48453;48454;48455;48456;48457;48458;48459;48460;48461;48462;48463;48464;48465;48466;48467;48468;48469;48470;48471;48472;48473;48474;48475;48476;48477;48478;48479;48481;48482;48483;48484;48485;48486;48487;48488;48489;48490;48491;48492;48493;48494	UID2138	1	1011;3340
3.77608	3.69054	3.73157	5.53285	5.38162	S	3	___1	actin cytoskeleton organization;actin filament-based process;actomyosin structure organization;cellular component organization;cellular component organization at cellular level;cellular component organization or biogenesis;cellular component organization or biogenesis at cellular level;cellular process;cytoskeleton organization;organelle organization;sarcomere organization	actinin binding;alpha-actinin binding;binding;cation binding;cytoskeletal protein binding;enzyme binding;ion binding;kinase binding;metal ion binding;muscle alpha-actinin binding;protein binding;protein kinase binding;protein kinase C binding;transition metal ion binding;zinc ion binding	cell part;cell projection;contractile fiber part;cytoplasmic part;cytoskeleton;intracellular non-membrane-bounded organelle;intracellular organelle;intracellular part;non-membrane-bounded organelle;organelle;organelle part;perinuclear region of cytoplasm;pseudopodium;Z disc		ERK1,2 kinase substrate motif;GSK-3, ERK1, ERK2, CDK5 substrate motif;WW domain binding motif	1	1.27541e-81	259.45	252.94	211.35	-0.3998	47660000000	98	14	E9PYJ9;Q9JKS4	98;98	E9PYJ9;Q9JKS4	E9PYJ9	LIM domain-binding protein 3	Ldb3	SKRPIPISTTAPPIQSPLPVIPHQKDPALDT;SKRPIPISTTAPPIQSPLPVIPHQKVVANSP	RPIPISTTAPPIQS(1)PLPVIPHQK	RPIPIS(-128.44)T(-122.16)T(-115.7)APPIQS(115.7)PLPVIPHQK	2180	21046;22823	425002;425003;425004;425005;425006;425007;425008;425009;425010;425011;425012;425013;425014;425015;425016;425017;425018;425019;425020;425021;425022;425023;425024;425025;425026;425027;425028;425029;425030;425031;425032;425033;425034;425035;425036;425037;425038;425039;425040;425041;425042;425043;425044;425045;425046;425047;425048;425049;425050;425051;425052;425053;425054;425055;425056;425057;425058;…	229395;229396;229397;229398;229399;229400;229401;229402;229403;229404;229405;229406;229407;229408;229409;229410;229411;229412;229413;229414;229415;229416;229417;229418;229419;229420;229421;229422;229423;229424;229425;229426;229427;229428;229429;229430;229431;229432;229433;229434;229435;229436;229437;229438;229439;229440;229441;229442;229443;229444;229445;229446;229447;229448;229449;229450;229451;…	UID2142	1	1011;3340
4.04888	4.08905	4.39639	4.63655	4.15153	S	2	___1	actin cytoskeleton organization;actin filament-based process;actomyosin structure organization;cellular component organization;cellular component organization at cellular level;cellular component organization or biogenesis;cellular component organization or biogenesis at cellular level;cellular process;cytoskeleton organization;organelle organization;sarcomere organization	actinin binding;alpha-actinin binding;binding;cation binding;cytoskeletal protein binding;ion binding;metal ion binding;muscle alpha-actinin binding;protein binding;transition metal ion binding;zinc ion binding	cell part;contractile fiber part;cytoplasmic part;cytoskeleton;intracellular non-membrane-bounded organelle;intracellular organelle;intracellular part;non-membrane-bounded organelle;organelle;organelle part;Z disc		ERK1,2 kinase substrate motif;G protein-coupled receptor kinase 1 substrate motif;GSK-3, ERK1, ERK2, CDK5 substrate motif;WW domain binding motif	1	2.00905e-150	335.56	314.21	291.92	0.17318	54446000000	112	5	E9PYJ9	112	E9PYJ9	E9PYJ9		Ldb3	QSPLPVIPHQKVVANSPANADYQERFNPSVL	VVANS(1)PANADYQERFNPSVLK	VVANS(190.87)PANADY(-190.87)QERFNPS(-195.79)VLK	2184	28738;28741	586092;586093;586094;586095;586096;586097;586098;586099;586100;586101;586102;586103;586104;586105;586106;586107;586108;586109;586110;586111;586112;586113;586114;586115;586116;586117;586118;586119;586120;586121;586122;586123;586124;586125;586126;586127;586128;586129;586130;586131;586132;586133;586134;586135;586136;586137;586138;586139;586140;586141;586142;586143;586144;586145;586146;586147;586148;…	316189;316190;316191;316192;316193;316194;316195;316196;316197;316198;316199;316200;316201;316202;316203;316204;316205;316206;316207;316208;316209;316210;316211;316212;316213;316214;316215;316216;316217;316218;316219;316220;316221;316222;316223;316224;316225;316226;316227;316228;316229;316230;316231;316232;316233;316234;316235;316236;316237;316238;316239;316240;316241;316242;316243;316244;316245;…	UID2146	1	1011
1.62634	2.24898	1.55768	1.87517	1.71382	S	2	___1	anatomical structure development;anatomical structure morphogenesis;biological regulation;calcium ion homeostasis;calcium ion transport;calcium ion transport into cytosol;cation homeostasis;cation transport;cell development;cellular calcium ion homeostasis;cellular cation homeostasis;cellular chemical homeostasis;cellular developmental process;cellular divalent inorganic cation homeostasis;cellul…	binding;calcium channel activity;calcium-release channel activity;cation channel activity;cation transmembrane transporter activity;channel activity;enzyme binding;gated channel activity;intracellular ligand-gated calcium channel activity;intracellular ligand-gated ion channel activity;ion channel activity;ion transmembrane transporter activity;ligand-gated channel activity;ligand-gated ion chann…	cell cortex;cell part;contractile fiber part;cytoplasm;cytoplasmic part;endoplasmic reticulum;endoplasmic reticulum membrane;endoplasmic reticulum part;extracellular membrane-bounded organelle;extracellular organelle;extracellular region part;extracellular vesicular exosome;I band;integral to membrane;intracellular membrane-bounded organelle;intracellular organelle;intracellular organelle part;in…	Calcium signaling pathway;Long-term depression	14-3-3 domain binding motif;ATM kinase substrate motif;Calmodulin-dependent protein kinase II substrate motif;Casein kinase II substrate motif;DNA dependent Protein kinase substrate motif;MAPKAPK1 kinase substrate motif;PKA kinase substrate motif;PKC epsilon kinase substrate motif;PKC kinase substrate motif	1	5.50812e-95	303.49	200.93	303.49	-1.0124	37251000000	2844	3	E9PZQ0;K3W4M2;A0A1L1SQG7	2844;2844;2851	E9PZQ0	E9PZQ0	Ryanodine receptor 1	Ryr1	EGEEEKTEKKKTRKISQTAQTYDPREGYNPQ	KIS(1)QTAQTYDPR	KIS(68.04)QT(-68.04)AQT(-193.58)Y(-267.72)DPR	2207	11908;11909;12769;12770;25923	243372;243373;243374;243375;243376;243377;243378;243379;243380;243381;243382;243383;243384;243385;243386;243387;243388;243389;243390;243391;243392;243393;243394;243395;243396;243397;243398;243399;243400;243401;243402;243403;243404;243405;243406;243407;243408;243409;243410;243411;243412;243413;243414;243415;243416;243417;243418;243419;243420;243421;243422;243423;243424;243425;243426;243427;243428;…	133342;133343;133344;133345;133346;133347;133348;133349;133350;133351;133352;133353;133354;133355;133356;133357;133358;133359;133360;133361;133362;133363;133364;133365;133366;133367;133368;133369;133370;133371;133372;133373;133374;133375;133376;133377;133378;133379;133380;133381;133382;133383;133384;133385;133386;133387;133388;133389;133390;133391;133392;133393;133394;133395;133396;133397;133398;…	UID2169	1	1028
[truncated: 697 more rows]

## Sheet: S6_Phospho(STY)_Quant
phospho(STY) output table of quantified phosphosites in soleus type I and type Iia fibers (quantified = two valid values in at least one group)
Protein	Protein names	Gene names	Sequence window	Phospho (STY) Probabilities	Phospho (STY) Score diffs	Number of Phospho (STY)	Amino acid	Position	Position in peptide	Charge	Motifs	Significant Type I [q<0.05, diff<-0.58]	Significant Type IIa [q<0.05, diff>0.58]	-Log p-value Intensity Type I_Intensity Type IIa	q-value Intensity Type I_Intensity Type IIa	Difference Intensity Type I_Intensity Type IIa	Localization prob	Norm. Intensity Type I_01	Norm. Intensity Type I_02	Norm. Intensity Type I_03	Norm. Intensity Type IIa_01	Norm. Intensity Type IIa_02	Log2 Intensity Type I_01	Log2 Intensity Type I_02	Log2 Intensity Type I_03	Log2 Intensity Type IIa_01	Log2 Intensity Type IIa_02	Multiplicity	GOBP name	GOMF name	GOCC name	KEGG name	PEP	Score	Delta score	Score for localization	Mass error [ppm]	Intensity	Test statistic Intensity Type I_Intensity Type IIa	Proteins	Positions within proteins	Leading proteins	id	Mod. peptide IDs	Evidence IDs	MS/MS IDs	Unique identifier	Protein group IDs
[truncated: 536 more rows]

## Sheet: S6_proteingroups_Ident
protein groups output table of identified proteins in soleus type I and type Iia fibers (quantified = two valid values in at least one group)
[truncated: 725 more rows]

[truncated: 1 more sheets: S6_proteingroups_Quant]
